# Supplementary material for: Metabolic reprogramming in hepatocellular carcinoma: an integrated omics study of lipid pathways and their diagnostic potential
Source: J Transl Med. 2025 Jun 11;23:644. doi: 10.1186/s12967-025-06698-7 (PMC12153152; doi:10.1186/s12967-025-06698-7)
Supplement: Supplementary file 2 — Supplementary Material 2 [file 12967_2025_6698_MOESM2_ESM.xlsx]

## Sheet: Table S2
Table S2. DEGs of Cancer vs Control.
Gene_id	readcount_Cancer	readcount_Control	log2FoldChange	pval	padj	chromosome	start	end	length	Gene type	Gene name	Gene description
ENSG00000000005	0	16.5784841145103	-6.9088	1.3735e-08	3.9468e-06	X	100584936	100599885	873	protein_coding	TNMD	tenomodulin [Source:HGNC Symbol;Acc:HGNC:17757]
ENSG00000000460	184.329388258813	67.306634683643	1.4474	0.00019998	0.0061352	1	169662007	169854080	2431	protein_coding	C1orf112	chromosome 1 open reading frame 112 [Source:HGNC Symbol;Acc:HGNC:25565]
ENSG00000001561	776.519078936573	300.521992809868	1.3699	0.00072194	0.01434	6	46129989	46146688	4644	protein_coding	ENPP4	ectonucleotide pyrophosphatase/phosphodiesterase 4 [Source:HGNC Symbol;Acc:HGNC:3359]
ENSG00000001626	31.5834182652111	233.418762525883	-2.8909	9.9117e-05	0.0037586	7	117287120	117715971	3045	protein_coding	CFTR	CF transmembrane conductance regulator [Source:HGNC Symbol;Acc:HGNC:1884]
ENSG00000001630	152.048240310695	48.0017019349392	1.6587	0.0027135	0.033739	7	92084987	92134803	1658	protein_coding	CYP51A1	cytochrome P450 family 51 subfamily A member 1 [Source:HGNC Symbol;Acc:HGNC:2649]
ENSG00000003096	172.285462345822	75.7988225377522	1.1827	0.016508	0.10617	X	117897813	118117340	3112	protein_coding	KLHL13	kelch like family member 13 [Source:HGNC Symbol;Acc:HGNC:22931]
ENSG00000003249	880.333084489454	149.231668044457	2.5599	9.8008e-05	0.003744	16	90004871	90019890	2027	protein_coding	DBNDD1	dysbindin domain containing 1 [Source:HGNC Symbol;Acc:HGNC:28455]
ENSG00000003989	3278.60616197781	9315.83310751123	-1.5065	0.00020841	0.0063303	8	17497088	17570573	5785	protein_coding	SLC7A2	solute carrier family 7 member 2 [Source:HGNC Symbol;Acc:HGNC:11060]
ENSG00000004776	89.5193032962422	129.042375606977	-1.7026	0.0019489	0.027303	19	35754566	35758079	911	protein_coding	HSPB6	heat shock protein family B (small) member 6 [Source:HGNC Symbol;Acc:HGNC:26511]
ENSG00000004799	5042.53060002703	13068.0804105648	-1.3738	0.038435	0.17715	7	95583499	95596516	1484	protein_coding	PDK4	pyruvate dehydrogenase kinase 4 [Source:HGNC Symbol;Acc:HGNC:8812]
ENSG00000004939	2.90084648235093	13.217964505496	-2.1817	0.014824	0.099256	17	44248390	44268141	2422	protein_coding	SLC4A1	solute carrier family 4 member 1 (Diego blood group) [Source:HGNC Symbol;Acc:HGNC:11027]
ENSG00000005187	409.35508609741	1685.21227648122	-2.0416	0.00018562	0.0058049	16	20610243	20797581	1072	protein_coding	ACSM3	acyl-CoA synthetase medium chain family member 3 [Source:HGNC Symbol;Acc:HGNC:10522]
ENSG00000005189	129.410583287753	46.260351618877	1.4788	0.0013299	0.021524	16	20806429	20849665	1083	protein_coding	REXO5	RNA exonuclease 5 [Source:HGNC Symbol;Acc:HGNC:24661]
ENSG00000005249	26.3318200152555	67.9605132004172	-1.3606	0.028732	0.14906	7	107044705	107161811	3213	protein_coding	PRKAR2B	protein kinase cAMP-dependent type II regulatory subunit beta [Source:HGNC Symbol;Acc:HGNC:9392]
ENSG00000005381	9.09557749531839	10.8878308722635	-1.9916	0.027229	0.14415	17	58269855	58280935	1630	protein_coding	MPO	myeloperoxidase [Source:HGNC Symbol;Acc:HGNC:7218]
ENSG00000005421	3784.85057833745	8988.71626229139	-1.2479	0.015403	0.10142	7	95297676	95324532	1145	protein_coding	PON1	paraoxonase 1 [Source:HGNC Symbol;Acc:HGNC:9204]
ENSG00000006047	26.4928094114665	4.62321643919176	2.5264	0.019251	0.11635	17	7288263	7294639	1584	protein_coding	YBX2	Y-box binding protein 2 [Source:HGNC Symbol;Acc:HGNC:17948]
ENSG00000006432	354.323800755515	155.300430498418	1.189	2.3186e-05	0.0013542	14	70722526	70809534	4509	protein_coding	MAP3K9	mitogen-activated protein kinase kinase kinase 9 [Source:HGNC Symbol;Acc:HGNC:6861]
ENSG00000006468	663.955727979579	266.100394318485	1.3177	0.035378	0.16828	7	13891229	13991425	2162	protein_coding	ETV1	ETS variant transcription factor 1 [Source:HGNC Symbol;Acc:HGNC:3490]
ENSG00000006555	456.45399299542	212.976095381071	1.0983	0.00089482	0.016673	1	54779712	54801323	1842	protein_coding	TTC22	tetratricopeptide repeat domain 22 [Source:HGNC Symbol;Acc:HGNC:26067]
ENSG00000006611	274.844798360108	40.5951835283386	2.7621	0.02755	0.14522	11	17493895	17544416	1477	protein_coding	USH1C	USH1 protein network component harmonin [Source:HGNC Symbol;Acc:HGNC:12597]
ENSG00000006638	45.4073063545998	202.848	-2.1523	3.6543e-06	0.00034367	19	3594507	3606875	1605	protein_coding	TBXA2R	thromboxane A2 receptor [Source:HGNC Symbol;Acc:HGNC:11608]
ENSG00000006704	536.547872697176	216.082048703901	1.3085	0.00063696	0.013115	7	74453790	74602605	2776	protein_coding	GTF2IRD1	GTF2I repeat domain containing 1 [Source:HGNC Symbol;Acc:HGNC:4661]
ENSG00000006788	13.6521175902877	0.615357928660171	3.4075	0.036821	0.17245	17	10300865	10373130	5992	protein_coding	MYH13	myosin heavy chain 13 [Source:HGNC Symbol;Acc:HGNC:7571]
ENSG00000007062	152.720823559647	82.3532199066998	-2.7219	0.0017114	0.025147	4	15963076	16084378	1894	protein_coding	PROM1	prominin 1 [Source:HGNC Symbol;Acc:HGNC:9454]
ENSG00000007129	0.874304247954012	6.2673672280347	-2.7421	0.0024727	0.031879	19	41549518	41586844	1213	protein_coding	CEACAM21	CEA cell adhesion molecule 21 [Source:HGNC Symbol;Acc:HGNC:28834]
ENSG00000007171	57.3403748030371	12.3651448118809	2.2108	0.0013243	0.021479	17	27756766	27800529	3843	protein_coding	NOS2	nitric oxide synthase 2 [Source:HGNC Symbol;Acc:HGNC:7873]
ENSG00000007314	80.2879983669652	35.8677917643755	1.1722	0.039893	0.18103	17	63938554	63972918	2983	protein_coding	SCN4A	sodium voltage-gated channel alpha subunit 4 [Source:HGNC Symbol;Acc:HGNC:10591]
ENSG00000007372	23.6528919697223	1.10867533624651	4.2772	2.945e-05	0.0015901	11	31784779	31817961	2083	protein_coding	PAX6	paired box 6 [Source:HGNC Symbol;Acc:HGNC:8620]
ENSG00000007402	29.9101375725711	63.928056173733	-1.0882	0.017523	0.11009	3	50362613	50504244	4260	protein_coding	CACNA2D2	calcium voltage-gated channel auxiliary subunit alpha2delta 2 [Source:HGNC Symbol;Acc:HGNC:1400]
ENSG00000007908	34.8293651915158	178.875814746182	-2.3644	6.3657e-05	0.0027731	1	169722640	169764705	2435	protein_coding	SELE	selectin E [Source:HGNC Symbol;Acc:HGNC:10718]
ENSG00000008056	23.3088969558885	62.763651905273	-1.4365	0.016712	0.10687	X	47571901	47619857	1676	protein_coding	SYN1	synapsin I [Source:HGNC Symbol;Acc:HGNC:11494]
ENSG00000008226	38.1400626729582	180.813126694186	-2.2458	3.7221e-05	0.0019108	3	38039205	38124025	2853	protein_coding	DLEC1	DLEC1 cilia and flagella associated protein [Source:HGNC Symbol;Acc:HGNC:2899]
ENSG00000008300	401.906075015357	105.151550876003	1.9315	0.00021282	0.0063946	3	48636463	48662886	5356	protein_coding	CELSR3	cadherin EGF LAG seven-pass G-type receptor 3 [Source:HGNC Symbol;Acc:HGNC:3230]
ENSG00000008394	7765.26401894243	17261.7053072925	-1.1525	0.0013742	0.022033	12	16347142	16609259	793	protein_coding	MGST1	microsomal glutathione S-transferase 1 [Source:HGNC Symbol;Acc:HGNC:7061]
ENSG00000009694	84.7700526173209	920.160158018035	-3.4408	1.8302e-05	0.0011297	X	124375903	125204312	8945	protein_coding	TENM1	teneurin transmembrane protein 1 [Source:HGNC Symbol;Acc:HGNC:8117]
ENSG00000010165	867.311406356284	429.927065578068	1.0118	2.2698e-06	0.00024304	1	171781660	171814023	1674	protein_coding	EEF1AKNMT	eEF1A lysine and N-terminal methyltransferase [Source:HGNC Symbol;Acc:HGNC:24248]
ENSG00000010282	1.44096684813982	6.72171557574801	-2.2526	0.031973	0.15951	3	42692663	42702824	859	protein_coding	HHATL	hedgehog acyltransferase like [Source:HGNC Symbol;Acc:HGNC:13242]
ENSG00000010292	1145.24770292381	567.261063344486	1.0127	0.0073384	0.06386	12	6493356	6531955	1378	protein_coding	NCAPD2	non-SMC condensin I complex subunit D2 [Source:HGNC Symbol;Acc:HGNC:24305]
ENSG00000010327	2889.82674620362	7469.00418615327	-1.3697	0.0015828	0.023896	3	52495338	52524495	2312	protein_coding	STAB1	stabilin 1 [Source:HGNC Symbol;Acc:HGNC:18628]
ENSG00000010379	199.709168246918	950.535574251036	-2.2507	0.0039247	0.042434	12	220621	262873	851	protein_coding	SLC6A13	solute carrier family 6 member 13 [Source:HGNC Symbol;Acc:HGNC:11046]
ENSG00000010438	186.347058166995	26.6569918264113	2.8084	0.00087159	0.016334	9	33750679	33799231	647	protein_coding	PRSS3	serine protease 3 [Source:HGNC Symbol;Acc:HGNC:9486]
ENSG00000010539	247.209589599019	120.760000760256	1.031	9.7941e-06	0.0006883	16	3222325	3236221	2287	protein_coding	ZNF200	zinc finger protein 200 [Source:HGNC Symbol;Acc:HGNC:12993]
ENSG00000010610	1675.52041608984	6523.51388843122	-1.9609	7.8741e-06	0.0005937	12	6786858	6820799	1032	protein_coding	CD4	CD4 molecule [Source:HGNC Symbol;Acc:HGNC:1678]
ENSG00000011332	6.6074702417231	1.48630815444458	2.0207	0.033831	0.16446	19	38211006	38229714	1571	protein_coding	DPF1	double PHD fingers 1 [Source:HGNC Symbol;Acc:HGNC:20225]
ENSG00000011426	705.438196905597	158.420699359299	2.1517	0.0057298	0.054964	7	36389821	36453791	1373	protein_coding	ANLN	anillin actin binding protein [Source:HGNC Symbol;Acc:HGNC:14082]
ENSG00000011465	1391.18992098899	16914.2491374441	-3.604	8.238e-09	2.5363e-06	12	91140484	91183217	1287	protein_coding	DCN	decorin [Source:HGNC Symbol;Acc:HGNC:2705]
ENSG00000012048	312.086974218178	133.887437558255	1.216	0.0071166	0.062708	17	43044295	43170245	3992	protein_coding	BRCA1	BRCA1 DNA repair associated [Source:HGNC Symbol;Acc:HGNC:1100]
ENSG00000012223	13.9738867667855	44.2648478799698	-1.6655	0.0028171	0.034529	3	46435645	46485234	1392	protein_coding	LTF	lactotransferrin [Source:HGNC Symbol;Acc:HGNC:6720]
ENSG00000013016	167.22484049012	1734.20008339821	-3.3747	3.9471e-12	4.4383e-09	2	31234152	31269451	4825	protein_coding	EHD3	EH domain containing 3 [Source:HGNC Symbol;Acc:HGNC:3244]
ENSG00000014138	162.145423578205	66.7947578737559	1.2724	6.6839e-05	0.0028762	11	65261913	65305959	2542	protein_coding	POLA2	DNA polymerase alpha 2, accessory subunit [Source:HGNC Symbol;Acc:HGNC:30073]
ENSG00000014914	2005.40076421236	290.48029515456	2.7872	0.00016588	0.005378	1	149928651	149936879	1916	protein_coding	MTMR11	myotubularin related protein 11 [Source:HGNC Symbol;Acc:HGNC:24307]
ENSG00000015479	128.297287368833	58.6692183256302	1.1366	2.9354e-05	0.0015882	5	139293674	139331677	1525	protein_coding	MATR3	matrin 3 [Source:HGNC Symbol;Acc:HGNC:6912]
ENSG00000015520	431.294234346329	1738.38265494973	-2.0107	0.024961	0.13674	7	44512535	44541330	4352	protein_coding	NPC1L1	NPC1 like intracellular cholesterol transporter 1 [Source:HGNC Symbol;Acc:HGNC:7898]
ENSG00000017427	151.580937994957	386.261901330313	-1.3494	0.034331	0.16552	12	102395874	102481744	1648	protein_coding	IGF1	insulin like growth factor 1 [Source:HGNC Symbol;Acc:HGNC:5464]
ENSG00000018236	189.469012158506	38.9361851312882	-1.8002	0.034473	0.16574	12	40692439	41072415	2200	protein_coding	CNTN1	contactin 1 [Source:HGNC Symbol;Acc:HGNC:2171]
ENSG00000019102	31.246291688613	155.274523603454	-2.3182	3.1822e-07	5.4144e-05	11	124747474	124752255	1177	protein_coding	VSIG2	V-set and immunoglobulin domain containing 2 [Source:HGNC Symbol;Acc:HGNC:17149]
ENSG00000019169	85.633481341795	8258.87402271028	-6.5925	2.2909e-20	2.9624e-16	2	118942194	118994660	978	protein_coding	MARCO	macrophage receptor with collagenous structure [Source:HGNC Symbol;Acc:HGNC:6895]
ENSG00000019505	143.190968233021	54.6501694484303	3.1687	0.0019088	0.026911	11	45240302	45286341	2477	protein_coding	SYT13	synaptotagmin 13 [Source:HGNC Symbol;Acc:HGNC:14962]
ENSG00000019991	2773.73295598665	2500.51109079811	-3.1884	4.8795e-09	1.7774e-06	7	81699010	81770438	1781	protein_coding	HGF	hepatocyte growth factor [Source:HGNC Symbol;Acc:HGNC:4893]
ENSG00000021461	292.159784262359	1094.61838886329	-1.9055	0.031704	0.15844	7	99828013	99866093	1114	protein_coding	CYP3A43	cytochrome P450 family 3 subfamily A member 43 [Source:HGNC Symbol;Acc:HGNC:17450]
ENSG00000021645	494.859034459465	80.5595	2.6147	0.0031686	0.037378	14	78170373	79868291	3350	protein_coding	NRXN3	neurexin 3 [Source:HGNC Symbol;Acc:HGNC:8010]
ENSG00000021852	5620.99982984463	13973.1293739458	-1.3138	0.0089304	0.072568	1	56929207	56974383	1946	protein_coding	C8B	complement C8 beta chain [Source:HGNC Symbol;Acc:HGNC:1353]
ENSG00000022267	595.744380785845	1600.28749578925	-1.4257	2.3743e-06	0.00025076	X	136146702	136211359	1261	protein_coding	FHL1	four and a half LIM domains 1 [Source:HGNC Symbol;Acc:HGNC:3702]
ENSG00000022567	433.832719539014	152.886904698903	1.5024	0.0016314	0.024368	8	141207166	141308305	3425	protein_coding	SLC45A4	solute carrier family 45 member 4 [Source:HGNC Symbol;Acc:HGNC:29196]
ENSG00000023330	4897.15192552342	9864.00439433181	-1.0102	0.030096	0.15286	3	52198086	52214327	1708	protein_coding	ALAS1	5'-aminolevulinate synthase 1 [Source:HGNC Symbol;Acc:HGNC:396]
ENSG00000023445	3253.16267179634	1099.90714884519	1.5641	0.0024942	0.032044	11	102317484	102339403	3364	protein_coding	BIRC3	baculoviral IAP repeat containing 3 [Source:HGNC Symbol;Acc:HGNC:591]
ENSG00000024526	263.322971637859	42.8283807953773	2.608	0.00036556	0.0090994	1	68474152	68497221	2947	protein_coding	DEPDC1	DEP domain containing 1 [Source:HGNC Symbol;Acc:HGNC:22949]
ENSG00000025039	1085.89885672728	410.449951975504	1.4016	9.2398e-05	0.0035893	6	89364616	89412273	3285	protein_coding	RRAGD	Ras related GTP binding D [Source:HGNC Symbol;Acc:HGNC:19903]
ENSG00000030066	69.9388601070719	18.9726008029181	1.887	1.6664e-06	0.0001969	11	47778087	47848555	2105	protein_coding	NUP160	nucleoporin 160 [Source:HGNC Symbol;Acc:HGNC:18017]
ENSG00000030110	378.566607973068	172.25453518458	1.1341	0.013325	0.092909	6	33572547	33580293	2191	protein_coding	BAK1	BCL2 antagonist/killer 1 [Source:HGNC Symbol;Acc:HGNC:949]
ENSG00000031081	370.133210022978	765.543399201507	-1.0488	0.0023837	0.031104	3	119294383	119420714	4929	protein_coding	ARHGAP31	Rho GTPase activating protein 31 [Source:HGNC Symbol;Acc:HGNC:29216]
ENSG00000031691	171.783723207113	78.4965434195111	1.1172	0.00061843	0.012888	6	49463370	49493107	1741	protein_coding	CENPQ	centromere protein Q [Source:HGNC Symbol;Acc:HGNC:21347]
ENSG00000035499	187.678995288054	52.9431745439815	1.8166	0.015432	0.10155	5	60596912	60700190	1305	protein_coding	DEPDC1B	DEP domain containing 1B [Source:HGNC Symbol;Acc:HGNC:24902]
ENSG00000035862	2658.7715434395	5363.67758496123	-1.0126	0.0052264	0.051601	17	78852977	78925387	2602	protein_coding	TIMP2	TIMP metallopeptidase inhibitor 2 [Source:HGNC Symbol;Acc:HGNC:11821]
ENSG00000036448	1.00520933045924	17.5668699233993	-4.0921	0.00078342	0.015154	8	2045046	2165552	1101	protein_coding	MYOM2	myomesin 2 [Source:HGNC Symbol;Acc:HGNC:7614]
ENSG00000036828	92.4721298692959	38.5941644476691	-2.4353	0.0018603	0.026537	3	122183668	122291629	4385	protein_coding	CASR	calcium sensing receptor [Source:HGNC Symbol;Acc:HGNC:1514]
ENSG00000037280	568.559612372707	1363.82915315915	-1.2619	0.0031627	0.037361	5	180601506	180649624	2509	protein_coding	FLT4	fms related receptor tyrosine kinase 4 [Source:HGNC Symbol;Acc:HGNC:3767]
ENSG00000038427	923.165694660425	1205.80592906296	1.2629	0.027175	0.14408	5	83471618	83582303	4487	protein_coding	VCAN	versican [Source:HGNC Symbol;Acc:HGNC:2464]
ENSG00000039537	8569.65327694568	21328.6384854881	-1.3155	0.048596	0.20387	5	41142116	41261438	1537	protein_coding	C6	complement C6 [Source:HGNC Symbol;Acc:HGNC:1339]
ENSG00000040275	372.120570118114	148.61952795332	1.3174	0.00095176	0.01731	5	169583636	169604778	887	protein_coding	SPDL1	spindle apparatus coiled-coil protein 1 [Source:HGNC Symbol;Acc:HGNC:26010]
ENSG00000041353	139.062118346357	47.9543814255688	1.5356	0.011018	0.082447	18	54717860	54895516	2113	protein_coding	RAB27B	RAB27B, member RAS oncogene family [Source:HGNC Symbol;Acc:HGNC:9767]
ENSG00000041515	51.2074715803382	178.591580723693	-1.8005	0.010149	0.078447	13	108596152	109208005	3611	protein_coding	MYO16	myosin XVI [Source:HGNC Symbol;Acc:HGNC:29822]
ENSG00000042062	39.3372979147106	818.301650397393	-4.381	1.1742e-12	1.5184e-09	20	50586108	50691542	2369	protein_coding	RIPOR3	RIPOR family member 3 [Source:HGNC Symbol;Acc:HGNC:16168]
ENSG00000042286	801.039749279702	390.117207620293	1.0377	0.00042823	0.010024	10	70098223	70132934	2475	protein_coding	AIFM2	apoptosis inducing factor mitochondria associated 2 [Source:HGNC Symbol;Acc:HGNC:21411]
ENSG00000042781	128.42626582547	411.516908118062	-1.6797	0.010157	0.078482	1	215622891	216423448	9102	protein_coding	USH2A	usherin [Source:HGNC Symbol;Acc:HGNC:12601]
ENSG00000042980	686.239558634749	129.63575806014	2.4026	0.0012986	0.021197	8	24294069	24359014	1968	protein_coding	ADAM28	ADAM metallopeptidase domain 28 [Source:HGNC Symbol;Acc:HGNC:206]
ENSG00000043591	11.6202227161624	57.0152436305548	-2.2938	0.00071148	0.014176	10	114043866	114046904	3039	protein_coding	ADRB1	adrenoceptor beta 1 [Source:HGNC Symbol;Acc:HGNC:285]
ENSG00000044524	125.998997335937	272.783261298603	-1.1167	0.016204	0.10461	3	89107621	89482134	3781	protein_coding	EPHA3	EPH receptor A3 [Source:HGNC Symbol;Acc:HGNC:3387]
ENSG00000046604	1326.24235212116	617.872840519787	1.1017	0.026904	0.14326	18	31497624	31551351	4461	protein_coding	DSG2	desmoglein 2 [Source:HGNC Symbol;Acc:HGNC:3049]
ENSG00000046774	363.550143529454	15.6061759507629	3.3384	0.026337	0.14153	X	142202342	142205290	1994	protein_coding	MAGEC2	MAGE family member C2 [Source:HGNC Symbol;Acc:HGNC:13574]
ENSG00000050555	219.672107108814	511.876605994068	-1.2206	0.038484	0.17721	9	131009174	131094473	3026	protein_coding	LAMC3	laminin subunit gamma 3 [Source:HGNC Symbol;Acc:HGNC:6494]
ENSG00000051180	103.442273939626	39.0822201498206	1.3881	0.021163	0.12371	15	40694774	40732340	1351	protein_coding	RAD51	RAD51 recombinase [Source:HGNC Symbol;Acc:HGNC:9817]
ENSG00000053747	1706.07920359438	208.112735756223	3.0349	2.8029e-05	0.0015526	18	23689453	23956222	3570	protein_coding	LAMA3	laminin subunit alpha 3 [Source:HGNC Symbol;Acc:HGNC:6483]
ENSG00000054179	216.979229579657	32.8730593305533	2.7124	2.6275e-06	0.00026648	9	137048107	137054061	1474	protein_coding	ENTPD2	ectonucleoside triphosphate diphosphohydrolase 2 [Source:HGNC Symbol;Acc:HGNC:3364]
ENSG00000054277	115.11443029545	44.1688411580942	1.3867	0.00058087	0.012283	1	241590102	241677376	1348	protein_coding	OPN3	opsin 3 [Source:HGNC Symbol;Acc:HGNC:14007]
ENSG00000054392	12.7537273916513	4.57539886217185	1.4489	0.010493	0.080167	1	210328252	210676296	3028	protein_coding	HHAT	hedgehog acyltransferase [Source:HGNC Symbol;Acc:HGNC:18270]
ENSG00000055955	390.882984021935	981.359387329472	-1.328	0.00095737	0.017339	3	52812962	52830688	1471	protein_coding	ITIH4	inter-alpha-trypsin inhibitor heavy chain 4 [Source:HGNC Symbol;Acc:HGNC:6169]
ENSG00000057468	5.48920660604671	0.677821155802821	2.8981	0.0012256	0.020409	1	75796882	75913242	3270	protein_coding	MSH4	mutS homolog 4 [Source:HGNC Symbol;Acc:HGNC:7327]
ENSG00000058335	29.1592092061757	9.9668135847815	1.5348	0.032222	0.16001	15	78959906	79090780	2555	protein_coding	RASGRF1	Ras protein specific guanine nucleotide releasing factor 1 [Source:HGNC Symbol;Acc:HGNC:9875]
ENSG00000058404	54.2393995810863	368.336363354106	-2.7636	0.00051337	0.011223	7	44210019	44334577	1575	protein_coding	CAMK2B	calcium/calmodulin dependent protein kinase II beta [Source:HGNC Symbol;Acc:HGNC:1461]
ENSG00000058600	40.5526032896251	14.4175096396744	1.5054	0.011978	0.08677	16	22297375	22335101	1643	protein_coding	POLR3E	RNA polymerase III subunit E [Source:HGNC Symbol;Acc:HGNC:30347]
ENSG00000058804	645.577422746159	286.838806057541	1.1683	0.00073239	0.014448	1	53765478	53838463	2668	protein_coding	NDC1	NDC1 transmembrane nucleoporin [Source:HGNC Symbol;Acc:HGNC:25525]
ENSG00000059377	252.005353173136	593.361164327576	-1.234	0.005365	0.052576	7	139777051	140020325	1180	protein_coding	TBXAS1	thromboxane A synthase 1 [Source:HGNC Symbol;Acc:HGNC:11609]
ENSG00000059588	1676.07777987147	701.128895739149	1.2564	3.7575e-07	6.1504e-05	1	234391313	234479179	1459	protein_coding	TARBP1	TAR (HIV-1) RNA binding protein 1 [Source:HGNC Symbol;Acc:HGNC:11568]
ENSG00000059769	559.332859715547	1322.29451159845	-1.2411	9.6478e-05	0.003706	9	111631334	111654351	2450	protein_coding	DNAJC25	DnaJ heat shock protein family (Hsp40) member C25 [Source:HGNC Symbol;Acc:HGNC:34187]
ENSG00000060709	1.99559231432069	10.990234388738	-2.5185	0.038095	0.17621	12	130396133	130768228	3698	protein_coding	RIMBP2	RIMS binding protein 2 [Source:HGNC Symbol;Acc:HGNC:30339]
ENSG00000060762	1563.34736202889	4416.50506641154	-1.4985	0.00012358	0.0043869	6	166364919	166383013	804	protein_coding	MPC1	mitochondrial pyruvate carrier 1 [Source:HGNC Symbol;Acc:HGNC:21606]
ENSG00000060971	2479.53496581288	8005.24099846755	-1.6908	5.173e-05	0.0023616	3	38103129	38137242	1310	protein_coding	ACAA1	acetyl-CoA acyltransferase 1 [Source:HGNC Symbol;Acc:HGNC:82]
ENSG00000061337	141.68719863169	122.012922959649	1.0354	0.037262	0.17363	8	20246165	20303963	4259	protein_coding	LZTS1	leucine zipper tumor suppressor 1 [Source:HGNC Symbol;Acc:HGNC:13861]
ENSG00000061656	180.852535697959	77.3295711550691	1.2263	0.0098552	0.076979	20	35615829	35621094	950	protein_coding	SPAG4	sperm associated antigen 4 [Source:HGNC Symbol;Acc:HGNC:11214]
ENSG00000062038	18.3943	55.4144964904358	1.8017	0.049085	0.20488	16	68636189	68727468	1512	protein_coding	CDH3	cadherin 3 [Source:HGNC Symbol;Acc:HGNC:1762]
ENSG00000062096	6.42500138261582	34.7997604863627	-2.4115	0.0022698	0.03012	X	3041471	3112727	2078	protein_coding	ARSF	arylsulfatase F [Source:HGNC Symbol;Acc:HGNC:721]
ENSG00000062524	55.2533075015333	269.250524166709	-2.2817	0.0012401	0.020539	15	41503637	41513887	2378	protein_coding	LTK	leukocyte receptor tyrosine kinase [Source:HGNC Symbol;Acc:HGNC:6721]
ENSG00000062822	551.637044941633	219.112796011048	1.3289	0.00041302	0.0098085	19	50384204	50418018	2625	protein_coding	POLD1	DNA polymerase delta 1, catalytic subunit [Source:HGNC Symbol;Acc:HGNC:9175]
ENSG00000063015	93.5905165621249	2.68515	1.3223	0.048173	0.20291	17	28954901	29006440	2486	protein_coding	SEZ6	seizure related 6 homolog [Source:HGNC Symbol;Acc:HGNC:15955]
ENSG00000063127	203.267414955351	463.46600309613	-1.1867	0.0015342	0.023423	19	49289638	49325215	1270	protein_coding	SLC6A16	solute carrier family 6 member 16 [Source:HGNC Symbol;Acc:HGNC:13622]
ENSG00000064225	503.352267711462	1075.98249244873	-1.0954	0.0040665	0.043548	3	98732236	98821201	1238	protein_coding	ST3GAL6	ST3 beta-galactoside alpha-2,3-sialyltransferase 6 [Source:HGNC Symbol;Acc:HGNC:18080]
ENSG00000064300	86.9329844889045	1069.93578116778	-3.6251	2.2416e-09	9.7142e-07	17	49495293	49515008	1983	protein_coding	NGFR	nerve growth factor receptor [Source:HGNC Symbol;Acc:HGNC:7809]
ENSG00000064787	156.371253907536	37.3399056665024	2.0582	0.0021438	0.029016	20	53936777	54070594	2805	protein_coding	BCAS1	breast carcinoma amplified sequence 1 [Source:HGNC Symbol;Acc:HGNC:974]
ENSG00000065054	2492.12712264415	5496.55390089243	-1.141	0.0096487	0.075982	16	2025356	2039026	1089	protein_coding	SLC9A3R2	SLC9A3 regulator 2 [Source:HGNC Symbol;Acc:HGNC:11076]
ENSG00000065325	9.90722254410634	46.1062445879672	-2.2184	0.0090547	0.073271	17	9822206	9892099	2301	protein_coding	GLP2R	glucagon like peptide 2 receptor [Source:HGNC Symbol;Acc:HGNC:4325]
ENSG00000065328	178.224958663318	50.6155801814474	1.8062	0.011451	0.084252	10	13161558	13211110	2106	protein_coding	MCM10	minichromosome maintenance 10 replication initiation factor [Source:HGNC Symbol;Acc:HGNC:18043]
ENSG00000065618	204.565772836396	7.31760459666941	1.6378	0.045409	0.19579	10	104031286	104085880	1968	protein_coding	COL17A1	collagen type XVII alpha 1 chain [Source:HGNC Symbol;Acc:HGNC:2194]
ENSG00000065911	461.570476382192	141.444058005833	1.704	0.0070867	0.062509	2	74186172	74217565	2363	protein_coding	MTHFD2	methylenetetrahydrofolate dehydrogenase (NADP+ dependent) 2, methenyltetrahydrofolate cyclohydrolase [Source:HGNC Symbol;Acc:HGNC:7434]
ENSG00000066032	395.040487991822	3.64509500736058	2.8124	0.008199	0.0686	2	79185231	80648861	1740	protein_coding	CTNNA2	catenin alpha 2 [Source:HGNC Symbol;Acc:HGNC:2510]
ENSG00000066230	116.975885256796	34.344469121279	1.768	0.004704	0.047895	5	470456	524449	3455	protein_coding	SLC9A3	solute carrier family 9 member A3 [Source:HGNC Symbol;Acc:HGNC:11073]
ENSG00000066279	881.99598279935	185.98521990459	2.242	0.00079972	0.015366	1	197084121	197146694	6428	protein_coding	ASPM	abnormal spindle microtubule assembly [Source:HGNC Symbol;Acc:HGNC:19048]
ENSG00000066405	13.3511434515777	3.88676181986267	1.709	0.030373	0.15372	3	137998735	138033655	2942	protein_coding	CLDN18	claudin 18 [Source:HGNC Symbol;Acc:HGNC:2039]
ENSG00000066735	32.0476115262393	80.2398231235476	-1.3223	0.00059957	0.012596	14	104136454	104180894	6821	protein_coding	KIF26A	kinesin family member 26A [Source:HGNC Symbol;Acc:HGNC:20226]
ENSG00000067715	38.9967372377557	102.205833068381	-1.3968	0.032448	0.16057	12	78863993	79452008	2917	protein_coding	SYT1	synaptotagmin 1 [Source:HGNC Symbol;Acc:HGNC:11509]
ENSG00000067840	40.3226437609955	150.209410491066	-1.8969	8.3752e-05	0.0033735	X	153802166	153830565	1706	protein_coding	PDZD4	PDZ domain containing 4 [Source:HGNC Symbol;Acc:HGNC:21167]
ENSG00000068366	9657.45723470008	2428.45651962029	1.9914	0.0061881	0.057572	X	109624244	109733403	3578	protein_coding	ACSL4	acyl-CoA synthetase long chain family member 4 [Source:HGNC Symbol;Acc:HGNC:3571]
ENSG00000068489	379.66971657013	127.137642171992	1.5728	0.0030424	0.036494	17	59155732	59206709	1594	protein_coding	PRR11	proline rich 11 [Source:HGNC Symbol;Acc:HGNC:25619]
ENSG00000069188	65.3234822479818	42.7961733919854	-1.4114	0.018047	0.11204	17	73334384	73644445	4613	protein_coding	SDK2	sidekick cell adhesion molecule 2 [Source:HGNC Symbol;Acc:HGNC:19308]
ENSG00000069431	540.149530579047	1246.18577503417	-1.2057	0.02658	0.14214	12	21797389	21942543	3971	protein_coding	ABCC9	ATP binding cassette subfamily C member 9 [Source:HGNC Symbol;Acc:HGNC:60]
ENSG00000070087	377.299182554501	381.058938569023	-1.7559	1.4055e-05	0.000932	3	149964904	150050788	997	protein_coding	PFN2	profilin 2 [Source:HGNC Symbol;Acc:HGNC:8882]
ENSG00000070388	16.965636439095	2.93690911324778	2.4448	0.0043033	0.045223	19	639879	644373	1443	protein_coding	FGF22	fibroblast growth factor 22 [Source:HGNC Symbol;Acc:HGNC:3679]
ENSG00000070526	1.81938267217305	23.0141451211936	-3.8361	5.0268e-06	0.00043374	17	76624761	76643786	1159	protein_coding	ST6GALNAC1	ST6 N-acetylgalactosaminide alpha-2,6-sialyltransferase 1 [Source:HGNC Symbol;Acc:HGNC:23614]
ENSG00000070729	0.316386639421966	2.44509612997141	-2.6323	0.012483	NA	16	57882340	57971128	1694	protein_coding	CNGB1	cyclic nucleotide gated channel subunit beta 1 [Source:HGNC Symbol;Acc:HGNC:2151]
ENSG00000070731	32.4637200059815	10.2454062161596	1.7092	0.010732	0.081415	17	76565377	76586956	764	protein_coding	ST6GALNAC2	ST6 N-acetylgalactosaminide alpha-2,6-sialyltransferase 2 [Source:HGNC Symbol;Acc:HGNC:10867]
ENSG00000070761	433.574104402246	868.733061806893	-1.0026	7.2186e-05	0.0030261	16	58113592	58129381	808	protein_coding	CFAP20	cilia and flagella associated protein 20 [Source:HGNC Symbol;Acc:HGNC:29523]
ENSG00000070882	847.71037337945	335.48480852718	1.3356	0.0012959	0.021197	7	24796540	24981634	2237	protein_coding	OSBPL3	oxysterol binding protein like 3 [Source:HGNC Symbol;Acc:HGNC:16370]
ENSG00000071073	956.087262476575	476.550329245435	1.0029	0.00014492	0.0048991	2	98619106	98731132	2881	protein_coding	MGAT4A	alpha-1,3-mannosyl-glycoprotein 4-beta-N-acetylglucosaminyltransferase A [Source:HGNC Symbol;Acc:HGNC:7047]
ENSG00000071205	138.726815704725	302.095649688217	-1.1214	0.0067406	0.060559	4	147732063	148072776	2622	protein_coding	ARHGAP10	Rho GTPase activating protein 10 [Source:HGNC Symbol;Acc:HGNC:26099]
ENSG00000071794	482.589166419034	194.693156444054	1.3084	0.002597	0.032907	3	149030127	149086554	2388	protein_coding	HLTF	helicase like transcription factor [Source:HGNC Symbol;Acc:HGNC:11099]
ENSG00000071967	576.081161220859	1400.58006253764	-1.2818	0.00054822	0.011772	2	171522247	171558129	1675	protein_coding	CYBRD1	cytochrome b reductase 1 [Source:HGNC Symbol;Acc:HGNC:20797]
ENSG00000071991	23.0707031056078	166.506400071776	-2.8673	0.00039453	0.0095715	18	66501083	66604138	2622	protein_coding	CDH19	cadherin 19 [Source:HGNC Symbol;Acc:HGNC:1758]
ENSG00000072062	0.797579082381632	4.35464154134033	-2.432	0.035167	0.16762	19	14091688	14118084	1816	protein_coding	PRKACA	protein kinase cAMP-activated catalytic subunit alpha [Source:HGNC Symbol;Acc:HGNC:9380]
ENSG00000072133	6.25183898859232	26.9403435208976	-2.1	0.034237	0.1654	X	84058346	84206356	3021	protein_coding	RPS6KA6	ribosomal protein S6 kinase A6 [Source:HGNC Symbol;Acc:HGNC:10435]
ENSG00000072274	3218.12504020225	1374.93879501182	1.2265	0.0027103	0.033715	3	196012511	196082153	3941	protein_coding	TFRC	transferrin receptor [Source:HGNC Symbol;Acc:HGNC:11763]
ENSG00000072315	16.0095850523421	54.6921276624674	-1.7776	0.037295	0.17376	X	111768011	112082776	12143	protein_coding	TRPC5	transient receptor potential cation channel subfamily C member 5 [Source:HGNC Symbol;Acc:HGNC:12337]
ENSG00000072571	306.40824687089	91.2083095977271	1.7403	0.0030615	0.036605	5	163460203	163491941	1686	protein_coding	HMMR	hyaluronan mediated motility receptor [Source:HGNC Symbol;Acc:HGNC:5012]
ENSG00000072682	694.430546659183	332.061782430222	1.0617	0.0038095	0.041693	5	132190147	132295315	1576	protein_coding	P4HA2	prolyl 4-hydroxylase subunit alpha 2 [Source:HGNC Symbol;Acc:HGNC:8547]
ENSG00000072694	375.357649175517	1441.09488773236	-1.9399	0.0026604	0.033383	1	161663143	161678654	2084	protein_coding	FCGR2B	Fc fragment of IgG receptor IIb [Source:HGNC Symbol;Acc:HGNC:3618]
ENSG00000072778	13108.4480281507	27528.8047222472	-1.0704	0.00021305	0.0063946	17	7217125	7225266	868	protein_coding	ACADVL	acyl-CoA dehydrogenase very long chain [Source:HGNC Symbol;Acc:HGNC:92]
ENSG00000073111	575.951669122378	149.626726906338	1.9398	0.0018104	0.026171	3	127598223	127622436	1708	protein_coding	MCM2	minichromosome maintenance complex component 2 [Source:HGNC Symbol;Acc:HGNC:6944]
ENSG00000073605	1559.53073151316	3489.44088330076	-1.162	0.0014258	0.022554	17	39904595	39919854	1414	protein_coding	GSDMB	gasdermin B [Source:HGNC Symbol;Acc:HGNC:23690]
ENSG00000073754	112.565250750048	4287.53157072175	-5.2524	4.9703e-09	1.7853e-06	1	157830911	157898256	1353	protein_coding	CD5L	CD5 molecule like [Source:HGNC Symbol;Acc:HGNC:1690]
ENSG00000073756	100.791513033571	312.534072249704	-1.63	0.00045297	0.010383	1	186671791	186680922	3334	protein_coding	PTGS2	prostaglandin-endoperoxide synthase 2 [Source:HGNC Symbol;Acc:HGNC:9605]
ENSG00000073969	33.2916245370754	14.2042535744627	1.245	0.00944	0.074935	17	46590669	46757679	3108	protein_coding	NSF	N-ethylmaleimide sensitive factor, vesicle fusing ATPase [Source:HGNC Symbol;Acc:HGNC:8016]
ENSG00000074211	155.575499575198	2.98589706546709	5.6635	0.00021417	0.0064182	4	6320578	6563600	2227	protein_coding	PPP2R2C	protein phosphatase 2 regulatory subunit Bgamma [Source:HGNC Symbol;Acc:HGNC:9306]
ENSG00000074276	705.191754299618	3333.58808200398	-2.2409	0.0061811	0.057565	5	176542511	176595974	2168	protein_coding	CDHR2	cadherin related family member 2 [Source:HGNC Symbol;Acc:HGNC:18231]
ENSG00000074410	3194.97074035975	123.367374036228	2.8913	0.0025687	0.032629	15	63321378	63381846	2179	protein_coding	CA12	carbonic anhydrase 12 [Source:HGNC Symbol;Acc:HGNC:1371]
ENSG00000074527	634.984932904859	1722.66372896406	-1.4394	0.0032532	0.037967	12	95657807	95791189	1813	protein_coding	NTN4	netrin 4 [Source:HGNC Symbol;Acc:HGNC:13658]
ENSG00000074855	1074.54841122244	501.547359631207	1.0989	0.0049669	0.049749	19	17323223	17334855	2844	protein_coding	ANO8	anoctamin 8 [Source:HGNC Symbol;Acc:HGNC:29329]
ENSG00000074935	503.076266459326	1646.13661998581	-1.7096	8.4255e-06	0.0006138	6	112070663	112087529	1261	protein_coding	TUBE1	tubulin epsilon 1 [Source:HGNC Symbol;Acc:HGNC:20775]
ENSG00000075188	257.972714893065	121.927088092739	1.0804	0.00049471	0.01097	12	102073103	102120120	963	protein_coding	NUP37	nucleoporin 37 [Source:HGNC Symbol;Acc:HGNC:29929]
ENSG00000075218	244.669262136985	66.3744378592645	1.8751	0.015374	0.1013	22	46296870	46330810	1543	protein_coding	GTSE1	G2 and S-phase expressed 1 [Source:HGNC Symbol;Acc:HGNC:13698]
ENSG00000075239	3132.95490541504	7082.39313655426	-1.1768	0.00924	0.074159	11	108116695	108147603	1056	protein_coding	ACAT1	acetyl-CoA acetyltransferase 1 [Source:HGNC Symbol;Acc:HGNC:93]
ENSG00000075275	1013.21765428892	389.730041440253	1.3785	0.013462	0.093439	22	46360834	46537620	3412	protein_coding	CELSR1	cadherin EGF LAG seven-pass G-type receptor 1 [Source:HGNC Symbol;Acc:HGNC:1850]
ENSG00000075391	1141.55929057792	490.015036154105	1.2192	0.0024423	0.031597	1	178094104	178484147	6527	protein_coding	RASAL2	RAS protein activator like 2 [Source:HGNC Symbol;Acc:HGNC:9874]
ENSG00000075461	63.0327492848352	13.2307208869998	2.2354	0.046763	0.19914	17	66964707	67033398	3583	protein_coding	CACNG4	calcium voltage-gated channel auxiliary subunit gamma 4 [Source:HGNC Symbol;Acc:HGNC:1408]
ENSG00000075702	394.016870274493	157.721018682634	1.317	0.033819	0.16446	19	36054649	36105108	2701	protein_coding	WDR62	WD repeat domain 62 [Source:HGNC Symbol;Acc:HGNC:24502]
ENSG00000075886	20.5244049280477	9.12680906739232	1.1709	0.026528	0.14204	2	131476119	131482934	995	protein_coding	TUBA3D	tubulin alpha 3d [Source:HGNC Symbol;Acc:HGNC:24071]
ENSG00000076003	1080.44501177875	402.547043413507	1.4223	0.0012383	0.020539	2	135839626	135876443	1680	protein_coding	MCM6	minichromosome maintenance complex component 6 [Source:HGNC Symbol;Acc:HGNC:6949]
ENSG00000076344	20.6595052416799	77.9452710830467	-1.9169	0.00047842	0.01074	16	268301	275980	1989	protein_coding	RGS11	regulator of G protein signaling 11 [Source:HGNC Symbol;Acc:HGNC:9993]
ENSG00000076382	919.430311059619	412.431765517103	1.1552	0.0039528	0.042648	17	28577565	28599025	947	protein_coding	SPAG5	sperm associated antigen 5 [Source:HGNC Symbol;Acc:HGNC:13452]
ENSG00000076770	7696.15870566963	2942.33245625679	1.3871	0.0065324	0.059381	X	132369320	132489968	3330	protein_coding	MBNL3	muscleblind like splicing regulator 3 [Source:HGNC Symbol;Acc:HGNC:20564]
ENSG00000077152	309.978415861799	80.5545577526663	1.9361	0.00091944	0.016936	1	202331544	202341984	1012	protein_coding	UBE2T	ubiquitin conjugating enzyme E2 T [Source:HGNC Symbol;Acc:HGNC:25009]
ENSG00000077274	236.855754430269	39.3338560863773	-1.8913	0.013965	0.095749	X	111245099	111270483	3532	protein_coding	CAPN6	calpain 6 [Source:HGNC Symbol;Acc:HGNC:1483]
ENSG00000077279	10.315791070172	1.06689408526648	3.1775	0.022208	0.12758	X	111293779	111412429	4893	protein_coding	DCX	doublecortin [Source:HGNC Symbol;Acc:HGNC:2714]
ENSG00000077380	4.95312138887133	0.955832995011926	2.0899	0.0099702	0.077619	2	171687409	171750158	1430	protein_coding	DYNC1I2	dynein cytoplasmic 1 intermediate chain 2 [Source:HGNC Symbol;Acc:HGNC:2964]
ENSG00000077522	229.694730122404	29.9704193772443	2.3833	0.0063902	0.0585	1	236664141	236764631	3835	protein_coding	ACTN2	actinin alpha 2 [Source:HGNC Symbol;Acc:HGNC:164]
ENSG00000077721	57.0862977071133	22.3848951103177	1.3631	0.0033894	0.038833	X	119474802	119591083	1408	protein_coding	UBE2A	ubiquitin conjugating enzyme E2 A [Source:HGNC Symbol;Acc:HGNC:12472]
ENSG00000077782	452.367184633709	1000.61509170741	-1.1454	0.011228	0.083275	8	38400215	38468834	2381	protein_coding	FGFR1	fibroblast growth factor receptor 1 [Source:HGNC Symbol;Acc:HGNC:3688]
ENSG00000078018	613.108039643975	298.83420178087	1.0355	0.032618	0.16098	2	209424047	209734147	3305	protein_coding	MAP2	microtubule associated protein 2 [Source:HGNC Symbol;Acc:HGNC:6839]
ENSG00000078053	10.3085633825638	23.9657641737852	-1.2459	0.027068	0.1438	7	38383704	38631420	1440	protein_coding	AMPH	amphiphysin [Source:HGNC Symbol;Acc:HGNC:471]
ENSG00000078081	272.52649333194	101.485994135093	1.4197	0.042369	0.18743	3	183122215	183163839	1356	protein_coding	LAMP3	lysosomal associated membrane protein 3 [Source:HGNC Symbol;Acc:HGNC:14582]
ENSG00000078399	32.4409976161103	2.35144787649791	3.7063	0.00010905	0.0040203	7	27162438	27175180	930	protein_coding	HOXA9	homeobox A9 [Source:HGNC Symbol;Acc:HGNC:5109]
ENSG00000078487	60.5274432214614	129.822185257176	-1.0967	0.00055265	0.0118	7	100400826	100428992	1557	protein_coding	ZCWPW1	zinc finger CW-type and PWWP domain containing 1 [Source:HGNC Symbol;Acc:HGNC:23486]
ENSG00000078725	1.02165289911237	27.358128576827	-4.8447	1.1651e-09	5.5799e-07	9	119153458	119369435	1794	protein_coding	BRINP1	BMP/retinoic acid inducible neural specific 1 [Source:HGNC Symbol;Acc:HGNC:2687]
ENSG00000078795	8.14783814151273	3.45942354214434	1.1494	0.023529	0.13229	5	137887968	137942747	1814	protein_coding	PKD2L2	polycystin 2 like 2, transient receptor potential cation channel [Source:HGNC Symbol;Acc:HGNC:9012]
ENSG00000078898	738.904171269817	13.741596905223	5.7427	2.981e-05	0.0016061	20	33007704	33023703	1788	protein_coding	BPIFB2	BPI fold containing family B member 2 [Source:HGNC Symbol;Acc:HGNC:16177]
ENSG00000079101	4.68516632106324	0.945313249395091	2.0395	0.021891	0.12645	18	596988	650334	1232	protein_coding	CLUL1	clusterin like 1 [Source:HGNC Symbol;Acc:HGNC:2096]
ENSG00000079112	589.756780805144	9.68002	3.9205	0.00017167	0.0055221	8	94127162	94217303	1940	protein_coding	CDH17	cadherin 17 [Source:HGNC Symbol;Acc:HGNC:1756]
ENSG00000079462	244.675531997152	92.6173425205984	1.397	0.017738	0.11073	19	42297033	42303546	700	protein_coding	PAFAH1B3	platelet activating factor acetylhydrolase 1b catalytic subunit 3 [Source:HGNC Symbol;Acc:HGNC:8576]
ENSG00000079557	4623.38066794528	18631.0123897652	-2.0107	0.022716	0.12923	4	73481745	73504001	1206	protein_coding	AFM	afamin [Source:HGNC Symbol;Acc:HGNC:316]
ENSG00000079689	230.855701111905	62.668718890441	1.8784	0.02411	0.13439	6	25652201	25701783	1435	protein_coding	SCGN	secretagogin, EF-hand calcium binding protein [Source:HGNC Symbol;Acc:HGNC:16941]
ENSG00000080007	58.4938000914012	19.193800369295	1.5954	0.041745	0.18582	6	73394828	73417566	1216	protein_coding	DDX43	DEAD-box helicase 43 [Source:HGNC Symbol;Acc:HGNC:18677]
ENSG00000080618	7876.53707147595	17267.4229123285	-1.1324	0.023513	0.13222	13	46053186	46105033	2592	protein_coding	CPB2	carboxypeptidase B2 [Source:HGNC Symbol;Acc:HGNC:2300]
ENSG00000080644	4.53324782945544	0.575027149748543	2.6757	0.018858	0.11494	15	78593052	78621295	1183	protein_coding	CHRNA3	cholinergic receptor nicotinic alpha 3 subunit [Source:HGNC Symbol;Acc:HGNC:1957]
ENSG00000080709	36.5029438855141	233.247985798385	-2.674	0.00076519	0.014935	5	114055926	114496500	1714	protein_coding	KCNN2	potassium calcium-activated channel subfamily N member 2 [Source:HGNC Symbol;Acc:HGNC:6291]
ENSG00000080839	266.878016799074	95.0585304223338	1.4799	2.4635e-05	0.0014221	20	36996349	37095997	2568	protein_coding	RBL1	RB transcriptional corepressor like 1 [Source:HGNC Symbol;Acc:HGNC:9893]
ENSG00000080986	345.913727543155	74.2403103975831	2.2116	0.0011161	0.019154	18	2571557	2616635	897	protein_coding	NDC80	NDC80 kinetochore complex component [Source:HGNC Symbol;Acc:HGNC:16909]
ENSG00000081041	1580.56056604621	6136.99152644783	-1.957	0.00026111	0.0072536	4	74097040	74099196	753	protein_coding	CXCL2	C-X-C motif chemokine ligand 2 [Source:HGNC Symbol;Acc:HGNC:4603]
ENSG00000081138	4.86710845530092	0.169865280790226	3.7562	0.046613	0.1989	18	65750252	65890337	4842	protein_coding	CDH7	cadherin 7 [Source:HGNC Symbol;Acc:HGNC:1766]
ENSG00000081479	271.741025034874	78.7418531209726	2.5575	0.015226	0.10083	2	169127109	169362534	4305	protein_coding	LRP2	LDL receptor related protein 2 [Source:HGNC Symbol;Acc:HGNC:6694]
ENSG00000081721	301.715103791341	143.110795848637	1.0704	3.0376e-07	5.2026e-05	1	161749758	161757238	875	protein_coding	DUSP12	dual specificity phosphatase 12 [Source:HGNC Symbol;Acc:HGNC:3067]
ENSG00000081760	350.88299291032	144.753151537056	1.2742	0.0042188	0.044625	12	125065434	125143333	2148	protein_coding	AACS	acetoacetyl-CoA synthetase [Source:HGNC Symbol;Acc:HGNC:21298]
ENSG00000081923	1127.95584662007	467.110524258802	1.2712	5.3486e-06	0.00045057	18	57646426	57803315	2747	protein_coding	ATP8B1	ATPase phospholipid transporting 8B1 [Source:HGNC Symbol;Acc:HGNC:3706]
ENSG00000082175	9.30435819615353	31.1526212168445	-1.787	0.00048948	0.010904	11	101029624	101129813	3161	protein_coding	PGR	progesterone receptor [Source:HGNC Symbol;Acc:HGNC:8910]
ENSG00000082269	359.940972543946	153.887086013019	1.2237	6.3692e-05	0.0027731	6	70412941	70561174	3020	protein_coding	FAM135A	family with sequence similarity 135 member A [Source:HGNC Symbol;Acc:HGNC:21084]
ENSG00000082482	0.550739581478387	7.58464885767218	-3.7989	0.00040507	0.0097268	1	215005775	215237090	1437	protein_coding	KCNK2	potassium two pore domain channel subfamily K member 2 [Source:HGNC Symbol;Acc:HGNC:6277]
ENSG00000082512	870.285802109476	413.938186373265	1.0706	0.0083707	0.069564	1	211326615	211374946	2795	protein_coding	TRAF5	TNF receptor associated factor 5 [Source:HGNC Symbol;Acc:HGNC:12035]
ENSG00000083123	707.178270987366	1521.80163409135	-1.1055	0.0058294	0.055555	6	80106647	80346270	1164	protein_coding	BCKDHB	branched chain keto acid dehydrogenase E1 subunit beta [Source:HGNC Symbol;Acc:HGNC:987]
ENSG00000083307	81.7044919233049	59.9345216564375	-3.3014	0.00043668	0.010147	8	101492439	101669726	1583	protein_coding	GRHL2	grainyhead like transcription factor 2 [Source:HGNC Symbol;Acc:HGNC:2799]
ENSG00000083457	417.824025481277	138.606994625157	1.5909	0.00041891	0.0099001	17	3714628	3801188	1199	protein_coding	ITGAE	integrin subunit alpha E [Source:HGNC Symbol;Acc:HGNC:6147]
ENSG00000084110	2392.44043700419	7072.41497452507	-1.5637	0.017691	0.11052	12	95972662	95996365	1736	protein_coding	HAL	histidine ammonia-lyase [Source:HGNC Symbol;Acc:HGNC:4806]
ENSG00000084636	437.62716507802	823.367192984491	1.3052	0.027809	0.14597	1	31652263	31704319	1364	protein_coding	COL16A1	collagen type XVI alpha 1 chain [Source:HGNC Symbol;Acc:HGNC:2193]
ENSG00000085552	777.742718471315	705.971872782321	-1.2094	0.017871	0.11132	1	159927039	159945613	3942	protein_coding	IGSF9	immunoglobulin superfamily member 9 [Source:HGNC Symbol;Acc:HGNC:18132]
ENSG00000085741	17.5932851973952	230.356623307703	-3.714	4.0365e-06	0.00036758	11	76186325	76210736	938	protein_coding	WNT11	Wnt family member 11 [Source:HGNC Symbol;Acc:HGNC:12776]
ENSG00000085831	296.215911636892	52.6620883747274	2.4817	0.0007886	0.015231	1	51287258	51345116	1830	protein_coding	TTC39A	tetratricopeptide repeat domain 39A [Source:HGNC Symbol;Acc:HGNC:18657]
ENSG00000085840	194.585730725957	49.1679067761475	1.9715	0.0016151	0.024242	1	52372829	52404423	3100	protein_coding	ORC1	origin recognition complex subunit 1 [Source:HGNC Symbol;Acc:HGNC:8487]
ENSG00000085999	127.503272653912	37.5859609940962	1.7473	0.01222	0.087788	1	46246461	46278480	1118	protein_coding	RAD54L	RAD54 like [Source:HGNC Symbol;Acc:HGNC:9826]
ENSG00000086696	1140.10404612284	2910.07284432578	-1.352	0.012491	0.089017	16	82035004	82098534	2094	protein_coding	HSD17B2	hydroxysteroid 17-beta dehydrogenase 2 [Source:HGNC Symbol;Acc:HGNC:5211]
ENSG00000087076	920.526829776558	345.255981873739	1.4157	0.015257	0.10089	19	48813018	48836510	817	protein_coding	HSD17B14	hydroxysteroid 17-beta dehydrogenase 14 [Source:HGNC Symbol;Acc:HGNC:23238]
ENSG00000087116	501.602188011362	1694.96547468317	-1.7574	0.00027595	0.0074823	5	179110853	179345461	3225	protein_coding	ADAMTS2	ADAM metallopeptidase with thrombospondin type 1 motif 2 [Source:HGNC Symbol;Acc:HGNC:218]
ENSG00000087237	121.018073526429	1836.96654028996	-3.9259	5.1758e-10	2.6246e-07	16	56961923	56983845	1527	protein_coding	CETP	cholesteryl ester transfer protein [Source:HGNC Symbol;Acc:HGNC:1869]
ENSG00000087258	254.905339005362	1057.55214055753	-2.0528	0.0035311	0.039792	16	56189660	56357444	1808	protein_coding	GNAO1	G protein subunit alpha o1 [Source:HGNC Symbol;Acc:HGNC:4389]
ENSG00000087495	1.44381960405712	47.2237792779605	-4.9682	2.0745e-14	4.8773e-11	20	59577509	59847711	2072	protein_coding	PHACTR3	phosphatase and actin regulator 3 [Source:HGNC Symbol;Acc:HGNC:15833]
ENSG00000087586	572.838498058964	241.510682041043	1.2464	0.017226	0.10892	20	56369389	56392337	1621	protein_coding	AURKA	aurora kinase A [Source:HGNC Symbol;Acc:HGNC:11393]
ENSG00000088002	16.7171071267266	0.639984339884594	4.7281	0.00014576	0.0049056	19	48552172	48599425	1195	protein_coding	SULT2B1	sulfotransferase family 2B member 1 [Source:HGNC Symbol;Acc:HGNC:11459]
ENSG00000088305	218.545214575028	90.0210203723595	1.2756	0.0012991	0.021197	20	32762385	32809359	2489	protein_coding	DNMT3B	DNA methyltransferase 3 beta [Source:HGNC Symbol;Acc:HGNC:2979]
ENSG00000088325	1117.13277388976	439.164510082946	1.3455	0.012641	0.08972	20	31739271	31801805	3539	protein_coding	TPX2	TPX2 microtubule nucleation factor [Source:HGNC Symbol;Acc:HGNC:1249]
ENSG00000088726	4.22218503952111	0.910737127653373	2.0328	0.034742	0.16639	3	12733528	12769457	1100	protein_coding	TMEM40	transmembrane protein 40 [Source:HGNC Symbol;Acc:HGNC:25620]
ENSG00000088826	536.808030524564	166.556061522054	1.6863	0.013136	0.091963	20	4120980	4187747	1376	protein_coding	SMOX	spermine oxidase [Source:HGNC Symbol;Acc:HGNC:15862]
ENSG00000088827	683.318949848566	2412.20048238909	-1.8193	7.4491e-06	0.00057166	20	3686970	3712600	5464	protein_coding	SIGLEC1	sialic acid binding Ig like lectin 1 [Source:HGNC Symbol;Acc:HGNC:11127]
ENSG00000088882	71.8103877572169	199.707475960394	1.9583	0.0017937	0.02599	20	2794074	2800627	2376	protein_coding	CPXM1	carboxypeptidase X, M14 family member 1 [Source:HGNC Symbol;Acc:HGNC:15771]
ENSG00000088926	1589.38648922494	6677.08148119438	-2.0708	0.00041986	0.0099001	4	186266189	186289681	1149	protein_coding	F11	coagulation factor XI [Source:HGNC Symbol;Acc:HGNC:3529]
ENSG00000088992	1179.31573624725	119.738145885964	1.1952	0.046084	0.19771	12	117038923	117099479	721	protein_coding	TESC	tescalcin [Source:HGNC Symbol;Acc:HGNC:26065]
ENSG00000089057	2905.73392913912	8772.72107962105	-1.5941	2.6411e-05	0.0014826	20	4852356	5010293	3504	protein_coding	SLC23A2	solute carrier family 23 member 2 [Source:HGNC Symbol;Acc:HGNC:10973]
ENSG00000089199	184.829830769076	39.3064047850579	2.3573	0.036562	0.17161	20	5911510	5925353	1873	protein_coding	CHGB	chromogranin B [Source:HGNC Symbol;Acc:HGNC:1930]
ENSG00000089220	11964.3169594807	26240.690798219	-1.1331	0.0034043	0.038905	12	118136124	118145584	1069	protein_coding	PEBP1	phosphatidylethanolamine binding protein 1 [Source:HGNC Symbol;Acc:HGNC:8630]
ENSG00000089685	541.927829766338	126.769562449842	2.0914	0.0015903	0.023963	17	78214186	78225636	1157	protein_coding	BIRC5	baculoviral IAP repeat containing 5 [Source:HGNC Symbol;Acc:HGNC:593]
ENSG00000089723	2.48714272701445	0.123051698173002	3.1112	0.018666	NA	14	94026340	94048930	2309	protein_coding	OTUB2	OTU deubiquitinase, ubiquitin aldehyde binding 2 [Source:HGNC Symbol;Acc:HGNC:20351]
ENSG00000089847	237.685990122574	618.645173578063	-1.3796	0.0081427	0.068385	19	4182689	4224814	2567	protein_coding	ANKRD24	ankyrin repeat domain 24 [Source:HGNC Symbol;Acc:HGNC:29424]
ENSG00000090382	7558.02455326461	1530.48137352183	2.3037	6.757e-05	0.0029028	12	69348381	69354234	905	protein_coding	LYZ	lysozyme [Source:HGNC Symbol;Acc:HGNC:6740]
ENSG00000090530	72.599486668889	335.276933417516	-2.2027	2.8495e-10	1.5679e-07	3	189956728	190122437	1140	protein_coding	P3H2	prolyl 3-hydroxylase 2 [Source:HGNC Symbol;Acc:HGNC:19317]
ENSG00000090539	1588.50600391499	4170.02393720405	-1.3921	0.00039451	0.0095715	3	184380054	184390736	1964	protein_coding	CHRD	chordin [Source:HGNC Symbol;Acc:HGNC:1949]
ENSG00000090889	505.521763985509	102.877845076784	2.2923	0.0043199	0.045347	X	70290104	70420886	2529	protein_coding	KIF4A	kinesin family member 4A [Source:HGNC Symbol;Acc:HGNC:13339]
ENSG00000091128	13.2294049548045	2.45683846647705	2.3103	0.01974	0.11804	7	108023548	108130361	2847	protein_coding	LAMB4	laminin subunit beta 4 [Source:HGNC Symbol;Acc:HGNC:6491]
ENSG00000091138	39.5008521270613	27.8034741124082	2.5676	0.0233	0.1314	7	107765467	107803225	1447	protein_coding	SLC26A3	solute carrier family 26 member 3 [Source:HGNC Symbol;Acc:HGNC:3018]
ENSG00000091409	2951.59949313851	851.938208130251	1.7918	9.3462e-06	0.00066404	2	172234216	172506459	3014	protein_coding	ITGA6	integrin subunit alpha 6 [Source:HGNC Symbol;Acc:HGNC:6142]
ENSG00000091536	32.7784436610296	157.742614474237	-2.2719	7.2059e-06	0.00055867	17	18108756	18179802	2394	protein_coding	MYO15A	myosin XVA [Source:HGNC Symbol;Acc:HGNC:7594]
ENSG00000091622	52.9267182519881	395.265491572474	-2.8949	1.1647e-05	0.00079478	17	6451263	6556555	4363	protein_coding	PITPNM3	PITPNM family member 3 [Source:HGNC Symbol;Acc:HGNC:21043]
ENSG00000091651	164.610140832137	50.2602235369247	1.7011	0.0045439	0.0468	16	46689643	46698394	1199	protein_coding	ORC6	origin recognition complex subunit 6 [Source:HGNC Symbol;Acc:HGNC:17151]
ENSG00000091831	125.698792566387	866.066299485335	-2.7838	3.6634e-07	6.0346e-05	6	151656691	152129619	2486	protein_coding	ESR1	estrogen receptor 1 [Source:HGNC Symbol;Acc:HGNC:3467]
ENSG00000092051	16.592962723178	32.9608485284887	-1.0013	0.034201	0.16533	14	23568038	23578790	3055	protein_coding	JPH4	junctophilin 4 [Source:HGNC Symbol;Acc:HGNC:20156]
ENSG00000092068	257.001336807325	1720.39959029131	-2.7433	2.9522e-11	2.3859e-08	14	23125295	23183674	1904	protein_coding	SLC7A8	solute carrier family 7 member 8 [Source:HGNC Symbol;Acc:HGNC:11066]
ENSG00000092096	60.1340237913478	161.546785785667	-1.4345	0.0026043	0.032919	14	23346314	23352912	1670	protein_coding	SLC22A17	solute carrier family 22 member 17 [Source:HGNC Symbol;Acc:HGNC:23095]
ENSG00000092470	380.025684517128	136.717362174866	1.4697	0.0044539	0.046203	15	43826980	43868412	2125	protein_coding	WDR76	WD repeat domain 76 [Source:HGNC Symbol;Acc:HGNC:25773]
ENSG00000092850	14.690395400291	22.8276	-1.5415	0.042792	0.18882	1	36084094	36088275	1327	protein_coding	TEKT2	tektin 2 [Source:HGNC Symbol;Acc:HGNC:11725]
ENSG00000092853	186.601710662686	46.1629697584279	2.0035	0.0028157	0.034528	1	35720218	35769978	3756	protein_coding	CLSPN	claspin [Source:HGNC Symbol;Acc:HGNC:19715]
ENSG00000093009	229.729240895526	85.1954746111174	1.4244	0.04113	0.18413	22	19479457	19520612	1196	protein_coding	CDC45	cell division cycle 45 [Source:HGNC Symbol;Acc:HGNC:1739]
ENSG00000094804	499.353111175167	138.922068505315	1.8422	0.014497	0.097945	17	40287879	40304657	1346	protein_coding	CDC6	cell division cycle 6 [Source:HGNC Symbol;Acc:HGNC:1744]
ENSG00000094963	100.320487728042	249.011042697294	-1.3124	0.037022	0.17299	1	171185249	171212686	1374	protein_coding	FMO2	flavin containing dimethylaniline monoxygenase 2 [Source:HGNC Symbol;Acc:HGNC:3770]
ENSG00000094975	1392.20359327587	529.507151536797	1.3928	8.317e-10	4.1347e-07	1	172532349	172611833	2612	protein_coding	SUCO	SUN domain containing ossification factor [Source:HGNC Symbol;Acc:HGNC:1240]
ENSG00000095002	681.609395976112	244.175525926221	1.4779	6.5279e-06	0.00052337	2	47403067	47663146	3376	protein_coding	MSH2	mutS homolog 2 [Source:HGNC Symbol;Acc:HGNC:7325]
ENSG00000095203	1298.64114129829	2982.73495819288	-1.1998	0.017901	0.11142	9	109171974	109321059	4951	protein_coding	EPB41L4B	erythrocyte membrane protein band 4.1 like 4B [Source:HGNC Symbol;Acc:HGNC:19818]
ENSG00000095209	720.214167731712	331.967660712196	1.1137	4.1877e-05	0.00207	9	105694541	105776629	1835	protein_coding	TMEM38B	transmembrane protein 38B [Source:HGNC Symbol;Acc:HGNC:25535]
ENSG00000095303	419.875050721881	359.921045363965	-1.0701	0.013102	0.091814	9	122370530	122395703	2218	protein_coding	PTGS1	prostaglandin-endoperoxide synthase 1 [Source:HGNC Symbol;Acc:HGNC:9604]
ENSG00000095397	1009.94407892532	459.79522058319	1.1338	0.02377	0.13313	9	114402080	114505473	2151	protein_coding	WHRN	whirlin [Source:HGNC Symbol;Acc:HGNC:16361]
ENSG00000095596	6.9892402162057	302.785415585719	-5.4392	2.9983e-09	1.2116e-06	10	93073475	93077885	1318	protein_coding	CYP26A1	cytochrome P450 family 26 subfamily A member 1 [Source:HGNC Symbol;Acc:HGNC:2603]
ENSG00000095713	1.49592861868375	32.2094483466631	-4.4274	5.7467e-09	1.9816e-06	10	97865000	98030828	1677	protein_coding	CRTAC1	cartilage acidic protein 1 [Source:HGNC Symbol;Acc:HGNC:14882]
ENSG00000095777	0.775635021309936	8.93571126042395	-3.8075	4.1975e-05	0.00207	10	25934229	26212532	2108	protein_coding	MYO3A	myosin IIIA [Source:HGNC Symbol;Acc:HGNC:7601]
ENSG00000095932	56.0566689891009	1243.98651983185	-4.4713	4.6109e-06	0.00040978	19	3473986	3480525	773	protein_coding	SMIM24	small integral membrane protein 24 [Source:HGNC Symbol;Acc:HGNC:37244]
ENSG00000096063	942.230355128661	414.770223654818	1.1821	0.00035954	0.0090188	6	35832966	35921342	1780	protein_coding	SRPK1	SRSF protein kinase 1 [Source:HGNC Symbol;Acc:HGNC:11305]
ENSG00000096092	951.697692442477	383.345474437667	1.3127	0.00032978	0.0084611	6	52671113	52686588	988	protein_coding	TMEM14A	transmembrane protein 14A [Source:HGNC Symbol;Acc:HGNC:21076]
ENSG00000096384	33496.9996481667	16301.8587652629	1.039	0.00040169	0.0096817	6	44246166	44253888	2613	protein_coding	HSP90AB1	heat shock protein 90 alpha family class B member 1 [Source:HGNC Symbol;Acc:HGNC:5258]
ENSG00000097046	451.303477571345	183.317696032309	1.2967	0.0062038	0.057609	1	91500851	91525764	1710	protein_coding	CDC7	cell division cycle 7 [Source:HGNC Symbol;Acc:HGNC:1745]
ENSG00000099219	1065.30202110791	475.356341196364	1.1625	5.9005e-09	1.9901e-06	9	5749832	5879537	4168	protein_coding	ERMP1	endoplasmic reticulum metallopeptidase 1 [Source:HGNC Symbol;Acc:HGNC:23703]
ENSG00000099282	482.269471143875	226.043640188265	1.0932	0.0060943	0.057105	10	69451465	69507666	801	protein_coding	TSPAN15	tetraspanin 15 [Source:HGNC Symbol;Acc:HGNC:23298]
ENSG00000099769	185.117534965715	1320.68836591182	-2.8346	0.0014081	0.022379	16	1790413	1794971	1641	protein_coding	IGFALS	insulin like growth factor binding protein acid labile subunit [Source:HGNC Symbol;Acc:HGNC:5468]
ENSG00000099812	277.172062257239	8.55069083961227	2.5727	0.032485	0.16058	19	751112	764318	1887	protein_coding	MISP	mitotic spindle positioning [Source:HGNC Symbol;Acc:HGNC:27000]
ENSG00000099860	1809.6269349271	8813.67358778591	-2.284	2.8437e-07	4.9691e-05	19	2476122	2478259	865	protein_coding	GADD45B	growth arrest and DNA damage inducible beta [Source:HGNC Symbol;Acc:HGNC:4096]
ENSG00000099984	3.5435391193071	15.842992725585	-2.1463	0.010247	0.07896	22	23980058	23983915	1060	protein_coding	GSTT2	glutathione S-transferase theta 2 (gene/pseudogene) [Source:HGNC Symbol;Acc:HGNC:4642]
ENSG00000099998	388.519900341402	1552.63513559548	-1.9992	4.9162e-05	0.0023035	22	24219654	24245108	2123	protein_coding	GGT5	gamma-glutamyltransferase 5 [Source:HGNC Symbol;Acc:HGNC:4260]
ENSG00000100012	8.64483215322559	36.3019400282929	-2.0677	0.0098824	0.077121	22	30447959	30472017	1850	protein_coding	SEC14L3	SEC14 like lipid binding 3 [Source:HGNC Symbol;Acc:HGNC:18655]
ENSG00000100095	5.56797114861356	24.8113574100678	-2.193	0.0010627	0.01857	22	26169462	26383597	3645	protein_coding	SEZ6L	seizure related 6 homolog like [Source:HGNC Symbol;Acc:HGNC:10763]
ENSG00000100100	1005.75345186532	495.693277647793	1.0207	0.03267	0.16109	22	31281594	31292534	2072	protein_coding	PIK3IP1	phosphoinositide-3-kinase interacting protein 1 [Source:HGNC Symbol;Acc:HGNC:24942]
ENSG00000100162	114.458887596649	24.2201235479049	2.2229	0.0056906	0.054771	22	41938737	41947152	735	protein_coding	CENPM	centromere protein M [Source:HGNC Symbol;Acc:HGNC:18352]
ENSG00000100167	113.42505789084	22.0334092622588	2.3523	0.010593	0.080692	22	41969443	41998221	2389	protein_coding	SEPTIN3	septin 3 [Source:HGNC Symbol;Acc:HGNC:10750]
ENSG00000100206	17.0556729544379	2.19479836004308	2.8838	0.00010289	0.003879	22	38518948	38570204	1167	protein_coding	DMC1	DNA meiotic recombinase 1 [Source:HGNC Symbol;Acc:HGNC:2927]
ENSG00000100227	3.02100375262596	0.700917837258623	2.133	0.046434	NA	22	42583721	42614962	2058	protein_coding	POLDIP3	DNA polymerase delta interacting protein 3 [Source:HGNC Symbol;Acc:HGNC:23782]
ENSG00000100228	24.7725010297171	36.2558171852546	-1.5055	0.0015721	0.023807	22	23145366	23165663	2160	protein_coding	RAB36	RAB36, member RAS oncogene family [Source:HGNC Symbol;Acc:HGNC:9775]
ENSG00000100253	14.4268311595665	3.47372612013656	1.9918	0.018689	0.11411	22	50486784	50490648	1321	protein_coding	MIOX	myo-inositol oxygenase [Source:HGNC Symbol;Acc:HGNC:14522]
ENSG00000100290	24.6822784178734	5.91644976104508	2.078	0.017821	0.11108	22	43110750	43129712	951	protein_coding	BIK	BCL2 interacting killer [Source:HGNC Symbol;Acc:HGNC:1051]
ENSG00000100297	1692.73647195862	810.649420473466	1.0609	0.0054429	0.053093	22	35400134	35425431	1436	protein_coding	MCM5	minichromosome maintenance complex component 5 [Source:HGNC Symbol;Acc:HGNC:6948]
ENSG00000100300	694.761230430503	288.308346389436	1.2683	0.0092549	0.074159	22	43151547	43163242	778	protein_coding	TSPO	translocator protein [Source:HGNC Symbol;Acc:HGNC:1158]
ENSG00000100321	319.716872389023	153.605788786747	1.0552	0.017706	0.11058	22	39349925	39385575	1575	protein_coding	SYNGR1	synaptogyrin 1 [Source:HGNC Symbol;Acc:HGNC:11498]
ENSG00000100373	114.49292651458	7.37193436781399	3.9307	0.00040799	0.0097287	22	45284949	45295874	855	protein_coding	UPK3A	uroplakin 3A [Source:HGNC Symbol;Acc:HGNC:12580]
ENSG00000100473	99.5904527114037	9.95556139804911	3.3087	0.00067823	0.013746	14	30874514	30895065	1713	protein_coding	COCH	cochlin [Source:HGNC Symbol;Acc:HGNC:2180]
ENSG00000100479	204.943693302818	101.79737621412	1.0012	0.027234	0.14415	14	49643555	49688422	835	protein_coding	POLE2	DNA polymerase epsilon 2, accessory subunit [Source:HGNC Symbol;Acc:HGNC:9178]
ENSG00000100577	332.624811043005	1614.24781854418	-2.2785	3.4175e-05	0.0017891	14	77320996	77331597	1155	protein_coding	GSTZ1	glutathione S-transferase zeta 1 [Source:HGNC Symbol;Acc:HGNC:4643]
ENSG00000100625	125.580104361471	26.9833389580457	2.2037	0.018429	0.11335	14	60709539	60724351	3355	protein_coding	SIX4	SIX homeobox 4 [Source:HGNC Symbol;Acc:HGNC:10890]
ENSG00000100629	119.929075516187	59.0035659872626	1.0174	0.0054275	0.053008	14	80476983	80959517	1457	protein_coding	CEP128	centrosomal protein 128 [Source:HGNC Symbol;Acc:HGNC:20359]
ENSG00000100665	3260.82246640031	8935.28348506306	-1.4543	0.02376	0.13312	14	94561442	94569913	1812	protein_coding	SERPINA4	serpin family A member 4 [Source:HGNC Symbol;Acc:HGNC:8948]
ENSG00000100678	9.15975093047449	3.13820755965515	1.538	0.02327	0.13135	14	70044215	70189480	3589	protein_coding	SLC8A3	solute carrier family 8 member A3 [Source:HGNC Symbol;Acc:HGNC:11070]
ENSG00000100714	4531.89978009663	9478.12963892301	-1.0644	0.035468	0.16852	14	64388031	64463457	2593	protein_coding	MTHFD1	methylenetetrahydrofolate dehydrogenase, cyclohydrolase and formyltetrahydrofolate synthetase 1 [Source:HGNC Symbol;Acc:HGNC:7432]
ENSG00000100842	12.464841082044	49.3786455558293	-1.9802	0.0025374	0.032402	14	23356403	23365752	2655	protein_coding	EFS	embryonal Fyn-associated substrate [Source:HGNC Symbol;Acc:HGNC:16898]
ENSG00000100994	2458.37670154188	642.892661294405	1.9344	2.1972e-05	0.0013003	20	25248085	25298012	1858	protein_coding	PYGB	glycogen phosphorylase B [Source:HGNC Symbol;Acc:HGNC:9723]
ENSG00000101003	411.354047451091	100.228599552203	2.0307	0.0022838	0.030252	20	25391008	25452700	2284	protein_coding	GINS1	GINS complex subunit 1 [Source:HGNC Symbol;Acc:HGNC:28980]
ENSG00000101162	6.26566156666645	24.2592954143516	-1.9051	1.5137e-05	0.0009861	20	59019429	59026654	3321	protein_coding	TUBB1	tubulin beta 1 class VI [Source:HGNC Symbol;Acc:HGNC:16257]
ENSG00000101194	2578.70053915016	5400.04251845213	-1.0664	0.00024628	0.0069762	20	62952707	62969585	2116	protein_coding	SLC17A9	solute carrier family 17 member 9 [Source:HGNC Symbol;Acc:HGNC:16192]
ENSG00000101210	493.577210360999	114.793497553991	2.1027	0.047763	0.20203	20	63488013	63499239	1501	protein_coding	EEF1A2	eukaryotic translation elongation factor 1 alpha 2 [Source:HGNC Symbol;Acc:HGNC:3192]
ENSG00000101213	323.112075861907	106.224180012296	1.6079	0.022089	0.12712	20	63528001	63537376	2677	protein_coding	PTK6	protein tyrosine kinase 6 [Source:HGNC Symbol;Acc:HGNC:9617]
ENSG00000101282	2.4748962913148	13.2865046134179	-2.4431	0.0018858	0.026783	20	958452	1002311	1739	protein_coding	RSPO4	R-spondin 4 [Source:HGNC Symbol;Acc:HGNC:16175]
ENSG00000101307	89.3098774272797	178.908239141904	-1.0049	0.029709	0.15188	20	1561385	1620061	1335	protein_coding	SIRPB1	signal regulatory protein beta 1 [Source:HGNC Symbol;Acc:HGNC:15928]
ENSG00000101311	292.202216995223	35.0872079919943	3.0523	0.00032638	0.0084073	20	6074845	6123214	3010	protein_coding	FERMT1	fermitin family member 1 [Source:HGNC Symbol;Acc:HGNC:15889]
ENSG00000101323	2434.72154147113	6568.21862283894	-1.4317	0.017965	0.11161	20	7882985	7940458	1757	protein_coding	HAO1	hydroxyacid oxidase 1 [Source:HGNC Symbol;Acc:HGNC:4809]
ENSG00000101405	9.8803496639095	42.2507586078164	-2.1251	0.039302	0.17933	20	3071620	3072517	513	protein_coding	OXT	oxytocin/neurophysin I prepropeptide [Source:HGNC Symbol;Acc:HGNC:8528]
ENSG00000101412	487.932925695564	125.847697476384	1.9499	0.0044099	0.045942	20	33675477	33686385	2690	protein_coding	E2F1	E2F transcription factor 1 [Source:HGNC Symbol;Acc:HGNC:3113]
ENSG00000101417	574.875638068529	258.879599637884	1.1491	0.00023842	0.0068465	20	33702758	33720319	2552	protein_coding	PXMP4	peroxisomal membrane protein 4 [Source:HGNC Symbol;Acc:HGNC:15920]
ENSG00000101447	472.26987034484	89.0872248888334	2.3973	1.5194e-07	2.8475e-05	20	38926312	38953106	2422	protein_coding	FAM83D	family with sequence similarity 83 member D [Source:HGNC Symbol;Acc:HGNC:16122]
ENSG00000101460	349.359871763412	746.161724991072	-1.0938	0.012967	0.091163	20	34546854	34560345	868	protein_coding	MAP1LC3A	microtubule associated protein 1 light chain 3 alpha [Source:HGNC Symbol;Acc:HGNC:6838]
ENSG00000101470	2.08749641932833	6.49665717271275	-1.604	0.029419	0.15093	20	45823214	45833745	730	protein_coding	TNNC2	troponin C2, fast skeletal type [Source:HGNC Symbol;Acc:HGNC:11944]
ENSG00000101665	408.883571851891	968.157564210079	-1.244	0.00025649	0.0071625	18	48919853	48950965	1258	protein_coding	SMAD7	SMAD family member 7 [Source:HGNC Symbol;Acc:HGNC:6773]
ENSG00000101670	997.320720943429	2284.52033504721	-1.1957	0.015361	0.10124	18	49560699	49599185	2938	protein_coding	LIPG	lipase G, endothelial type [Source:HGNC Symbol;Acc:HGNC:6623]
ENSG00000101695	432.649146792352	1034.62900364802	-1.2578	0.0035586	0.039962	18	32018825	32073219	1574	protein_coding	RNF125	ring finger protein 125 [Source:HGNC Symbol;Acc:HGNC:21150]
ENSG00000101825	295.531317956605	1821.65234463672	-2.0186	2.3974e-06	0.00025076	X	3308565	3346652	9804	protein_coding	MXRA5	matrix remodeling associated 5 [Source:HGNC Symbol;Acc:HGNC:7539]
ENSG00000101842	106.229518979986	27.0474935229755	1.5672	0.032499	0.16058	X	108044970	108079184	1579	protein_coding	VSIG1	V-set and immunoglobulin domain containing 1 [Source:HGNC Symbol;Acc:HGNC:28675]
ENSG00000101938	16.6447228409208	53.4983002401996	-1.6983	0.038928	0.17832	X	110673856	110795819	2665	protein_coding	CHRDL1	chordin like 1 [Source:HGNC Symbol;Acc:HGNC:29861]
ENSG00000101955	63.3140064216998	360.606186885337	-2.5088	1.0653e-05	0.00073866	X	38149336	38220924	1403	protein_coding	SRPX	sushi repeat containing protein X-linked [Source:HGNC Symbol;Acc:HGNC:11309]
ENSG00000101981	2225.96350721719	13523.9419705592	-2.603	0.0018094	0.026171	X	139530739	139563459	1591	protein_coding	F9	coagulation factor IX [Source:HGNC Symbol;Acc:HGNC:3551]
ENSG00000102007	1100.97	489.758532562435	1.1676	0.018885	0.11504	X	49171898	49175235	861	protein_coding	PLP2	proteolipid protein 2 [Source:HGNC Symbol;Acc:HGNC:9087]
ENSG00000102010	13.3299610733195	40.646112783145	-1.605	0.0038053	0.041679	X	15464246	15556529	1741	protein_coding	BMX	BMX non-receptor tyrosine kinase [Source:HGNC Symbol;Acc:HGNC:1079]
ENSG00000102098	229.765200137983	81.5531251890895	1.4878	0.0034228	0.039064	X	18239313	18354688	2049	protein_coding	SCML2	Scm polycomb group protein like 2 [Source:HGNC Symbol;Acc:HGNC:10581]
ENSG00000102109	5.3454225326427	35.2576600123573	-2.711	0.012742	0.090185	X	48831096	48835610	708	protein_coding	PCSK1N	proprotein convertase subtilisin/kexin type 1 inhibitor [Source:HGNC Symbol;Acc:HGNC:17301]
ENSG00000102144	7045.74814219459	3410.44052842609	1.0467	0.0016312	0.024368	X	77910739	78129295	1589	protein_coding	PGK1	phosphoglycerate kinase 1 [Source:HGNC Symbol;Acc:HGNC:8896]
ENSG00000102230	0.902777743022418	7.67454877498439	-3.1275	0.00011487	0.0041768	X	24558087	24672677	3252	protein_coding	PCYT1B	phosphate cytidylyltransferase 1, choline, beta [Source:HGNC Symbol;Acc:HGNC:8755]
ENSG00000102243	0.0796124635755891	3.99599030519137	-4.5362	0.00030447	NA	X	136532215	136556807	704	protein_coding	VGLL1	vestigial like family member 1 [Source:HGNC Symbol;Acc:HGNC:20985]
ENSG00000102271	14.2929408426137	44.3947025111021	-1.6736	0.00093422	0.017087	X	87517409	87670050	3971	protein_coding	KLHL4	kelch like family member 4 [Source:HGNC Symbol;Acc:HGNC:6355]
ENSG00000102287	4987.61683619326	1649.27090388688	1.5961	0.0010354	0.01824	X	151953124	151974680	1626	protein_coding	GABRE	gamma-aminobutyric acid type A receptor subunit epsilon [Source:HGNC Symbol;Acc:HGNC:4085]
ENSG00000102349	62.4863898834726	168.92540007996	-1.4333	0.0019005	0.026849	X	56232356	56291531	5148	protein_coding	KLF8	Kruppel like factor 8 [Source:HGNC Symbol;Acc:HGNC:6351]
ENSG00000102383	3.67499170078057	11.8779419283998	-1.7578	0.012236	0.087824	X	75368427	75523502	4163	protein_coding	ZDHHC15	zinc finger DHHC-type palmitoyltransferase 15 [Source:HGNC Symbol;Acc:HGNC:20342]
ENSG00000102384	204.905436496484	50.4782973655313	2.0109	0.0031103	0.036936	X	101098188	101166126	2379	protein_coding	CENPI	centromere protein I [Source:HGNC Symbol;Acc:HGNC:3968]
ENSG00000102409	349.257103797644	450.660947586657	-1.2251	0.00021886	0.006506	X	103215108	103217246	1189	protein_coding	BEX4	brain expressed X-linked 4 [Source:HGNC Symbol;Acc:HGNC:25475]
ENSG00000102466	106.986765508834	123.560873781556	1.5833	0.0052422	0.051647	13	101710804	102402457	4671	protein_coding	FGF14	fibroblast growth factor 14 [Source:HGNC Symbol;Acc:HGNC:3671]
ENSG00000102468	1.4935093419583	9.88731613791281	-2.7499	0.00022259	0.0065716	13	46831546	46897076	3537	protein_coding	HTR2A	5-hydroxytryptamine receptor 2A [Source:HGNC Symbol;Acc:HGNC:5293]
ENSG00000102554	1156.10316971731	299.122032081968	1.9495	0.0044809	0.046391	13	73054976	73077541	1636	protein_coding	KLF5	Kruppel like factor 5 [Source:HGNC Symbol;Acc:HGNC:6349]
ENSG00000102683	4.16975769457933	0.16481578739557	3.8592	0.002467	NA	13	23180979	23325162	1594	protein_coding	SGCG	sarcoglycan gamma [Source:HGNC Symbol;Acc:HGNC:10809]
ENSG00000102743	1711.73090439458	3913.50776939981	-1.193	0.028909	0.14949	13	40789412	40812460	1981	protein_coding	SLC25A15	solute carrier family 25 member 15 [Source:HGNC Symbol;Acc:HGNC:10985]
ENSG00000102796	103.303249309081	247.704423324849	-1.2595	0.0014029	0.022328	13	51767993	51804163	894	protein_coding	DHRS12	dehydrogenase/reductase 12 [Source:HGNC Symbol;Acc:HGNC:25832]
ENSG00000102897	616.032637284037	1483.90458090565	-1.2685	4.7822e-05	0.0022652	16	20899868	20925006	1209	protein_coding	LYRM1	LYR motif containing 1 [Source:HGNC Symbol;Acc:HGNC:25074]
ENSG00000102935	43.2562342182277	87.9686189512967	-1.0334	0.049171	0.20512	16	49487524	49857919	4725	protein_coding	ZNF423	zinc finger protein 423 [Source:HGNC Symbol;Acc:HGNC:16762]
ENSG00000102962	15.0801255781043	48.4779426059923	-1.6966	0.018158	0.11251	16	57358783	57366189	2917	protein_coding	CCL22	C-C motif chemokine ligand 22 [Source:HGNC Symbol;Acc:HGNC:10621]
ENSG00000102967	510.830236705058	1909.10798452535	-1.9017	1.5133e-06	0.00018288	16	72008588	72027664	1718	protein_coding	DHODH	dihydroorotate dehydrogenase (quinone) [Source:HGNC Symbol;Acc:HGNC:2867]
ENSG00000103044	107.150278135287	29.319534749293	1.8783	0.0018539	0.026537	16	69105653	69118719	2190	protein_coding	HAS3	hyaluronan synthase 3 [Source:HGNC Symbol;Acc:HGNC:4820]
ENSG00000103056	23.2362994717382	63.5346279453077	-1.4622	0.0023262	0.030554	16	68358327	68448508	1314	protein_coding	SMPD3	sphingomyelin phosphodiesterase 3 [Source:HGNC Symbol;Acc:HGNC:14240]
ENSG00000103150	181.964022308407	417.436595381587	-1.1997	0.0015591	0.023718	16	83899115	83951445	3861	protein_coding	MLYCD	malonyl-CoA decarboxylase [Source:HGNC Symbol;Acc:HGNC:7150]
ENSG00000103154	117.531367599407	496.24	-2.0786	0.0053477	0.052427	16	83968244	84002776	1296	protein_coding	NECAB2	N-terminal EF-hand calcium binding protein 2 [Source:HGNC Symbol;Acc:HGNC:23746]
ENSG00000103175	35.6605999456189	77.7651410427369	-1.1327	0.020614	0.1216	16	84294846	84329844	2297	protein_coding	WFDC1	WAP four-disulfide core domain 1 [Source:HGNC Symbol;Acc:HGNC:15466]
ENSG00000103196	457.637945659659	1356.75897292501	-1.5684	0.010477	0.080072	16	84819985	84920768	1508	protein_coding	CRISPLD2	cysteine rich secretory protein LCCL domain containing 2 [Source:HGNC Symbol;Acc:HGNC:25248]
ENSG00000103241	63.666745919278	184.523258818925	-1.5366	0.0012813	0.020982	16	86510527	86515422	3520	protein_coding	FOXF1	forkhead box F1 [Source:HGNC Symbol;Acc:HGNC:3809]
ENSG00000103253	93.9118549092993	32.7998763315593	1.5146	0.0039447	0.042579	16	726936	735525	1097	protein_coding	HAGHL	hydroxyacylglutathione hydrolase like [Source:HGNC Symbol;Acc:HGNC:14177]
ENSG00000103375	21.9330565569563	0.60105521763827	4.9238	0.00030674	0.0081031	16	25215731	25228932	1300	protein_coding	AQP8	aquaporin 8 [Source:HGNC Symbol;Acc:HGNC:642]
ENSG00000103415	36.950962627816	144.250749162535	-1.9639	0.00024749	0.0069958	16	4474690	4510347	1240	protein_coding	HMOX2	heme oxygenase 2 [Source:HGNC Symbol;Acc:HGNC:5014]
ENSG00000103534	398.739734525183	48.9732567877923	3.0204	0.013361	0.092943	16	19410496	19499113	2774	protein_coding	TMC5	transmembrane channel like 5 [Source:HGNC Symbol;Acc:HGNC:22999]
ENSG00000103647	31.4196073591194	73.7843278987067	-1.2364	0.0080101	0.067544	15	68578993	68727806	2903	protein_coding	CORO2B	coronin 2B [Source:HGNC Symbol;Acc:HGNC:2256]
ENSG00000104213	28.8937393881741	56.9021546095263	1.3869	0.030021	0.15269	8	17576433	17644071	1158	protein_coding	PDGFRL	platelet derived growth factor receptor like [Source:HGNC Symbol;Acc:HGNC:8805]
ENSG00000104313	6.10682642937578	0.645643533231911	3.0332	0.015383	0.10133	8	71197433	71592025	2601	protein_coding	EYA1	EYA transcriptional coactivator and phosphatase 1 [Source:HGNC Symbol;Acc:HGNC:3519]
ENSG00000104332	18.7896471152688	295.83029739099	-4.0026	1.6285e-11	1.5598e-08	8	41261962	41309473	4168	protein_coding	SFRP1	secreted frizzled related protein 1 [Source:HGNC Symbol;Acc:HGNC:10776]
ENSG00000104341	2885.82222912278	729.821868144753	1.9834	7.7963e-06	0.00059129	8	97775057	97853013	2247	protein_coding	LAPTM4B	lysosomal protein transmembrane 4 beta [Source:HGNC Symbol;Acc:HGNC:13646]
ENSG00000104361	1545.21812331883	750.096261667566	1.042	0.0058291	0.055555	8	98189826	98294393	1571	protein_coding	NIPAL2	NIPA like domain containing 2 [Source:HGNC Symbol;Acc:HGNC:25854]
ENSG00000104529	318.508049350572	53.3982865619622	2.572	6.5171e-07	9.3119e-05	8	143579697	143599541	958	protein_coding	EEF1D	eukaryotic translation elongation factor 1 delta [Source:HGNC Symbol;Acc:HGNC:3211]
ENSG00000104549	3815.55309062317	1324.0142383082	1.5267	0.011034	0.082497	8	124998497	125022283	1264	protein_coding	SQLE	squalene epoxidase [Source:HGNC Symbol;Acc:HGNC:11279]
ENSG00000104635	5474.26937727546	12209.1050103959	-1.1572	0.0022711	0.03012	8	22367278	22434129	1518	protein_coding	SLC39A14	solute carrier family 39 member 14 [Source:HGNC Symbol;Acc:HGNC:20858]
ENSG00000104691	307.478664518539	635.070373215895	-1.0447	0.00016555	0.005378	8	30729131	30767006	1002	processed_transcript	UBXN8	UBX domain protein 8 [Source:HGNC Symbol;Acc:HGNC:30307]
ENSG00000104723	190.692264653008	242.350227086904	-1.5966	0.00013375	0.0046421	8	15417215	15766649	1385	protein_coding	TUSC3	tumor suppressor candidate 3 [Source:HGNC Symbol;Acc:HGNC:30242]
ENSG00000104738	2194.65063753639	682.303540430688	1.6844	0.00095992	0.01736	8	47960185	47978160	1945	protein_coding	MCM4	minichromosome maintenance complex component 4 [Source:HGNC Symbol;Acc:HGNC:6947]
ENSG00000104760	11744.8133315915	28937.8421157547	-1.3009	0.02602	0.14055	8	17864380	17910365	1134	protein_coding	FGL1	fibrinogen like 1 [Source:HGNC Symbol;Acc:HGNC:3695]
ENSG00000104783	146.729739208626	38.5552177080572	1.9219	0.021059	0.12333	19	43766533	43780976	1086	protein_coding	KCNN4	potassium calcium-activated channel subfamily N member 4 [Source:HGNC Symbol;Acc:HGNC:6293]
ENSG00000104808	11.3736389668471	4.54419571174695	1.3098	0.043874	0.19151	19	48933699	48944969	797	protein_coding	DHDH	dihydrodiol dehydrogenase [Source:HGNC Symbol;Acc:HGNC:17887]
ENSG00000104824	22.3091605692357	2.79072336928724	3.0126	0.0085476	0.070513	19	38836370	38852347	1497	protein_coding	HNRNPL	heterogeneous nuclear ribonucleoprotein L [Source:HGNC Symbol;Acc:HGNC:5045]
ENSG00000104879	8.43970523499971	0.186185780394003	4.5756	8.9736e-05	0.0035377	19	45306413	45322875	1556	protein_coding	CKM	creatine kinase, M-type [Source:HGNC Symbol;Acc:HGNC:1994]
ENSG00000104883	72.5862141353747	214.470690411984	-1.5617	0.0031638	0.037361	19	7476875	7497449	1016	protein_coding	PEX11G	peroxisomal biogenesis factor 11 gamma [Source:HGNC Symbol;Acc:HGNC:20208]
ENSG00000104888	21.8614673788576	22.4645927095554	-1.2081	0.049357	0.20522	19	49429401	49442360	2109	protein_coding	SLC17A7	solute carrier family 17 member 7 [Source:HGNC Symbol;Acc:HGNC:16704]
ENSG00000104938	10.4636975487367	3495.39989570675	-8.4003	8.9582e-11	5.792e-08	19	7763210	7769605	1741	protein_coding	CLEC4M	C-type lectin domain family 4 member M [Source:HGNC Symbol;Acc:HGNC:13523]
ENSG00000104951	291.469349413236	98.2369103028421	1.5653	0.045602	0.19633	19	49889654	49929539	1428	protein_coding	IL4I1	interleukin 4 induced 1 [Source:HGNC Symbol;Acc:HGNC:19094]
ENSG00000105173	154.907221474547	58.3885071609931	1.3977	0.043694	0.19107	19	29811991	29824312	1270	protein_coding	CCNE1	cyclin E1 [Source:HGNC Symbol;Acc:HGNC:1589]
ENSG00000105246	61.5242279967273	127.135933764362	-1.0418	0.016253	0.1049	19	4229523	4237528	763	protein_coding	EBI3	Epstein-Barr virus induced 3 [Source:HGNC Symbol;Acc:HGNC:3129]
ENSG00000105281	666.075059012267	285.606032822715	1.2211	0.015816	0.10321	19	46774883	46788594	1918	protein_coding	SLC1A5	solute carrier family 1 member 5 [Source:HGNC Symbol;Acc:HGNC:10943]
ENSG00000105376	26.8125825785055	8.89385888430191	1.5707	0.036273	0.17087	19	10289952	10296778	1549	protein_coding	ICAM5	intercellular adhesion molecule 5 [Source:HGNC Symbol;Acc:HGNC:5348]
ENSG00000105383	163.499	344.473414660691	-1.0739	0.0050303	0.050171	19	51225064	51243860	1693	protein_coding	CD33	CD33 molecule [Source:HGNC Symbol;Acc:HGNC:1659]
ENSG00000105398	8005.53538792113	22426.0982836507	-1.4861	0.042879	0.18905	19	47870467	47886315	1904	protein_coding	SULT2A1	sulfotransferase family 2A member 1 [Source:HGNC Symbol;Acc:HGNC:11458]
ENSG00000105426	183.689434243742	512.690832626281	-1.4805	0.0046232	0.047372	19	5158495	5340812	3105	protein_coding	PTPRS	protein tyrosine phosphatase receptor type S [Source:HGNC Symbol;Acc:HGNC:9681]
ENSG00000105472	116.777070320507	339.659050360354	-1.5418	0.0011379	0.019398	19	50723364	50725708	1200	protein_coding	CLEC11A	C-type lectin domain containing 11A [Source:HGNC Symbol;Acc:HGNC:10576]
ENSG00000105499	655.573720088972	317.956528745928	1.0449	0.010472	0.080054	19	48047843	48110817	870	protein_coding	PLA2G4C	phospholipase A2 group IVC [Source:HGNC Symbol;Acc:HGNC:9037]
ENSG00000105523	2.41262788277329	12.4307443902924	-2.3134	0.010122	0.078421	19	48599961	48615076	1436	protein_coding	FAM83E	family with sequence similarity 83 member E [Source:HGNC Symbol;Acc:HGNC:25972]
ENSG00000105552	1001.30529800549	405.583782974878	1.3053	0.00056519	0.01201	19	48795062	48811029	1346	protein_coding	BCAT2	branched chain amino acid transaminase 2 [Source:HGNC Symbol;Acc:HGNC:977]
ENSG00000105559	393.253609191104	847.807158705675	-1.108	0.027242	0.14416	19	48837092	48868617	1472	protein_coding	PLEKHA4	pleckstrin homology domain containing A4 [Source:HGNC Symbol;Acc:HGNC:14339]
ENSG00000105609	4.11577209033804	21.2325625802081	-2.3669	0.049174	0.20512	19	54249421	54257301	3450	protein_coding	LILRB5	leukocyte immunoglobulin like receptor B5 [Source:HGNC Symbol;Acc:HGNC:6609]
ENSG00000105613	75.8968112215116	17.8162323113654	2.1021	2.1768e-05	0.0012971	19	12833951	12874952	1531	protein_coding	MAST1	microtubule associated serine/threonine kinase 1 [Source:HGNC Symbol;Acc:HGNC:19034]
ENSG00000105642	11.4194591876961	2.20259113652956	2.3221	0.041219	0.1843	19	17951293	18000085	3100	protein_coding	KCNN1	potassium calcium-activated channel subfamily N member 1 [Source:HGNC Symbol;Acc:HGNC:6290]
ENSG00000105650	8.47437626383832	2.43787112922838	1.7177	0.026747	0.14263	19	18207965	18248200	1998	protein_coding	PDE4C	phosphodiesterase 4C [Source:HGNC Symbol;Acc:HGNC:8782]
ENSG00000105697	183.407160422877	20467.087721627	-6.8034	1.3638e-14	3.527e-11	19	35280716	35285143	1227	protein_coding	HAMP	hepcidin antimicrobial peptide [Source:HGNC Symbol;Acc:HGNC:15598]
ENSG00000105707	4466.75932102488	9114.68727243898	-1.0289	0.020156	0.11978	19	35040506	35066573	1540	protein_coding	HPN	hepsin [Source:HGNC Symbol;Acc:HGNC:5155]
ENSG00000105711	185.545837962332	393.473740127898	-1.0827	0.00087328	0.016354	19	35030470	35040449	2318	protein_coding	SCN1B	sodium voltage-gated channel beta subunit 1 [Source:HGNC Symbol;Acc:HGNC:10586]
ENSG00000105778	1320.28907032983	623.359869291479	1.0821	1.9155e-06	0.00021632	7	32495426	32588726	3484	protein_coding	AVL9	AVL9 cell migration associated [Source:HGNC Symbol;Acc:HGNC:28994]
ENSG00000105825	53.6362460872395	447.925570778259	-3.0614	2.407e-06	0.00025076	7	93885396	93890753	973	protein_coding	TFPI2	tissue factor pathway inhibitor 2 [Source:HGNC Symbol;Acc:HGNC:11761]
ENSG00000105852	3098.11304820777	7156.75967183061	-1.2079	0.039777	0.18076	7	95359872	95396375	1110	protein_coding	PON3	paraoxonase 3 [Source:HGNC Symbol;Acc:HGNC:9206]
ENSG00000105877	280.318980391822	75.6557371031287	1.8899	0.0055455	0.053719	7	21543039	21901839	1959	protein_coding	DNAH11	dynein axonemal heavy chain 11 [Source:HGNC Symbol;Acc:HGNC:2942]
ENSG00000105928	299.444168389329	137.269937281357	1.1242	0.03737	0.17397	7	24698355	24757940	1473	protein_coding	GSDME	gasdermin E [Source:HGNC Symbol;Acc:HGNC:2810]
ENSG00000105989	9.47200179521068	83.8985466001384	-3.1463	0.00040611	0.0097287	7	117275451	117323152	2182	protein_coding	WNT2	Wnt family member 2 [Source:HGNC Symbol;Acc:HGNC:12780]
ENSG00000105997	151.648024126615	51.1972105584237	1.5601	0.016572	0.10643	7	27106184	27152583	1789	protein_coding	HOXA3	homeobox A3 [Source:HGNC Symbol;Acc:HGNC:5104]
ENSG00000106031	243.63869191703	46.450453798525	2.6946	0.020187	0.11988	7	27193503	27200091	2943	protein_coding	HOXA13	homeobox A13 [Source:HGNC Symbol;Acc:HGNC:5102]
ENSG00000106034	339.458956343135	1085.23131363071	-1.6761	0.00053117	0.011487	7	120988697	121297442	1794	protein_coding	CPED1	cadherin like and PC-esterase domain containing 1 [Source:HGNC Symbol;Acc:HGNC:26159]
ENSG00000106128	147.047290644957	32.388438736213	2.0932	0.010719	0.081392	7	30938669	30993254	963	protein_coding	GHRHR	growth hormone releasing hormone receptor [Source:HGNC Symbol;Acc:HGNC:4266]
ENSG00000106327	12184.2731560409	24762.6409447506	-1.0232	0.02457	0.13551	7	100620416	100642779	1767	protein_coding	TFR2	transferrin receptor 2 [Source:HGNC Symbol;Acc:HGNC:11762]
ENSG00000106328	2.42322777235165	9.04327656035299	-1.8469	0.0035664	0.040015	7	127591409	127602144	1023	protein_coding	FSCN3	fascin actin-bundling protein 3 [Source:HGNC Symbol;Acc:HGNC:3961]
ENSG00000106333	740.408009865893	1498.17969065596	-1.0167	0.032152	0.15989	7	100602363	100608175	732	protein_coding	PCOLCE	procollagen C-endopeptidase enhancer [Source:HGNC Symbol;Acc:HGNC:8738]
ENSG00000106384	1016.71549538843	407.123512277595	1.3202	0.045601	0.19633	7	101195007	101201038	1243	protein_coding	MOGAT3	monoacylglycerol O-acyltransferase 3 [Source:HGNC Symbol;Acc:HGNC:23249]
ENSG00000106404	1035.4308670219	430.103417652344	1.2665	0.0017294	0.025326	7	101232092	101238820	1108	protein_coding	CLDN15	claudin 15 [Source:HGNC Symbol;Acc:HGNC:2036]
ENSG00000106462	1375.02436711375	407.632567436593	1.7524	0.00019469	0.0060103	7	148807257	148884321	2707	protein_coding	EZH2	enhancer of zeste 2 polycomb repressive complex 2 subunit [Source:HGNC Symbol;Acc:HGNC:3527]
ENSG00000106541	2047.03447770779	705.159750558268	5.8395	2.4143e-06	0.00025076	7	16791811	16833433	727	protein_coding	AGR2	anterior gradient 2, protein disulphide isomerase family member [Source:HGNC Symbol;Acc:HGNC:328]
ENSG00000106633	869.182184744276	284.168957452375	-3.5859	0.00045879	0.010445	7	44143213	44198170	1872	protein_coding	GCK	glucokinase [Source:HGNC Symbol;Acc:HGNC:4195]
ENSG00000106689	17.9260186557852	121.097202041279	-2.7552	7.833e-06	0.00059233	9	124001670	124033301	1386	protein_coding	LHX2	LIM homeobox 2 [Source:HGNC Symbol;Acc:HGNC:6594]
ENSG00000106701	127.058038099217	45.9474223219776	1.4622	0.00018229	0.0057493	9	105447796	105552433	3251	protein_coding	FSD1L	fibronectin type III and SPRY domain containing 1 like [Source:HGNC Symbol;Acc:HGNC:13753]
ENSG00000106772	55.2363857450244	190.744917171242	-1.7848	8.3973e-05	0.0033735	9	76611376	76906114	4178	protein_coding	PRUNE2	prune homolog 2 with BCH domain [Source:HGNC Symbol;Acc:HGNC:25209]
ENSG00000106819	7.40067796884868	35.8709486451714	-2.2818	0.0038066	0.041679	9	92456205	92482506	1475	protein_coding	ASPN	asporin [Source:HGNC Symbol;Acc:HGNC:14872]
ENSG00000106927	44800.9769372049	102258.759865936	-1.1906	0.01482	0.099256	9	114060127	114078328	1063	protein_coding	AMBP	alpha-1-microglobulin/bikunin precursor [Source:HGNC Symbol;Acc:HGNC:453]
ENSG00000106991	1282.46341841025	4379.92157968922	-1.7719	3.9168e-06	0.00036152	9	127811130	127854773	2588	protein_coding	ENG	endoglin [Source:HGNC Symbol;Acc:HGNC:3349]
ENSG00000106993	504.320318948942	1050.30261175023	-1.058	0.0004992	0.011025	9	4679559	4708399	1842	protein_coding	CDC37L1	cell division cycle 37 like 1 [Source:HGNC Symbol;Acc:HGNC:17179]
ENSG00000107159	1236.89324282527	65.6911077221962	3.2913	0.0016961	0.025023	9	35673928	35681159	857	protein_coding	CA9	carbonic anhydrase 9 [Source:HGNC Symbol;Acc:HGNC:1383]
ENSG00000107165	3.9675884029956	11.1665434671803	3.1736	0.021589	NA	9	12685439	12710285	998	protein_coding	TYRP1	tyrosinase related protein 1 [Source:HGNC Symbol;Acc:HGNC:12450]
ENSG00000107186	2009.99194636897	3740.32852384952	-1.4355	0.00015596	0.0051622	9	13105706	13279692	3454	protein_coding	MPDZ	multiple PDZ domain crumbs cell polarity complex component [Source:HGNC Symbol;Acc:HGNC:7208]
ENSG00000107562	1038.02997790765	11342.3569655179	-3.4503	1.3215e-10	7.7674e-08	10	44370165	44386493	1292	protein_coding	CXCL12	C-X-C motif chemokine ligand 12 [Source:HGNC Symbol;Acc:HGNC:10672]
ENSG00000107736	189.270087021399	598.149714141754	-1.6605	8.9175e-05	0.0035284	10	71396920	71815947	3895	protein_coding	CDH23	cadherin related 23 [Source:HGNC Symbol;Acc:HGNC:13733]
ENSG00000107807	154.443192141332	46.8472545486272	1.7168	0.017136	0.10854	10	101131300	101137789	995	protein_coding	TLX1	T cell leukemia homeobox 1 [Source:HGNC Symbol;Acc:HGNC:5056]
ENSG00000107833	220.819041429489	101.375462511022	1.1181	0.011514	0.084493	10	101781325	101783446	634	protein_coding	NPM3	nucleophosmin/nucleoplasmin 3 [Source:HGNC Symbol;Acc:HGNC:7931]
ENSG00000107864	332.758255473168	776.140943140841	-1.2217	0.0035145	0.039708	10	92046692	92291078	7078	protein_coding	CPEB3	cytoplasmic polyadenylation element binding protein 3 [Source:HGNC Symbol;Acc:HGNC:21746]
ENSG00000108018	36.7485736090413	3.66889308009684	3.2768	0.005479	0.05333	10	106573663	107164706	2163	protein_coding	SORCS1	sortilin related VPS10 domain containing receptor 1 [Source:HGNC Symbol;Acc:HGNC:16697]
ENSG00000108106	719.808096993011	222.497231732139	1.6915	0.0049703	0.049765	19	55399745	55407788	1008	protein_coding	UBE2S	ubiquitin conjugating enzyme E2 S [Source:HGNC Symbol;Acc:HGNC:17895]
ENSG00000108187	2293.26497024631	8048.47607083603	-1.8114	0.0002797	0.0075585	10	68282660	68333049	1704	protein_coding	PBLD	phenazine biosynthesis like protein domain containing [Source:HGNC Symbol;Acc:HGNC:23301]
ENSG00000108375	409.588150426182	188.162121720015	1.1226	0.024202	0.13463	17	58353676	58417595	2956	protein_coding	RNF43	ring finger protein 43 [Source:HGNC Symbol;Acc:HGNC:18505]
ENSG00000108381	118.603379072068	676.666026792731	-2.5119	6.4697e-06	0.00052125	17	3472374	3503405	1914	protein_coding	ASPA	aspartoacylase [Source:HGNC Symbol;Acc:HGNC:756]
ENSG00000108515	515.76786452309	2069.61073594414	-2.0046	4.7369e-05	0.0022478	17	4948092	4957131	877	protein_coding	ENO3	enolase 3 [Source:HGNC Symbol;Acc:HGNC:3354]
ENSG00000108582	5218.32206736926	1985.02757130535	1.394	4.0173e-05	0.0020147	17	30378927	30469989	1978	protein_coding	CPD	carboxypeptidase D [Source:HGNC Symbol;Acc:HGNC:2301]
ENSG00000108602	168.95133827137	16.5295553007786	1.6175	0.04428	0.19272	17	19737984	19748943	1115	protein_coding	ALDH3A1	aldehyde dehydrogenase 3 family member A1 [Source:HGNC Symbol;Acc:HGNC:405]
ENSG00000108691	328.943067442219	1357.06169659729	-2.0454	7.6108e-05	0.0031343	17	34255274	34257208	1266	protein_coding	CCL2	C-C motif chemokine ligand 2 [Source:HGNC Symbol;Acc:HGNC:10618]
ENSG00000108798	224.561401888612	493.138782981567	-1.1336	0.0059531	0.056369	17	49210411	49223225	1255	protein_coding	ABI3	ABI family member 3 [Source:HGNC Symbol;Acc:HGNC:29859]
ENSG00000108947	11.5261328463965	125.82263999547	-3.4742	2.3192e-08	5.998e-06	17	7705202	7711372	3216	protein_coding	EFNB3	ephrin B3 [Source:HGNC Symbol;Acc:HGNC:3228]
ENSG00000109061	8.19077764264848	0.916788487587018	3.1976	0.029388	0.15092	17	10492307	10518542	6023	protein_coding	MYH1	myosin heavy chain 1 [Source:HGNC Symbol;Acc:HGNC:7567]
ENSG00000109181	179.988315380346	923.579813581754	-2.359	3.6153e-05	0.00187	4	68815994	68832023	2090	protein_coding	UGT2B10	UDP glucuronosyltransferase family 2 member B10 [Source:HGNC Symbol;Acc:HGNC:12544]
ENSG00000109193	101.89566765725	363.483470606792	-1.8348	0.032349	0.16027	4	69841212	69860145	1343	protein_coding	SULT1E1	sulfotransferase family 1E member 1 [Source:HGNC Symbol;Acc:HGNC:11377]
ENSG00000109339	73.1466129402437	159.591479634576	-1.1304	0.018328	0.11309	4	85990007	86594625	2489	protein_coding	MAPK10	mitogen-activated protein kinase 10 [Source:HGNC Symbol;Acc:HGNC:6872]
ENSG00000109472	4101.57659642439	1396.87577553055	1.5536	0.010796	0.081688	4	165361194	165498547	955	protein_coding	CPE	carboxypeptidase E [Source:HGNC Symbol;Acc:HGNC:2303]
ENSG00000109576	271.802135139087	1187.39254206568	-2.1267	0.00037221	0.0092116	4	170060222	170091699	1457	protein_coding	AADAT	aminoadipate aminotransferase [Source:HGNC Symbol;Acc:HGNC:17929]
ENSG00000109667	219.600580434151	559.020154461501	-1.3494	0.011558	0.084723	4	9771153	10054936	1107	protein_coding	SLC2A9	solute carrier family 2 member 9 [Source:HGNC Symbol;Acc:HGNC:13446]
ENSG00000109674	166.224224572688	18.0678771628516	3.1855	0.00042671	0.010005	4	177309874	177362936	1945	protein_coding	NEIL3	nei like DNA glycosylase 3 [Source:HGNC Symbol;Acc:HGNC:24573]
ENSG00000109685	2143.45364029377	994.240905683082	1.1075	0.00078091	0.015117	4	1871393	1982207	3826	protein_coding	NSD2	nuclear receptor binding SET domain protein 2 [Source:HGNC Symbol;Acc:HGNC:12766]
ENSG00000109758	2012.56754450567	8378.79433793478	-2.0577	0.023779	0.13313	4	3441968	3449486	1680	protein_coding	HGFAC	HGF activator [Source:HGNC Symbol;Acc:HGNC:4894]
ENSG00000109794	321.657718420021	761.390994507496	-1.2432	0.0014556	0.022732	4	186104419	186175337	1756	protein_coding	FAM149A	family with sequence similarity 149 member A [Source:HGNC Symbol;Acc:HGNC:24527]
ENSG00000109805	398.145414276578	89.1315423311753	2.1539	0.0033418	0.038512	4	17810979	17844865	1948	protein_coding	NCAPG	non-SMC condensin I complex subunit G [Source:HGNC Symbol;Acc:HGNC:24304]
ENSG00000109819	1212.27795460703	6354.04494328579	-2.39	0.00011222	0.0040954	4	23755041	23904089	1450	protein_coding	PPARGC1A	PPARG coactivator 1 alpha [Source:HGNC Symbol;Acc:HGNC:9237]
ENSG00000109881	383.500933019684	140.610675938618	1.4408	0.0019094	0.026911	11	27330827	27363234	1425	protein_coding	CCDC34	coiled-coil domain containing 34 [Source:HGNC Symbol;Acc:HGNC:25079]
ENSG00000109927	33.543584347447	95.9413793102019	-1.5191	0.00057073	0.012108	11	121101243	121191490	4973	protein_coding	TECTA	tectorin alpha [Source:HGNC Symbol;Acc:HGNC:11720]
ENSG00000109991	11.8089996903671	37.8990086692961	-1.6877	0.0083971	0.069671	11	57338352	57372396	1699	protein_coding	P2RX3	purinergic receptor P2X 3 [Source:HGNC Symbol;Acc:HGNC:8534]
ENSG00000110076	64.6460360133437	134.482167413412	-1.0583	0.038944	0.17832	11	64606174	64723197	3243	protein_coding	NRXN2	neurexin 2 [Source:HGNC Symbol;Acc:HGNC:8009]
ENSG00000110077	1273.51043782691	5182.30063290066	-2.0246	3.9076e-06	0.00036152	11	60172015	60184666	915	protein_coding	MS4A6A	membrane spanning 4-domains A6A [Source:HGNC Symbol;Acc:HGNC:13375]
ENSG00000110090	3035.24253831578	6932.58765469056	-1.1916	0.003928	0.042451	11	68754620	68844410	1724	protein_coding	CPT1A	carnitine palmitoyltransferase 1A [Source:HGNC Symbol;Acc:HGNC:2328]
ENSG00000110092	2107.75790785558	4628.91991576918	-1.1351	0.0092577	0.074159	11	69641156	69654474	1197	protein_coding	CCND1	cyclin D1 [Source:HGNC Symbol;Acc:HGNC:1582]
ENSG00000110169	24098.463902491	63624.0125322965	-1.4006	0.019535	0.11733	11	6431049	6442617	682	protein_coding	HPX	hemopexin [Source:HGNC Symbol;Acc:HGNC:5171]
ENSG00000110243	1533.28383515998	6612.10153785041	-2.1085	0.0099519	0.077546	11	116789367	116792420	1598	protein_coding	APOA5	apolipoprotein A5 [Source:HGNC Symbol;Acc:HGNC:17288]
ENSG00000110244	70.9603675635912	395.059834605288	-2.5233	0.006945	0.061659	11	116820700	116823304	1471	protein_coding	APOA4	apolipoprotein A4 [Source:HGNC Symbol;Acc:HGNC:602]
ENSG00000110245	33292.3051145041	104339.316361233	-1.648	0.018326	0.11309	11	116829706	116833072	461	protein_coding	APOC3	apolipoprotein C3 [Source:HGNC Symbol;Acc:HGNC:610]
ENSG00000110400	485.985500950645	236.341604024239	1.0385	0.0055435	0.053719	11	119623408	119729200	1759	protein_coding	NECTIN1	nectin cell adhesion molecule 1 [Source:HGNC Symbol;Acc:HGNC:9706]
ENSG00000110492	3423.38316955473	672.974518611781	2.3461	0.00073108	0.014444	11	46380756	46383837	823	protein_coding	MDK	midkine [Source:HGNC Symbol;Acc:HGNC:6972]
ENSG00000110651	4119.11305158899	9025.4919748159	-1.1315	0.00091451	0.016894	11	2376177	2397802	1211	protein_coding	CD81	CD81 molecule [Source:HGNC Symbol;Acc:HGNC:1701]
ENSG00000110723	167.145256072302	474.52976194635	-1.5049	0.045844	0.19704	11	108505435	108593768	4778	protein_coding	EXPH5	exophilin 5 [Source:HGNC Symbol;Acc:HGNC:30578]
ENSG00000110768	105.600647265437	43.3003746997665	1.2801	0.0012606	0.020792	11	18322295	18367045	1264	protein_coding	GTF2H1	general transcription factor IIH subunit 1 [Source:HGNC Symbol;Acc:HGNC:4655]
ENSG00000110887	771.183548691635	1914.53825793343	-1.312	0.03157	0.15792	12	108858932	108901043	1247	protein_coding	DAO	D-amino acid oxidase [Source:HGNC Symbol;Acc:HGNC:2671]
ENSG00000110921	686.978319948455	1402.51660750877	-1.0292	0.014685	0.098695	12	109573255	109598125	1862	protein_coding	MVK	mevalonate kinase [Source:HGNC Symbol;Acc:HGNC:7530]
ENSG00000110975	0.945837335781151	12.3603177173279	-3.928	0.0002628	0.0072775	12	33374238	33439819	2479	protein_coding	SYT10	synaptotagmin 10 [Source:HGNC Symbol;Acc:HGNC:19266]
ENSG00000111077	2727.76697437839	5481.03135769867	-1.0065	0.00036247	0.0090485	12	53046969	53064379	2130	protein_coding	TNS2	tensin 2 [Source:HGNC Symbol;Acc:HGNC:19737]
ENSG00000111181	795.48112973602	1724.26198634433	-1.1161	0.038308	0.17679	12	190077	214570	1389	protein_coding	SLC6A12	solute carrier family 6 member 12 [Source:HGNC Symbol;Acc:HGNC:11045]
ENSG00000111199	323.66513993871	707.01633743786	-1.1274	0.040831	0.18323	12	109783087	109833406	2749	protein_coding	TRPV4	transient receptor potential cation channel subfamily V member 4 [Source:HGNC Symbol;Acc:HGNC:18083]
ENSG00000111247	207.248167720802	59.4250278717001	1.7911	0.0035182	0.039721	12	4538798	4560047	1105	protein_coding	RAD51AP1	RAD51 associated protein 1 [Source:HGNC Symbol;Acc:HGNC:16956]
ENSG00000111249	1204.47244668936	3337.13331512979	-1.4702	0.012792	0.090342	12	111034165	111350554	2718	protein_coding	CUX2	cut like homeobox 2 [Source:HGNC Symbol;Acc:HGNC:19347]
ENSG00000111275	5654.90448813762	19307.8851467761	-1.7716	7.1196e-05	0.0030054	12	111766887	111817532	2808	protein_coding	ALDH2	aldehyde dehydrogenase 2 family member [Source:HGNC Symbol;Acc:HGNC:404]
ENSG00000111339	370.822600448937	921.105337603456	-1.3126	0.022777	0.12949	12	14825569	14843526	1630	protein_coding	ART4	ADP-ribosyltransferase 4 (Dombrock blood group) [Source:HGNC Symbol;Acc:HGNC:726]
ENSG00000111412	672.445436265204	330.400794169485	1.0235	0.012461	0.088903	12	116710171	116738070	2803	protein_coding	C12orf49	chromosome 12 open reading frame 49 [Source:HGNC Symbol;Acc:HGNC:26128]
ENSG00000111602	1339.70442944777	646.651538221136	1.0498	3.8405e-05	0.001959	12	56416363	56449426	2682	protein_coding	TIMELESS	timeless circadian regulator [Source:HGNC Symbol;Acc:HGNC:11813]
ENSG00000111665	260.682731757163	94.1238339464258	1.4621	0.010374	0.079585	12	6844793	6851292	1334	protein_coding	CDCA3	cell division cycle associated 3 [Source:HGNC Symbol;Acc:HGNC:14624]
ENSG00000111700	564.966496601875	2714.95551051512	-2.2648	0.016814	0.10726	12	20810702	20916911	1793	protein_coding	SLCO1B3	solute carrier organic anion transporter family member 1B3 [Source:HGNC Symbol;Acc:HGNC:10961]
ENSG00000111713	27.6239624582044	117.361554442086	-2.0857	0.039639	0.18038	12	21536107	21604847	3214	protein_coding	GYS2	glycogen synthase 2 [Source:HGNC Symbol;Acc:HGNC:4707]
ENSG00000111816	1068.62402170108	497.146152285828	1.1042	0.0031841	0.037491	6	115931149	116060891	13363	protein_coding	FRK	fyn related Src family tyrosine kinase [Source:HGNC Symbol;Acc:HGNC:3955]
ENSG00000111817	371.379601403461	994.839214725498	-1.4214	0.00012366	0.0043869	6	116254173	116444861	2982	protein_coding	DSE	dermatan sulfate epimerase [Source:HGNC Symbol;Acc:HGNC:21144]
ENSG00000111834	15.8215089842191	34.814757539039	-1.1595	0.01905	0.11553	6	116616479	116632985	2318	protein_coding	RSPH4A	radial spoke head component 4A [Source:HGNC Symbol;Acc:HGNC:21558]
ENSG00000111845	27.2672085785622	12.4612915653499	1.1288	0.0072782	0.063569	6	10694972	10709782	1523	protein_coding	PAK1IP1	PAK1 interacting protein 1 [Source:HGNC Symbol;Acc:HGNC:20882]
ENSG00000111962	115.009077371067	102.476311833064	-1.3283	0.0072143	0.063269	6	148747030	149076990	1826	protein_coding	UST	uronyl 2-sulfotransferase [Source:HGNC Symbol;Acc:HGNC:17223]
ENSG00000112039	160.306578801342	44.7657411779743	1.8315	0.0001835	0.0057789	6	35452338	35467104	2072	protein_coding	FANCE	FA complementation group E [Source:HGNC Symbol;Acc:HGNC:3586]
ENSG00000112118	2238.82389219907	743.440287634473	1.5893	0.00025894	0.0072162	6	52264014	52284881	2317	protein_coding	MCM3	minichromosome maintenance complex component 3 [Source:HGNC Symbol;Acc:HGNC:6945]
ENSG00000112144	1389.28440955868	483.561619754461	1.5227	0.00068328	0.013816	6	53001279	53061824	6170	protein_coding	CILK1	ciliogenesis associated kinase 1 [Source:HGNC Symbol;Acc:HGNC:21219]
ENSG00000112167	483.875892758687	196.414035994055	1.2964	1.1195e-06	0.00014192	6	39104063	39115193	4379	protein_coding	SAYSD1	SAYSVFN motif domain containing 1 [Source:HGNC Symbol;Acc:HGNC:21025]
ENSG00000112175	5.48788623450421	122.685131876706	-4.4941	8.3184e-06	0.0006138	6	55753653	55875590	3970	protein_coding	BMP5	bone morphogenetic protein 5 [Source:HGNC Symbol;Acc:HGNC:1072]
ENSG00000112183	338.140478789814	55.4680424585409	2.6019	0.00018978	0.0059062	6	17281361	17293871	1448	protein_coding	RBM24	RNA binding motif protein 24 [Source:HGNC Symbol;Acc:HGNC:21539]
ENSG00000112186	1696.79385732494	259.689507026739	2.7058	1.0887e-07	2.1825e-05	6	17393595	17557780	1528	protein_coding	CAP2	cyclase associated actin cytoskeleton regulatory protein 2 [Source:HGNC Symbol;Acc:HGNC:20039]
ENSG00000112208	614.154014886448	251.261311970381	1.2885	0.0034688	0.039416	6	57172326	57189833	6651	protein_coding	BAG2	BAG cochaperone 2 [Source:HGNC Symbol;Acc:HGNC:938]
ENSG00000112212	14.4337450048355	5.22983736441415	1.4256	0.024522	0.13548	6	41042467	41044337	820	protein_coding	TSPO2	translocator protein 2 [Source:HGNC Symbol;Acc:HGNC:21256]
ENSG00000112245	106.724142202897	42.0310611869304	1.3402	0.02274	0.12934	6	63521746	63583588	2616	protein_coding	PTP4A1	protein tyrosine phosphatase 4A1 [Source:HGNC Symbol;Acc:HGNC:9634]
ENSG00000112290	571.323504862302	279.58607266993	1.0279	0.0096158	0.075841	6	110099819	110180004	1844	protein_coding	WASF1	WASP family member 1 [Source:HGNC Symbol;Acc:HGNC:12732]
ENSG00000112306	6794.16408393712	3328.70160608295	1.0293	0.00041992	0.0099001	6	132814569	132817564	571	protein_coding	RPS12	ribosomal protein S12 [Source:HGNC Symbol;Acc:HGNC:10385]
ENSG00000112312	1291.09165348256	486.108393633646	1.4067	4.2217e-05	0.0020757	6	24774931	24786099	862	protein_coding	GMNN	geminin DNA replication inhibitor [Source:HGNC Symbol;Acc:HGNC:17493]
ENSG00000112320	502.812040560829	199.55729293726	1.3317	0.045797	0.19691	6	107490106	107661306	2470	protein_coding	SOBP	sine oculis binding protein homolog [Source:HGNC Symbol;Acc:HGNC:29256]
ENSG00000112333	4.82786169580827	0.332496349611243	3.441	0.0099896	0.077721	6	108166022	108188805	1721	protein_coding	NR2E1	nuclear receptor subfamily 2 group E member 1 [Source:HGNC Symbol;Acc:HGNC:7973]
ENSG00000112379	441.201529095459	61.5350685682508	2.836	0.00060519	0.012683	6	138161939	138344663	14859	protein_coding	ARFGEF3	ARFGEF family member 3 [Source:HGNC Symbol;Acc:HGNC:21213]
ENSG00000112514	93.1035614979851	36.3721229542093	1.3543	0.0002556	0.0071462	6	33416442	33418317	787	protein_coding	CUTA	cutA divalent cation tolerance homolog [Source:HGNC Symbol;Acc:HGNC:21101]
ENSG00000112655	375.474545151954	281.590747543017	1.8923	0.0014776	0.022915	6	43076307	43161719	2351	protein_coding	PTK7	protein tyrosine kinase 7 (inactive) [Source:HGNC Symbol;Acc:HGNC:9618]
ENSG00000112706	14.4883878532634	6.94768662121439	1.0897	0.044307	0.19275	6	75921114	76072678	2142	protein_coding	IMPG1	interphotoreceptor matrix proteoglycan 1 [Source:HGNC Symbol;Acc:HGNC:6055]
ENSG00000112742	255.375025490789	53.0581123822169	2.2574	0.00097222	0.017497	6	80003887	80042527	1319	protein_coding	TTK	TTK protein kinase [Source:HGNC Symbol;Acc:HGNC:12401]
ENSG00000112759	4467.21298964546	2035.20491304621	1.1339	0.0001871	0.0058439	6	44219553	44234142	1266	protein_coding	SLC29A1	solute carrier family 29 member 1 (Augustine blood group) [Source:HGNC Symbol;Acc:HGNC:11003]
ENSG00000112837	75.7258657918602	18.3346131851404	2.0412	0.012787	0.090342	6	84687351	84764598	1658	protein_coding	TBX18	T-box transcription factor 18 [Source:HGNC Symbol;Acc:HGNC:11595]
ENSG00000112877	231.869265811415	92.7214157938642	1.3187	0.014637	0.098478	5	612340	667168	1095	protein_coding	CEP72	centrosomal protein 72 [Source:HGNC Symbol;Acc:HGNC:25547]
ENSG00000112936	1306.29824126066	8167.03861729246	-2.6445	0.00021056	0.006354	5	40909492	41020216	2387	protein_coding	C7	complement C7 [Source:HGNC Symbol;Acc:HGNC:1346]
ENSG00000112964	1193.71633162979	5090.33889145948	-2.0924	0.00033027	0.0084652	5	42423439	42721878	3472	protein_coding	GHR	growth hormone receptor [Source:HGNC Symbol;Acc:HGNC:4263]
ENSG00000112981	23.1542440152405	26.5277867780011	-2.295	0.00062623	0.012988	5	138115175	138139443	632	protein_coding	NME5	NME/NM23 family member 5 [Source:HGNC Symbol;Acc:HGNC:7853]
ENSG00000112984	541.259503700197	141.683782925851	1.9303	0.016742	0.10702	5	138178719	138187723	1361	protein_coding	KIF20A	kinesin family member 20A [Source:HGNC Symbol;Acc:HGNC:9787]
ENSG00000113073	4.44778450986881	0.349108056389995	3.6498	0.00061354	0.012797	5	140360194	140375141	2289	protein_coding	SLC4A9	solute carrier family 4 member 9 [Source:HGNC Symbol;Acc:HGNC:11035]
ENSG00000113249	156.77324134008	21.9984873369317	2.8276	0.00051721	0.011278	5	157026742	157069396	2002	protein_coding	HAVCR1	hepatitis A virus cellular receptor 1 [Source:HGNC Symbol;Acc:HGNC:17866]
ENSG00000113262	4.36909826247313	14.9812608567819	-1.7804	0.0057155	0.054915	5	178977587	178996206	4176	protein_coding	GRM6	glutamate metabotropic receptor 6 [Source:HGNC Symbol;Acc:HGNC:4598]
ENSG00000113296	331.927613215419	98.0418177281385	1.7556	0.043446	0.19044	5	79991311	80083287	1353	protein_coding	THBS4	thrombospondin 4 [Source:HGNC Symbol;Acc:HGNC:11788]
ENSG00000113368	998.914595520344	368.693945768736	1.4357	0.0031485	0.037266	5	126776623	126837020	1542	protein_coding	LMNB1	lamin B1 [Source:HGNC Symbol;Acc:HGNC:6637]
ENSG00000113389	80.5980369357572	305.308347281773	-1.9166	0.00022602	0.0066273	5	32689070	32791724	3015	protein_coding	NPR3	natriuretic peptide receptor 3 [Source:HGNC Symbol;Acc:HGNC:7945]
ENSG00000113396	0	4.31713575976613	-4.9522	0.00035056	NA	5	128538013	129033642	2146	protein_coding	SLC27A6	solute carrier family 27 member 6 [Source:HGNC Symbol;Acc:HGNC:11000]
ENSG00000113492	474.657	1454.66336464487	-1.6154	0.0070945	0.06255	5	34998101	35048135	1613	protein_coding	AGXT2	alanine--glyoxylate aminotransferase 2 [Source:HGNC Symbol;Acc:HGNC:14412]
ENSG00000113552	1347.98513933718	666.279	1.0168	0.0060382	0.056765	5	141991749	142013041	1227	protein_coding	GNPDA1	glucosamine-6-phosphate deaminase 1 [Source:HGNC Symbol;Acc:HGNC:4417]
ENSG00000113594	326.732213941128	2276.1812101118	-2.8005	1.735e-07	3.205e-05	5	38474668	38608354	2973	protein_coding	LIFR	LIF receptor subunit alpha [Source:HGNC Symbol;Acc:HGNC:6597]
ENSG00000113600	1585.8523123461	32418.5171200166	-4.3534	5.1605e-06	0.00044046	5	39284140	39371324	1963	protein_coding	C9	complement C9 [Source:HGNC Symbol;Acc:HGNC:1358]
ENSG00000113739	858.510711944541	334.172596778452	3.063	0.00011944	0.0042754	5	173314723	173328447	1298	protein_coding	STC2	stanniocalcin 2 [Source:HGNC Symbol;Acc:HGNC:11374]
ENSG00000113805	35.7028174669922	225.836147684414	-2.6606	0.0074516	0.06441	3	74262568	74614659	2914	protein_coding	CNTN3	contactin 3 [Source:HGNC Symbol;Acc:HGNC:2173]
ENSG00000113810	1344.22845491852	654.744963865675	1.0363	0.0059252	0.056193	3	160399274	160434954	1509	protein_coding	SMC4	structural maintenance of chromosomes 4 [Source:HGNC Symbol;Acc:HGNC:14013]
ENSG00000113905	28385.0126991304	124499.713644104	-2.1329	0.0090214	0.07307	3	186660216	186678234	2267	protein_coding	HRG	histidine rich glycoprotein [Source:HGNC Symbol;Acc:HGNC:5181]
ENSG00000113924	5873.00548401763	12470.1333301127	-1.0863	0.021884	0.12645	3	120628172	120682269	674	protein_coding	HGD	homogentisate 1,2-dioxygenase [Source:HGNC Symbol;Acc:HGNC:4892]
ENSG00000114019	449.352575673908	1159.39066665552	-1.3678	3.3478e-05	0.001767	3	134355347	134375479	1886	protein_coding	AMOTL2	angiomotin like 2 [Source:HGNC Symbol;Acc:HGNC:17812]
ENSG00000114115	509.525488105729	1858.59844735294	-1.8666	0.0032791	0.038148	3	139517434	139539829	1018	protein_coding	RBP1	retinol binding protein 1 [Source:HGNC Symbol;Acc:HGNC:9919]
ENSG00000114200	900.957285113638	2775.67549359766	-1.6232	0.01905	0.11553	3	165772904	165837462	1779	protein_coding	BCHE	butyrylcholinesterase [Source:HGNC Symbol;Acc:HGNC:983]
ENSG00000114268	187.009303633212	65.0033945693347	1.5239	0.011897	0.086428	3	48517684	48562015	1199	protein_coding	PFKFB4	6-phosphofructo-2-kinase/fructose-2,6-biphosphatase 4 [Source:HGNC Symbol;Acc:HGNC:8875]
ENSG00000114270	1156.87882561021	193.394399643691	2.5787	0.00014606	0.0049056	3	48564073	48595329	2680	protein_coding	COL7A1	collagen type VII alpha 1 chain [Source:HGNC Symbol;Acc:HGNC:2214]
ENSG00000114346	700.045560920934	179.533317865296	1.9593	0.00031635	0.0082352	3	172750682	172821474	1783	protein_coding	ECT2	epithelial cell transforming 2 [Source:HGNC Symbol;Acc:HGNC:3155]
ENSG00000114349	34.4045606409143	14.1716411814374	1.2743	0.044683	0.19389	3	50191610	50197696	1193	protein_coding	GNAT1	G protein subunit alpha transducin 1 [Source:HGNC Symbol;Acc:HGNC:4393]
ENSG00000114378	2084.36366004807	4600.78188605431	-1.1422	0.0016727	0.024762	3	50299890	50312381	1499	protein_coding	HYAL1	hyaluronidase 1 [Source:HGNC Symbol;Acc:HGNC:5320]
ENSG00000114541	952.264465940897	2081.57541911618	-1.1279	6.401e-05	0.0027811	3	69168782	69542583	1168	protein_coding	FRMD4B	FERM domain containing 4B [Source:HGNC Symbol;Acc:HGNC:24886]
ENSG00000114646	31.1033251060537	10.2268376195018	1.5764	0.039317	0.17933	3	47562238	47580792	2214	protein_coding	CSPG5	chondroitin sulfate proteoglycan 5 [Source:HGNC Symbol;Acc:HGNC:2467]
ENSG00000114654	31.5269267985459	71.4848120583048	-1.1764	0.00067201	0.013674	3	129001304	129040742	2557	protein_coding	EFCC1	EF-hand and coiled-coil domain containing 1 [Source:HGNC Symbol;Acc:HGNC:25692]
ENSG00000114698	630.017009432962	1652.33047311508	-1.3907	5.4408e-07	8.1355e-05	3	146192335	146251179	1498	protein_coding	PLSCR4	phospholipid scramblase 4 [Source:HGNC Symbol;Acc:HGNC:16497]
ENSG00000114805	29.9041142639407	9.66446949535877	1.6179	0.04069	0.18289	3	155375580	155745071	4863	protein_coding	PLCH1	phospholipase C eta 1 [Source:HGNC Symbol;Acc:HGNC:29185]
ENSG00000114812	126.856891656391	1660.71	-3.71	2.9234e-08	7.3404e-06	3	42489299	42537573	1445	protein_coding	VIPR1	vasoactive intestinal peptide receptor 1 [Source:HGNC Symbol;Acc:HGNC:12694]
ENSG00000115042	51.5073113336989	134.390565027892	-1.3806	0.0022617	0.030073	2	95402708	95416616	1544	protein_coding	FAHD2A	fumarylacetoacetate hydrolase domain containing 2A [Source:HGNC Symbol;Acc:HGNC:24252]
ENSG00000115107	1608.76413221027	4775.98272339071	-1.5697	0.0001996	0.0061308	2	119223831	119265652	3037	protein_coding	STEAP3	STEAP3 metalloreductase [Source:HGNC Symbol;Acc:HGNC:24592]
ENSG00000115129	558.315790560029	154.526296227065	1.8505	2.8286e-05	0.0015598	2	24077433	24085861	976	protein_coding	TP53I3	tumor protein p53 inducible protein 3 [Source:HGNC Symbol;Acc:HGNC:19373]
ENSG00000115155	6.99651685785159	29.2922483875966	-2.0671	0.014604	0.098358	2	26457203	26558756	4360	protein_coding	OTOF	otoferlin [Source:HGNC Symbol;Acc:HGNC:8515]
ENSG00000115159	659.957581841002	298.643648568149	1.1416	0.00036406	0.0090794	2	156435290	156613735	1886	protein_coding	GPD2	glycerol-3-phosphate dehydrogenase 2 [Source:HGNC Symbol;Acc:HGNC:4456]
ENSG00000115163	122.589310796128	27.1964004261549	2.1564	0.005736	0.055004	2	26764289	26801067	1046	protein_coding	CENPA	centromere protein A [Source:HGNC Symbol;Acc:HGNC:1851]
ENSG00000115194	80.5001362598242	2.59389198383568	2.4326	0.012248	0.08785	2	27253684	27275817	1509	protein_coding	SLC30A3	solute carrier family 30 member 3 [Source:HGNC Symbol;Acc:HGNC:11014]
ENSG00000115226	675.896802456956	1683.21953434985	-1.316	0.0093357	0.074542	2	27491883	27495200	1338	protein_coding	FNDC4	fibronectin type III domain containing 4 [Source:HGNC Symbol;Acc:HGNC:20239]
ENSG00000115252	72.0208974248436	162.73872947268	-1.1824	0.0011692	0.019737	2	182139968	182523359	3555	protein_coding	PDE1A	phosphodiesterase 1A [Source:HGNC Symbol;Acc:HGNC:8774]
ENSG00000115266	95.0863886934061	34.1682707254116	1.4738	0.0011673	0.019732	19	1446302	1473244	4897	protein_coding	APC2	APC regulator of WNT signaling pathway 2 [Source:HGNC Symbol;Acc:HGNC:24036]
ENSG00000115290	1253.89521377712	2670.8025900614	-1.0907	0.00069024	0.013859	2	164492417	164621482	1415	protein_coding	GRB14	growth factor receptor bound protein 14 [Source:HGNC Symbol;Acc:HGNC:4565]
ENSG00000115297	6.02788073199161	0.297491662693846	3.7516	0.0058221	0.055541	2	74513463	74517148	1211	protein_coding	TLX2	T cell leukemia homeobox 2 [Source:HGNC Symbol;Acc:HGNC:5057]
ENSG00000115507	50.700606143122	10.8790431105205	2.1903	0.012872	0.090755	2	63050057	63057836	1635	protein_coding	OTX1	orthodenticle homeobox 1 [Source:HGNC Symbol;Acc:HGNC:8521]
ENSG00000115602	21.7554215987572	220.302805746862	-3.3367	8.7011e-06	0.00062682	2	102311502	102352037	1815	protein_coding	IL1RL1	interleukin 1 receptor like 1 [Source:HGNC Symbol;Acc:HGNC:5998]
ENSG00000115718	4311.32069132326	9249.28845360411	-1.1012	0.020112	0.11954	2	127418427	127429242	804	protein_coding	PROC	protein C, inactivator of coagulation factors Va and VIIIa [Source:HGNC Symbol;Acc:HGNC:9451]
ENSG00000115738	3855.86852811046	9968.80782471346	-1.3704	0.0013916	0.022196	2	8678845	8684461	1109	protein_coding	ID2	inhibitor of DNA binding 2 [Source:HGNC Symbol;Acc:HGNC:5361]
ENSG00000115841	206.153183705957	460.541661263509	-1.1612	0.00050473	0.011109	2	37923187	38067142	1409	protein_coding	RMDN2	regulator of microtubule dynamics 2 [Source:HGNC Symbol;Acc:HGNC:26567]
ENSG00000115902	1028.22098133367	505.387261852434	1.0233	0.0034985	0.039648	2	64988477	65023865	2559	protein_coding	SLC1A4	solute carrier family 1 member 4 [Source:HGNC Symbol;Acc:HGNC:10942]
ENSG00000115963	786.967173184768	4343.21028376296	-2.4645	1.6175e-08	4.4982e-06	2	150468195	150539011	1219	protein_coding	RND3	Rho family GTPase 3 [Source:HGNC Symbol;Acc:HGNC:671]
ENSG00000116014	21.0397478868894	4.58122969678077	4.0375	0.0004933	0.01096	19	917287	921005	1031	protein_coding	KISS1R	KISS1 receptor [Source:HGNC Symbol;Acc:HGNC:4510]
ENSG00000116031	13.9801259537021	55.7190624059494	-1.9979	0.012198	0.087652	2	70830211	70835816	1866	protein_coding	CD207	CD207 molecule [Source:HGNC Symbol;Acc:HGNC:17935]
ENSG00000116128	1302.38983030087	444.892641493728	1.5481	0.00011983	0.0042754	1	147541501	147626216	4605	protein_coding	BCL9	BCL9 transcription coactivator [Source:HGNC Symbol;Acc:HGNC:1008]
ENSG00000116132	131.732576624262	182.206998527941	1.9426	0.0033877	0.038833	1	170662728	170739421	1506	protein_coding	PRRX1	paired related homeobox 1 [Source:HGNC Symbol;Acc:HGNC:9142]
ENSG00000116194	51.1059003977801	445.727116712597	-3.1244	3.467e-08	8.5393e-06	1	178849535	178871077	2122	protein_coding	ANGPTL1	angiopoietin like 1 [Source:HGNC Symbol;Acc:HGNC:489]
ENSG00000116212	622.405786619735	301.501038108829	1.0425	9.6058e-05	0.0037039	1	53946077	53968168	1325	protein_coding	LRRC42	leucine rich repeat containing 42 [Source:HGNC Symbol;Acc:HGNC:28792]
ENSG00000116299	74.2744286667338	26.6286748190608	1.4626	0.0037328	0.041291	1	109113679	109206781	2182	protein_coding	KIAA1324	KIAA1324 [Source:HGNC Symbol;Acc:HGNC:29618]
ENSG00000116675	303.885471604392	75.9961480989433	1.9929	0.003685	0.040911	1	65248219	65415871	2667	protein_coding	DNAJC6	DnaJ heat shock protein family (Hsp40) member C6 [Source:HGNC Symbol;Acc:HGNC:15469]
ENSG00000116717	1309.6028794751	4705.66451364027	-1.8453	1.0182e-06	0.00013036	1	67685201	67688334	901	protein_coding	GADD45A	growth arrest and DNA damage inducible alpha [Source:HGNC Symbol;Acc:HGNC:4095]
ENSG00000116761	1109.64444902605	5616.82119648049	-2.3395	0.00064095	0.013166	1	70411218	70439851	1340	protein_coding	CTH	cystathionine gamma-lyase [Source:HGNC Symbol;Acc:HGNC:2501]
ENSG00000116774	187.93147141815	1117.95820339091	-2.5728	1.1817e-08	3.4337e-06	1	113979391	114035572	1640	protein_coding	OLFML3	olfactomedin like 3 [Source:HGNC Symbol;Acc:HGNC:24956]
ENSG00000116785	276.921856985517	1267.80057137401	-2.195	0.0041063	0.04383	1	196774813	196795407	1593	protein_coding	CFHR3	complement factor H related 3 [Source:HGNC Symbol;Acc:HGNC:16980]
ENSG00000116830	365.57847400366	162.030098970137	1.1699	0.00042503	0.0099837	1	117060326	117107453	2021	protein_coding	TTF2	transcription termination factor 2 [Source:HGNC Symbol;Acc:HGNC:12398]
ENSG00000116852	780.494435697729	378.500742253495	1.0447	0.0034805	0.039514	1	200969390	201023714	6640	protein_coding	KIF21B	kinesin family member 21B [Source:HGNC Symbol;Acc:HGNC:29442]
ENSG00000116882	289.975092829789	4773.56942634162	-4.041	2.336e-06	0.00024861	1	119368779	119394130	1221	protein_coding	HAO2	hydroxyacid oxidase 2 [Source:HGNC Symbol;Acc:HGNC:4810]
ENSG00000116985	107.522189457554	47.8012220490569	1.1707	0.013555	0.093783	1	39757182	39788865	4826	protein_coding	BMP8B	bone morphogenetic protein 8b [Source:HGNC Symbol;Acc:HGNC:1075]
ENSG00000116991	1901.15672016395	790.727715260653	1.265	0.0091496	0.073692	1	232397965	232630571	4731	protein_coding	SIPA1L2	signal induced proliferation associated 1 like 2 [Source:HGNC Symbol;Acc:HGNC:23800]
ENSG00000117009	206.255927100259	1372.15007339515	-2.7352	2.2714e-07	4.0794e-05	1	241532134	241595642	1611	protein_coding	KMO	kynurenine 3-monooxygenase [Source:HGNC Symbol;Acc:HGNC:6381]
ENSG00000117054	3041.06926277398	6179.20222939608	-1.0228	0.0031138	0.03694	1	75724431	75787575	2627	protein_coding	ACADM	acyl-CoA dehydrogenase medium chain [Source:HGNC Symbol;Acc:HGNC:89]
ENSG00000117139	1347.63789210645	606.744100891347	1.15	0.00010867	0.0040203	1	202724495	202808487	3562	protein_coding	KDM5B	lysine demethylase 5B [Source:HGNC Symbol;Acc:HGNC:18039]
ENSG00000117155	764.54623415681	360.487677675168	1.0845	0.0015153	0.023229	1	84643706	84690803	2345	protein_coding	SSX2IP	SSX family member 2 interacting protein [Source:HGNC Symbol;Acc:HGNC:16509]
ENSG00000117245	52.6517549423974	136.977313074066	-1.3803	0.0087683	0.071761	1	20664014	20718017	1972	protein_coding	KIF17	kinesin family member 17 [Source:HGNC Symbol;Acc:HGNC:19167]
ENSG00000117281	19.9922276654002	83.9147304413132	-2.0511	5.5635e-05	0.002485	1	145719471	145739288	1463	protein_coding	CD160	CD160 molecule [Source:HGNC Symbol;Acc:HGNC:17013]
ENSG00000117305	1346.70819232769	3010.31674898898	-1.1603	0.0023059	0.030379	1	23801885	23838620	1275	protein_coding	HMGCL	3-hydroxy-3-methylglutaryl-CoA lyase [Source:HGNC Symbol;Acc:HGNC:5005]
ENSG00000117322	38.6449712651486	5.19491424480657	2.9	0.0043107	0.045282	1	207453024	207489895	2182	protein_coding	CR2	complement C3d receptor 2 [Source:HGNC Symbol;Acc:HGNC:2336]
ENSG00000117394	1201.29242292526	228.560571581842	2.2985	0.0021635	0.029203	1	42925353	42958893	1377	protein_coding	SLC2A1	solute carrier family 2 member 1 [Source:HGNC Symbol;Acc:HGNC:11005]
ENSG00000117399	564.706779878528	89.2265315237734	2.6563	0.00093202	0.017074	1	43358981	43363203	1150	protein_coding	CDC20	cell division cycle 20 [Source:HGNC Symbol;Acc:HGNC:1723]
ENSG00000117425	55.7107633900317	166.772422325054	-1.5824	3.6077e-06	0.00034177	1	44819844	44843253	3272	protein_coding	PTCH2	patched 2 [Source:HGNC Symbol;Acc:HGNC:9586]
ENSG00000117593	903.816340203197	434.955998446888	1.0541	0.0003189	0.008257	1	173824653	173858808	2846	protein_coding	DARS2	aspartyl-tRNA synthetase 2, mitochondrial [Source:HGNC Symbol;Acc:HGNC:25538]
ENSG00000117600	18.1702828615045	43.6400574830986	2.6835	3.5668e-05	0.0018509	1	99264292	99309590	4725	protein_coding	PLPPR4	phospholipid phosphatase related 4 [Source:HGNC Symbol;Acc:HGNC:23496]
ENSG00000117632	2267.25939970733	860.087028167917	1.3975	0.0018589	0.026537	1	25884181	25906991	1327	protein_coding	STMN1	stathmin 1 [Source:HGNC Symbol;Acc:HGNC:6510]
ENSG00000117643	335.301594240622	1722.68869306838	-2.3607	4.2308e-08	1.0131e-05	1	25616791	25784450	2125	protein_coding	MAN1C1	mannosidase alpha class 1C member 1 [Source:HGNC Symbol;Acc:HGNC:19080]
ENSG00000117650	317.539508212812	60.0938849833764	2.3933	0.0025881	0.032842	1	211658657	211675630	1355	protein_coding	NEK2	NIMA related kinase 2 [Source:HGNC Symbol;Acc:HGNC:7745]
ENSG00000117724	1056.81277374158	278.037502501306	1.9243	0.0087603	0.071736	1	214603185	214664574	3451	protein_coding	CENPF	centromere protein F [Source:HGNC Symbol;Acc:HGNC:1857]
ENSG00000118004	445.969294113817	2466.03723300472	-2.467	0.00012894	0.0045246	2	3594832	3644644	1227	protein_coding	COLEC11	collectin subfamily member 11 [Source:HGNC Symbol;Acc:HGNC:17213]
ENSG00000118094	36.4955996255537	176.342724388741	-2.2708	0.010531	0.080364	11	118657316	118679690	1649	protein_coding	TREH	trehalase [Source:HGNC Symbol;Acc:HGNC:12266]
ENSG00000118096	139.883429542321	289.65942628939	-1.0495	1.4389e-06	0.0001747	11	118544528	118572970	1069	protein_coding	IFT46	intraflagellar transport 46 [Source:HGNC Symbol;Acc:HGNC:26146]
ENSG00000118137	44166.6698879501	129625.693080634	-1.5533	0.01601	0.10385	11	116835751	116837622	957	protein_coding	APOA1	apolipoprotein A1 [Source:HGNC Symbol;Acc:HGNC:600]
ENSG00000118193	199.653864909547	25.9560992416516	2.9151	4.7504e-07	7.3815e-05	1	200551497	200620751	7064	protein_coding	KIF14	kinesin family member 14 [Source:HGNC Symbol;Acc:HGNC:19181]
ENSG00000118194	24.9203439950716	3.02070569680148	2.9593	0.00052451	0.01137	1	201359008	201377764	1141	protein_coding	TNNT2	troponin T2, cardiac type [Source:HGNC Symbol;Acc:HGNC:11949]
ENSG00000118271	27401.5179725433	101674.142489933	-1.8916	0.010937	0.082175	18	31557009	31598833	605	protein_coding	TTR	transthyretin [Source:HGNC Symbol;Acc:HGNC:12405]
ENSG00000118407	149.584168302404	112.148103703868	-1.0093	0.0018286	0.026332	6	75291859	75493800	5064	protein_coding	FILIP1	filamin A interacting protein 1 [Source:HGNC Symbol;Acc:HGNC:21015]
ENSG00000118412	8.89983213276007	4.08307038270921	1.0628	0.029241	0.1505	6	89829894	89874436	3090	processed_transcript	CASP8AP2	caspase 8 associated protein 2 [Source:HGNC Symbol;Acc:HGNC:1510]
ENSG00000118432	48.7799670991614	6.13398260329726	2.9554	0.0074456	0.064393	6	88139864	88166347	5625	protein_coding	CNR1	cannabinoid receptor 1 [Source:HGNC Symbol;Acc:HGNC:2159]
ENSG00000118473	234.169294443952	93.1761281353761	1.3308	0.014204	0.096671	1	66533267	66751139	5870	protein_coding	SGIP1	SH3GL interacting endocytic adaptor 1 [Source:HGNC Symbol;Acc:HGNC:25412]
ENSG00000118513	53.8395492139039	10.7552229408361	2.3091	0.00034176	0.0086993	6	135181308	135219173	2530	protein_coding	MYB	MYB proto-oncogene, transcription factor [Source:HGNC Symbol;Acc:HGNC:7545]
ENSG00000118514	915.441167235579	4125.43632854904	-2.1721	0.0011092	0.019099	6	134917393	134950115	1505	protein_coding	ALDH8A1	aldehyde dehydrogenase 8 family member A1 [Source:HGNC Symbol;Acc:HGNC:15471]
ENSG00000118520	5108.6950499134	18502.1281387813	-1.8567	0.0089016	0.072417	6	131470832	131584332	930	protein_coding	ARG1	arginase 1 [Source:HGNC Symbol;Acc:HGNC:663]
ENSG00000118526	12.7441921372255	67.2826048685885	-2.4075	1.7321e-05	0.0010743	6	133889113	133895553	2145	protein_coding	TCF21	transcription factor 21 [Source:HGNC Symbol;Acc:HGNC:11632]
ENSG00000118729	42.8125368400895	13.8490501499629	1.6375	0.028538	0.14832	1	115698038	115793195	2988	protein_coding	CASQ2	calsequestrin 2 [Source:HGNC Symbol;Acc:HGNC:1513]
ENSG00000118785	14297.5530568199	1452.60918149682	3.2989	0.0001501	0.0050024	4	87975667	87983532	1835	protein_coding	SPP1	secreted phosphoprotein 1 [Source:HGNC Symbol;Acc:HGNC:11255]
ENSG00000118972	1.23583787430118	41.8458852388934	-2.5186	0.026731	0.14261	12	4368227	4379712	2479	protein_coding	FGF23	fibroblast growth factor 23 [Source:HGNC Symbol;Acc:HGNC:3680]
ENSG00000119042	558.894661944155	257.327610580577	1.1176	0.011147	0.082837	2	199269505	199471266	3062	protein_coding	SATB2	SATB homeobox 2 [Source:HGNC Symbol;Acc:HGNC:21637]
ENSG00000119139	109.587169402721	238.524593907346	-1.1228	0.035271	0.16801	9	69121264	69274615	2853	protein_coding	TJP2	tight junction protein 2 [Source:HGNC Symbol;Acc:HGNC:11828]
ENSG00000119285	717.929849780983	319.38270992324	1.1661	0.00020344	0.0062176	1	236549005	236604516	3379	protein_coding	HEATR1	HEAT repeat containing 1 [Source:HGNC Symbol;Acc:HGNC:25517]
ENSG00000119508	288.072572189989	1189.67193909409	-2.0459	0.0017508	0.025541	9	99821855	99866891	4720	protein_coding	NR4A3	nuclear receptor subfamily 4 group A member 3 [Source:HGNC Symbol;Acc:HGNC:7982]
ENSG00000119535	733.008011111695	1879.44583479008	-1.358	0.0050833	0.050565	1	36466043	36483278	2309	protein_coding	CSF3R	colony stimulating factor 3 receptor [Source:HGNC Symbol;Acc:HGNC:2439]
ENSG00000119608	19.847592975845	6.25437937736162	1.7012	0.0058559	0.055699	14	74852871	74876154	2972	protein_coding	PROX2	prospero homeobox 2 [Source:HGNC Symbol;Acc:HGNC:26715]
ENSG00000119699	347.469032596757	1006.49401116366	-1.535	0.00027282	0.0074347	14	75958097	75983011	1740	protein_coding	TGFB3	transforming growth factor beta 3 [Source:HGNC Symbol;Acc:HGNC:11769]
ENSG00000119703	65.0735319460939	156.078728760797	-1.264	0.00603	0.056729	14	75064109	75119502	2212	protein_coding	ZC2HC1C	zinc finger C2HC-type containing 1C [Source:HGNC Symbol;Acc:HGNC:20354]
ENSG00000119711	3609.58309569149	10201.6943690253	-1.4989	0.0089314	0.072568	14	74056847	74084492	1937	protein_coding	ALDH6A1	aldehyde dehydrogenase 6 family member A1 [Source:HGNC Symbol;Acc:HGNC:7179]
ENSG00000119865	110.827477523521	265.792101443863	-1.2615	0.00075169	0.014761	2	68284171	68320051	1445	protein_coding	CNRIP1	cannabinoid receptor interacting protein 1 [Source:HGNC Symbol;Acc:HGNC:24546]
ENSG00000119866	122.035496891285	40.3903460420176	1.5877	0.0094677	0.075108	2	60450520	60554467	2119	protein_coding	BCL11A	BAF chromatin remodeling complex subunit BCL11A [Source:HGNC Symbol;Acc:HGNC:13221]
ENSG00000119888	1728.84676199353	301.331785915784	2.5204	0.014415	0.097513	2	47345158	47387601	1108	protein_coding	EPCAM	epithelial cell adhesion molecule [Source:HGNC Symbol;Acc:HGNC:11529]
ENSG00000119899	1305.20154057683	588.758775537326	1.1476	0.00012654	0.0044525	6	73593379	73653992	2013	protein_coding	SLC17A5	solute carrier family 17 member 5 [Source:HGNC Symbol;Acc:HGNC:10933]
ENSG00000119969	700.495849529499	219.771458331346	1.669	0.0061486	0.057444	10	94545329	94613905	2461	protein_coding	HELLS	helicase, lymphoid specific [Source:HGNC Symbol;Acc:HGNC:4861]
ENSG00000120057	8.02387807540232	383.544881952793	-5.5974	5.4267e-09	1.8966e-06	10	97766751	97771999	1883	protein_coding	SFRP5	secreted frizzled related protein 5 [Source:HGNC Symbol;Acc:HGNC:10779]
ENSG00000120071	27.8687319489507	10.8330303865962	1.3434	0.029403	0.15093	17	46029916	46225389	2514	protein_coding	KANSL1	KAT8 regulatory NSL complex subunit 1 [Source:HGNC Symbol;Acc:HGNC:24565]
ENSG00000120129	5774.7979073917	15393.6644274283	-1.4145	0.0024757	0.031902	5	172768096	172771195	2013	protein_coding	DUSP1	dual specificity phosphatase 1 [Source:HGNC Symbol;Acc:HGNC:3064]
ENSG00000120156	168.549624007716	831.97432206889	-2.3038	7.582e-07	0.00010375	9	27109141	27230174	3732	protein_coding	TEK	TEK receptor tyrosine kinase [Source:HGNC Symbol;Acc:HGNC:11724]
ENSG00000120158	516.192970807061	2255.91842891178	-2.1277	9.1614e-07	0.00011847	9	4792944	4885917	1149	protein_coding	RCL1	RNA terminal phosphate cyclase like 1 [Source:HGNC Symbol;Acc:HGNC:17687]
ENSG00000120254	502.942852866393	222.230573194283	1.175	0.028912	0.14949	6	150865679	151101887	1343	protein_coding	MTHFD1L	methylenetetrahydrofolate dehydrogenase (NADP+ dependent) 1 like [Source:HGNC Symbol;Acc:HGNC:21055]
ENSG00000120256	53.0851975979766	24.5413930344742	1.0855	0.014825	0.099256	6	149818757	149864359	2385	protein_coding	LRP11	LDL receptor related protein 11 [Source:HGNC Symbol;Acc:HGNC:16936]
ENSG00000120262	349.949261818572	54.3870905243376	2.6894	2.4422e-05	0.0014162	6	151494017	151621193	2145	protein_coding	CCDC170	coiled-coil domain containing 170 [Source:HGNC Symbol;Acc:HGNC:21177]
ENSG00000120279	176.72126240749	728.992040920803	-2.0448	1.7043e-06	0.00019944	6	152697897	152724569	2047	protein_coding	MYCT1	MYC target 1 [Source:HGNC Symbol;Acc:HGNC:23172]
ENSG00000120334	187.18376193163	44.4217150485104	2.0583	1.1599e-08	3.4089e-06	1	173799550	173824883	1547	protein_coding	CENPL	centromere protein L [Source:HGNC Symbol;Acc:HGNC:17879]
ENSG00000120457	302.904321728173	62.1408395493734	2.2755	0.0010324	0.018214	11	128891356	128921163	3050	protein_coding	KCNJ5	potassium inwardly rectifying channel subfamily J member 5 [Source:HGNC Symbol;Acc:HGNC:6266]
ENSG00000120498	119.507064034013	9.13134222461203	3.8001	0.00013912	0.0047545	X	70528940	70908711	2836	protein_coding	TEX11	testis expressed 11 [Source:HGNC Symbol;Acc:HGNC:11733]
ENSG00000120526	482.209882741018	209.537687590216	1.1968	0.00030847	0.008124	8	109240919	109334121	3309	protein_coding	NUDCD1	NudC domain containing 1 [Source:HGNC Symbol;Acc:HGNC:24306]
ENSG00000120549	1616.36918473909	3287.69359331787	-1.0247	0.00011863	0.004273	10	23694746	24547848	3888	protein_coding	KIAA1217	KIAA1217 [Source:HGNC Symbol;Acc:HGNC:25428]
ENSG00000120594	596.840135503066	1230.05998647021	-1.0439	0.033351	0.16336	10	19816239	20289856	5666	protein_coding	PLXDC2	plexin domain containing 2 [Source:HGNC Symbol;Acc:HGNC:21013]
ENSG00000120645	18.1851146635171	66.0984638563226	-1.8664	0.00080154	0.015389	12	66767	178455	2250	protein_coding	IQSEC3	IQ motif and Sec7 domain ArfGEF 3 [Source:HGNC Symbol;Acc:HGNC:29193]
ENSG00000120659	28.8462143648764	85.7283864540217	-1.5622	0.034766	0.16647	13	42562736	42608013	1860	protein_coding	TNFSF11	TNF superfamily member 11 [Source:HGNC Symbol;Acc:HGNC:11926]
ENSG00000120729	7.48697562439636	1.49971179472855	2.3532	0.044319	0.19277	5	137867858	137887851	1030	protein_coding	MYOT	myotilin [Source:HGNC Symbol;Acc:HGNC:12399]
ENSG00000120738	3010.66423091908	10930.6011156822	-1.8603	0.0013439	0.021668	5	138465479	138469303	3137	protein_coding	EGR1	early growth response 1 [Source:HGNC Symbol;Acc:HGNC:3238]
ENSG00000120756	1205.1647615118	535.512753110787	1.1702	0.00097156	0.017497	3	142596393	142713664	1285	protein_coding	PLS1	plastin 1 [Source:HGNC Symbol;Acc:HGNC:9090]
ENSG00000120820	53.4944121198393	191.270893043755	-1.0548	0.0088828	0.072287	12	103988987	104064183	1161	protein_coding	GLT8D2	glycosyltransferase 8 domain containing 2 [Source:HGNC Symbol;Acc:HGNC:24890]
ENSG00000120833	502.447317817933	2932.20591765945	-2.5449	3.376e-05	0.0017782	12	93569814	93583487	1731	protein_coding	SOCS2	suppressor of cytokine signaling 2 [Source:HGNC Symbol;Acc:HGNC:19382]
ENSG00000120875	606.51334450744	178.878838335642	1.3281	0.011049	0.082497	8	29333064	29350684	4256	protein_coding	DUSP4	dual specificity phosphatase 4 [Source:HGNC Symbol;Acc:HGNC:3070]
ENSG00000120885	49335.5193597232	106984.67468597	-1.1167	0.0064084	0.058626	8	27596917	27614700	1100	protein_coding	CLU	clusterin [Source:HGNC Symbol;Acc:HGNC:2095]
ENSG00000120896	1318.37529100143	3251.14771752145	-1.3026	6.8649e-06	0.00054294	8	22544986	22575788	970	protein_coding	SORBS3	sorbin and SH3 domain containing 3 [Source:HGNC Symbol;Acc:HGNC:30907]
ENSG00000120907	121.068922813478	1358.65259855703	-3.4881	2.551e-05	0.0014564	8	26748150	26867278	1915	protein_coding	ADRA1A	adrenoceptor alpha 1A [Source:HGNC Symbol;Acc:HGNC:277]
ENSG00000120913	170.391247102447	393.936448672759	-1.2082	0.0019903	0.027719	8	22578279	22598025	1562	protein_coding	PDLIM2	PDZ and LIM domain 2 [Source:HGNC Symbol;Acc:HGNC:13992]
ENSG00000120915	2131.56289791555	5654.87859554523	-1.4075	0.0048042	0.048685	8	27490781	27545564	1338	protein_coding	EPHX2	epoxide hydrolase 2 [Source:HGNC Symbol;Acc:HGNC:3402]
ENSG00000121005	19.7354966996416	65.2977868799749	-1.7242	0.0010349	0.01824	8	74984505	75034558	1908	protein_coding	CRISPLD1	cysteine rich secretory protein LCCL domain containing 1 [Source:HGNC Symbol;Acc:HGNC:18206]
ENSG00000121075	99.7951021319218	1.76646421286917	2.6735	0.0027575	0.034106	17	61452404	61485110	1456	protein_coding	TBX4	T-box transcription factor 4 [Source:HGNC Symbol;Acc:HGNC:11603]
ENSG00000121152	357.647653562019	113.794464676972	2.8497	2.8873e-06	0.00028392	2	96335766	96377091	2317	protein_coding	NCAPH	non-SMC condensin I complex subunit H [Source:HGNC Symbol;Acc:HGNC:1112]
ENSG00000121207	98.4658947856149	562.701483326951	-2.5127	0.00020965	0.006349	4	154626945	154753120	2093	protein_coding	LRAT	lecithin retinol acyltransferase [Source:HGNC Symbol;Acc:HGNC:6685]
ENSG00000121270	35.0521122110975	76.8582562333742	-1.1314	0.0045895	0.04712	16	48165773	48247568	3002	protein_coding	ABCC11	ATP binding cassette subfamily C member 11 [Source:HGNC Symbol;Acc:HGNC:14639]
ENSG00000121361	414.763558021531	1221.13532874326	-1.5575	0.00045047	0.010376	12	21764955	21775600	1907	protein_coding	KCNJ8	potassium inwardly rectifying channel subfamily J member 8 [Source:HGNC Symbol;Acc:HGNC:6269]
ENSG00000121440	28.4839169902551	139.667471188714	-2.305	9.4052e-06	0.0006664	3	73382431	73624941	1718	protein_coding	PDZRN3	PDZ domain containing ring finger 3 [Source:HGNC Symbol;Acc:HGNC:17704]
ENSG00000121621	138.16480181154	39.4246301304818	1.7954	0.018485	0.11346	11	28020619	28108156	1642	protein_coding	KIF18A	kinesin family member 18A [Source:HGNC Symbol;Acc:HGNC:29441]
ENSG00000121690	643.133025227087	2524.19063579095	-1.9724	0.00014418	0.0048894	11	33015876	33033582	1520	protein_coding	DEPDC7	DEP domain containing 7 [Source:HGNC Symbol;Acc:HGNC:29899]
ENSG00000121691	6037.36554169652	16479.7635796285	-1.4487	0.00055005	0.011776	11	34438934	34472060	962	protein_coding	CAT	catalase [Source:HGNC Symbol;Acc:HGNC:1516]
ENSG00000121753	58.9548080724933	53.4829569226843	2.7809	0.0024628	0.03183	1	31727117	31764893	3145	protein_coding	ADGRB2	adhesion G protein-coupled receptor B2 [Source:HGNC Symbol;Acc:HGNC:944]
ENSG00000121769	149.916340517636	323.410833093148	-1.1072	0.014011	0.095888	1	31365253	31376850	737	protein_coding	FABP3	fatty acid binding protein 3 [Source:HGNC Symbol;Acc:HGNC:3557]
ENSG00000121898	341.225928554333	309.893429062523	-1.8852	4.3368e-05	0.0021162	10	123706207	123940267	2250	protein_coding	CPXM2	carboxypeptidase X, M14 family member 2 [Source:HGNC Symbol;Acc:HGNC:26977]
ENSG00000121933	60.4064657876718	213.537459204764	-1.8215	0.0041824	0.044421	1	111483348	111563962	956	protein_coding	TMIGD3	transmembrane and immunoglobulin domain containing 3 [Source:HGNC Symbol;Acc:HGNC:51375]
ENSG00000121957	215.284431988797	61.9148019610039	1.79	3.9111e-05	0.0019833	1	108875350	108934545	2976	protein_coding	GPSM2	G protein signaling modulator 2 [Source:HGNC Symbol;Acc:HGNC:29501]
ENSG00000122035	84.9908353042515	172.899128369789	-1.0222	0.012631	0.08969	13	27270830	27275192	1154	protein_coding	RASL11A	RAS like family 11 member A [Source:HGNC Symbol;Acc:HGNC:23802]
ENSG00000122133	2756.78329422624	5.41001576335284	3.8255	0.0039872	0.042876	9	135561756	135566955	747	protein_coding	PAEP	progestagen associated endometrial protein [Source:HGNC Symbol;Acc:HGNC:8573]
ENSG00000122176	260.305747411227	905.016829500821	-1.799	0.00054053	0.011678	1	203340628	203351758	1679	protein_coding	FMOD	fibromodulin [Source:HGNC Symbol;Acc:HGNC:3774]
ENSG00000122180	0.29985424875479	3.23862071195598	-3.6486	0.018556	NA	1	203083129	203086012	1507	protein_coding	MYOG	myogenin [Source:HGNC Symbol;Acc:HGNC:7612]
ENSG00000122194	23707.8177605825	87803.1660048748	-1.8889	0.005553	0.053723	6	160702194	160754097	1819	protein_coding	PLG	plasminogen [Source:HGNC Symbol;Acc:HGNC:9071]
ENSG00000122223	54.0655374501587	217.029060295282	-2.0009	0.00057261	0.012131	1	160830160	160862887	1330	protein_coding	CD244	CD244 molecule [Source:HGNC Symbol;Acc:HGNC:18171]
ENSG00000122367	24.5540572129921	7.83209844201531	1.7104	0.0077679	0.066257	10	86666785	86736072	1975	protein_coding	LDB3	LIM domain binding 3 [Source:HGNC Symbol;Acc:HGNC:15710]
ENSG00000122574	135.041214227778	50.1352704174424	1.4313	0.042736	0.18873	7	29806486	29917061	3858	protein_coding	WIPF3	WAS/WASL interacting protein family member 3 [Source:HGNC Symbol;Acc:HGNC:22004]
ENSG00000122679	163.591660565352	749.650659962595	-2.1956	0.00010884	0.0040203	7	45157791	45186302	808	protein_coding	RAMP3	receptor activity modifying protein 3 [Source:HGNC Symbol;Acc:HGNC:9845]
ENSG00000122787	1432.70080796128	4615.99782539606	-1.6878	0.039725	0.18065	7	138002324	138118305	1356	protein_coding	AKR1D1	aldo-keto reductase family 1 member D1 [Source:HGNC Symbol;Acc:HGNC:388]
ENSG00000122824	3.48478428727191	37.7062091988971	-3.4567	0.00021023	0.006354	X	51332231	51337525	1963	protein_coding	NUDT10	nudix hydrolase 10 [Source:HGNC Symbol;Acc:HGNC:17621]
ENSG00000122861	555.792116143185	609.990621834433	1.5752	0.0020476	0.028145	10	73909177	73917496	1275	protein_coding	PLAU	plasminogen activator, urokinase [Source:HGNC Symbol;Acc:HGNC:9052]
ENSG00000122877	151.209366304113	382.455034092058	-1.3387	0.038088	0.17621	10	62811996	62819167	2288	protein_coding	EGR2	early growth response 2 [Source:HGNC Symbol;Acc:HGNC:3239]
ENSG00000122952	581.996772898939	167.435404810751	1.7927	0.00042649	0.010005	10	56357227	56361273	1315	protein_coding	ZWINT	ZW10 interacting kinetochore protein [Source:HGNC Symbol;Acc:HGNC:13195]
ENSG00000122971	635.931752480627	1835.92012355058	-1.5295	0.0010742	0.01867	12	120725774	120740008	1466	protein_coding	ACADS	acyl-CoA dehydrogenase short chain [Source:HGNC Symbol;Acc:HGNC:90]
ENSG00000123080	580.105104024671	181.626397498342	1.6715	0.0017943	0.02599	1	50960745	50974634	1991	protein_coding	CDKN2C	cyclin dependent kinase inhibitor 2C [Source:HGNC Symbol;Acc:HGNC:1789]
ENSG00000123096	69.4902442690023	85.8981705803504	1.0001	0.036666	0.17188	12	26121991	26299290	1593	protein_coding	SSPN	sarcospan [Source:HGNC Symbol;Acc:HGNC:11322]
ENSG00000123200	1635.8380973122	4984.82812624247	-1.6076	3.9901e-05	0.0020095	13	45954465	46052759	4079	protein_coding	ZC3H13	zinc finger CCCH-type containing 13 [Source:HGNC Symbol;Acc:HGNC:20368]
ENSG00000123219	211.087577820517	90.4594518499225	1.2152	0.039141	0.17894	5	65517766	65563168	915	protein_coding	CENPK	centromere protein K [Source:HGNC Symbol;Acc:HGNC:29479]
ENSG00000123352	858.98459994269	395.857948100474	1.1161	0.00054897	0.011772	12	49366584	49527425	1085	protein_coding	SPATS2	spermatogenesis associated serine rich 2 [Source:HGNC Symbol;Acc:HGNC:18650]
ENSG00000123358	1137.23	3974.31292787139	-1.8051	0.00016113	0.0052682	12	52022832	52059507	1467	protein_coding	NR4A1	nuclear receptor subfamily 4 group A member 1 [Source:HGNC Symbol;Acc:HGNC:7980]
ENSG00000123453	1423.64036168004	3791.84377098978	-1.4134	0.0015109	0.023218	9	133663560	133739955	2003	protein_coding	SARDH	sarcosine dehydrogenase [Source:HGNC Symbol;Acc:HGNC:10536]
ENSG00000123454	204.532177775889	994.445669284133	-2.2817	7.1562e-06	0.00055867	9	133636363	133659329	1757	protein_coding	DBH	dopamine beta-hydroxylase [Source:HGNC Symbol;Acc:HGNC:2689]
ENSG00000123473	261.957677923417	76.832548743392	1.76	0.00025156	0.0070792	1	47250139	47314892	3357	protein_coding	STIL	STIL centriolar assembly protein [Source:HGNC Symbol;Acc:HGNC:10879]
ENSG00000123485	487.150183387861	106.460084691953	2.1878	0.001463	0.022783	2	233833416	233854566	1556	protein_coding	HJURP	Holliday junction recognition protein [Source:HGNC Symbol;Acc:HGNC:25444]
ENSG00000123496	18.1330198558595	398.765973639405	-4.4603	2.7751e-09	1.1576e-06	X	115003975	115019977	1145	protein_coding	IL13RA2	interleukin 13 receptor subunit alpha 2 [Source:HGNC Symbol;Acc:HGNC:5975]
ENSG00000123572	3.20388913905952	44.2341714324641	-2.033	0.0076433	0.065483	X	105822539	105958610	3965	protein_coding	NRK	Nik related kinase [Source:HGNC Symbol;Acc:HGNC:25391]
ENSG00000123684	6318.50523258415	2517.74078367676	1.3272	0.00017548	0.0056028	1	211743457	211830763	2636	protein_coding	LPGAT1	lysophosphatidylglycerol acyltransferase 1 [Source:HGNC Symbol;Acc:HGNC:28985]
ENSG00000123685	42.3758727296813	85.2080766331559	-1.0034	0.014145	0.096474	1	212686417	212699840	1266	protein_coding	BATF3	basic leucine zipper ATF-like transcription factor 3 [Source:HGNC Symbol;Acc:HGNC:28915]
ENSG00000123836	547.120447909311	214.071721016304	1.3552	6.0456e-07	8.8334e-05	1	207034366	207081024	1639	protein_coding	PFKFB2	6-phosphofructo-2-kinase/fructose-2,6-biphosphatase 2 [Source:HGNC Symbol;Acc:HGNC:8873]
ENSG00000123999	57.5825417363651	20.3602156075012	2.4309	0.0063273	0.058213	2	219569162	219575711	998	protein_coding	INHA	inhibin subunit alpha [Source:HGNC Symbol;Acc:HGNC:6065]
ENSG00000124092	1.75487806418713	11.0523154365595	-2.6573	0.02618	0.14097	20	57495966	57525652	2703	protein_coding	CTCFL	CCCTC-binding factor like [Source:HGNC Symbol;Acc:HGNC:16234]
ENSG00000124102	1057.06622829099	19.0291583672688	1.6153	0.037187	0.1735	20	45174902	45176544	551	protein_coding	PI3	peptidase inhibitor 3 [Source:HGNC Symbol;Acc:HGNC:8947]
ENSG00000124107	2660.15847764156	926.030468973777	1.5225	0.019094	0.11568	20	45252239	45254564	596	protein_coding	SLPI	secretory leukocyte peptidase inhibitor [Source:HGNC Symbol;Acc:HGNC:11092]
ENSG00000124212	234.531783394855	1146.62998799325	-2.1655	1.263e-05	0.0008484	20	49503874	49568137	3456	protein_coding	PTGIS	prostaglandin I2 synthase [Source:HGNC Symbol;Acc:HGNC:9603]
ENSG00000124216	95.4549766043356	291.154013878742	-1.6111	0.0040219	0.043213	20	49982980	49988886	1705	protein_coding	SNAI1	snail family transcriptional repressor 1 [Source:HGNC Symbol;Acc:HGNC:11128]
ENSG00000124253	11195.7018422958	105803.265554872	-3.2404	9.6207e-06	0.00067981	20	57561080	57568121	2034	protein_coding	PCK1	phosphoenolpyruvate carboxykinase 1 [Source:HGNC Symbol;Acc:HGNC:8724]
ENSG00000124440	293.683822305148	159.448124066184	-1.4349	0.01845	0.11339	19	46297042	46343433	1480	protein_coding	HIF3A	hypoxia inducible factor 3 subunit alpha [Source:HGNC Symbol;Acc:HGNC:15825]
ENSG00000124491	1931.21949503586	636.115524818672	2.0138	0.00062046	0.012899	6	6144084	6321013	1111	protein_coding	F13A1	coagulation factor XIII A chain [Source:HGNC Symbol;Acc:HGNC:3531]
ENSG00000124564	217.198162276094	545.613368862386	-1.3284	0.012751	0.090196	6	25833066	25882286	1236	protein_coding	SLC17A3	solute carrier family 17 member 3 [Source:HGNC Symbol;Acc:HGNC:10931]
ENSG00000124568	326.225900353169	1139.53289266226	-1.8045	0.0022569	0.030039	6	25782915	25832052	1549	protein_coding	SLC17A1	solute carrier family 17 member 1 [Source:HGNC Symbol;Acc:HGNC:10929]
ENSG00000124571	1456.18080876667	638.236834677968	1.1893	0.00018522	0.0057991	6	43522334	43576038	1317	protein_coding	XPO5	exportin 5 [Source:HGNC Symbol;Acc:HGNC:17675]
ENSG00000124574	855.711462458915	403.517329311339	1.0828	5.1868e-05	0.0023616	6	43427366	43450427	1900	protein_coding	ABCC10	ATP binding cassette subfamily C member 10 [Source:HGNC Symbol;Acc:HGNC:52]
ENSG00000124575	6.2058417537634	0.400603051500118	3.4475	0.027288	0.14426	6	26234212	26234987	776	protein_coding	H1-3	H1.3 linker histone, cluster member [Source:HGNC Symbol;Acc:HGNC:4717]
ENSG00000124608	901.735361242921	439.565687823062	1.0362	0.00017282	0.0055515	6	44298731	44313347	2766	protein_coding	AARS2	alanyl-tRNA synthetase 2, mitochondrial [Source:HGNC Symbol;Acc:HGNC:21022]
ENSG00000124635	74.0080949878728	15.3189431631435	2.2677	0.00077682	0.01506	6	27125897	27132795	612	protein_coding	H2BC11	H2B clustered histone 11 [Source:HGNC Symbol;Acc:HGNC:4761]
ENSG00000124657	9.91178153909893	3.14556177929979	1.6042	0.047	0.19979	6	27957241	27958182	942	protein_coding	OR2B6	olfactory receptor family 2 subfamily B member 6 [Source:HGNC Symbol;Acc:HGNC:8241]
ENSG00000124664	11.7989604016856	1.45491334726791	3.0586	0.0034542	0.039284	6	34537802	34556333	1888	protein_coding	SPDEF	SAM pointed domain containing ETS transcription factor [Source:HGNC Symbol;Acc:HGNC:17257]
ENSG00000124785	62.9037272542399	151.870071584276	-1.2613	0.0060328	0.056734	6	5997999	6007605	1426	protein_coding	NRN1	neuritin 1 [Source:HGNC Symbol;Acc:HGNC:17972]
ENSG00000124787	136.120272450554	59.9872550536769	1.1775	0.0044278	0.04604	6	4994717	5004063	922	protein_coding	RPP40	ribonuclease P/MRP subunit p40 [Source:HGNC Symbol;Acc:HGNC:20992]
ENSG00000124802	155.693000130737	58.6856688312176	1.4089	9.1125e-05	0.0035653	6	8073360	8102559	626	protein_coding	EEF1E1	eukaryotic translation elongation factor 1 epsilon 1 [Source:HGNC Symbol;Acc:HGNC:3212]
ENSG00000124839	1464.42226957618	3338.70556353206	-1.1889	0.0088419	0.072114	2	237574322	237601614	1166	protein_coding	RAB17	RAB17, member RAS oncogene family [Source:HGNC Symbol;Acc:HGNC:16523]
ENSG00000125148	3914.34588166739	23618.9120323295	-2.5931	9.2431e-05	0.0035893	16	56608584	56609497	597	protein_coding	MT2A	metallothionein 2A [Source:HGNC Symbol;Acc:HGNC:7406]
ENSG00000125166	3529.41718988669	8674.31626501228	-1.2973	0.0025414	0.032409	16	58707131	58734342	1198	protein_coding	GOT2	glutamic-oxaloacetic transaminase 2 [Source:HGNC Symbol;Acc:HGNC:4433]
ENSG00000125249	1609.17126513321	719.748484213495	1.16	0.00055346	0.0118	13	97434169	97469128	3221	protein_coding	RAP2A	RAP2A, member of RAS oncogene family [Source:HGNC Symbol;Acc:HGNC:9861]
ENSG00000125257	601.897192616821	217.816610039917	1.4628	0.0022698	0.03012	13	95019835	95301475	2712	protein_coding	ABCC4	ATP binding cassette subfamily C member 4 [Source:HGNC Symbol;Acc:HGNC:55]
ENSG00000125319	119.701214524831	48.6161324407387	1.2835	0.0069251	0.061506	17	44141906	44162476	1968	protein_coding	HROB	homologous recombination factor with OB-fold [Source:HGNC Symbol;Acc:HGNC:28460]
ENSG00000125398	2774.06040199877	691.464971394968	2.0039	0.00072846	0.014403	17	72121020	72126416	3931	protein_coding	SOX9	SRY-box transcription factor 9 [Source:HGNC Symbol;Acc:HGNC:11204]
ENSG00000125459	592.36724329487	226.319395548391	1.3859	2.6484e-06	0.00026755	1	155563235	155614951	1324	protein_coding	MSTO1	misato mitochondrial distribution and morphology regulator 1 [Source:HGNC Symbol;Acc:HGNC:29678]
ENSG00000125462	14.5964570160602	3.40637087923162	2.1618	0.0095365	0.0754	1	156404250	156456763	925	protein_coding	C1orf61	chromosome 1 open reading frame 61 [Source:HGNC Symbol;Acc:HGNC:30780]
ENSG00000125531	1.16730900674893	3.60113862932503	-1.6393	0.046879	NA	20	63547891	63556695	1490	protein_coding	FNDC11	fibronectin type III domain containing 11 [Source:HGNC Symbol;Acc:HGNC:28764]
ENSG00000125538	65.2604884851436	246.913788905489	-1.9175	0.0020743	0.028399	2	112829751	112836816	867	protein_coding	IL1B	interleukin 1 beta [Source:HGNC Symbol;Acc:HGNC:5992]
ENSG00000125551	181.505767206222	621.968662221934	-1.777	6.0764e-05	0.0026726	2	87748087	87759476	1871	protein_coding	PLGLB2	plasminogen like B2 [Source:HGNC Symbol;Acc:HGNC:9073]
ENSG00000125657	71.3741274330648	17.2784952036157	2.0376	0.011924	0.086484	19	6531026	6535924	1634	protein_coding	TNFSF9	TNF superfamily member 9 [Source:HGNC Symbol;Acc:HGNC:11939]
ENSG00000125675	117.312708202427	115.084465438986	-3.4639	3.2886e-07	5.5228e-05	X	123184153	123490915	2088	protein_coding	GRIA3	glutamate ionotropic receptor AMPA type subunit 3 [Source:HGNC Symbol;Acc:HGNC:4573]
ENSG00000125740	729.949664324446	5260.18199226522	-2.8492	1.5711e-05	0.0010008	19	45467995	45475179	2632	protein_coding	FOSB	FosB proto-oncogene, AP-1 transcription factor subunit [Source:HGNC Symbol;Acc:HGNC:3797]
ENSG00000125841	157.550605109893	192.682971313556	-1.0954	0.0063819	0.058486	20	346782	359660	1427	protein_coding	NRSN2	neurensin 2 [Source:HGNC Symbol;Acc:HGNC:16229]
ENSG00000125851	0.812200142245201	5.73051349078974	-2.8119	0.0096542	0.075982	20	17226107	17484578	3010	protein_coding	PCSK2	proprotein convertase subtilisin/kexin type 2 [Source:HGNC Symbol;Acc:HGNC:8744]
ENSG00000125885	198.274140768114	86.9947542513418	1.1792	0.012102	0.08722	20	5950652	5998977	4421	protein_coding	MCM8	minichromosome maintenance 8 homologous recombination repair factor [Source:HGNC Symbol;Acc:HGNC:16147]
ENSG00000125967	1165.37332535535	408.656951419653	1.5109	1.9923e-05	0.0012152	20	33657087	33674463	1028	protein_coding	NECAB3	N-terminal EF-hand calcium binding protein 3 [Source:HGNC Symbol;Acc:HGNC:15851]
ENSG00000125968	549.797579596488	2092.12755415216	-1.9272	0.0018639	0.02656	20	31605283	31606515	1108	protein_coding	ID1	inhibitor of DNA binding 1, HLH protein [Source:HGNC Symbol;Acc:HGNC:5360]
ENSG00000125998	0.282667587329393	4.24070357996057	-3.614	0.0014587	NA	20	35285731	35292425	3169	protein_coding	FAM83C	family with sequence similarity 83 member C [Source:HGNC Symbol;Acc:HGNC:16121]
ENSG00000126016	151.90688238664	150.868556031153	-1.5972	0.001709	0.025127	X	112774503	112840831	4038	protein_coding	AMOT	angiomotin [Source:HGNC Symbol;Acc:HGNC:17810]
ENSG00000126231	508.548034800131	2168.3111342459	-2.092	0.0038768	0.042145	13	113158648	113172386	1156	protein_coding	PROZ	protein Z, vitamin K dependent plasma glycoprotein [Source:HGNC Symbol;Acc:HGNC:9460]
ENSG00000126259	5.26493414893842	2.17794908022518	3.5617	0.043118	0.18968	19	35855861	35867136	2058	protein_coding	KIRREL2	kirre like nephrin family adhesion molecule 2 [Source:HGNC Symbol;Acc:HGNC:18816]
ENSG00000126262	19.2324944041194	67.2839536038381	-1.7937	0.01104	0.082497	19	35443907	35451767	1516	protein_coding	FFAR2	free fatty acid receptor 2 [Source:HGNC Symbol;Acc:HGNC:4501]
ENSG00000126337	5.13908641733402	4.5524997712543	-3.9171	0.00037183	NA	17	41486136	41492546	1698	protein_coding	KRT36	keratin 36 [Source:HGNC Symbol;Acc:HGNC:6454]
ENSG00000126368	558.598965175241	1275.85007711964	-1.1916	0.01241	0.088633	17	40092793	40100589	2630	protein_coding	NR1D1	nuclear receptor subfamily 1 group D member 1 [Source:HGNC Symbol;Acc:HGNC:7962]
ENSG00000126453	354.096166317658	167.058130907601	1.0806	0.00099296	0.017709	19	49665142	49673916	1144	protein_coding	BCL2L12	BCL2 like 12 [Source:HGNC Symbol;Acc:HGNC:13787]
ENSG00000126522	1966.52641961782	5126.04776276082	-1.3821	0.00081581	0.015582	7	66075800	66094697	1575	protein_coding	ASL	argininosuccinate lyase [Source:HGNC Symbol;Acc:HGNC:746]
ENSG00000126583	8.74511360160589	1.3150774638715	2.6392	0.024125	0.1344	19	53879190	53907652	1860	protein_coding	PRKCG	protein kinase C gamma [Source:HGNC Symbol;Acc:HGNC:9402]
ENSG00000126759	22.4815459793251	348.288152247463	-3.9569	2.8073e-13	4.0334e-10	X	47623172	47630305	1814	protein_coding	CFP	complement factor properdin [Source:HGNC Symbol;Acc:HGNC:8864]
ENSG00000126778	110.720841941976	17.6642039862179	2.6329	0.01897	0.11529	14	60643421	60658259	2165	protein_coding	SIX1	SIX homeobox 1 [Source:HGNC Symbol;Acc:HGNC:10887]
ENSG00000126787	284.195412325577	82.165854588895	1.7844	0.032399	0.16048	14	55148112	55191608	1621	protein_coding	DLGAP5	DLG associated protein 5 [Source:HGNC Symbol;Acc:HGNC:16864]
ENSG00000126838	632.536096353189	990.738570913071	-3.5264	5.3727e-06	0.00045113	12	9148840	9208395	1916	protein_coding	PZP	PZP alpha-2-macroglobulin like [Source:HGNC Symbol;Acc:HGNC:9750]
ENSG00000127074	55.1773722044549	14.895328975417	3.847	0.00027425	0.0074581	1	192636138	192660311	2414	protein_coding	RGS13	regulator of G protein signaling 13 [Source:HGNC Symbol;Acc:HGNC:9995]
ENSG00000127129	4.51231592350168	20.7155583248532	-2.1652	0.033156	0.16268	1	41478775	41484683	666	protein_coding	EDN2	endothelin 2 [Source:HGNC Symbol;Acc:HGNC:3177]
ENSG00000127249	3.42025487351134	51.1843875652149	-3.8511	1.0949e-08	3.2548e-06	3	193398967	193593111	2455	protein_coding	ATP13A4	ATPase 13A4 [Source:HGNC Symbol;Acc:HGNC:25422]
ENSG00000127324	1553.74359315493	564.020509066918	1.461	0.0015125	0.02322	12	71125085	71441898	835	protein_coding	TSPAN8	tetraspanin 8 [Source:HGNC Symbol;Acc:HGNC:11855]
ENSG00000127329	447.534280461364	1442.49734747933	-1.6883	7.5829e-05	0.0031277	12	70515870	70637440	4765	protein_coding	PTPRB	protein tyrosine phosphatase receptor type B [Source:HGNC Symbol;Acc:HGNC:9665]
ENSG00000127472	57.8358898823343	230.882182659429	-1.9979	0.0011343	0.019389	1	20028179	20091911	1202	protein_coding	PLA2G5	phospholipase A2 group V [Source:HGNC Symbol;Acc:HGNC:9038]
ENSG00000127564	147.22744366127	47.8963557048662	1.6079	0.02458	0.13551	16	2968024	2980479	1177	protein_coding	PKMYT1	protein kinase, membrane associated tyrosine/threonine 1 [Source:HGNC Symbol;Acc:HGNC:29650]
ENSG00000127585	37.1170249817266	8.67443264433583	2.0657	0.0013312	0.021531	16	692498	705801	2120	protein_coding	FBXL16	F-box and leucine rich repeat protein 16 [Source:HGNC Symbol;Acc:HGNC:14150]
ENSG00000127586	568.487845888452	257.370590665733	1.1422	0.00099701	0.017743	16	788046	800737	1595	protein_coding	CHTF18	chromosome transmission fidelity factor 18 [Source:HGNC Symbol;Acc:HGNC:18435]
ENSG00000127863	199.05370755244	45.0859902322413	2.139	0.00079694	0.015335	13	23570370	23676104	3030	protein_coding	TNFRSF19	TNF receptor superfamily member 19 [Source:HGNC Symbol;Acc:HGNC:11915]
ENSG00000127884	4946.44871273412	10110.8954882845	-1.0314	0.010907	0.08205	10	133362485	133373354	1277	protein_coding	ECHS1	enoyl-CoA hydratase, short chain 1 [Source:HGNC Symbol;Acc:HGNC:3151]
ENSG00000127920	334.210498871009	887.13758653031	-1.4081	0.00031061	0.0081611	7	93921735	93928610	3019	protein_coding	GNG11	G protein subunit gamma 11 [Source:HGNC Symbol;Acc:HGNC:4403]
ENSG00000127951	1291.18231733541	2932.03834837958	-1.1833	0.00015447	0.0051283	7	77193369	77199848	3911	protein_coding	FGL2	fibrinogen like 2 [Source:HGNC Symbol;Acc:HGNC:3696]
ENSG00000127954	327.826880937409	1914.34883220215	-2.5455	4.0515e-07	6.5081e-05	7	88270892	88306894	4881	protein_coding	STEAP4	STEAP4 metalloreductase [Source:HGNC Symbol;Acc:HGNC:21923]
ENSG00000128016	5736.39837776015	23808.7405096714	-2.0532	6.641e-07	9.4367e-05	19	39406847	39409407	1145	protein_coding	ZFP36	ZFP36 ring finger protein [Source:HGNC Symbol;Acc:HGNC:12862]
ENSG00000128052	1249.10965396977	3608.91434799995	-1.5305	0.002949	0.035659	4	55078481	55125595	3512	protein_coding	KDR	kinase insert domain receptor [Source:HGNC Symbol;Acc:HGNC:6307]
ENSG00000128228	642.847721546103	284.204150196395	1.1754	9.906e-05	0.0037586	22	21642302	21644299	713	protein_coding	SDF2L1	stromal cell derived factor 2 like 1 [Source:HGNC Symbol;Acc:HGNC:10676]
ENSG00000128242	380.402435712573	67.6520663267059	2.4906	0.0097821	0.076616	22	30554635	30574665	961	protein_coding	GAL3ST1	galactose-3-O-sulfotransferase 1 [Source:HGNC Symbol;Acc:HGNC:24240]
ENSG00000128250	0	4.5365905376185	-5.047	0.01081	NA	22	29438583	29442455	1496	protein_coding	RFPL1	ret finger protein like 1 [Source:HGNC Symbol;Acc:HGNC:9977]
ENSG00000128253	2.13094421561746	5.55935840097879	-1.233	0.044139	0.1924	22	32190435	32205073	1597	protein_coding	RFPL2	ret finger protein like 2 [Source:HGNC Symbol;Acc:HGNC:9979]
ENSG00000128298	802.160445012352	345.82244416626	1.2122	0.023291	0.13139	22	38084652	38111015	1802	protein_coding	BAIAP2L2	BAR/IMD domain containing adaptor protein 2 like 2 [Source:HGNC Symbol;Acc:HGNC:26203]
ENSG00000128322	50.4323325779581	36.3014708493716	-1.533	0.022892	0.12989	22	23573125	23580302	751	protein_coding	IGLL1	immunoglobulin lambda like polypeptide 1 [Source:HGNC Symbol;Acc:HGNC:5870]
ENSG00000128422	856.76514653744	26.0419750344931	2.7613	0.018364	0.11319	17	41619442	41624842	900	protein_coding	KRT17	keratin 17 [Source:HGNC Symbol;Acc:HGNC:6427]
ENSG00000128578	250.898571444711	35.4533681393647	2.8083	0.00012935	0.0045327	7	129434432	129488399	2856	protein_coding	STRIP2	striatin interacting protein 2 [Source:HGNC Symbol;Acc:HGNC:22209]
ENSG00000128591	1081.80155457933	541.769254730246	2.0505	0.013889	0.095493	7	128830406	128859274	7889	protein_coding	FLNC	filamin C [Source:HGNC Symbol;Acc:HGNC:3756]
ENSG00000128594	29.6413087646877	183.894474638353	-2.6415	1.0404e-06	0.00013254	7	128027071	128032107	1441	protein_coding	LRRC4	leucine rich repeat containing 4 [Source:HGNC Symbol;Acc:HGNC:15586]
ENSG00000128710	25.6248606307269	1.95964815621749	3.5964	0.0011046	0.019057	2	176108790	176119937	1233	protein_coding	HOXD10	homeobox D10 [Source:HGNC Symbol;Acc:HGNC:5133]
ENSG00000128833	779.258060433269	322.082199380553	1.2722	4.9127e-05	0.0023035	15	52192322	52295804	2652	protein_coding	MYO5C	myosin VC [Source:HGNC Symbol;Acc:HGNC:7604]
ENSG00000128918	301.762599157355	257.494908410893	-1.0547	0.010399	0.079659	15	57953424	58497866	1167	protein_coding	ALDH1A2	aldehyde dehydrogenase 1 family member A2 [Source:HGNC Symbol;Acc:HGNC:15472]
ENSG00000129009	3.16957046742522	15.6401951741359	-2.346	0.0091792	0.073828	15	74173710	74176872	1415	protein_coding	ISLR	immunoglobulin superfamily containing leucine rich repeat [Source:HGNC Symbol;Acc:HGNC:6133]
ENSG00000129048	10.133764507657	49.4914704540154	-2.3039	4.9375e-05	0.0023049	3	132597270	132618967	1367	protein_coding	ACKR4	atypical chemokine receptor 4 [Source:HGNC Symbol;Acc:HGNC:1611]
ENSG00000129151	592.956920609443	435.203568889573	-1.6334	0.021368	0.12455	11	27040725	27127809	1164	protein_coding	BBOX1	gamma-butyrobetaine hydroxylase 1 [Source:HGNC Symbol;Acc:HGNC:964]
ENSG00000129167	62.8531223943895	16.7714593284321	1.9023	0.00083313	0.015808	11	18017555	18046269	3298	protein_coding	TPH1	tryptophan hydroxylase 1 [Source:HGNC Symbol;Acc:HGNC:12008]
ENSG00000129173	179.459203594211	46.5313570765522	1.9347	0.004455	0.046203	11	19224063	19241620	2363	protein_coding	E2F8	E2F transcription factor 8 [Source:HGNC Symbol;Acc:HGNC:24727]
ENSG00000129214	157.565925885794	1092.42172234801	-2.7952	0.00011595	0.0041935	17	7613946	7633382	854	protein_coding	SHBG	sex hormone binding globulin [Source:HGNC Symbol;Acc:HGNC:10839]
ENSG00000129244	90.7165404275882	318.873034019472	-1.8148	0.00017986	0.0057004	17	7646627	7657770	1492	protein_coding	ATP1B2	ATPase Na+/K+ transporting subunit beta 2 [Source:HGNC Symbol;Acc:HGNC:805]
ENSG00000129354	151.965507170185	34.3150795190964	2.148	0.020509	0.1214	19	10572671	10587315	852	protein_coding	AP1M2	adaptor related protein complex 1 subunit mu 2 [Source:HGNC Symbol;Acc:HGNC:558]
ENSG00000129450	113.045149395195	233.750128604464	-1.0464	0.029171	0.15025	19	51124906	51136651	1422	protein_coding	SIGLEC9	sialic acid binding Ig like lectin 9 [Source:HGNC Symbol;Acc:HGNC:10878]
ENSG00000129451	0.892795704704465	6.47945111928144	-2.9071	0.0062609	0.057893	19	51012739	51020175	1939	protein_coding	KLK10	kallikrein related peptidase 10 [Source:HGNC Symbol;Acc:HGNC:6358]
ENSG00000129559	17.8054134882461	7.08127005124375	1.3751	0.0023628	0.030894	14	24216857	24232367	829	protein_coding	NEDD8	NEDD8 ubiquitin like modifier [Source:HGNC Symbol;Acc:HGNC:7732]
ENSG00000129646	294.241290763275	144.557999101576	1.0235	0.019377	0.11681	17	76274049	76308276	3622	protein_coding	QRICH2	glutamine rich 2 [Source:HGNC Symbol;Acc:HGNC:25326]
ENSG00000129654	157.853954275285	63.1373656566441	2.6514	0.017812	0.11106	17	76136333	76141245	2587	protein_coding	FOXJ1	forkhead box J1 [Source:HGNC Symbol;Acc:HGNC:3816]
ENSG00000129680	182.939998122066	413.499913634008	-1.1748	0.002213	0.029716	X	136213220	136256482	2262	protein_coding	MAP7D3	MAP7 domain containing 3 [Source:HGNC Symbol;Acc:HGNC:25742]
ENSG00000129810	101.167061290884	29.040899027426	1.7833	0.01517	0.10062	3	20160593	20186206	1535	protein_coding	SGO1	shugoshin 1 [Source:HGNC Symbol;Acc:HGNC:25088]
ENSG00000129993	95.8663415495677	232.618089677945	-1.2792	0.01851	0.11352	16	88874858	88977207	1515	protein_coding	CBFA2T3	CBFA2/RUNX1 partner transcriptional co-repressor 3 [Source:HGNC Symbol;Acc:HGNC:1537]
ENSG00000130208	13083.3358998148	32466.6144676618	-1.3112	0.016989	0.10792	19	44914247	44919349	472	protein_coding	APOC1	apolipoprotein C1 [Source:HGNC Symbol;Acc:HGNC:607]
ENSG00000130222	783.602067599374	2490.23708267927	-1.668	0.0057916	0.055354	9	89605012	89606555	912	protein_coding	GADD45G	growth arrest and DNA damage inducible gamma [Source:HGNC Symbol;Acc:HGNC:4097]
ENSG00000130270	210.173597132503	75.4021389257811	1.479	0.0045229	0.04671	19	1782075	1812276	2749	protein_coding	ATP8B3	ATPase phospholipid transporting 8B3 [Source:HGNC Symbol;Acc:HGNC:13535]
ENSG00000130368	5.34784644952699	0.842932809847099	2.516	0.030979	0.15601	6	159890988	159917447	10361	protein_coding	MAS1	MAS1 proto-oncogene, G protein-coupled receptor [Source:HGNC Symbol;Acc:HGNC:6899]
ENSG00000130508	935.255014213248	2228.39554327924	-1.2527	0.006879	0.061304	2	1631887	1744852	1729	protein_coding	PXDN	peroxidasin [Source:HGNC Symbol;Acc:HGNC:14966]
ENSG00000130522	4326.52531419879	8890.20238404947	-1.039	0.00021038	0.006354	19	18279694	18281622	1214	protein_coding	JUND	JunD proto-oncogene, AP-1 transcription factor subunit [Source:HGNC Symbol;Acc:HGNC:6206]
ENSG00000130558	42.6353479257986	213.740274053034	-2.3329	0.00029925	0.0079786	9	135075422	135121180	1391	protein_coding	OLFM1	olfactomedin 1 [Source:HGNC Symbol;Acc:HGNC:17187]
ENSG00000130649	62688.1934669265	207584.798730593	-1.7274	0.046219	0.19798	10	133520406	133561220	1682	protein_coding	CYP2E1	cytochrome P450 family 2 subfamily E member 1 [Source:HGNC Symbol;Acc:HGNC:2631]
ENSG00000130675	34.1080264310951	10.6415405241846	2.4733	0.01978	0.11814	7	156994051	157010663	998	protein_coding	MNX1	motor neuron and pancreas homeobox 1 [Source:HGNC Symbol;Acc:HGNC:4979]
ENSG00000130700	1.20441926384525	37.024666256695	-4.8984	7.1151e-08	1.5335e-05	20	62463497	62475995	2620	protein_coding	GATA5	GATA binding protein 5 [Source:HGNC Symbol;Acc:HGNC:15802]
ENSG00000130707	8742.08770211204	52411.1724376467	-2.5838	8.3674e-07	0.0001133	9	130444961	130501274	943	protein_coding	ASS1	argininosuccinate synthase 1 [Source:HGNC Symbol;Acc:HGNC:758]
ENSG00000130812	28.901313536271	587.266869085508	-4.3459	4.3393e-17	3.7408e-13	19	10092338	10102678	1428	protein_coding	ANGPTL6	angiopoietin like 6 [Source:HGNC Symbol;Acc:HGNC:23140]
ENSG00000130813	1703.84932004161	4144.56196627885	-1.2826	8.1573e-05	0.003317	19	10086122	10093252	1244	protein_coding	SHFL	shiftless antiviral inhibitor of ribosomal frameshifting [Source:HGNC Symbol;Acc:HGNC:25649]
ENSG00000130821	857.959313444709	166.37017430472	2.3645	0.00013739	0.0047186	X	153687926	153696588	1123	protein_coding	SLC6A8	solute carrier family 6 member 8 [Source:HGNC Symbol;Acc:HGNC:11055]
ENSG00000130988	2266.75677458565	5120.49720917253	-1.1756	0.034288	0.16544	X	47078355	47093314	1604	protein_coding	RGN	regucalcin [Source:HGNC Symbol;Acc:HGNC:9989]
ENSG00000131016	4442.30990435271	2460.97178214898	-1.2861	0.0018321	0.026367	6	151239967	151358559	5620	protein_coding	AKAP12	A-kinase anchoring protein 12 [Source:HGNC Symbol;Acc:HGNC:370]
ENSG00000131018	961.588760480682	2380.86628087893	-1.3076	2.8182e-06	0.00027925	6	152121687	152637801	4252	protein_coding	SYNE1	spectrin repeat containing nuclear envelope protein 1 [Source:HGNC Symbol;Acc:HGNC:17089]
ENSG00000131050	4.61179528271249	0.16481578739557	3.9587	0.0092432	0.074159	20	33161768	33181412	1082	protein_coding	BPIFA2	BPI fold containing family A member 2 [Source:HGNC Symbol;Acc:HGNC:16203]
ENSG00000131055	22.2284315509803	6.2282849253913	1.7692	0.047078	0.19986	20	31637912	31645006	503	protein_coding	COX4I2	cytochrome c oxidase subunit 4I2 [Source:HGNC Symbol;Acc:HGNC:16232]
ENSG00000131094	332.015579855423	59.1750566355586	2.484	0.0020006	0.027832	17	44959693	44968303	1527	protein_coding	C1QL1	complement C1q like 1 [Source:HGNC Symbol;Acc:HGNC:24182]
ENSG00000131096	2.89431106037004	12.0414680654352	-2.1009	0.0076442	0.065483	17	43952733	44004469	796	protein_coding	PYY	peptide YY [Source:HGNC Symbol;Acc:HGNC:9748]
ENSG00000131183	9.7515826660798	43.2141632420996	-2.1511	0.0023579	0.030845	5	177379235	177398848	1976	protein_coding	SLC34A1	solute carrier family 34 member 1 [Source:HGNC Symbol;Acc:HGNC:11019]
ENSG00000131370	175.297489332824	369.465921104447	-1.0725	0.0015086	0.023196	3	15254353	15341368	1416	protein_coding	SH3BP5	SH3 domain binding protein 5 [Source:HGNC Symbol;Acc:HGNC:10827]
ENSG00000131471	483.133504391892	1357.50557576138	-1.4897	5.4246e-06	0.00045402	17	42851184	42858130	2069	protein_coding	AOC3	amine oxidase copper containing 3 [Source:HGNC Symbol;Acc:HGNC:550]
ENSG00000131668	32.9571773865835	21.5462770914429	3.1579	0.0080153	0.067566	9	93951627	93955355	1417	protein_coding	BARX1	BARX homeobox 1 [Source:HGNC Symbol;Acc:HGNC:955]
ENSG00000131747	1848.22130216282	432.175434544433	2.0951	0.0041254	0.04396	17	40388525	40417896	1626	protein_coding	TOP2A	DNA topoisomerase II alpha [Source:HGNC Symbol;Acc:HGNC:11989]
ENSG00000131831	58.713456565847	210.316960024268	-1.8451	0.00021641	0.0064553	X	17800049	17861337	1967	protein_coding	RAI2	retinoic acid induced 2 [Source:HGNC Symbol;Acc:HGNC:9835]
ENSG00000131969	27.486277744016	13.1569026671376	1.0452	0.037792	0.17519	14	50872053	50904970	1299	protein_coding	ABHD12B	abhydrolase domain containing 12B [Source:HGNC Symbol;Acc:HGNC:19837]
ENSG00000131979	1048.21888864958	2381.13739201659	-1.1832	0.004107	0.04383	14	54842008	54902826	1974	protein_coding	GCH1	GTP cyclohydrolase 1 [Source:HGNC Symbol;Acc:HGNC:4193]
ENSG00000131981	2441.13337268886	802.178095377634	1.6052	0.0039152	0.042387	14	55124110	55145423	806	protein_coding	LGALS3	galectin 3 [Source:HGNC Symbol;Acc:HGNC:6563]
ENSG00000132031	56.871551322477	37.1281528684241	2.1225	0.038213	0.17663	2	19992052	20012668	1597	protein_coding	MATN3	matrilin 3 [Source:HGNC Symbol;Acc:HGNC:6909]
ENSG00000132321	16.2570077599903	65.637805195585	-2.0216	0.027505	0.14502	2	236324147	236507535	1932	protein_coding	IQCA1	IQ motif containing with AAA domain 1 [Source:HGNC Symbol;Acc:HGNC:26195]
ENSG00000132436	393.161722550597	166.387204126855	1.2349	8.0776e-05	0.003295	7	50444128	50450390	2059	protein_coding	FIGNL1	fidgetin like 1 [Source:HGNC Symbol;Acc:HGNC:13286]
ENSG00000132510	1852.78326135943	3747.51807689645	-1.0168	0.0047905	0.048585	17	7834217	7854796	2632	protein_coding	KDM6B	lysine demethylase 6B [Source:HGNC Symbol;Acc:HGNC:29012]
ENSG00000132517	3.61755684946464	18.1718790523618	-2.2755	0.0016345	0.024392	17	5032600	5052009	2530	protein_coding	SLC52A1	solute carrier family 52 member 1 [Source:HGNC Symbol;Acc:HGNC:30225]
ENSG00000132541	3875.05638583587	10907.1306874267	-1.493	0.0072157	0.063269	8	98102344	98117171	753	protein_coding	RIDA	reactive intermediate imine deaminase A homolog [Source:HGNC Symbol;Acc:HGNC:16897]
ENSG00000132680	2831.46898464719	1407.61691698589	1.0082	2.1125e-05	0.0012646	1	155913045	155934413	1411	protein_coding	KHDC4	KH domain containing 4, pre-mRNA splicing factor [Source:HGNC Symbol;Acc:HGNC:29145]
ENSG00000132693	12983.4322139515	53789.4281363492	-2.0507	0.021796	0.12619	1	159712289	159714589	878	protein_coding	CRP	C-reactive protein [Source:HGNC Symbol;Acc:HGNC:2367]
ENSG00000132698	99.1189624564411	59.1127326637695	-3.5774	0.00025276	0.0070975	1	156061160	156070504	763	protein_coding	RAB25	RAB25, member RAS oncogene family [Source:HGNC Symbol;Acc:HGNC:18238]
ENSG00000132749	54.7770707321438	21.2860051693296	1.3706	0.0088235	0.072008	11	68707440	68751520	1241	protein_coding	TESMIN	testis expressed metallothionein like protein [Source:HGNC Symbol;Acc:HGNC:7446]
ENSG00000132837	1547.56828502817	4883.28481009462	-1.6578	0.0048839	0.049128	5	78997564	79236038	1280	protein_coding	DMGDH	dimethylglycine dehydrogenase [Source:HGNC Symbol;Acc:HGNC:24475]
ENSG00000132855	7289.70380860631	19428.9401121243	-1.4143	0.020567	0.12149	1	62597520	62606313	1350	protein_coding	ANGPTL3	angiopoietin like 3 [Source:HGNC Symbol;Acc:HGNC:491]
ENSG00000132938	3.71723778930309	40.5292685322137	-3.4452	5.013e-05	0.0023193	13	28820339	29505947	2001	protein_coding	MTUS2	microtubule associated scaffold protein 2 [Source:HGNC Symbol;Acc:HGNC:20595]
ENSG00000132972	45.6978180552061	7.34458826766572	2.6722	0.036743	0.17215	13	24764169	24879921	2751	protein_coding	RNF17	ring finger protein 17 [Source:HGNC Symbol;Acc:HGNC:10060]
ENSG00000133027	335.968890222501	1200.54289249936	-1.8385	4.4418e-05	0.002155	17	17505563	17591708	742	protein_coding	PEMT	phosphatidylethanolamine N-methyltransferase [Source:HGNC Symbol;Acc:HGNC:8830]
ENSG00000133063	108.571680296385	14.8627804398407	2.8485	0.0081443	0.068385	1	203212827	203273641	1624	protein_coding	CHIT1	chitinase 1 [Source:HGNC Symbol;Acc:HGNC:1936]
ENSG00000133065	1274.66453226137	547.566637356703	1.2181	0.0057795	0.055277	1	205789094	205813748	2964	protein_coding	SLC41A1	solute carrier family 41 member 1 [Source:HGNC Symbol;Acc:HGNC:19429]
ENSG00000133067	18.0988871021956	58.5613988040447	-1.6937	0.0062977	0.058085	1	202193799	202319781	1948	protein_coding	LGR6	leucine rich repeat containing G protein-coupled receptor 6 [Source:HGNC Symbol;Acc:HGNC:19719]
ENSG00000133104	349.566122911692	720.454685209708	-1.0422	0.0065609	0.059557	13	36301638	36370180	2336	protein_coding	SPART	spartin [Source:HGNC Symbol;Acc:HGNC:18514]
ENSG00000133119	349.113546452583	134.785106937479	1.3665	0.0007268	0.014397	13	33818069	33966558	1459	protein_coding	RFC3	replication factor C subunit 3 [Source:HGNC Symbol;Acc:HGNC:9971]
ENSG00000133134	220.951647983785	48.6611185587033	2.1778	0.020621	0.12161	X	103309346	103311007	831	protein_coding	BEX2	brain expressed X-linked 2 [Source:HGNC Symbol;Acc:HGNC:30933]
ENSG00000133246	82.5138338834985	184.325116844618	-1.158	0.015879	0.10347	19	8490056	8502640	1204	protein_coding	PRAM1	PML-RARA regulated adaptor molecule 1 [Source:HGNC Symbol;Acc:HGNC:30091]
ENSG00000133477	7.85865727056516	292.646047516547	-5.1999	2.2537e-09	9.7142e-07	22	39994954	40043534	6013	protein_coding	FAM83F	family with sequence similarity 83 member F [Source:HGNC Symbol;Acc:HGNC:25148]
ENSG00000133574	717.767830095402	1502.52369685681	-1.0655	0.015059	0.10007	7	150567369	150573953	1098	protein_coding	GIMAP4	GTPase, IMAP family member 4 [Source:HGNC Symbol;Acc:HGNC:21872]
ENSG00000133661	6.56684489064612	26.0776301052858	-1.9747	0.0054829	0.05333	10	79937467	79982614	2324	protein_coding	SFTPD	surfactant protein D [Source:HGNC Symbol;Acc:HGNC:10803]
ENSG00000133665	60.5922199437823	29.2407570276753	2.2068	0.032268	0.16009	10	80344745	80368073	1601	protein_coding	DYDC2	DPY30 domain containing 2 [Source:HGNC Symbol;Acc:HGNC:23468]
ENSG00000133710	106.871509939118	30.2453618731521	1.8077	0.033446	0.16357	5	148025683	148137382	2001	protein_coding	SPINK5	serine peptidase inhibitor Kazal type 5 [Source:HGNC Symbol;Acc:HGNC:15464]
ENSG00000133800	166.45302897411	3292.18531882096	-4.3063	8.6827e-12	9.3563e-09	11	10556966	10611689	1670	protein_coding	LYVE1	lymphatic vessel endothelial hyaluronan receptor 1 [Source:HGNC Symbol;Acc:HGNC:14687]
ENSG00000133874	149.354665138442	319.170071780442	-1.0939	0.0050187	0.050113	8	33547754	33567128	1872	protein_coding	RNF122	ring finger protein 122 [Source:HGNC Symbol;Acc:HGNC:21147]
ENSG00000133878	5.43002199254044	4.40061517696106	-2.0336	0.027083	0.14382	8	33591330	33600023	1285	protein_coding	DUSP26	dual specificity phosphatase 26 [Source:HGNC Symbol;Acc:HGNC:28161]
ENSG00000133985	443.733549947363	187.338074203476	1.2434	0.014962	0.099731	14	70641916	70675366	5094	protein_coding	TTC9	tetratricopeptide repeat domain 9 [Source:HGNC Symbol;Acc:HGNC:20267]
ENSG00000134013	723.671523124882	549.464859773798	1.2827	0.0045018	0.046552	8	23296897	23425328	893	protein_coding	LOXL2	lysyl oxidase like 2 [Source:HGNC Symbol;Acc:HGNC:6666]
ENSG00000134028	246.926925045597	54.023577679254	2.1875	0.040524	0.18259	8	24384285	24406013	1736	protein_coding	ADAMDEC1	ADAM like decysin 1 [Source:HGNC Symbol;Acc:HGNC:16299]
ENSG00000134042	62.8816324871928	932.03138609331	-3.8929	1.5911e-12	1.9595e-09	18	50795120	50825402	1997	protein_coding	MRO	maestro [Source:HGNC Symbol;Acc:HGNC:24121]
ENSG00000134057	797.209614589666	138.776159284703	2.5178	0.00034831	0.0088202	5	69167135	69178245	1044	protein_coding	CCNB1	cyclin B1 [Source:HGNC Symbol;Acc:HGNC:1579]
ENSG00000134201	12.7815215178488	22.4223545076674	-2.8374	0.00022858	0.0066796	1	109711780	109775428	1677	protein_coding	GSTM5	glutathione S-transferase mu 5 [Source:HGNC Symbol;Acc:HGNC:4637]
ENSG00000134222	267.695983239066	97.8798653606862	1.4482	0.0058418	0.055596	1	109279556	109283186	1331	protein_coding	PSRC1	proline and serine rich coiled-coil 1 [Source:HGNC Symbol;Acc:HGNC:24472]
ENSG00000134243	1583.63904764703	694.35769963858	1.1886	0.0043959	0.045878	1	109309568	109397918	1832	protein_coding	SORT1	sortilin 1 [Source:HGNC Symbol;Acc:HGNC:11186]
ENSG00000134253	301.918483816963	94.9952428915903	1.6628	0.0018375	0.0264	1	117111060	117122587	2246	protein_coding	TRIM45	tripartite motif containing 45 [Source:HGNC Symbol;Acc:HGNC:19018]
ENSG00000134258	10.4952662340382	45.8576777225307	-2.1463	0.00010821	0.0040203	1	117143587	117210960	1920	protein_coding	VTCN1	V-set domain containing T cell activation inhibitor 1 [Source:HGNC Symbol;Acc:HGNC:28873]
ENSG00000134259	23.5823828842136	67.5636757301146	-1.527	0.0032838	0.038148	1	115285904	115338770	1359	protein_coding	NGF	nerve growth factor [Source:HGNC Symbol;Acc:HGNC:7808]
ENSG00000134291	1580.51876487909	576.458678648065	1.4533	2.2293e-07	4.0318e-05	12	47963569	47968878	772	protein_coding	TMEM106C	transmembrane protein 106C [Source:HGNC Symbol;Acc:HGNC:28775]
ENSG00000134294	3805.74846406736	10431.856723925	-1.4547	0.00022101	0.0065549	12	46358188	46372773	1408	protein_coding	SLC38A2	solute carrier family 38 member 2 [Source:HGNC Symbol;Acc:HGNC:13448]
ENSG00000134323	61.6584742634724	12.415742055796	2.2874	0.0093519	0.074547	2	15940550	15947007	1830	protein_coding	MYCN	MYCN proto-oncogene, bHLH transcription factor [Source:HGNC Symbol;Acc:HGNC:7559]
ENSG00000134363	2027.16662651658	4084.68024774421	-1.0107	0.015011	0.099823	5	53480626	53487134	1378	protein_coding	FST	follistatin [Source:HGNC Symbol;Acc:HGNC:3971]
ENSG00000134365	121.373468157764	380.499098813848	-1.6489	0.0205	0.12137	1	196888014	196918795	1763	protein_coding	CFHR4	complement factor H related 4 [Source:HGNC Symbol;Acc:HGNC:16979]
ENSG00000134376	4.68335402528953	1.26260729965366	1.9173	0.037877	0.17543	1	197268204	197478455	3631	protein_coding	CRB1	crumbs cell polarity complex component 1 [Source:HGNC Symbol;Acc:HGNC:2343]
ENSG00000134533	61.3361270994672	126.696473491035	-1.0468	0.017547	0.11014	12	15107783	15348675	1238	protein_coding	RERG	RAS like estrogen regulated growth inhibitor [Source:HGNC Symbol;Acc:HGNC:15980]
ENSG00000134538	2731.11537408134	8102.8077387118	-1.569	0.0097314	0.07628	12	21131194	21239796	2787	protein_coding	SLCO1B1	solute carrier organic anion transporter family member 1B1 [Source:HGNC Symbol;Acc:HGNC:10959]
ENSG00000134569	174.129920745137	53.8221680991059	1.6915	0.015452	0.1016	11	46856717	46918642	2561	protein_coding	LRP4	LDL receptor related protein 4 [Source:HGNC Symbol;Acc:HGNC:6696]
ENSG00000134640	44.3517926133897	36.2662374487132	3.492	0.020227	NA	11	92969651	92985066	1093	protein_coding	MTNR1B	melatonin receptor 1B [Source:HGNC Symbol;Acc:HGNC:7464]
ENSG00000134690	315.304928665326	69.6813726153573	2.1685	0.00048051	0.010778	1	37692481	37709719	2337	protein_coding	CDCA8	cell division cycle associated 8 [Source:HGNC Symbol;Acc:HGNC:14629]
ENSG00000134716	1118.7855386684	3763.64730463581	-1.7502	0.00017301	0.0055515	1	59893308	59926773	2024	protein_coding	CYP2J2	cytochrome P450 family 2 subfamily J member 2 [Source:HGNC Symbol;Acc:HGNC:2634]
ENSG00000134769	846.388838790482	238.425866618778	1.8264	0.0017194	0.025225	18	34493291	34891844	2449	protein_coding	DTNA	dystrobrevin alpha [Source:HGNC Symbol;Acc:HGNC:3057]
ENSG00000134775	98.3049446872416	135.41778201413	-1.6367	0.01565	0.10237	18	36297713	36780220	3466	protein_coding	FHOD3	formin homology 2 domain containing 3 [Source:HGNC Symbol;Acc:HGNC:26178]
ENSG00000134817	427.05078789893	1432.92763885956	-1.7468	0.00039921	0.0096489	11	57233577	57237250	2693	protein_coding	APLNR	apelin receptor [Source:HGNC Symbol;Acc:HGNC:339]
ENSG00000134825	552.373251198358	275.124523124702	1.0039	1.3479e-05	0.00089616	11	61768501	61792802	712	protein_coding	TMEM258	transmembrane protein 258 [Source:HGNC Symbol;Acc:HGNC:1164]
ENSG00000134853	359.584688094932	1055.07157052352	-1.5526	0.02858	0.14848	4	54229280	54298245	1812	protein_coding	PDGFRA	platelet derived growth factor receptor alpha [Source:HGNC Symbol;Acc:HGNC:8803]
ENSG00000134940	4.65949045231386	0.414397432864902	3.0184	0.0035061	0.039683	11	125671522	125680874	1138	protein_coding	ACRV1	acrosomal vesicle protein 1 [Source:HGNC Symbol;Acc:HGNC:127]
ENSG00000134962	2520.15281850608	949.154928081409	1.4086	0.0027981	0.034378	4	39406930	39451533	6002	protein_coding	KLB	klotho beta [Source:HGNC Symbol;Acc:HGNC:15527]
ENSG00000135045	153.165128444258	74.0826	1.0348	0.011036	0.082497	9	74946583	74952912	2351	protein_coding	C9orf40	chromosome 9 open reading frame 40 [Source:HGNC Symbol;Acc:HGNC:23433]
ENSG00000135047	4949.57784428524	11700.9596142689	-1.2412	0.00011534	0.0041833	9	87724051	87731469	2035	protein_coding	CTSL	cathepsin L [Source:HGNC Symbol;Acc:HGNC:2537]
ENSG00000135083	115.996616442963	37.0492029884941	1.6523	0.022934	0.1301	5	160249083	160345396	2968	protein_coding	CCNJL	cyclin J like [Source:HGNC Symbol;Acc:HGNC:25876]
ENSG00000135094	3315.0111435347	13414.5230981479	-2.0167	0.010416	0.079744	12	113392445	113426301	869	protein_coding	SDS	serine dehydratase [Source:HGNC Symbol;Acc:HGNC:10691]
ENSG00000135114	252.498560359814	514.633157269579	-1.0267	0.048972	0.20451	12	121017763	121039246	1746	protein_coding	OASL	2'-5'-oligoadenylate synthetase like [Source:HGNC Symbol;Acc:HGNC:8090]
ENSG00000135127	514.073169686695	183.216604178045	1.4859	0.000928	0.017033	12	119989236	120094494	1295	protein_coding	BICDL1	BICD family like cargo adaptor 1 [Source:HGNC Symbol;Acc:HGNC:28095]
ENSG00000135218	1733.35176081595	4195.02451321412	-1.275	0.0026161	0.03302	7	80369575	80679277	1510	protein_coding	CD36	CD36 molecule [Source:HGNC Symbol;Acc:HGNC:1663]
ENSG00000135245	255.234	147.866810760968	1.019	0.015	0.099803	7	128455849	128458418	1105	protein_coding	HILPDA	hypoxia inducible lipid droplet associated [Source:HGNC Symbol;Acc:HGNC:28859]
ENSG00000135253	59.8206272115587	25.1429785759592	1.2328	0.038659	0.17753	7	128862042	128910719	2828	processed_transcript	KCP	kielin cysteine rich BMP regulator [Source:HGNC Symbol;Acc:HGNC:17585]
ENSG00000135298	5.03874663876712	29.6656519348142	-2.5806	0.00011936	0.0042754	6	68635282	69390571	3641	protein_coding	ADGRB3	adhesion G protein-coupled receptor B3 [Source:HGNC Symbol;Acc:HGNC:945]
ENSG00000135324	95.3364589484614	13.8158922771953	2.758	0.0023102	0.030405	6	84033772	84090881	2137	protein_coding	MRAP2	melanocortin 2 receptor accessory protein 2 [Source:HGNC Symbol;Acc:HGNC:21232]
ENSG00000135338	31.0756398904561	64.2901044789091	-1.042	0.00085989	0.016179	6	79484991	79537458	4059	protein_coding	LCA5	lebercilin LCA5 [Source:HGNC Symbol;Acc:HGNC:31923]
ENSG00000135373	638.114844139937	198.892546842905	1.6827	0.008269	0.069063	11	34621093	34663288	1326	protein_coding	EHF	ETS homologous factor [Source:HGNC Symbol;Acc:HGNC:3246]
ENSG00000135409	10.8659150843045	57.9178203586166	-2.4323	0.02057	0.12149	12	53423855	53431672	1352	protein_coding	AMHR2	anti-Mullerian hormone receptor type 2 [Source:HGNC Symbol;Acc:HGNC:465]
ENSG00000135423	33.3866416751271	161.099460239752	-2.2695	0.0022373	0.029902	12	56470944	56488414	1470	protein_coding	GLS2	glutaminase 2 [Source:HGNC Symbol;Acc:HGNC:29570]
ENSG00000135437	46.126113132848	219.080989764924	-2.244	5.8619e-06	0.00047888	12	55720367	55724705	887	protein_coding	RDH5	retinol dehydrogenase 5 [Source:HGNC Symbol;Acc:HGNC:9940]
ENSG00000135451	388.996558408409	104.946191524382	1.8838	0.0052309	0.051612	12	49323236	49331731	1092	protein_coding	TROAP	trophinin associated protein [Source:HGNC Symbol;Acc:HGNC:12327]
ENSG00000135476	84.8659289873499	23.6576260828535	1.8212	0.0028453	0.034759	12	53268299	53293638	2746	protein_coding	ESPL1	extra spindle pole bodies like 1, separase [Source:HGNC Symbol;Acc:HGNC:16856]
ENSG00000135549	335.538638147477	86.3080749498304	1.9577	0.0065153	0.059289	6	122471917	122726373	1076	protein_coding	PKIB	cAMP-dependent protein kinase inhibitor beta [Source:HGNC Symbol;Acc:HGNC:9018]
ENSG00000135604	200.759213369712	423.477043900215	-1.0763	0.022867	0.12977	6	144150487	144191939	3407	protein_coding	STX11	syntaxin 11 [Source:HGNC Symbol;Acc:HGNC:11429]
ENSG00000135622	118.764205793184	55.2705972152751	1.0949	0.026174	0.14096	2	74654228	74683853	2218	protein_coding	SEMA4F	ssemaphorin 4F [Source:HGNC Symbol;Acc:HGNC:10734]
ENSG00000135637	388.53406962826	180.845045311598	1.104	0.000355	0.0089396	2	74471986	74483408	1787	protein_coding	CCDC142	coiled-coil domain containing 142 [Source:HGNC Symbol;Acc:HGNC:25889]
ENSG00000135747	4.71019713864581	0.11096070828484	4.0071	0.010432	0.079817	1	246945547	247078811	1896	protein_coding	ZNF670-ZNF695	ZNF670-ZNF695 readthrough (NMD candidate) [Source:HGNC Symbol;Acc:HGNC:49200]
ENSG00000135749	284.360137642279	131.669658863698	1.1107	0.049819	0.20639	1	232983435	233295725	1408	protein_coding	PCNX2	pecanex 2 [Source:HGNC Symbol;Acc:HGNC:8736]
ENSG00000135776	844.828859063597	416.759864978583	1.0187	6.1692e-06	0.00050172	1	229516582	229558707	1786	protein_coding	ABCB10	ATP binding cassette subfamily B member 10 [Source:HGNC Symbol;Acc:HGNC:41]
ENSG00000135845	798.623891500625	369.059226791796	1.1115	6.9291e-05	0.0029522	1	172370189	172444086	1130	protein_coding	PIGC	phosphatidylinositol glycan anchor biosynthesis class C [Source:HGNC Symbol;Acc:HGNC:8960]
ENSG00000135862	4647.89798567677	2073.62598045703	1.1639	0.0019389	0.027208	1	183023420	183145592	1926	protein_coding	LAMC1	laminin subunit gamma 1 [Source:HGNC Symbol;Acc:HGNC:6492]
ENSG00000135898	3.34198594499076	16.2059453125702	-2.2105	0.0017494	0.025541	2	230907318	230961066	2527	protein_coding	GPR55	G protein-coupled receptor 55 [Source:HGNC Symbol;Acc:HGNC:4511]
ENSG00000135914	17.6621683230887	61.5417424294423	-1.7973	0.0094713	0.075111	2	231108230	231125042	2170	protein_coding	HTR2B	5-hydroxytryptamine receptor 2B [Source:HGNC Symbol;Acc:HGNC:5294]
ENSG00000135917	389.423758576567	1275.3455000433	-1.7123	0.001984	0.027646	2	227683763	227718028	2073	protein_coding	SLC19A3	solute carrier family 19 member 3 [Source:HGNC Symbol;Acc:HGNC:16266]
ENSG00000135960	16.944871409334	46.8490056909821	-1.4576	0.026675	0.14248	2	108894471	108989372	4229	protein_coding	EDAR	ectodysplasin A receptor [Source:HGNC Symbol;Acc:HGNC:2895]
ENSG00000136002	2.70264753062858	21.7766533171164	-3.0525	7.046e-05	0.0029824	2	130836914	131047263	2798	protein_coding	ARHGEF4	Rho guanine nucleotide exchange factor 4 [Source:HGNC Symbol;Acc:HGNC:684]
ENSG00000136011	46.5626355374673	2942.4105532157	-5.9884	4.6118e-16	1.9879e-12	12	103587273	103766719	1784	protein_coding	STAB2	stabilin 2 [Source:HGNC Symbol;Acc:HGNC:18629]
ENSG00000136040	710.240595604893	273.908697200498	1.3722	0.0051069	0.050759	12	94148577	94307675	1625	protein_coding	PLXNC1	plexin C1 [Source:HGNC Symbol;Acc:HGNC:9106]
ENSG00000136108	580.145293917723	242.16799767991	1.2562	0.00024109	0.0068855	13	52455429	52476628	2074	protein_coding	CKAP2	cytoskeleton associated protein 2 [Source:HGNC Symbol;Acc:HGNC:1990]
ENSG00000136158	480.194911850008	974.68562519206	-1.0202	0.0059818	0.056501	13	80335976	80341126	2497	protein_coding	SPRY2	sprouty RTK signaling antagonist 2 [Source:HGNC Symbol;Acc:HGNC:11270]
ENSG00000136160	730.518042238055	2669.99394862634	-1.8699	7.3108e-05	0.0030466	13	77895481	77975529	2999	protein_coding	EDNRB	endothelin receptor type B [Source:HGNC Symbol;Acc:HGNC:3180]
ENSG00000136231	308.781938008473	42.5284601425086	2.8516	0.0011157	0.019154	7	23310209	23470491	1146	protein_coding	IGF2BP3	insulin like growth factor 2 mRNA binding protein 3 [Source:HGNC Symbol;Acc:HGNC:28868]
ENSG00000136250	307.054633079997	614.55216870226	-1.0001	0.015403	0.10142	7	36512941	36724549	1048	protein_coding	AOAH	acyloxyacyl hydrolase [Source:HGNC Symbol;Acc:HGNC:548]
ENSG00000136379	371.75690480599	144.375772881127	1.3616	0.0034534	0.039284	15	80679684	80755621	1604	protein_coding	ABHD17C	abhydrolase domain containing 17C [Source:HGNC Symbol;Acc:HGNC:26925]
ENSG00000136449	22.5544461139885	8.28577578965118	1.4056	0.010145	0.078447	17	50508425	50531501	1331	protein_coding	MYCBPAP	MYCBP associated protein [Source:HGNC Symbol;Acc:HGNC:19677]
ENSG00000136492	254.977114496733	91.582223662629	1.4667	3.9559e-06	0.00036279	17	61679139	61863559	4053	protein_coding	BRIP1	BRCA1 interacting protein C-terminal helicase 1 [Source:HGNC Symbol;Acc:HGNC:20473]
ENSG00000136535	4.72000392647581	0.543435519265356	2.9816	0.04861	0.20388	2	161416297	161425870	2360	protein_coding	TBR1	T-box brain transcription factor 1 [Source:HGNC Symbol;Acc:HGNC:11590]
ENSG00000136628	2763.31150659056	1226.88030090962	1.1711	0.00044842	0.010348	1	219968600	220046530	1863	protein_coding	EPRS1	glutamyl-prolyl-tRNA synthetase 1 [Source:HGNC Symbol;Acc:HGNC:3418]
ENSG00000136634	16.2504059129952	58.6831355827982	-1.8493	0.004233	0.044702	1	206767602	206774541	1543	protein_coding	IL10	interleukin 10 [Source:HGNC Symbol;Acc:HGNC:5962]
ENSG00000136689	1249.28379785789	2949.25049038356	-1.2394	0.01748	0.10989	2	113099315	113134016	1194	protein_coding	IL1RN	interleukin 1 receptor antagonist [Source:HGNC Symbol;Acc:HGNC:6000]
ENSG00000136824	477.465612737088	221.566064280708	1.1021	0.00044856	0.010348	9	104094260	104141419	3659	protein_coding	SMC2	structural maintenance of chromosomes 2 [Source:HGNC Symbol;Acc:HGNC:14011]
ENSG00000136869	481.770749221807	1203.0872156475	-1.3197	0.0009883	0.017667	9	117704175	117724735	5054	protein_coding	TLR4	toll like receptor 4 [Source:HGNC Symbol;Acc:HGNC:11850]
ENSG00000136872	66070.8995211618	244709.408884827	-1.889	0.0085866	0.070691	9	101420560	101449664	1207	protein_coding	ALDOB	aldolase, fructose-bisphosphate B [Source:HGNC Symbol;Acc:HGNC:417]
ENSG00000136928	34.0677057515716	4.81611903375876	2.8069	0.0029218	0.035492	9	98288109	98708935	1101	protein_coding	GABBR2	gamma-aminobutyric acid type B receptor subunit 2 [Source:HGNC Symbol;Acc:HGNC:4507]
ENSG00000136943	73.9008091434464	17.5878127383794	2.0469	0.0069254	0.061506	9	97029677	97156556	2379	protein_coding	CTSV	cathepsin V [Source:HGNC Symbol;Acc:HGNC:2538]
ENSG00000136982	144.390624790312	55.7873133582167	1.3587	0.017257	0.10901	8	119833976	119855894	1450	protein_coding	DSCC1	DNA replication and sister chromatid cohesion 1 [Source:HGNC Symbol;Acc:HGNC:24453]
ENSG00000136997	1410.00676499118	2904.33365779863	-1.0425	0.035366	0.16828	8	127735434	127742951	1788	protein_coding	MYC	MYC proto-oncogene, bHLH transcription factor [Source:HGNC Symbol;Acc:HGNC:7553]
ENSG00000137033	374.313253101095	1845.81628231543	-2.3019	2.5923e-05	0.001467	9	6215786	6257983	1924	protein_coding	IL33	interleukin 33 [Source:HGNC Symbol;Acc:HGNC:16028]
ENSG00000137106	4144.44763730049	10393.5794157564	-1.3265	0.0017958	0.02599	9	37422666	37436990	1481	protein_coding	GRHPR	glyoxylate and hydroxypyruvate reductase [Source:HGNC Symbol;Acc:HGNC:4570]
ENSG00000137135	331.712059195665	98.9282333675308	1.7384	1.3224e-05	0.00088562	9	35658875	35675866	2232	protein_coding	ARHGEF39	Rho guanine nucleotide exchange factor 39 [Source:HGNC Symbol;Acc:HGNC:25909]
ENSG00000137142	142.580653225681	38.3327459842005	1.8913	0.035285	0.16801	9	38406528	38424454	3566	protein_coding	IGFBPL1	insulin like growth factor binding protein like 1 [Source:HGNC Symbol;Acc:HGNC:20081]
ENSG00000137261	38.4442620472099	3.91283436367018	1.3922	0.041812	0.18586	6	24544104	24646191	6458	protein_coding	KIAA0319	KIAA0319 [Source:HGNC Symbol;Acc:HGNC:21580]
ENSG00000137267	1047.56984134114	479.174564620033	1.1267	0.010808	0.08175	6	3153497	3157544	1830	protein_coding	TUBB2A	tubulin beta 2A class IIa [Source:HGNC Symbol;Acc:HGNC:12412]
ENSG00000137269	295.003881568231	105.305797854023	1.4813	0.017966	0.11161	6	53794497	53924125	1762	protein_coding	LRRC1	leucine rich repeat containing 1 [Source:HGNC Symbol;Acc:HGNC:14307]
ENSG00000137310	46.8077058969945	11.1817420662318	2.1043	0.0041676	0.044295	6	31158331	31167159	2882	protein_coding	TCF19	transcription factor 19 [Source:HGNC Symbol;Acc:HGNC:11629]
ENSG00000137441	14.5275123889567	61.1121158704712	-2.065	0.0010813	0.018742	4	15960245	15969309	775	protein_coding	FGFBP2	fibroblast growth factor binding protein 2 [Source:HGNC Symbol;Acc:HGNC:29451]
ENSG00000137460	79.484403704731	21.8813074115369	1.845	0.006356	0.058415	4	152936323	152979671	6597	protein_coding	FHDC1	FH2 domain containing 1 [Source:HGNC Symbol;Acc:HGNC:29363]
ENSG00000137509	1881.19147487757	4117.3252904527	-1.13	2.2618e-05	0.0013355	11	82822936	82970584	2703	protein_coding	PRCP	prolylcarboxypeptidase [Source:HGNC Symbol;Acc:HGNC:9344]
ENSG00000137563	2521.30523577212	1208.26986785669	1.0612	0.0076838	0.065692	8	63014881	63039407	1858	protein_coding	GGH	gamma-glutamyl hydrolase [Source:HGNC Symbol;Acc:HGNC:4248]
ENSG00000137571	42.3463177147413	12.7880443075662	1.6973	0.049315	0.20521	8	69667046	69834978	2903	protein_coding	SLCO5A1	solute carrier organic anion transporter family member 5A1 [Source:HGNC Symbol;Acc:HGNC:19046]
ENSG00000137573	1810.23887829067	1855.78787785213	1.2308	0.024264	0.13486	8	69466624	69660915	1757	protein_coding	SULF1	sulfatase 1 [Source:HGNC Symbol;Acc:HGNC:20391]
ENSG00000137642	1790.69228154035	5390.93583550105	-1.5899	0.00030808	0.0081219	11	121452314	121633763	2945	protein_coding	SORL1	sortilin related receptor 1 [Source:HGNC Symbol;Acc:HGNC:11185]
ENSG00000137648	46.0283234026568	33.5303102157591	-2.3499	0.0037322	0.041291	11	118077012	118125510	1843	protein_coding	TMPRSS4	transmembrane serine protease 4 [Source:HGNC Symbol;Acc:HGNC:11878]
ENSG00000137700	3.98661808901559	12.2626214349309	-1.6155	0.013549	0.093783	11	119023751	119030906	2286	protein_coding	SLC37A4	solute carrier family 37 member 4 [Source:HGNC Symbol;Acc:HGNC:4061]
ENSG00000137720	122.226058287971	372.477925669119	-1.6082	4.1873e-05	0.00207	11	111878935	111885975	1129	protein_coding	C11orf1	chromosome 11 open reading frame 1 [Source:HGNC Symbol;Acc:HGNC:1163]
ENSG00000137726	93.4293008296033	271.555	-1.5396	0.00039751	0.0096169	11	117836976	117877486	987	protein_coding	FXYD6	FXYD domain containing ion transport regulator 6 [Source:HGNC Symbol;Acc:HGNC:4030]
ENSG00000137766	5.51800212328657	0.246103396346004	3.9412	0.007544	0.064819	15	53978201	54628707	3604	protein_coding	UNC13C	unc-13 homolog C [Source:HGNC Symbol;Acc:HGNC:23149]
ENSG00000137801	3600.46680185813	13972.3047084324	-1.9564	0.0022974	0.030314	15	39581079	39599466	1527	protein_coding	THBS1	thrombospondin 1 [Source:HGNC Symbol;Acc:HGNC:11785]
ENSG00000137807	406.250732084585	156.976803224824	1.3679	0.036611	0.17171	15	69414246	69448427	2305	protein_coding	KIF23	kinesin family member 23 [Source:HGNC Symbol;Acc:HGNC:6392]
ENSG00000137812	498.762030563405	190.590005206272	1.384	0.00022428	0.0065969	15	40594020	40664342	3085	protein_coding	KNL1	kinetochore scaffold 1 [Source:HGNC Symbol;Acc:HGNC:24054]
ENSG00000137825	186.917422478797	32.5980582304992	2.505	6.0214e-07	8.8334e-05	15	41493393	41503551	1009	protein_coding	ITPKA	inositol-trisphosphate 3-kinase A [Source:HGNC Symbol;Acc:HGNC:6178]
ENSG00000137834	206.341035874634	830.61361342811	-2.0091	1.7631e-06	0.00020265	15	66702236	66782849	2326	protein_coding	SMAD6	SMAD family member 6 [Source:HGNC Symbol;Acc:HGNC:6772]
ENSG00000137841	971.114528203345	2067.2031443317	-1.0896	0.010958	0.082241	15	40278176	40307935	1752	protein_coding	PLCB2	phospholipase C beta 2 [Source:HGNC Symbol;Acc:HGNC:9055]
ENSG00000137872	148.39651096278	370.018845968886	-1.3174	0.028398	0.14793	15	47184101	47774228	3120	protein_coding	SEMA6D	semaphorin 6D [Source:HGNC Symbol;Acc:HGNC:16770]
ENSG00000137959	327.303710334282	819.265263397953	-1.324	0.0057092	0.054889	1	78619902	78646145	1944	protein_coding	IFI44L	interferon induced protein 44 like [Source:HGNC Symbol;Acc:HGNC:17817]
ENSG00000138080	520.291222834307	1529.93680838425	-1.5562	0.0029714	0.035846	2	27078615	27086403	2660	protein_coding	EMILIN1	elastin microfibril interfacer 1 [Source:HGNC Symbol;Acc:HGNC:19880]
ENSG00000138100	23.901645599206	0.76131218757564	4.7871	0.00030098	0.008004	2	27282429	27307439	1305	protein_coding	TRIM54	tripartite motif containing 54 [Source:HGNC Symbol;Acc:HGNC:16008]
ENSG00000138109	11760.0984102213	50323.1182560199	-2.0973	0.0068995	0.061402	10	94938658	94990091	1455	protein_coding	CYP2C9	cytochrome P450 family 2 subfamily C member 9 [Source:HGNC Symbol;Acc:HGNC:2623]
ENSG00000138115	8734.24222061183	60689.3330332046	-2.7967	3.4315e-05	0.0017919	10	95036772	95069497	1702	protein_coding	CYP2C8	cytochrome P450 family 2 subfamily C member 8 [Source:HGNC Symbol;Acc:HGNC:2622]
ENSG00000138135	27.1103017109685	73.1221841272083	-1.4345	0.0066228	0.059855	10	89205629	89207317	1689	protein_coding	CH25H	cholesterol 25-hydroxylase [Source:HGNC Symbol;Acc:HGNC:1907]
ENSG00000138160	450.162750524952	123.66592938012	1.8586	0.0010272	0.018196	10	92574105	92655395	4945	protein_coding	KIF11	kinesin family member 11 [Source:HGNC Symbol;Acc:HGNC:6388]
ENSG00000138180	295.197672039448	68.2172342597819	2.1048	0.0022248	0.029785	10	93496612	93529092	1371	protein_coding	CEP55	centrosomal protein 55 [Source:HGNC Symbol;Acc:HGNC:1161]
ENSG00000138182	339.369323396947	145.128724867818	1.219	0.0017634	0.025665	10	89701590	89774939	4576	protein_coding	KIF20B	kinesin family member 20B [Source:HGNC Symbol;Acc:HGNC:7212]
ENSG00000138207	53355.0095963557	148755.423967321	-1.4792	0.0036842	0.040911	10	93591687	93601744	1066	protein_coding	RBP4	retinol binding protein 4 [Source:HGNC Symbol;Acc:HGNC:9922]
ENSG00000138315	320.242636865598	4327.32692856415	-3.7566	2.3126e-11	1.9293e-08	10	72893584	72933036	1906	protein_coding	OIT3	oncoprotein induced transcript 3 [Source:HGNC Symbol;Acc:HGNC:29953]
ENSG00000138336	77.5226281396275	27.9657173203185	1.471	0.00044588	0.010309	10	68560337	68694487	9612	protein_coding	TET1	tet methylcytosine dioxygenase 1 [Source:HGNC Symbol;Acc:HGNC:29484]
ENSG00000138376	223.213418336721	88.1732600673381	1.3288	0.00015892	0.0052157	2	214725646	214809683	1635	protein_coding	BARD1	BRCA1 associated RING domain 1 [Source:HGNC Symbol;Acc:HGNC:952]
ENSG00000138411	311.323448145219	729.06221751182	-1.2266	0.0065263	0.059347	2	196189099	196593684	4045	protein_coding	HECW2	HECT, C2 and WW domain containing E3 ubiquitin protein ligase 2 [Source:HGNC Symbol;Acc:HGNC:29853]
ENSG00000138606	213.434689343887	433.677008449804	-1.0212	0.025886	0.14021	15	45167214	45201175	1334	protein_coding	SHF	Src homology 2 domain containing F [Source:HGNC Symbol;Acc:HGNC:25116]
ENSG00000138615	31.650562160985	476.827722227633	-1.6645	0.00045369	0.010383	15	65194760	65211473	5678	protein_coding	CILP	cartilage intermediate layer protein [Source:HGNC Symbol;Acc:HGNC:1980]
ENSG00000138658	165.035948476994	80.5531083681331	1.035	0.0007169	0.014251	4	112539333	112636995	3141	protein_coding	ZGRF1	zinc finger GRF-type containing 1 [Source:HGNC Symbol;Acc:HGNC:25654]
ENSG00000138670	738.114221202836	1482.32178304702	-1.0056	0.019455	0.11723	4	81426393	82044244	1631	protein_coding	RASGEF1B	RasGEF domain family member 1B [Source:HGNC Symbol;Acc:HGNC:24881]
ENSG00000138722	108.456137793668	379.842801798228	-1.8091	0.00055317	0.0118	4	89879532	89954629	3554	protein_coding	MMRN1	multimerin 1 [Source:HGNC Symbol;Acc:HGNC:7178]
ENSG00000138769	1.82477821859512	6.27748986167324	-1.7605	0.012749	0.090196	4	75576496	75630716	2437	protein_coding	CDKL2	cyclin dependent kinase like 2 [Source:HGNC Symbol;Acc:HGNC:1782]
ENSG00000138772	25.0679875888176	98.4106492491208	-1.9813	5.0481e-06	0.00043374	4	78551747	78610451	1092	protein_coding	ANXA3	annexin A3 [Source:HGNC Symbol;Acc:HGNC:541]
ENSG00000138778	238.673356106224	57.6704901274819	2.0371	5.2732e-05	0.0023884	4	103105349	103198445	3243	protein_coding	CENPE	centromere protein E [Source:HGNC Symbol;Acc:HGNC:1856]
ENSG00000138798	99.8357844018327	1.6738234071419	3.277	0.0024892	0.032002	4	109912883	110013766	2026	protein_coding	EGF	epidermal growth factor [Source:HGNC Symbol;Acc:HGNC:3229]
ENSG00000139112	2239.95598697205	5848.35771398972	-1.3845	0.0011378	0.019398	12	10212458	10223128	1094	protein_coding	GABARAPL1	GABA type A receptor associated protein like 1 [Source:HGNC Symbol;Acc:HGNC:4068]
ENSG00000139155	19.7673528884051	6.20857922652615	1.6311	0.028135	0.14711	12	20695332	20753386	1798	protein_coding	SLCO1C1	solute carrier organic anion transporter family member 1C1 [Source:HGNC Symbol;Acc:HGNC:13819]
ENSG00000139174	21.5868695633772	49.6839553829338	-1.2165	0.021073	0.12338	12	42456757	42590355	2475	protein_coding	PRICKLE1	prickle planar cell polarity protein 1 [Source:HGNC Symbol;Acc:HGNC:17019]
ENSG00000139194	26.6193855502205	199.054734692294	-2.9005	4.6409e-07	7.2741e-05	12	7115736	7128889	1005	protein_coding	RBP5	retinol binding protein 5 [Source:HGNC Symbol;Acc:HGNC:15847]
ENSG00000139209	6120.11166358284	19917.4264568985	-1.7024	0.0050181	0.050113	12	46764761	46832408	1978	protein_coding	SLC38A4	solute carrier family 38 member 4 [Source:HGNC Symbol;Acc:HGNC:14679]
ENSG00000139219	39.9225516094419	3.34188167773868	3.5354	0.00052138	0.011336	12	47972967	48004554	1903	protein_coding	COL2A1	collagen type II alpha 1 chain [Source:HGNC Symbol;Acc:HGNC:2200]
ENSG00000139292	409.428715784124	62.2628802163918	2.7165	0.0060716	0.056975	12	71439798	71586310	2502	protein_coding	LGR5	leucine rich repeat containing G protein-coupled receptor 5 [Source:HGNC Symbol;Acc:HGNC:4504]
ENSG00000139344	1368.83951826346	4424.42468595951	-1.6926	0.00035053	0.0088588	12	95943331	95968720	1292	protein_coding	AMDHD1	amidohydrolase domain containing 1 [Source:HGNC Symbol;Acc:HGNC:28577]
ENSG00000139354	505.106935374638	141.156593875178	1.8354	2.8806e-05	0.001575	12	100573683	100628288	2086	protein_coding	GAS2L3	growth arrest specific 2 like 3 [Source:HGNC Symbol;Acc:HGNC:27475]
ENSG00000139438	442.257060956897	208.542577632991	1.0816	0.044942	0.19449	12	109713825	109770495	2291	protein_coding	FAM222A	family with sequence similarity 222 member A [Source:HGNC Symbol;Acc:HGNC:25915]
ENSG00000139508	775.258856580492	2539.52016051028	-1.7117	0.0015987	0.024038	13	28700064	28718970	2518	protein_coding	SLC46A3	solute carrier family 46 member 3 [Source:HGNC Symbol;Acc:HGNC:27501]
ENSG00000139515	274.285212820243	65.8409	2.0563	0.033328	0.16331	13	27920000	27926313	2603	protein_coding	PDX1	pancreatic and duodenal homeobox 1 [Source:HGNC Symbol;Acc:HGNC:6107]
ENSG00000139547	1052.3555540587	8335.62469167241	-2.9856	0.00010829	0.0040203	12	56951431	56959374	2448	protein_coding	RDH16	retinol dehydrogenase 16 [Source:HGNC Symbol;Acc:HGNC:29674]
ENSG00000139597	975.834933810721	2894.18293380752	-1.5683	0.00031389	0.0081936	13	32400723	32428311	1934	protein_coding	N4BP2L1	NEDD4 binding protein 2 like 1 [Source:HGNC Symbol;Acc:HGNC:25037]
ENSG00000139618	200.766060528181	93.3927056982548	1.0961	0.027152	0.14404	13	32315086	32400268	8795	protein_coding	BRCA2	BRCA2 DNA repair associated [Source:HGNC Symbol;Acc:HGNC:1101]
ENSG00000139874	85.9275357193273	192.834500965843	-1.1638	0.040614	0.1828	14	38207904	38213067	4390	protein_coding	SSTR1	somatostatin receptor 1 [Source:HGNC Symbol;Acc:HGNC:11330]
ENSG00000139946	67.5090280933634	192.837690666417	-1.5131	0.00037389	0.0092444	14	56117814	56301524	3268	protein_coding	PELI2	pellino E3 ubiquitin protein ligase family member 2 [Source:HGNC Symbol;Acc:HGNC:8828]
ENSG00000139971	18.4978819814625	42.536787202843	-1.2186	0.045686	0.19656	14	57999735	58298139	1997	protein_coding	ARMH4	armadillo like helical domain containing 4 [Source:HGNC Symbol;Acc:HGNC:19846]
ENSG00000139988	24.5374832901774	75.9473364385117	-1.6268	0.013119	0.091894	14	67701886	67734451	1114	protein_coding	RDH12	retinol dehydrogenase 12 [Source:HGNC Symbol;Acc:HGNC:19977]
ENSG00000140044	325.343677057297	835.330700701958	-1.3595	6.9508e-06	0.00054805	14	75427716	75474111	2358	protein_coding	JDP2	Jun dimerization protein 2 [Source:HGNC Symbol;Acc:HGNC:17546]
ENSG00000140090	18.0041551178445	56.3235108722822	-1.6485	3.4366e-05	0.0017919	14	92322581	92501481	4030	protein_coding	SLC24A4	solute carrier family 24 member 4 [Source:HGNC Symbol;Acc:HGNC:10978]
ENSG00000140092	605.812154626203	1410.57778459747	-1.22	0.032454	0.16057	14	91869411	91947987	2076	protein_coding	FBLN5	fibulin 5 [Source:HGNC Symbol;Acc:HGNC:3602]
ENSG00000140107	392.366482937728	7348.82335984344	-4.2276	3.589e-06	0.00034124	14	100323339	100330421	1665	protein_coding	SLC25A47	solute carrier family 25 member 47 [Source:HGNC Symbol;Acc:HGNC:20115]
ENSG00000140284	1722.86027099993	5739.06563882235	-1.7361	0.001639	0.02443	15	50182196	50236385	1735	protein_coding	SLC27A2	solute carrier family 27 member 2 [Source:HGNC Symbol;Acc:HGNC:10996]
ENSG00000140297	205.539549146321	45.3781741900552	2.1719	0.012013	0.086878	15	59594875	59640239	1203	protein_coding	GCNT3	glucosaminyl (N-acetyl) transferase 3, mucin type [Source:HGNC Symbol;Acc:HGNC:4205]
ENSG00000140443	272.416371195708	378.511624131301	-1.3722	0.00010026	0.0037966	15	98648539	98964530	2030	protein_coding	IGF1R	insulin like growth factor 1 receptor [Source:HGNC Symbol;Acc:HGNC:5465]
ENSG00000140451	220.841057157719	52.599594839108	2.0591	0.00071255	0.014186	15	64815632	64825668	1383	protein_coding	PIF1	PIF1 5'-to-3' DNA helicase [Source:HGNC Symbol;Acc:HGNC:26220]
ENSG00000140505	246.116265058997	15735.3475769237	-5.9985	2.1075e-08	5.6191e-06	15	74748845	74756607	3132	protein_coding	CYP1A2	cytochrome P450 family 1 subfamily A member 2 [Source:HGNC Symbol;Acc:HGNC:2596]
ENSG00000140511	332.649859450048	118.850015848096	1.4813	0.046042	0.19765	15	88877294	88895597	1623	protein_coding	HAPLN3	hyaluronan and proteoglycan link protein 3 [Source:HGNC Symbol;Acc:HGNC:21446]
ENSG00000140525	474.653652023207	174.884799479704	1.4368	0.0023097	0.030405	15	89243945	89317261	2488	protein_coding	FANCI	FA complementation group I [Source:HGNC Symbol;Acc:HGNC:25568]
ENSG00000140534	164.630000023166	58.2378853389855	1.4894	0.038036	0.17604	15	89575469	89631056	5270	protein_coding	TICRR	TOPBP1 interacting checkpoint and replication regulator [Source:HGNC Symbol;Acc:HGNC:28704]
ENSG00000140682	198.402004140429	451.473024881522	-1.1883	0.0047107	0.047908	16	31471585	31477960	1415	protein_coding	TGFB1I1	transforming growth factor beta 1 induced transcript 1 [Source:HGNC Symbol;Acc:HGNC:11767]
ENSG00000140740	98.5765504920423	214.431609122609	-1.1229	0.00091882	0.016936	16	21953288	21983660	925	protein_coding	UQCRC2	ubiquinol-cytochrome c reductase core protein 2 [Source:HGNC Symbol;Acc:HGNC:12586]
ENSG00000140835	1.59967854267225	175.525973295895	-6.7579	2.2164e-15	7.165e-12	16	71525233	71538748	1968	protein_coding	CHST4	carbohydrate sulfotransferase 4 [Source:HGNC Symbol;Acc:HGNC:1972]
ENSG00000140937	420.40121724682	730.613017085969	1.8013	0.0057752	0.055277	16	64943753	65126112	1505	protein_coding	CDH11	cadherin 11 [Source:HGNC Symbol;Acc:HGNC:1750]
ENSG00000140993	23.3857	8.60357456315169	1.4129	0.0037768	0.041564	16	3298808	3305729	972	protein_coding	TIGD7	tigger transposable element derived 7 [Source:HGNC Symbol;Acc:HGNC:18331]
ENSG00000141232	3982.97269161026	9047.51423543773	-1.1837	0.0052978	0.052056	17	50862223	50867978	1531	protein_coding	TOB1	transducer of ERBB2, 1 [Source:HGNC Symbol;Acc:HGNC:11979]
ENSG00000141293	146.933244062943	412.728370218083	-1.4879	3.466e-06	0.00033323	17	48133442	48430275	1015	protein_coding	SKAP1	src kinase associated phosphoprotein 1 [Source:HGNC Symbol;Acc:HGNC:15605]
ENSG00000141338	709.692091059501	2934.68698142511	-2.0478	0.0026374	0.033175	17	68867289	68955392	2378	protein_coding	ABCA8	ATP binding cassette subfamily A member 8 [Source:HGNC Symbol;Acc:HGNC:38]
ENSG00000141434	4.22699334343812	17.9727215285082	-2.0898	0.013078	0.091711	18	32185069	32220404	1412	protein_coding	MEP1B	meprin A subunit beta [Source:HGNC Symbol;Acc:HGNC:7020]
ENSG00000141441	374.347257277133	771.546947909017	-1.0431	0.018875	0.11502	18	32124877	32470882	3880	protein_coding	GAREM1	GRB2 associated regulator of MAPK1 subtype 1 [Source:HGNC Symbol;Acc:HGNC:26136]
ENSG00000141449	552.077480041972	178.433584094997	1.6263	9.0768e-05	0.0035567	18	21242232	21526112	3681	protein_coding	GREB1L	GREB1 like retinoic acid receptor coactivator [Source:HGNC Symbol;Acc:HGNC:31042]
ENSG00000141458	1462.1250743232	695.413894347377	1.072	5.7157e-05	0.0025355	18	23506184	23586506	1422	protein_coding	NPC1	NPC intracellular cholesterol transporter 1 [Source:HGNC Symbol;Acc:HGNC:7897]
ENSG00000141469	771.366342642529	337.572973337291	-1.7056	0.001332	0.021531	18	45687025	45752520	1478	protein_coding	SLC14A1	solute carrier family 14 member 1 (Kidd blood group) [Source:HGNC Symbol;Acc:HGNC:10918]
ENSG00000141526	1380.17345096226	347.257208241735	1.9898	0.0089654	0.072791	17	82217934	82261129	2037	protein_coding	SLC16A3	solute carrier family 16 member 3 [Source:HGNC Symbol;Acc:HGNC:10924]
ENSG00000141576	337.985908076057	72.6849619329828	2.2154	6.3669e-06	0.00051618	17	76142465	76240493	1818	protein_coding	RNF157	ring finger protein 157 [Source:HGNC Symbol;Acc:HGNC:29402]
ENSG00000141622	75.5067721034563	353.221839431397	-2.2283	0.00030073	0.008004	18	46326809	46463140	3384	protein_coding	RNF165	ring finger protein 165 [Source:HGNC Symbol;Acc:HGNC:31696]
ENSG00000141639	146.076446633276	37.5355986587696	1.9544	0.025115	0.13719	18	50560087	50731826	2538	protein_coding	MAPK4	mitogen-activated protein kinase 4 [Source:HGNC Symbol;Acc:HGNC:6878]
ENSG00000141655	171.586282329256	68.6565859304393	1.3205	0.015137	0.10051	18	62325287	62391288	3210	protein_coding	TNFRSF11A	TNF receptor superfamily member 11a [Source:HGNC Symbol;Acc:HGNC:11908]
ENSG00000141736	1091.55996519929	2583.60084261208	-1.2427	0.0054185	0.052942	17	39687914	39730426	2172	protein_coding	ERBB2	erb-b2 receptor tyrosine kinase 2 [Source:HGNC Symbol;Acc:HGNC:3430]
ENSG00000141753	9531.30387729134	29433.8423744786	-1.6268	1.2155e-06	0.00015113	17	40443450	40457725	2205	protein_coding	IGFBP4	insulin like growth factor binding protein 4 [Source:HGNC Symbol;Acc:HGNC:5473]
ENSG00000141934	519.432106566759	124.537149031286	2.0595	0.0032372	0.037858	19	281040	291403	1627	protein_coding	PLPP2	phospholipid phosphatase 2 [Source:HGNC Symbol;Acc:HGNC:9230]
ENSG00000142173	3766.10683246597	7718.46543433734	-1.0353	0.022347	0.12809	21	46098112	46132848	1817	protein_coding	COL6A2	collagen type VI alpha 2 chain [Source:HGNC Symbol;Acc:HGNC:2212]
ENSG00000142178	405.213171014306	946.665910118955	-1.2232	0.017555	0.11014	21	43414483	43427131	1180	protein_coding	SIK1	salt inducible kinase 1 [Source:HGNC Symbol;Acc:HGNC:11142]
ENSG00000142182	3.19513430492921	15.3406131982731	-2.3126	0.027772	0.14592	21	44246339	44262216	1176	protein_coding	DNMT3L	DNA methyltransferase 3 like [Source:HGNC Symbol;Acc:HGNC:2980]
ENSG00000142449	211.082822196019	28.5706123363627	2.8758	0.004066	0.043548	19	8065402	8149592	4320	protein_coding	FBN3	fibrillin 3 [Source:HGNC Symbol;Acc:HGNC:18794]
ENSG00000142549	17.0130074110671	74.9509391341647	-2.1316	1.4488e-05	0.00095343	19	51311644	51330891	3347	protein_coding	IGLON5	IgLON family member 5 [Source:HGNC Symbol;Acc:HGNC:34550]
ENSG00000142552	512.183841786789	1368.03492450924	-1.4177	2.7724e-05	0.0015452	19	49528003	49546962	688	protein_coding	RCN3	reticulocalbin 3 [Source:HGNC Symbol;Acc:HGNC:21145]
ENSG00000142609	8.68509467361952	88.9306813015875	-3.3625	5.4691e-08	1.2629e-05	1	1921951	2003837	2630	protein_coding	CFAP74	cilia and flagella associated protein 74 [Source:HGNC Symbol;Acc:HGNC:29368]
ENSG00000142611	104.299670316964	43.9649384762098	1.2457	0.039353	0.17943	1	3069168	3438621	3278	protein_coding	PRDM16	PR/SET domain 16 [Source:HGNC Symbol;Acc:HGNC:14000]
ENSG00000142627	419.071414135972	1441.28020612928	-1.7812	4.5318e-05	0.0021866	1	16124337	16156069	1513	protein_coding	EPHA2	EPH receptor A2 [Source:HGNC Symbol;Acc:HGNC:3386]
ENSG00000142675	51.8380002358489	191.830885446146	-1.8843	0.0035	0.039648	1	26177484	26189884	1232	protein_coding	CNKSR1	connector enhancer of kinase suppressor of Ras 1 [Source:HGNC Symbol;Acc:HGNC:19700]
ENSG00000142731	164.391706533688	57.7376987805519	1.4997	0.00013095	0.0045642	4	127880893	127899224	1857	protein_coding	PLK4	polo like kinase 4 [Source:HGNC Symbol;Acc:HGNC:11397]
ENSG00000142748	87.4304917522047	5041.53602072795	-5.851	5.9533e-11	4.1612e-08	1	27369110	27374824	1015	protein_coding	FCN3	ficolin 3 [Source:HGNC Symbol;Acc:HGNC:3625]
ENSG00000142856	322.237641155921	149.522939525555	1.1025	0.0081636	0.06845	1	63440770	63593721	863	protein_coding	ITGB3BP	integrin subunit beta 3 binding protein [Source:HGNC Symbol;Acc:HGNC:6157]
ENSG00000142871	1983.60603827648	7957.78191209742	-2.0043	3.1857e-05	0.0016883	1	85580761	85584589	2030	protein_coding	CCN1	cellular communication network factor 1 [Source:HGNC Symbol;Acc:HGNC:2654]
ENSG00000142945	426.323610330368	78.0578327269229	2.4421	0.00022542	0.0066173	1	44739818	44767767	1315	protein_coding	KIF2C	kinesin family member 2C [Source:HGNC Symbol;Acc:HGNC:6393]
ENSG00000143001	6.15188580990697	0	4.6858	0.0027654	0.034153	1	54886800	54992293	1052	protein_coding	TMEM61	transmembrane protein 61 [Source:HGNC Symbol;Acc:HGNC:27296]
ENSG00000143036	554.719049323299	200.707249281099	1.4625	2.1932e-05	0.0013003	1	94820342	94895246	1709	protein_coding	SLC44A3	solute carrier family 44 member 3 [Source:HGNC Symbol;Acc:HGNC:28689]
ENSG00000143061	632.701234705929	164.433234145374	1.9408	0.0046922	0.047836	1	116574399	116667755	4667	protein_coding	IGSF3	immunoglobulin superfamily member 3 [Source:HGNC Symbol;Acc:HGNC:5950]
ENSG00000143110	572.977524778202	1443.17878315364	-1.3331	0.0042253	0.044638	1	111473792	111478512	1418	protein_coding	C1orf162	chromosome 1 open reading frame 162 [Source:HGNC Symbol;Acc:HGNC:28344]
ENSG00000143126	580.056612823387	238.05847304574	1.283	0.011708	0.085433	1	109249539	109275751	4553	protein_coding	CELSR2	cadherin EGF LAG seven-pass G-type receptor 2 [Source:HGNC Symbol;Acc:HGNC:3231]
ENSG00000143153	13596.229066903	4610.16834283598	1.5603	0.0014691	0.022833	1	169105697	169310992	2682	protein_coding	ATP1B1	ATPase Na+/K+ transporting subunit beta 1 [Source:HGNC Symbol;Acc:HGNC:804]
ENSG00000143178	228.943998506729	110.606344826394	1.0518	0.012532	0.089192	1	168280877	168314426	2424	protein_coding	TBX19	T-box transcription factor 19 [Source:HGNC Symbol;Acc:HGNC:11596]
ENSG00000143179	618.272135341026	265.061225059996	1.2191	0.0075153	0.064659	1	165827614	165911618	2097	protein_coding	UCK2	uridine-cytidine kinase 2 [Source:HGNC Symbol;Acc:HGNC:12562]
ENSG00000143195	201.575954339567	37.5593916238221	2.4141	0.0054464	0.053093	1	166895711	166975540	3040	protein_coding	ILDR2	immunoglobulin like domain containing receptor 2 [Source:HGNC Symbol;Acc:HGNC:18131]
ENSG00000143196	10.3538977647463	86.250870176489	-3.0636	0.0016405	0.024439	1	168695468	168729206	1719	protein_coding	DPT	dermatopontin [Source:HGNC Symbol;Acc:HGNC:3011]
ENSG00000143224	574.841288180719	265.921759856507	1.1111	8.7606e-06	0.00062935	1	161166056	161178013	1061	protein_coding	PPOX	protoporphyrinogen oxidase [Source:HGNC Symbol;Acc:HGNC:9280]
ENSG00000143228	332.786992352805	60.5438370574238	2.45	0.0014088	0.022379	1	163266576	163355764	1009	protein_coding	NUF2	NUF2 component of NDC80 kinetochore complex [Source:HGNC Symbol;Acc:HGNC:14621]
ENSG00000143340	4.16774033509532	11.9971765314675	-1.5527	0.026341	0.14153	1	179743291	179816198	2781	protein_coding	FAM163A	family with sequence similarity 163 member A [Source:HGNC Symbol;Acc:HGNC:28274]
ENSG00000143344	624.072713523056	1366.43295543637	-1.13	0.00020855	0.0063303	1	183636085	183928532	4912	protein_coding	RGL1	ral guanine nucleotide dissociation stimulator like 1 [Source:HGNC Symbol;Acc:HGNC:30281]
ENSG00000143363	965.565682587262	465.729501443943	1.0515	0.00035076	0.0088588	1	151008420	151035713	1771	protein_coding	PRUNE1	prune exopolyphosphatase 1 [Source:HGNC Symbol;Acc:HGNC:13420]
ENSG00000143369	952.521562778668	3457.59288756471	-1.8596	0.013946	0.095676	1	150508062	150513789	1565	protein_coding	ECM1	extracellular matrix protein 1 [Source:HGNC Symbol;Acc:HGNC:3153]
ENSG00000143457	867.948979183171	384.690271988015	1.1722	1.3271e-05	0.00088562	1	150646230	150697154	1517	protein_coding	GOLPH3L	golgi phosphoprotein 3 like [Source:HGNC Symbol;Acc:HGNC:24882]
ENSG00000143469	6.6009261119715	0.543435519265356	3.4601	0.032985	0.16212	1	209900923	210171389	6213	protein_coding	SYT14	synaptotagmin 14 [Source:HGNC Symbol;Acc:HGNC:23143]
ENSG00000143476	499.402719266941	106.243244128901	2.2263	0.00036707	0.0091192	1	212035553	212107400	2399	protein_coding	DTL	denticleless E3 ubiquitin protein ligase homolog [Source:HGNC Symbol;Acc:HGNC:30288]
ENSG00000143493	1131.98978803781	417.029327296251	1.4394	1.2661e-06	0.00015445	1	211940399	212035557	2071	protein_coding	INTS7	integrator complex subunit 7 [Source:HGNC Symbol;Acc:HGNC:24484]
ENSG00000143498	154.072776800335	59.923249535538	1.3584	7.0423e-05	0.0029824	1	222557902	222589933	1315	protein_coding	TAF1A	TATA-box binding protein associated factor, RNA polymerase I subunit A [Source:HGNC Symbol;Acc:HGNC:11532]
ENSG00000143499	2202.93024508268	983.768480234716	1.1632	0.0036964	0.04101	1	214281102	214337131	2178	protein_coding	SMYD2	SET and MYND domain containing 2 [Source:HGNC Symbol;Acc:HGNC:20982]
ENSG00000143507	719.531435397269	1710.06774621553	-1.2489	0.0031957	0.037539	1	221701424	221742089	1506	protein_coding	DUSP10	dual specificity phosphatase 10 [Source:HGNC Symbol;Acc:HGNC:3065]
ENSG00000143512	78.2141692497491	6.41159661245189	3.6072	3.928e-06	0.00036152	1	222522258	222548104	1163	protein_coding	HHIPL2	HHIP like 2 [Source:HGNC Symbol;Acc:HGNC:25842]
ENSG00000143546	336.307860215975	181.289678507943	-1.3137	0.010548	0.080435	1	153390032	153391073	540	protein_coding	S100A8	S100 calcium binding protein A8 [Source:HGNC Symbol;Acc:HGNC:10498]
ENSG00000143570	31.1041531419082	11.568566279777	1.3838	0.010168	0.0785	1	153959099	153968184	1861	protein_coding	SLC39A1	solute carrier family 39 member 1 [Source:HGNC Symbol;Acc:HGNC:12876]
ENSG00000143590	62.9087415412302	24.6372355419281	1.3582	0.022311	0.128	1	155078837	155087538	1118	protein_coding	EFNA3	ephrin A3 [Source:HGNC Symbol;Acc:HGNC:3223]
ENSG00000143632	3.50743909321762	1.05662088645244	1.7352	0.046573	NA	1	229430365	229434104	1716	protein_coding	ACTA1	actin alpha 1, skeletal muscle [Source:HGNC Symbol;Acc:HGNC:129]
ENSG00000143771	818.76433167214	406.62275765063	1.0089	0.0011208	0.019209	1	224356858	224379459	1668	protein_coding	CNIH4	cornichon family AMPA receptor auxiliary protein 4 [Source:HGNC Symbol;Acc:HGNC:25013]
ENSG00000143954	48.5707548366296	4.7126307457781	4.4964	0.021805	0.12621	2	79025686	79028505	786	protein_coding	REG3G	regenerating family member 3 gamma [Source:HGNC Symbol;Acc:HGNC:29595]
ENSG00000144031	9.14594900097696	32.1035893216091	-1.7882	1.3762e-07	2.656e-05	2	70978380	70985499	1279	protein_coding	ANKRD53	ankyrin repeat domain 53 [Source:HGNC Symbol;Acc:HGNC:25691]
ENSG00000144045	247.692092462351	7.04147730806861	5.1564	7.0071e-08	1.5335e-05	2	74518131	74526281	1378	protein_coding	DQX1	DEAQ-box RNA dependent ATPase 1 [Source:HGNC Symbol;Acc:HGNC:20410]
ENSG00000144057	19.0739323351913	213.48551127209	-3.5036	1.0351e-08	3.1128e-06	2	106801600	106887108	3239	protein_coding	ST6GAL2	ST6 beta-galactoside alpha-2,6-sialyltransferase 2 [Source:HGNC Symbol;Acc:HGNC:10861]
ENSG00000144130	7.79029996015941	2.29296354488539	1.6752	0.027101	0.14386	2	112721020	112742879	1216	protein_coding	NT5DC4	5'-nucleotidase domain containing 4 [Source:HGNC Symbol;Acc:HGNC:27678]
ENSG00000144278	18.5736760487821	6.59943616310912	4.9945	3.9208e-05	0.0019844	2	153871922	154453979	1403	protein_coding	GALNT13	polypeptide N-acetylgalactosaminyltransferase 13 [Source:HGNC Symbol;Acc:HGNC:23242]
ENSG00000144285	5.20771	0.880161378592214	2.4521	0.02357	0.13249	2	165984641	166182806	5884	protein_coding	SCN1A	sodium voltage-gated channel alpha subunit 1 [Source:HGNC Symbol;Acc:HGNC:10585]
ENSG00000144354	399.969463514696	40.2669426789479	3.3032	2.7196e-05	0.0015224	2	173354820	173368997	2086	protein_coding	CDCA7	cell division cycle associated 7 [Source:HGNC Symbol;Acc:HGNC:14628]
ENSG00000144406	6.74937741144551	1.81484704776657	1.8426	0.026573	0.14214	2	209771569	209999300	7800	protein_coding	UNC80	unc-80 homolog, NALCN channel complex subunit [Source:HGNC Symbol;Acc:HGNC:26582]
ENSG00000144410	0.97326852726388	6.74150829828942	-2.6477	0.00051648	0.011272	2	206939518	206969474	1245	protein_coding	CPO	carboxypeptidase O [Source:HGNC Symbol;Acc:HGNC:21011]
ENSG00000144452	20.7416731849947	1.59966031558231	3.6797	0.0064482	0.058844	2	214931542	215138626	5596	protein_coding	ABCA12	ATP binding cassette subfamily A member 12 [Source:HGNC Symbol;Acc:HGNC:14637]
ENSG00000144485	107.731278579373	36.3547755818975	1.5601	0.00022754	0.0066568	2	238238267	238240662	877	protein_coding	HES6	hes family bHLH transcription factor 6 [Source:HGNC Symbol;Acc:HGNC:18254]
ENSG00000144554	352.295179623013	117.979745933215	1.5736	0.0015687	0.02378	3	10026370	10101932	2396	protein_coding	FANCD2	FA complementation group D2 [Source:HGNC Symbol;Acc:HGNC:3585]
ENSG00000144619	26.4434939655723	125.055751120013	-2.2563	9.6236e-08	1.9753e-05	3	2098813	3057959	2013	protein_coding	CNTN4	contactin 4 [Source:HGNC Symbol;Acc:HGNC:2174]
ENSG00000144642	132.608528980229	492.797020506452	-1.8959	6.3507e-07	9.1301e-05	3	28574791	30010391	2088	protein_coding	RBMS3	RNA binding motif single stranded interacting protein 3 [Source:HGNC Symbol;Acc:HGNC:13427]
ENSG00000144655	712.16425292713	2167.2435881331	-1.6052	0.00033666	0.008595	3	39141855	39154562	2878	protein_coding	CSRNP1	cysteine and serine rich nuclear protein 1 [Source:HGNC Symbol;Acc:HGNC:14300]
ENSG00000144668	6.27237166413373	26.7116511411976	-2.0704	1.5327e-05	0.00099096	3	37452115	37823507	2794	protein_coding	ITGA9	integrin subunit alpha 9 [Source:HGNC Symbol;Acc:HGNC:6145]
ENSG00000144681	12.6589871907549	49.6048983414631	-1.9626	0.0007029	0.014048	3	36380503	36548007	1089	protein_coding	STAC	SH3 and cysteine rich domain [Source:HGNC Symbol;Acc:HGNC:11353]
ENSG00000144820	28.0259031653594	202.960604445234	-2.8701	5.0008e-08	1.1757e-05	3	100609601	100695479	1665	protein_coding	ADGRG7	adhesion G protein-coupled receptor G7 [Source:HGNC Symbol;Acc:HGNC:19241]
ENSG00000144852	1111.8617528133	2632.10876284958	-1.2431	0.045842	0.19704	3	119780484	119818487	2707	protein_coding	NR1I2	nuclear receptor subfamily 1 group I member 2 [Source:HGNC Symbol;Acc:HGNC:7968]
ENSG00000145040	4.79199680427421	1.01014531553602	3.1991	0.034081	NA	3	48561718	48563781	1498	protein_coding	UCN2	urocortin 2 [Source:HGNC Symbol;Acc:HGNC:18414]
ENSG00000145107	19.6645795425829	1.4049044122326	3.6983	0.001513	0.02322	3	196319342	196338503	1042	protein_coding	TM4SF19	transmembrane 4 L six family member 19 [Source:HGNC Symbol;Acc:HGNC:25167]
ENSG00000145242	21.9957145878023	0.455732956911791	5.2138	0.024991	0.13678	4	65319563	65670495	6216	protein_coding	EPHA5	EPH receptor A5 [Source:HGNC Symbol;Acc:HGNC:3389]
ENSG00000145284	50.1571970786788	170.463096922904	-1.7695	3.5318e-06	0.00033829	4	82629539	82798796	2517	protein_coding	SCD5	stearoyl-CoA desaturase 5 [Source:HGNC Symbol;Acc:HGNC:21088]
ENSG00000145287	63.1183475259872	647.072430827929	-3.3597	2.4333e-08	6.1697e-06	4	83090048	83137075	1048	protein_coding	PLAC8	placenta associated 8 [Source:HGNC Symbol;Acc:HGNC:19254]
ENSG00000145386	397.606855457574	103.020360574411	1.9412	0.00045852	0.010445	4	121816444	121823883	2748	protein_coding	CCNA2	cyclin A2 [Source:HGNC Symbol;Acc:HGNC:1578]
ENSG00000145428	11.2455650780376	29.4314879989546	-1.3523	0.0026011	0.032911	4	153710160	153760024	956	protein_coding	RNF175	ring finger protein 175 [Source:HGNC Symbol;Acc:HGNC:27735]
ENSG00000145439	708.11004424293	1504.12207099963	-1.0864	0.0021713	0.029278	4	168863770	169010275	1278	protein_coding	CBR4	carbonyl reductase 4 [Source:HGNC Symbol;Acc:HGNC:25891]
ENSG00000145476	2756.03853646584	5774.13013384066	-1.0669	0.01351	0.093674	4	186191567	186213463	4498	protein_coding	CYP4V2	cytochrome P450 family 4 subfamily V member 2 [Source:HGNC Symbol;Acc:HGNC:23198]
ENSG00000145555	297.967305238049	1412.39924707552	-2.2446	6.831e-09	2.181e-06	5	16661907	16936288	3414	protein_coding	MYO10	myosin X [Source:HGNC Symbol;Acc:HGNC:7593]
ENSG00000145692	4954.18303374298	34380.2933569403	-2.7948	8.3374e-05	0.0033691	5	79111809	79132288	1052	protein_coding	BHMT	betaine--homocysteine S-methyltransferase [Source:HGNC Symbol;Acc:HGNC:1047]
ENSG00000145708	117.635969981367	7780.21967911672	-6.05	4.3813e-11	3.364e-08	5	76953045	76981158	885	protein_coding	CRHBP	corticotropin releasing hormone binding protein [Source:HGNC Symbol;Acc:HGNC:2356]
ENSG00000145721	6.1389235765096	0.0849326403951129	4.3929	0.0057183	0.054915	5	97091867	97142753	2147	protein_coding	LIX1	limb and CNS expressed 1 [Source:HGNC Symbol;Acc:HGNC:18581]
ENSG00000145736	26.5663387315821	8.10430880336434	1.7104	0.034171	0.16531	5	71035016	71067689	1229	protein_coding	GTF2H2	general transcription factor IIH subunit 2 [Source:HGNC Symbol;Acc:HGNC:4656]
ENSG00000145777	41.8966312234294	182.270294275043	-2.1168	0.00093059	0.017069	5	111070062	111078026	2547	protein_coding	TSLP	thymic stromal lymphopoietin [Source:HGNC Symbol;Acc:HGNC:30743]
ENSG00000145794	1.65896296805609	8.87001438013903	-2.4662	0.0093535	0.074547	5	127290796	127465737	2309	protein_coding	MEGF10	multiple EGF like domains 10 [Source:HGNC Symbol;Acc:HGNC:29634]
ENSG00000145824	82.5299125297612	2319.5880950121	-4.8154	2.9863e-07	5.1488e-05	5	135570679	135579279	1829	protein_coding	CXCL14	C-X-C motif chemokine ligand 14 [Source:HGNC Symbol;Acc:HGNC:10640]
ENSG00000145826	470.009508702204	2595.99667266225	-2.466	0.0030814	0.036724	5	135922279	135954983	794	protein_coding	LECT2	leukocyte cell derived chemotaxin 2 [Source:HGNC Symbol;Acc:HGNC:6550]
ENSG00000145850	73.3411856804759	941.459063319068	-3.6862	9.0664e-06	0.00064772	5	156919292	156963226	1018	protein_coding	TIMD4	T cell immunoglobulin and mucin domain containing 4 [Source:HGNC Symbol;Acc:HGNC:25132]
ENSG00000145908	159.914278552644	73.6726386400792	1.1133	0.037233	0.17359	5	150894392	150904983	3578	protein_coding	ZNF300	zinc finger protein 300 [Source:HGNC Symbol;Acc:HGNC:13091]
ENSG00000145920	1467.04276837765	19.1181923039505	2.3884	0.027586	0.14529	5	175796310	175884021	1437	protein_coding	CPLX2	complexin 2 [Source:HGNC Symbol;Acc:HGNC:2310]
ENSG00000145979	352.730373139816	152.148870596635	1.2099	0.00010913	0.0040203	6	13266542	13328583	1094	protein_coding	TBC1D7	TBC1 domain family member 7 [Source:HGNC Symbol;Acc:HGNC:21066]
ENSG00000145996	561.598927902801	270.43133035824	1.0513	2.8613e-05	0.0015687	6	20534457	21232404	2225	protein_coding	CDKAL1	CDK5 regulatory subunit associated protein 1 like 1 [Source:HGNC Symbol;Acc:HGNC:21050]
ENSG00000146006	6.64637836635748	17.1662406635675	-1.3426	0.021548	0.12523	5	138868921	138875368	2425	protein_coding	LRRTM2	leucine rich repeat transmembrane neuronal 2 [Source:HGNC Symbol;Acc:HGNC:19409]
ENSG00000146143	290.256298109021	94.0169111554606	1.6162	7.5501e-07	0.00010375	6	57314805	57646850	1263	protein_coding	PRIM2	DNA primase subunit 2 [Source:HGNC Symbol;Acc:HGNC:9370]
ENSG00000146151	1.40300666030148	23.1626777781904	-3.994	5.7499e-06	0.00047509	6	55434373	55579197	1801	protein_coding	HMGCLL1	3-hydroxymethyl-3-methylglutaryl-CoA lyase like 1 [Source:HGNC Symbol;Acc:HGNC:21359]
ENSG00000146215	144.714938866389	43.1956491847243	1.7399	2.9084e-05	0.0015868	6	43299710	43308826	697	protein_coding	CRIP3	cysteine rich protein 3 [Source:HGNC Symbol;Acc:HGNC:17751]
ENSG00000146233	290.096206446813	1101.32313565482	-1.9243	0.0078513	0.066682	6	46549580	46652830	1177	protein_coding	CYP39A1	cytochrome P450 family 39 subfamily A member 1 [Source:HGNC Symbol;Acc:HGNC:17449]
ENSG00000146263	267.738258342967	88.2783850189195	1.5923	6.667e-05	0.0028737	6	97142161	97283217	3415	protein_coding	MMS22L	MMS22 like, DNA repair protein [Source:HGNC Symbol;Acc:HGNC:21475]
ENSG00000146281	821.926416310948	289.163297419371	1.5062	4.8247e-08	1.1447e-05	6	89146055	89165565	4703	protein_coding	PM20D2	peptidase M20 domain containing 2 [Source:HGNC Symbol;Acc:HGNC:21408]
ENSG00000146374	14.677745992155	283.410821321276	-4.2779	6.7148e-11	4.57e-08	6	127118671	127199481	2210	protein_coding	RSPO3	R-spondin 3 [Source:HGNC Symbol;Acc:HGNC:20866]
ENSG00000146410	65.9701028271182	20.7040120693302	1.6484	0.0057981	0.055354	6	136231024	136250335	1034	protein_coding	MTFR2	mitochondrial fission regulator 2 [Source:HGNC Symbol;Acc:HGNC:21115]
ENSG00000146426	212.079981188475	76.4887160093772	1.4684	0.00018103	0.0057305	6	154832697	155257723	2340	protein_coding	TIAM2	TIAM Rac1 associated GEF 2 [Source:HGNC Symbol;Acc:HGNC:11806]
ENSG00000146521	227.220902080149	565.410819905745	-1.3154	0.012882	0.090778	6	167784537	167796872	1287	protein_coding	LINC01558	long intergenic non-protein coding RNA 1558 [Source:HGNC Symbol;Acc:HGNC:21235]
ENSG00000146670	312.390775788415	85.6504829533462	1.8602	0.0070962	0.06255	11	65066300	65084164	946	protein_coding	CDCA5	cell division cycle associated 5 [Source:HGNC Symbol;Acc:HGNC:14626]
ENSG00000146678	9435.3960571739	32700.9331070495	-1.7932	0.00040828	0.0097287	7	45888360	45893660	1494	protein_coding	IGFBP1	insulin like growth factor binding protein 1 [Source:HGNC Symbol;Acc:HGNC:5469]
ENSG00000146700	55.0929304958955	19.2470410035501	1.4921	0.022376	0.12811	7	76389334	76409697	2012	protein_coding	SSC4D	scavenger receptor cysteine rich family member with 4 domains [Source:HGNC Symbol;Acc:HGNC:14461]
ENSG00000146733	849.212240024657	335.681797307863	1.3366	0.0072453	0.063397	7	56011051	56051604	972	protein_coding	PSPH	phosphoserine phosphatase [Source:HGNC Symbol;Acc:HGNC:9577]
ENSG00000146757	354.839904028439	173.867884476848	1.0231	0.0024281	0.031476	7	65373799	65401136	2555	protein_coding	ZNF92	zinc finger protein 92 [Source:HGNC Symbol;Acc:HGNC:13168]
ENSG00000146918	769.420345550496	214.522258230601	1.8394	0.00016327	0.0053246	7	158631169	158704804	2406	protein_coding	NCAPG2	non-SMC condensin II complex subunit G2 [Source:HGNC Symbol;Acc:HGNC:21904]
ENSG00000146938	86.9138121418422	138.903399233711	-1.8199	0.0077766	0.066272	X	5840637	6228867	3286	protein_coding	NLGN4X	neuroligin 4 X-linked [Source:HGNC Symbol;Acc:HGNC:14287]
ENSG00000146966	89.6031842107874	223.099939929105	-1.3152	3.3843e-05	0.001779	7	140518420	140673993	2120	protein_coding	DENND2A	DENN domain containing 2A [Source:HGNC Symbol;Acc:HGNC:22212]
ENSG00000147003	27.9027940538677	519.294000393209	-4.2188	4.3883e-10	2.2698e-07	X	15627318	15675012	1463	protein_coding	CLTRN	collectrin, amino acid transport regulator [Source:HGNC Symbol;Acc:HGNC:29437]
ENSG00000147041	31.9063694727768	129.352041362998	-2.0074	4.5442e-07	7.1659e-05	X	38006553	38128819	4727	protein_coding	SYTL5	synaptotagmin like 5 [Source:HGNC Symbol;Acc:HGNC:15589]
ENSG00000147119	91.3325314280985	211.589903643045	-1.2101	0.010013	0.077835	X	46573765	46598496	2396	protein_coding	CHST7	carbohydrate sulfotransferase 7 [Source:HGNC Symbol;Acc:HGNC:13817]
ENSG00000147206	6.49847940878477	223.595461714393	-5.1235	4.3913e-14	8.112e-11	X	103075810	103093143	1084	protein_coding	NXF3	nuclear RNA export factor 3 [Source:HGNC Symbol;Acc:HGNC:8073]
ENSG00000147231	208.546717781416	59.3474615536217	1.8072	0.0083272	0.069374	X	106611930	106679439	2290	protein_coding	RADX	RPA1 related single stranded DNA binding protein, X-linked [Source:HGNC Symbol;Acc:HGNC:25486]
ENSG00000147257	25059.985951246	4022.35713341197	2.6392	0.004383	0.045799	X	133535745	133987100	1268	protein_coding	GPC3	glypican 3 [Source:HGNC Symbol;Acc:HGNC:4451]
ENSG00000147485	20.7444253017194	2.33912781316555	3.0274	4.9562e-05	0.0023095	8	51319577	51809445	2439	protein_coding	PXDNL	peroxidasin like [Source:HGNC Symbol;Acc:HGNC:26359]
ENSG00000147488	18.2836426803242	4.97576190519901	1.8668	0.012482	0.088999	8	52110838	52460959	2077	protein_coding	ST18	ST18 C2H2C-type zinc finger transcription factor [Source:HGNC Symbol;Acc:HGNC:18695]
ENSG00000147536	120.188920260585	44.8067472663439	1.4072	0.014941	0.099615	8	41529218	41545030	1492	protein_coding	GINS4	GINS complex subunit 4 [Source:HGNC Symbol;Acc:HGNC:28226]
ENSG00000147576	418.657045313708	1122.94052482408	-1.4236	0.0031868	0.037496	8	66432492	66468907	1232	protein_coding	ADHFE1	alcohol dehydrogenase iron containing 1 [Source:HGNC Symbol;Acc:HGNC:16354]
ENSG00000147614	29.5140028869209	5.23634684195167	2.4383	0.0087624	0.071736	8	85987323	86154225	1107	protein_coding	ATP6V0D2	ATPase H+ transporting V0 subunit d2 [Source:HGNC Symbol;Acc:HGNC:18266]
ENSG00000147650	362.424673654844	138.301125722396	1.3878	0.0363	0.17091	8	104489231	104589258	2766	protein_coding	LRP12	LDL receptor related protein 12 [Source:HGNC Symbol;Acc:HGNC:31708]
ENSG00000147676	1772.26327143464	818.819077890918	1.1131	0.0022502	0.030005	8	119165034	119245673	1217	protein_coding	MAL2	mal, T cell differentiation protein 2 (gene/pseudogene) [Source:HGNC Symbol;Acc:HGNC:13634]
ENSG00000147799	189.704388878706	85.9043630514046	1.1402	0.010002	0.077772	8	144529179	144685846	3365	protein_coding	ARHGAP39	Rho GTPase activating protein 39 [Source:HGNC Symbol;Acc:HGNC:29351]
ENSG00000147852	160.385268569345	52.486392085125	1.6117	0.029029	0.14986	9	2621182	2660056	3309	protein_coding	VLDLR	very low density lipoprotein receptor [Source:HGNC Symbol;Acc:HGNC:12698]
ENSG00000147872	9165.9735210327	19481.0404149013	-1.0878	0.037236	0.17359	9	19108375	19149290	1014	protein_coding	PLIN2	perilipin 2 [Source:HGNC Symbol;Acc:HGNC:248]
ENSG00000148053	32.1522217601295	76.2583366744539	-1.2513	0.003814	0.041711	9	84668375	85095751	6253	protein_coding	NTRK2	neurotrophic receptor tyrosine kinase 2 [Source:HGNC Symbol;Acc:HGNC:8032]
ENSG00000148057	275.763707487145	651.26447714442	-1.2407	0.008337	0.069388	9	83623049	83644130	919	protein_coding	IDNK	IDNK gluconokinase [Source:HGNC Symbol;Acc:HGNC:31367]
ENSG00000148082	66.0256994839554	24.8472011005226	1.423	0.046146	0.19793	9	89005771	89178818	5194	protein_coding	SHC3	SHC adaptor protein 3 [Source:HGNC Symbol;Acc:HGNC:18181]
ENSG00000148143	72.4157599249918	188.174247946628	-1.3825	1.5096e-05	0.00098592	9	106863166	107013634	2179	protein_coding	ZNF462	zinc finger protein 462 [Source:HGNC Symbol;Acc:HGNC:21684]
ENSG00000148175	5563.3957283707	12692.6259004971	-1.19	0.00010524	0.00394	9	121338987	121370304	1757	protein_coding	STOM	stomatin [Source:HGNC Symbol;Acc:HGNC:3383]
ENSG00000148339	1193.69360807734	3142.38167274392	-1.3964	0.0016973	0.025025	9	128068201	128109245	2642	protein_coding	SLC25A25	solute carrier family 25 member 25 [Source:HGNC Symbol;Acc:HGNC:20663]
ENSG00000148344	56.7957186903442	13.3849951039909	2.082	0.0090177	0.073062	9	129738331	129753042	1809	protein_coding	PTGES	prostaglandin E synthase [Source:HGNC Symbol;Acc:HGNC:9599]
ENSG00000148488	15.912424659656	104.553299870093	-2.7346	2.8428e-05	0.0015643	10	17315421	17454595	3143	protein_coding	ST8SIA6	ST8 alpha-N-acetyl-neuraminide alpha-2,8-sialyltransferase 6 [Source:HGNC Symbol;Acc:HGNC:23317]
ENSG00000148735	45.4852218391548	10.5329802531167	2.0802	0.017921	0.11149	10	113751262	113783429	1869	protein_coding	PLEKHS1	pleckstrin homology domain containing S1 [Source:HGNC Symbol;Acc:HGNC:26285]
ENSG00000148773	1974.49374729475	626.175843736318	1.6558	0.019511	0.11729	10	128096659	128126423	5242	protein_coding	MKI67	marker of proliferation Ki-67 [Source:HGNC Symbol;Acc:HGNC:7107]
ENSG00000148848	160.498093492688	243.875240236116	1.5951	0.018774	0.11456	10	126012381	126388477	3020	protein_coding	ADAM12	ADAM metallopeptidase domain 12 [Source:HGNC Symbol;Acc:HGNC:190]
ENSG00000148942	10.3190879452744	76.4353848723666	-2.8881	0.009332	0.074535	11	26667020	26723427	2479	protein_coding	SLC5A12	solute carrier family 5 member 12 [Source:HGNC Symbol;Acc:HGNC:28750]
ENSG00000148948	20.3131448957675	55.2642344941216	-1.4549	0.017019	0.10801	11	40114203	41459773	2291	protein_coding	LRRC4C	leucine rich repeat containing 4C [Source:HGNC Symbol;Acc:HGNC:29317]
ENSG00000148965	10.4517624943087	33.6111924446666	-1.6828	0.026407	0.1416	11	18231355	18236802	630	protein_coding	SAA4	serum amyloid A4, constitutive [Source:HGNC Symbol;Acc:HGNC:10516]
ENSG00000149090	50.2176722259911	434.332403179277	-3.1122	7.0971e-16	2.6221e-12	11	35431823	35530300	1952	protein_coding	PAMR1	peptidase domain containing associated with muscle regeneration 1 [Source:HGNC Symbol;Acc:HGNC:24554]
ENSG00000149124	898.224052314931	6163.59586757643	-2.7786	0.0010676	0.018618	11	58640426	58731974	1166	protein_coding	GLYAT	glycine-N-acyltransferase [Source:HGNC Symbol;Acc:HGNC:13734]
ENSG00000149243	12.3010101316749	2.90913455225034	2.0116	0.028627	0.14866	11	75422394	75433203	1767	protein_coding	KLHL35	kelch like family member 35 [Source:HGNC Symbol;Acc:HGNC:26597]
ENSG00000149294	73.5958891596559	210.367530900596	-2.2615	4.6895e-05	0.0022335	11	112961275	113278436	1604	protein_coding	NCAM1	neural cell adhesion molecule 1 [Source:HGNC Symbol;Acc:HGNC:7656]
ENSG00000149380	33.9658370323445	90.1479268895618	-1.412	0.010101	0.078305	11	74235801	74311640	1532	protein_coding	P4HA3	prolyl 4-hydroxylase subunit alpha 3 [Source:HGNC Symbol;Acc:HGNC:30135]
ENSG00000149418	1301.76547976121	357.538227182747	1.8633	0.0020503	0.028145	11	130159782	130210362	1568	protein_coding	ST14	suppression of tumorigenicity 14 [Source:HGNC Symbol;Acc:HGNC:11344]
ENSG00000149476	1373.22661163484	4083.17093293637	-1.5723	0.0014526	0.022713	11	61333220	61353295	873	protein_coding	TKFC	triokinase and FMN cyclase [Source:HGNC Symbol;Acc:HGNC:24552]
ENSG00000149503	558.715226560747	257.061267904148	1.1171	0.0013243	0.021479	11	62123998	62153169	1853	protein_coding	INCENP	inner centromere protein [Source:HGNC Symbol;Acc:HGNC:6058]
ENSG00000149554	341.719955193628	86.6459805256178	1.9735	0.0043621	0.045691	11	125625163	125676255	1689	protein_coding	CHEK1	checkpoint kinase 1 [Source:HGNC Symbol;Acc:HGNC:1925]
ENSG00000149557	76.8431506108996	645.760505088161	-3.0705	9.5096e-11	5.8557e-08	11	125442881	125592568	1254	protein_coding	FEZ1	fasciculation and elongation protein zeta 1 [Source:HGNC Symbol;Acc:HGNC:3659]
ENSG00000149582	77.4144626603957	574.594245566503	-2.8906	2.7605e-06	0.00027549	11	118531041	118547280	1208	protein_coding	TMEM25	transmembrane protein 25 [Source:HGNC Symbol;Acc:HGNC:25890]
ENSG00000149609	18.2864547408728	3.34340119449133	2.4083	4.0276e-05	0.0020147	20	33662327	33665619	1388	protein_coding	C20orf144	chromosome 20 open reading frame 144 [Source:HGNC Symbol;Acc:HGNC:16137]
ENSG00000149636	556.71594626957	261.038947281199	1.0903	0.00015818	0.005198	20	36751791	36773818	1761	protein_coding	DSN1	DSN1 component of MIS12 kinetochore complex [Source:HGNC Symbol;Acc:HGNC:16165]
ENSG00000149926	15.5298099817495	4.65243428370283	1.6622	0.049414	0.20536	16	30024427	30052978	1375	protein_coding	TLCD3B	TLC domain containing 3B [Source:HGNC Symbol;Acc:HGNC:25295]
ENSG00000149948	204.417342158442	84.4664349289493	4.1407	0.011072	0.082526	12	65824460	65966291	2243	protein_coding	HMGA2	high mobility group AT-hook 2 [Source:HGNC Symbol;Acc:HGNC:5009]
ENSG00000150054	453.557927923165	146.917244267536	1.6228	0.001443	0.022671	10	28050993	28334486	2847	protein_coding	MPP7	membrane palmitoylated protein 7 [Source:HGNC Symbol;Acc:HGNC:26542]
ENSG00000150281	12.6185579135542	55.8674	-2.1334	4.6876e-05	0.0022335	16	30896614	30903547	1630	protein_coding	CTF1	cardiotrophin 1 [Source:HGNC Symbol;Acc:HGNC:2499]
ENSG00000150403	1494.49183957496	564.425916339207	1.4036	0.0088458	0.072122	13	113491021	113554590	1608	protein_coding	TMCO3	transmembrane and coiled-coil domains 3 [Source:HGNC Symbol;Acc:HGNC:20329]
ENSG00000150625	30.1653050976666	512.340888744397	-4.0926	2.9045e-09	1.1923e-06	4	175632934	176002664	1048	protein_coding	GPM6A	glycoprotein M6A [Source:HGNC Symbol;Acc:HGNC:4460]
ENSG00000150627	19.0684735082845	23.1558285185117	-1.4732	0.036373	0.171	4	176065841	176182818	2894	protein_coding	WDR17	WD repeat domain 17 [Source:HGNC Symbol;Acc:HGNC:16661]
ENSG00000150656	36.8262405731143	837.654893934989	-4.5077	1.2659e-06	0.00015445	18	74534500	74587212	2183	protein_coding	CNDP1	carnosine dipeptidase 1 [Source:HGNC Symbol;Acc:HGNC:20675]
ENSG00000150672	57.8874748807755	144.997556963533	-1.3261	0.0052127	0.051536	11	83455012	85628335	2885	protein_coding	DLG2	discs large MAGUK scaffold protein 2 [Source:HGNC Symbol;Acc:HGNC:2901]
ENSG00000150681	44.056797390726	97.7876058685469	-1.1513	0.0049592	0.049699	1	192158462	192185815	995	protein_coding	RGS18	regulator of G protein signaling 18 [Source:HGNC Symbol;Acc:HGNC:14261]
ENSG00000150873	10.1885089823395	9.38499459904537	2.2775	0.027165	0.14406	2	11133128	11151317	4441	protein_coding	C2orf50	chromosome 2 open reading frame 50 [Source:HGNC Symbol;Acc:HGNC:26324]
ENSG00000150907	717.440669841793	1970.7387987371	-1.4584	0.00029159	0.0078096	13	40555667	40666641	1739	protein_coding	FOXO1	forkhead box O1 [Source:HGNC Symbol;Acc:HGNC:3819]
ENSG00000151012	230.882913970728	51.6441791974918	2.1556	0.024751	0.13596	4	138164097	138242349	5221	protein_coding	SLC7A11	solute carrier family 7 member 11 [Source:HGNC Symbol;Acc:HGNC:11059]
ENSG00000151014	152.783939026169	715.608579283741	-2.2265	7.0614e-07	9.8714e-05	4	139015781	139045939	1424	protein_coding	NOCT	nocturnin [Source:HGNC Symbol;Acc:HGNC:14254]
ENSG00000151025	120.039363906242	28.4339848860339	2.0656	0.0015629	0.023749	10	25174802	25602229	4869	protein_coding	GPR158	G protein-coupled receptor 158 [Source:HGNC Symbol;Acc:HGNC:23689]
ENSG00000151079	1.97758873694376	8.05998432053505	-2.0378	0.010195	0.078613	12	4809334	4813318	3985	protein_coding	KCNA6	potassium voltage-gated channel subfamily A member 6 [Source:HGNC Symbol;Acc:HGNC:6225]
ENSG00000151150	314.16573405645	734.228798517693	-1.2254	0.023129	0.13078	10	60026298	60733490	2490	protein_coding	ANK3	ankyrin 3 [Source:HGNC Symbol;Acc:HGNC:494]
ENSG00000151224	10700.4047615015	38677.0360045438	-1.8538	0.00021554	0.0064519	10	80271820	80289658	1817	protein_coding	MAT1A	methionine adenosyltransferase 1A [Source:HGNC Symbol;Acc:HGNC:6903]
ENSG00000151360	14.1147645327567	176.702732325539	-3.6461	9.7871e-06	0.0006883	2	3658200	3702671	1345	protein_coding	ALLC	allantoicase [Source:HGNC Symbol;Acc:HGNC:17377]
ENSG00000151364	36.6778146092859	15.9763772790036	1.1739	0.027794	0.14595	11	78015715	78046191	1288	protein_coding	KCTD14	potassium channel tetramerization domain containing 14 [Source:HGNC Symbol;Acc:HGNC:23295]
ENSG00000151365	124.865895693362	2904.68198927466	-4.5394	6.2248e-07	9.0442e-05	11	78063861	78068351	1174	protein_coding	THRSP	thyroid hormone responsive [Source:HGNC Symbol;Acc:HGNC:11800]
ENSG00000151468	348.621425031272	1079.93068576246	-1.6321	0.00038127	0.0093731	10	12896625	13099652	2963	protein_coding	CCDC3	coiled-coil domain containing 3 [Source:HGNC Symbol;Acc:HGNC:23813]
ENSG00000151552	1469.53862553341	3175.32938070711	-1.1114	0.013782	0.095051	4	17460261	17512206	1169	protein_coding	QDPR	quinoid dihydropteridine reductase [Source:HGNC Symbol;Acc:HGNC:9752]
ENSG00000151715	1457.76103815264	513.192434635012	1.5054	0.00031217	0.0081798	11	129815848	129860003	1098	protein_coding	TMEM45B	transmembrane protein 45B [Source:HGNC Symbol;Acc:HGNC:25194]
ENSG00000151725	310.455721229386	97.9696371050597	1.6531	0.00016656	0.0053912	4	184694085	184734130	1117	protein_coding	CENPU	centromere protein U [Source:HGNC Symbol;Acc:HGNC:21348]
ENSG00000151726	6064.00533881445	23103.7876694147	-1.9298	1.1218e-05	0.0007695	4	184755595	184826818	3152	protein_coding	ACSL1	acyl-CoA synthetase long chain family member 1 [Source:HGNC Symbol;Acc:HGNC:3569]
ENSG00000151790	0.504112273954903	6.56739132094061	-3.6401	0.0082837	0.069152	4	155854738	155920406	1090	protein_coding	TDO2	tryptophan 2,3-dioxygenase [Source:HGNC Symbol;Acc:HGNC:11708]
ENSG00000151881	313.778256867309	152.642103262456	1.0346	4.1413e-06	0.00037448	5	43444252	43483893	1616	protein_coding	TMEM267	transmembrane protein 267 [Source:HGNC Symbol;Acc:HGNC:26139]
ENSG00000151882	339.521487118781	125.472294495511	1.4359	0.0068563	0.061165	5	43376645	43412391	1640	protein_coding	CCL28	C-C motif chemokine ligand 28 [Source:HGNC Symbol;Acc:HGNC:17700]
ENSG00000152056	115.863406417404	43.5926720748148	1.4047	0.0038875	0.04219	2	223667680	223838027	1596	protein_coding	AP1S3	adaptor related protein complex 1 subunit sigma 3 [Source:HGNC Symbol;Acc:HGNC:18971]
ENSG00000152078	2121.61444433423	4495.26837617689	-1.0832	0.011503	0.084447	1	95117355	95197607	2188	protein_coding	TLCD4	TLC domain containing 4 [Source:HGNC Symbol;Acc:HGNC:26477]
ENSG00000152092	15.7686637467585	18.3255174273644	-1.2393	0.040952	0.18352	1	176857302	177164973	3975	protein_coding	ASTN1	astrotactin 1 [Source:HGNC Symbol;Acc:HGNC:773]
ENSG00000152154	132.662421011838	309.961248411123	-1.2224	0.020858	0.12257	2	39664982	39717963	831	protein_coding	TMEM178A	transmembrane protein 178A [Source:HGNC Symbol;Acc:HGNC:28517]
ENSG00000152332	3060.6410342254	1440.97766720518	1.0867	5.9259e-07	8.7574e-05	1	162497251	162529631	7108	protein_coding	UHMK1	U2AF homology motif kinase 1 [Source:HGNC Symbol;Acc:HGNC:19683]
ENSG00000152455	187.341148301252	82.0432339549286	1.1793	0.0022865	0.030252	10	14878820	14904315	1764	protein_coding	SUV39H2	suppressor of variegation 3-9 homolog 2 [Source:HGNC Symbol;Acc:HGNC:17287]
ENSG00000152503	45.8312170878242	20.7453048610691	1.1512	0.029902	0.15233	5	115124762	115180546	1529	protein_coding	TRIM36	tripartite motif containing 36 [Source:HGNC Symbol;Acc:HGNC:16280]
ENSG00000152672	17.2267349810434	75.7472221154942	-2.1385	0.00039051	0.0095277	2	70808643	70820599	2243	protein_coding	CLEC4F	C-type lectin domain family 4 member F [Source:HGNC Symbol;Acc:HGNC:25357]
ENSG00000152760	16.0425634314125	92.9072	-2.5278	5.3229e-05	0.0023951	1	66752459	66779047	950	protein_coding	TCTEX1D1	Tctex1 domain containing 1 [Source:HGNC Symbol;Acc:HGNC:26882]
ENSG00000152782	1545.02368569385	3771.64716325046	-1.2878	0.0095692	0.075543	10	89579497	89645242	2598	protein_coding	PANK1	pantothenate kinase 1 [Source:HGNC Symbol;Acc:HGNC:8598]
ENSG00000152784	135.131342690645	27.9432649669901	2.2683	0.005175	0.051258	4	80183879	80204329	1716	protein_coding	PRDM8	PR/SET domain 8 [Source:HGNC Symbol;Acc:HGNC:13993]
ENSG00000152894	34.4772440217326	4.49867699279498	2.9293	1.6674e-06	0.0001969	6	127968785	128520616	2280	protein_coding	PTPRK	protein tyrosine phosphatase receptor type K [Source:HGNC Symbol;Acc:HGNC:9674]
ENSG00000152990	1106.35009847105	3116.17775816281	-1.4938	2.5029e-05	0.0014353	4	22345071	22516066	1609	protein_coding	ADGRA3	adhesion G protein-coupled receptor A3 [Source:HGNC Symbol;Acc:HGNC:13839]
ENSG00000153044	157.165929917029	54.1243329983143	1.5235	0.0048399	0.048837	5	69189574	69210357	877	protein_coding	CENPH	centromere protein H [Source:HGNC Symbol;Acc:HGNC:17268]
ENSG00000153064	116.456275708291	36.2293667043252	1.6779	0.024114	0.13439	4	101411286	102074812	2294	protein_coding	BANK1	B cell scaffold protein with ankyrin repeats 1 [Source:HGNC Symbol;Acc:HGNC:18233]
ENSG00000153086	579.103398046079	1211.22776743501	-1.0643	0.02764	0.14544	2	134838616	134902034	1255	protein_coding	ACMSD	aminocarboxymuconate semialdehyde decarboxylase [Source:HGNC Symbol;Acc:HGNC:19288]
ENSG00000153157	29.2846288266355	6.90697090073544	2.0557	0.019602	0.11761	6	10886831	10979320	1327	protein_coding	SYCP2L	synaptonemal complex protein 2 like [Source:HGNC Symbol;Acc:HGNC:21537]
ENSG00000153165	73.4057852756602	189.656949952668	-1.3654	1.5755e-05	0.0010011	2	106391290	106468413	6362	protein_coding	RGPD3	RANBP2 like and GRIP domain containing 3 [Source:HGNC Symbol;Acc:HGNC:32416]
ENSG00000153234	766.470129613303	1891.55489923376	-1.3029	0.011411	0.084104	2	156324437	156342348	1991	protein_coding	NR4A2	nuclear receptor subfamily 4 group A member 2 [Source:HGNC Symbol;Acc:HGNC:7981]
ENSG00000153303	6.93900006326715	31.4315279244978	-2.1638	0.0026188	0.033038	6	168053095	168101511	3314	protein_coding	FRMD1	FERM domain containing 1 [Source:HGNC Symbol;Acc:HGNC:21240]
ENSG00000153347	18.1267755446416	13.1048562889432	2.7206	0.026087	NA	5	95391366	95450454	777	protein_coding	FAM81B	family with sequence similarity 81 member B [Source:HGNC Symbol;Acc:HGNC:26335]
ENSG00000153395	124.572543097777	50.994226633524	1.2875	0.0096798	0.076077	5	1456480	1523962	2328	protein_coding	LPCAT1	lysophosphatidylcholine acyltransferase 1 [Source:HGNC Symbol;Acc:HGNC:25718]
ENSG00000153404	6.9866433321013	40.1453354493964	-2.5163	0.0019723	0.027528	5	92168	189972	6907	protein_coding	PLEKHG4B	pleckstrin homology and RhoGEF domain containing G4B [Source:HGNC Symbol;Acc:HGNC:29399]
ENSG00000153443	700.220169850635	1579.10666198126	-1.1739	1.5985e-05	0.0010083	16	4608883	4615027	1167	protein_coding	UBALD1	UBA like domain containing 1 [Source:HGNC Symbol;Acc:HGNC:29576]
ENSG00000153495	5.02347827692349	16.7621817171259	-1.7225	0.0091267	0.073554	13	111316184	111344249	785	protein_coding	TEX29	testis expressed 29 [Source:HGNC Symbol;Acc:HGNC:20370]
ENSG00000153822	6.14845112842264	98.0668735188502	-3.9948	1.2472e-05	0.00084658	17	70053429	70135608	2526	protein_coding	KCNJ16	potassium inwardly rectifying channel subfamily J member 16 [Source:HGNC Symbol;Acc:HGNC:6262]
ENSG00000153902	153.051253410633	314.781817856734	-1.0426	0.049387	0.20531	19	35124513	35142451	1650	protein_coding	LGI4	leucine rich repeat LGI family member 4 [Source:HGNC Symbol;Acc:HGNC:18712]
ENSG00000153930	7.72955439253468	0.35203331548402	4.0389	0.010148	0.078447	17	55882301	56517016	2561	protein_coding	ANKFN1	ankyrin repeat and fibronectin type III domain containing 1 [Source:HGNC Symbol;Acc:HGNC:26766]
ENSG00000153976	20.7845714786147	85.1382612743023	-2.0515	2.2853e-05	0.0013463	17	13494032	13601929	2468	protein_coding	HS3ST3A1	heparan sulfate-glucosamine 3-sulfotransferase 3A1 [Source:HGNC Symbol;Acc:HGNC:5196]
ENSG00000153982	96.5213933558952	44.4406040051474	1.1011	0.0070304	0.062161	17	59220467	59275970	1236	protein_coding	GDPD1	glycerophosphodiester phosphodiesterase domain containing 1 [Source:HGNC Symbol;Acc:HGNC:20883]
ENSG00000154016	13.5707460739214	44.9949888142808	-1.7167	0.00577	0.055248	17	19020656	19047011	1010	protein_coding	GRAP	GRB2 related adaptor protein [Source:HGNC Symbol;Acc:HGNC:4562]
ENSG00000154065	353.079417058564	147.154361624396	1.2615	0.026532	0.14204	18	23598926	23662911	1487	protein_coding	ANKRD29	ankyrin repeat domain 29 [Source:HGNC Symbol;Acc:HGNC:27110]
ENSG00000154096	1024.62605239888	988.943841573135	1.5867	0.0060163	0.056652	11	119415476	119424985	1342	protein_coding	THY1	Thy-1 cell surface antigen [Source:HGNC Symbol;Acc:HGNC:11801]
ENSG00000154133	322.568983800883	750.630249304561	-1.2179	0.0093978	0.074709	11	124883691	124898500	1656	protein_coding	ROBO4	roundabout guidance receptor 4 [Source:HGNC Symbol;Acc:HGNC:17985]
ENSG00000154258	391.91644194002	1742.10702940008	-2.1525	0.00052623	0.011398	17	68974488	69060949	2257	protein_coding	ABCA9	ATP binding cassette subfamily A member 9 [Source:HGNC Symbol;Acc:HGNC:39]
ENSG00000154263	239.590397621338	560.697255989292	-1.2266	0.045745	0.19678	17	69147214	69244846	2771	protein_coding	ABCA10	ATP binding cassette subfamily A member 10 [Source:HGNC Symbol;Acc:HGNC:30]
ENSG00000154277	2505.32341956166	65.3045068089649	2.112	0.016099	0.10422	4	41256413	41268455	933	protein_coding	UCHL1	ubiquitin C-terminal hydrolase L1 [Source:HGNC Symbol;Acc:HGNC:12513]
ENSG00000154330	96.703770579816	377.613712798865	-1.9642	6.6231e-05	0.0028596	9	68328308	68531061	1846	protein_coding	PGM5	phosphoglucomutase 5 [Source:HGNC Symbol;Acc:HGNC:8908]
ENSG00000154359	10.6411057300089	25.4777040814276	-1.2686	0.015586	0.10218	8	12721906	12756073	1574	protein_coding	LONRF1	LON peptidase N-terminal domain and ring finger 1 [Source:HGNC Symbol;Acc:HGNC:26302]
ENSG00000154380	2698.37099038527	1128.75928711441	1.2565	0.004754	0.048303	1	225486765	225653142	5000	protein_coding	ENAH	ENAH actin regulator [Source:HGNC Symbol;Acc:HGNC:18271]
ENSG00000154548	63.7952692969876	21.2492936169714	1.5598	0.013792	0.095064	6	89095959	89118071	1280	protein_coding	SRSF12	serine and arginine rich splicing factor 12 [Source:HGNC Symbol;Acc:HGNC:21220]
ENSG00000154721	122.744428194806	304.86235284241	-1.3122	0.0036006	0.040325	21	25639258	25717562	1887	protein_coding	JAM2	junctional adhesion molecule 2 [Source:HGNC Symbol;Acc:HGNC:14686]
ENSG00000154920	100.809009902933	25.7446348230475	1.9476	0.0074081	0.064227	17	50373220	50381483	1323	protein_coding	EME1	essential meiotic structure-specific endonuclease 1 [Source:HGNC Symbol;Acc:HGNC:24965]
ENSG00000154928	12.4848802114405	55.5165139729007	-2.1576	1.5279e-05	0.00099037	3	134795260	135260467	1728	protein_coding	EPHB1	EPH receptor B1 [Source:HGNC Symbol;Acc:HGNC:3392]
ENSG00000155016	139.835652345367	295.014866662942	-1.0766	0.0041308	0.044	4	107931549	107953461	3151	protein_coding	CYP2U1	cytochrome P450 family 2 subfamily U member 1 [Source:HGNC Symbol;Acc:HGNC:20582]
ENSG00000155026	3.9118553028177	12.2065848647308	-1.6733	0.019381	0.11681	7	5925550	5970689	1670	protein_coding	RSPH10B	radial spoke head 10 homolog B [Source:HGNC Symbol;Acc:HGNC:27362]
ENSG00000155034	214.41824196709	92.8055821179816	1.2006	0.0012206	0.020361	7	5431335	5513809	4494	protein_coding	FBXL18	F-box and leucine rich repeat protein 18 [Source:HGNC Symbol;Acc:HGNC:21874]
ENSG00000155100	376.764138984399	164.201602510774	1.1936	3.8954e-07	6.336e-05	8	91070196	91087095	2689	protein_coding	OTUD6B	OTU deubiquitinase 6B [Source:HGNC Symbol;Acc:HGNC:24281]
ENSG00000155495	224.513861066327	29.8124887666029	3.557	0.010402	0.079659	X	141903894	141909374	2670	protein_coding	MAGEC1	MAGE family member C1 [Source:HGNC Symbol;Acc:HGNC:6812]
ENSG00000155659	610.761225698637	2247.04801718476	-1.8789	0.00038383	0.0093921	X	66021738	66040125	1716	protein_coding	VSIG4	V-set and immunoglobulin domain containing 4 [Source:HGNC Symbol;Acc:HGNC:17032]
ENSG00000155666	91.514356626774	1009.34833992266	-3.4622	1.017e-13	1.6438e-10	16	27203508	27221768	930	protein_coding	KDM8	lysine demethylase 8 [Source:HGNC Symbol;Acc:HGNC:25840]
ENSG00000155858	208.013919471484	101.573920079132	1.0222	5.0707e-05	0.0023418	5	157743712	157760709	6567	protein_coding	LSM11	LSM11, U7 small nuclear RNA associated [Source:HGNC Symbol;Acc:HGNC:30860]
ENSG00000155918	6.16428264829396	0.72239723180328	3.1871	0.027472	0.14496	6	150018334	150025532	1074	protein_coding	RAET1L	retinoic acid early transcript 1L [Source:HGNC Symbol;Acc:HGNC:16798]
ENSG00000155962	232.822516275315	535.189853166906	-1.2002	0.004674	0.047722	X	155276211	155334657	1167	protein_coding	CLIC2	chloride intracellular channel 2 [Source:HGNC Symbol;Acc:HGNC:2063]
ENSG00000156006	84.0728866667404	1083.19847102112	-3.687	0.0001345	0.0046503	8	18391282	18401218	1000	protein_coding	NAT2	N-acetyltransferase 2 [Source:HGNC Symbol;Acc:HGNC:7646]
ENSG00000156049	71.3854661907065	328.767568350007	-2.2045	1.8595e-05	0.0011423	9	77423079	77648322	1595	protein_coding	GNA14	G protein subunit alpha 14 [Source:HGNC Symbol;Acc:HGNC:4382]
ENSG00000156140	47.2255	28.7967377134372	1.7704	0.021929	0.12659	4	72280969	72569221	2703	protein_coding	ADAMTS3	ADAM metallopeptidase with thrombospondin type 1 motif 3 [Source:HGNC Symbol;Acc:HGNC:219]
ENSG00000156298	211.421603155294	770.590358257663	-1.8666	8.4528e-06	0.00061407	X	38561542	38688920	1124	protein_coding	TSPAN7	tetraspanin 7 [Source:HGNC Symbol;Acc:HGNC:11854]
ENSG00000156299	179.083668954999	458.18165748737	-1.3536	0.0046854	0.047801	21	31118416	31559977	4290	protein_coding	TIAM1	TIAM Rac1 associated GEF 1 [Source:HGNC Symbol;Acc:HGNC:11805]
ENSG00000156466	15.6228903658477	43.7606721768261	-2.4243	0.0010046	0.017845	8	96142333	96160806	3712	protein_coding	GDF6	growth differentiation factor 6 [Source:HGNC Symbol;Acc:HGNC:4221]
ENSG00000156510	1582.97485857177	522.879452187835	1.5973	0.023733	0.13305	10	69220332	69267552	1619	protein_coding	HKDC1	hexokinase domain containing 1 [Source:HGNC Symbol;Acc:HGNC:23302]
ENSG00000156531	565.640942120563	230.884583184573	1.2901	2.6878e-07	4.7611e-05	X	134373288	134428791	4241	protein_coding	PHF6	PHD finger protein 6 [Source:HGNC Symbol;Acc:HGNC:18145]
ENSG00000156535	594.335295823717	167.386059448662	1.825	0.0045316	0.046745	6	73695785	73828316	6302	protein_coding	CD109	CD109 molecule [Source:HGNC Symbol;Acc:HGNC:21685]
ENSG00000156675	764.276998172938	315.367239844427	1.2755	0.00068145	0.013801	8	37858618	37899497	3945	protein_coding	RAB11FIP1	RAB11 family interacting protein 1 [Source:HGNC Symbol;Acc:HGNC:30265]
ENSG00000156711	758.165516098252	351.727597236502	1.1083	0.029691	0.15181	6	36127809	36144524	2939	protein_coding	MAPK13	mitogen-activated protein kinase 13 [Source:HGNC Symbol;Acc:HGNC:6875]
ENSG00000156738	636.737315617313	178.81867242907	1.8321	0.040187	0.18176	11	60455846	60470752	1677	protein_coding	MS4A1	membrane spanning 4-domains A1 [Source:HGNC Symbol;Acc:HGNC:7315]
ENSG00000156787	292.693674921571	141.897068892338	1.0399	0.0055192	0.0536	8	123041968	123152153	1943	protein_coding	TBC1D31	TBC1 domain family member 31 [Source:HGNC Symbol;Acc:HGNC:30888]
ENSG00000156795	232.311286053327	108.876593346635	1.0808	2.5779e-05	0.0014646	8	123416726	123470028	1207	protein_coding	WDYHV1	WDYHV motif containing 1 [Source:HGNC Symbol;Acc:HGNC:25490]
ENSG00000156802	2172.86639332067	878.984127481132	1.3046	0.004091	0.043755	8	123319850	123416350	3107	protein_coding	ATAD2	ATPase family AAA domain containing 2 [Source:HGNC Symbol;Acc:HGNC:30123]
ENSG00000156876	205.965168378144	96.3104970944463	1.0971	2.8631e-05	0.0015687	1	100083563	100132955	3910	protein_coding	SASS6	SAS-6 centriolar assembly protein [Source:HGNC Symbol;Acc:HGNC:25403]
ENSG00000157110	1361.85549147608	3213.56507053105	-1.2387	0.00049768	0.011001	8	30384511	30572256	1171	protein_coding	RBPMS	RNA binding protein, mRNA processing factor [Source:HGNC Symbol;Acc:HGNC:19097]
ENSG00000157111	281.648103444469	59.2262102750019	2.2486	0.00077971	0.015105	5	73120569	73131809	1245	protein_coding	TMEM171	transmembrane protein 171 [Source:HGNC Symbol;Acc:HGNC:27031]
ENSG00000157131	2870.92794460179	15392.1492345433	-2.4226	8.3548e-06	0.0006138	1	56854768	56918223	1434	protein_coding	C8A	complement C8 alpha chain [Source:HGNC Symbol;Acc:HGNC:1352]
ENSG00000157168	35.2995502308752	407.134953724766	-3.5284	1.2629e-05	0.0008484	8	31639222	32855666	2773	protein_coding	NRG1	neuregulin 1 [Source:HGNC Symbol;Acc:HGNC:7997]
ENSG00000157193	175.410951225365	38.7602069712644	2.1689	0.0014393	0.022628	1	53242364	53328469	2832	protein_coding	LRP8	LDL receptor related protein 8 [Source:HGNC Symbol;Acc:HGNC:6700]
ENSG00000157349	205.496393111922	468.529231334655	-1.1851	6.5365e-06	0.00052337	16	70289663	70335305	1288	protein_coding	DDX19B	DEAD-box helicase 19B [Source:HGNC Symbol;Acc:HGNC:2742]
ENSG00000157388	884.851736808957	250.156995388516	1.8214	0.008347	0.069434	3	53328963	53813733	3362	protein_coding	CACNA1D	calcium voltage-gated channel subunit alpha1 D [Source:HGNC Symbol;Acc:HGNC:1391]
ENSG00000157423	3.22490227229929	37.7578880268528	-1.5922	0.031114	0.15634	16	70802084	71230722	2751	protein_coding	HYDIN	HYDIN axonemal central pair apparatus protein [Source:HGNC Symbol;Acc:HGNC:19368]
ENSG00000157456	325.000896399979	86.330705391686	1.9049	0.0030393	0.036475	15	59105126	59125045	1263	protein_coding	CCNB2	cyclin B2 [Source:HGNC Symbol;Acc:HGNC:1580]
ENSG00000157551	51.8206802636389	140.930921646484	-1.4376	0.0061249	0.057288	21	38155549	38307357	1848	protein_coding	KCNJ15	potassium inwardly rectifying channel subfamily J member 15 [Source:HGNC Symbol;Acc:HGNC:6261]
ENSG00000157554	333.287294570537	1151.76168990293	-1.7897	2.4941e-05	0.0014334	21	38380027	38661780	3207	protein_coding	ERG	ETS transcription factor ERG [Source:HGNC Symbol;Acc:HGNC:3446]
ENSG00000157557	5082.59590611261	11435.2976335593	-1.1698	0.00047035	0.010597	21	38805183	38824955	2637	protein_coding	ETS2	ETS proto-oncogene 2, transcription factor [Source:HGNC Symbol;Acc:HGNC:3489]
ENSG00000157653	22.7403459674014	46.0622962427141	-1.0173	0.0092219	0.07409	9	113410054	113429690	1557	protein_coding	C9orf43	chromosome 9 open reading frame 43 [Source:HGNC Symbol;Acc:HGNC:23570]
ENSG00000157734	240.811871029775	86.166149882172	1.4826	0.0026915	0.033562	15	64151715	64157481	2544	protein_coding	SNX22	sorting nexin 22 [Source:HGNC Symbol;Acc:HGNC:16315]
ENSG00000157765	160.963910735121	78.0952446238354	-1.7924	0.048803	0.20426	4	25648011	25678748	1817	protein_coding	SLC34A2	solute carrier family 34 member 2 [Source:HGNC Symbol;Acc:HGNC:11020]
ENSG00000157778	437.011724566155	167.837651374632	1.3806	0.00041425	0.0098286	7	1567332	1571005	1069	protein_coding	PSMG3	proteasome assembly chaperone 3 [Source:HGNC Symbol;Acc:HGNC:22420]
ENSG00000157870	13.9173015281086	5.57993609945951	1.3384	0.029818	0.15216	1	2586491	2591469	1653	protein_coding	PRXL2B	peroxiredoxin like 2B [Source:HGNC Symbol;Acc:HGNC:28390]
ENSG00000157999	26.9289038357936	8.70740441024518	1.6067	0.0019761	0.027551	7	6031376	6036552	1423	protein_coding	ANKRD61	ankyrin repeat domain 61 [Source:HGNC Symbol;Acc:HGNC:22467]
ENSG00000158023	53.7628004722127	150.487323956537	-1.4771	0.0049013	0.049245	12	121918592	122003927	2481	protein_coding	WDR66	WD repeat domain 66 [Source:HGNC Symbol;Acc:HGNC:28506]
ENSG00000158089	10.9098274705962	76.3412061219547	-2.8113	2.5743e-06	0.00026524	2	30910467	31155202	1135	protein_coding	GALNT14	polypeptide N-acetylgalactosaminyltransferase 14 [Source:HGNC Symbol;Acc:HGNC:22946]
ENSG00000158104	12827.3578921713	39882.7047238908	-1.6365	0.03982	0.18086	12	121839527	121863596	1122	protein_coding	HPD	4-hydroxyphenylpyruvate dioxygenase [Source:HGNC Symbol;Acc:HGNC:5147]
ENSG00000158106	322.24393838795	138.143993999299	1.2189	0.036484	0.17137	8	143368876	143384221	3186	protein_coding	RHPN1	rhophilin Rho GTPase binding protein 1 [Source:HGNC Symbol;Acc:HGNC:19973]
ENSG00000158164	4.11794475360535	0	4.1339	0.0031351	NA	X	102513682	102516739	634	protein_coding	TMSB15A	thymosin beta 15a [Source:HGNC Symbol;Acc:HGNC:30744]
ENSG00000158220	61.7395705074938	12.8786205929658	2.2566	0.0011053	0.019057	3	138434586	138481686	2760	protein_coding	ESYT3	extended synaptotagmin 3 [Source:HGNC Symbol;Acc:HGNC:24295]
ENSG00000158258	31.0073537954655	114.876436254491	-1.8929	0.00079794	0.015343	3	139935185	140577397	8303	protein_coding	CLSTN2	calsyntenin 2 [Source:HGNC Symbol;Acc:HGNC:17448]
ENSG00000158292	291.643422201617	117.101160696129	1.3146	0.0075956	0.065154	1	6247353	6261098	4198	protein_coding	GPR153	G protein-coupled receptor 153 [Source:HGNC Symbol;Acc:HGNC:23618]
ENSG00000158402	161.920388766342	31.6584388142047	2.3362	0.00037986	0.0093473	5	138285269	138338355	1369	protein_coding	CDC25C	cell division cycle 25C [Source:HGNC Symbol;Acc:HGNC:1727]
ENSG00000158406	58.8359140918679	12.003288455094	2.2941	0.00060348	0.012668	6	26277609	26285638	1202	protein_coding	H4C8	H4 clustered histone 8 [Source:HGNC Symbol;Acc:HGNC:4788]
ENSG00000158473	156.464272312109	563.013098970893	-1.8464	0.00016499	0.0053739	1	158178030	158186427	2807	protein_coding	CD1D	CD1d molecule [Source:HGNC Symbol;Acc:HGNC:1637]
ENSG00000158560	308.195492631443	47.4474529766619	1.4067	0.042768	0.18881	7	95772506	96110322	1838	protein_coding	DYNC1I1	dynein cytoplasmic 1 intermediate chain 1 [Source:HGNC Symbol;Acc:HGNC:2963]
ENSG00000158578	2.04693598073328	11.9702293030437	-2.5312	0.030107	0.15288	X	55009055	55030977	1064	protein_coding	ALAS2	5'-aminolevulinate synthase 2 [Source:HGNC Symbol;Acc:HGNC:397]
ENSG00000158639	45.987475642276	36.3091535331602	3.4344	0.0017127	0.025153	X	55220346	55224108	574	protein_coding	PAGE5	PAGE family member 5 [Source:HGNC Symbol;Acc:HGNC:29992]
ENSG00000158731	27.6875998583151	141.365768883134	-2.3498	0.00026569	0.0073253	1	159598298	159599227	930	pseudogene	OR10J6P	olfactory receptor family 10 subfamily J member 6 pseudogene [Source:HGNC Symbol;Acc:HGNC:14994]
ENSG00000158747	225.84040180499	461.77036845964	1.4844	0.0056557	0.054517	1	19596979	19658456	1300	protein_coding	NBL1	NBL1, DAN family BMP antagonist [Source:HGNC Symbol;Acc:HGNC:7650]
ENSG00000158825	124.537028556443	816.709449625061	-2.7124	1.8592e-06	0.00021089	1	20589086	20618903	785	protein_coding	CDA	cytidine deaminase [Source:HGNC Symbol;Acc:HGNC:1712]
ENSG00000159055	221.151771159021	99.2903732710845	1.1484	0.0037875	0.041618	21	32268228	32279049	957	protein_coding	MIS18A	MIS18 kinetochore protein A [Source:HGNC Symbol;Acc:HGNC:1286]
ENSG00000159166	1447.74116242697	448.132573011239	1.6914	0.00014355	0.0048783	1	201380833	201399915	1063	protein_coding	LAD1	ladinin 1 [Source:HGNC Symbol;Acc:HGNC:6472]
ENSG00000159173	185.668534503696	90.5045974522423	1.0375	0.029081	0.14994	1	201403784	201429866	1789	protein_coding	TNNI1	troponin I1, slow skeletal type [Source:HGNC Symbol;Acc:HGNC:11945]
ENSG00000159189	2780.15884236729	8800.79267179584	-1.6624	0.00013923	0.0047545	1	22643014	22648110	1217	protein_coding	C1QC	complement C1q C chain [Source:HGNC Symbol;Acc:HGNC:1245]
ENSG00000159200	629.938276116444	2282.95526274132	-1.8574	2.2339e-06	0.00024304	21	34513142	34615113	2031	protein_coding	RCAN1	regulator of calcineurin 1 [Source:HGNC Symbol;Acc:HGNC:3040]
ENSG00000159212	13.6060582965253	65.5590865774466	-2.2829	0.0016223	0.024318	21	34668994	34718227	4028	protein_coding	CLIC6	chloride intracellular channel 6 [Source:HGNC Symbol;Acc:HGNC:2065]
ENSG00000159217	1064.19983852163	391.078373311305	5.5522	1.4534e-07	2.7842e-05	17	48997385	49056145	2110	protein_coding	IGF2BP1	insulin like growth factor 2 mRNA binding protein 1 [Source:HGNC Symbol;Acc:HGNC:28866]
ENSG00000159259	227.800790892527	100.129770568489	1.1794	0.021326	0.12438	21	36385392	36419015	2053	protein_coding	CHAF1B	chromatin assembly factor 1 subunit B [Source:HGNC Symbol;Acc:HGNC:1911]
ENSG00000159307	683.501956843189	158.010693719978	2.1127	0.0048974	0.049244	22	43197280	43343372	2060	protein_coding	SCUBE1	signal peptide, CUB domain and EGF like domain containing 1 [Source:HGNC Symbol;Acc:HGNC:13441]
ENSG00000159335	9323.6	25902.1114090805	-1.4742	0.00012467	0.0044048	12	6765516	6770952	1022	protein_coding	PTMS	parathymosin [Source:HGNC Symbol;Acc:HGNC:9629]
ENSG00000159399	923.228618834792	243.290138345825	1.9227	0.018887	0.11504	2	74834127	74893359	3766	protein_coding	HK2	hexokinase 2 [Source:HGNC Symbol;Acc:HGNC:4923]
ENSG00000159403	472.852725812851	1781.84302370087	-1.9135	0.00062824	0.012988	12	7080214	7092540	1338	protein_coding	C1R	complement C1r [Source:HGNC Symbol;Acc:HGNC:1246]
ENSG00000159450	21.8995706872149	92.610499509317	-2.0768	0.00081056	0.015505	1	152106317	152115444	6985	protein_coding	TCHH	trichohyalin [Source:HGNC Symbol;Acc:HGNC:11791]
ENSG00000159650	681.442732576153	3815.76175432077	-2.4854	0.0060925	0.057105	3	126481166	126517773	2999	protein_coding	UROC1	urocanate hydratase 1 [Source:HGNC Symbol;Acc:HGNC:26444]
ENSG00000159884	201.690800349226	88.6494087398128	1.1855	0.0014489	0.022707	9	35658290	35661511	1080	protein_coding	CCDC107	coiled-coil domain containing 107 [Source:HGNC Symbol;Acc:HGNC:28465]
ENSG00000160013	92.8914364051535	207.767441891483	-1.1628	0.020573	0.12149	19	46620468	46625089	1218	protein_coding	PTGIR	prostaglandin I2 receptor [Source:HGNC Symbol;Acc:HGNC:9602]
ENSG00000160111	49.6132127852889	118.217348428232	-1.2458	0.024384	0.13514	19	16892951	17026815	1564	protein_coding	CPAMD8	C3 and PZP like alpha-2-macroglobulin domain containing 8 [Source:HGNC Symbol;Acc:HGNC:23228]
ENSG00000160117	31.7285074551451	13.8407731645983	1.1883	0.026349	0.14153	19	17281645	17287646	1952	protein_coding	ANKLE1	ankyrin repeat and LEM domain containing 1 [Source:HGNC Symbol;Acc:HGNC:26812]
ENSG00000160180	174.940237564536	29.4801706174166	2.5615	0.002532	0.032375	21	42311667	42315409	579	protein_coding	TFF3	trefoil factor 3 [Source:HGNC Symbol;Acc:HGNC:11757]
ENSG00000160182	316.108566817482	25.6955714639474	8.9924	6.6373e-06	0.00052816	21	42362282	42366535	492	protein_coding	TFF1	trefoil factor 1 [Source:HGNC Symbol;Acc:HGNC:11755]
ENSG00000160282	2497.74683362203	6276.55959956236	-1.3293	0.021585	0.12536	21	46136160	46155579	1177	protein_coding	FTCD	formimidoyltransferase cyclodeaminase [Source:HGNC Symbol;Acc:HGNC:3974]
ENSG00000160285	224.595506210908	79.2773045717041	1.501	0.0016139	0.024239	21	46188141	46228824	2161	protein_coding	LSS	lanosterol synthase [Source:HGNC Symbol;Acc:HGNC:6708]
ENSG00000160298	219.626319110702	107.735997535004	1.021	0.02986	0.15223	21	46300181	46323875	2019	protein_coding	C21orf58	chromosome 21 open reading frame 58 [Source:HGNC Symbol;Acc:HGNC:1300]
ENSG00000160339	46.1195130710918	2097.33662652028	-5.5072	5.2313e-06	0.00044416	9	134880810	134887523	1002	protein_coding	FCN2	ficolin 2 [Source:HGNC Symbol;Acc:HGNC:3624]
ENSG00000160352	117.784940299316	53.7926007640912	1.1266	0.016638	0.10662	19	21082159	21125270	2231	protein_coding	ZNF714	zinc finger protein 714 [Source:HGNC Symbol;Acc:HGNC:27124]
ENSG00000160360	869.956887081828	246.350798465845	1.8188	0.00043371	0.010105	9	136327476	136359605	2441	protein_coding	GPSM1	G protein signaling modulator 1 [Source:HGNC Symbol;Acc:HGNC:17858]
ENSG00000160505	9.46671330115618	1.54283815358281	2.6966	0.033845	0.16446	19	55836540	55881855	2316	protein_coding	NLRP4	NLR family pyrin domain containing 4 [Source:HGNC Symbol;Acc:HGNC:22943]
ENSG00000160606	149.007967781154	66.5846316521708	1.1569	0.0014318	0.022566	17	28724348	28727935	703	protein_coding	TLCD1	TLC domain containing 1 [Source:HGNC Symbol;Acc:HGNC:25177]
ENSG00000160801	46.3075848437618	1194.26305863268	-4.6923	3.0183e-16	1.5612e-12	3	46877721	46903799	1711	protein_coding	PTH1R	parathyroid hormone 1 receptor [Source:HGNC Symbol;Acc:HGNC:9608]
ENSG00000160808	14.1833280417954	37.637506616202	-1.4214	0.002146	0.029027	3	46835110	46882178	1198	protein_coding	MYL3	myosin light chain 3 [Source:HGNC Symbol;Acc:HGNC:7584]
ENSG00000160862	12122.1857906861	42010.7723890566	-1.7931	0.0011808	0.019869	7	99966720	99976042	988	protein_coding	AZGP1	alpha-2-glycoprotein 1, zinc-binding [Source:HGNC Symbol;Acc:HGNC:910]
ENSG00000160883	210.866090501874	538.56981799931	-1.3515	0.01689	0.10751	5	176880869	176899346	1146	protein_coding	HK3	hexokinase 3 [Source:HGNC Symbol;Acc:HGNC:4925]
ENSG00000160932	100.344904754397	293.812311635448	-1.55	0.034278	0.16542	8	143017982	143023832	909	protein_coding	LY6E	lymphocyte antigen 6 family member E [Source:HGNC Symbol;Acc:HGNC:6727]
ENSG00000160949	421.101544999763	115.746006480033	1.8568	2.808e-05	0.0015526	8	144428775	144444440	5569	protein_coding	TONSL	tonsoku like, DNA repair protein [Source:HGNC Symbol;Acc:HGNC:7801]
ENSG00000160957	595.685415581036	138.84189157862	2.0944	1.4826e-05	0.00097073	8	144511288	144517845	1331	protein_coding	RECQL4	RecQ like helicase 4 [Source:HGNC Symbol;Acc:HGNC:9949]
ENSG00000160959	617.799368384613	277.183183656416	1.1552	0.00010622	0.0039641	8	144517992	144525172	1528	protein_coding	LRRC14	leucine rich repeat containing 14 [Source:HGNC Symbol;Acc:HGNC:20419]
ENSG00000161055	2.20971217403939	10.6675765941493	-2.2226	0.0093234	0.07451	5	180590105	180591499	596	protein_coding	SCGB3A1	secretoglobin family 3A member 1 [Source:HGNC Symbol;Acc:HGNC:18384]
ENSG00000161243	281.161994654283	106.867475183263	1.3939	0.0014203	0.022521	19	38990714	39032785	985	protein_coding	FBXO27	F-box protein 27 [Source:HGNC Symbol;Acc:HGNC:18753]
ENSG00000161298	125.597937712445	54.0021665923138	1.211	0.0036858	0.040911	19	36604817	36634114	2295	protein_coding	ZNF382	zinc finger protein 382 [Source:HGNC Symbol;Acc:HGNC:17409]
ENSG00000161533	3299.14494630205	6993.88947258859	-1.0839	0.0051712	0.051258	17	75941507	75979177	1885	protein_coding	ACOX1	acyl-CoA oxidase 1 [Source:HGNC Symbol;Acc:HGNC:119]
ENSG00000161544	170.383489140363	507.625252901699	-1.5785	2.6231e-05	0.0014812	17	76527356	76551175	1047	protein_coding	CYGB	cytoglobin [Source:HGNC Symbol;Acc:HGNC:16505]
ENSG00000161594	3.88168392101442	1.09247371857522	2.0426	0.034583	0.16599	17	41835685	41848384	947	protein_coding	KLHL10	kelch like family member 10 [Source:HGNC Symbol;Acc:HGNC:18829]
ENSG00000161609	4.52041318536888	0.549230914785563	3.1231	0.011051	0.082497	19	49388219	49417990	942	protein_coding	CCDC155	coiled-coil domain containing 155 [Source:HGNC Symbol;Acc:HGNC:26520]
ENSG00000161640	17.4145929426257	120.939111298987	-2.7823	6.2427e-08	1.4039e-05	19	49948985	49961172	2159	protein_coding	SIGLEC11	sialic acid binding Ig like lectin 11 [Source:HGNC Symbol;Acc:HGNC:15622]
ENSG00000161643	43.2561229339847	131.352076033463	-1.5992	0.0029482	0.035659	19	49969600	49975819	3876	pseudogene	SIGLEC16	sialic acid binding Ig like lectin 16 (gene/pseudogene) [Source:HGNC Symbol;Acc:HGNC:24851]
ENSG00000161649	8.76896673502151	41.8736112362578	-2.2591	0.0012542	0.0207	17	43847148	43863639	1419	protein_coding	CD300LG	CD300 molecule like family member g [Source:HGNC Symbol;Acc:HGNC:30455]
ENSG00000161800	669.420416138168	191.734540767691	1.7998	5.1239e-05	0.0023537	12	49976923	50033136	973	protein_coding	RACGAP1	Rac GTPase activating protein 1 [Source:HGNC Symbol;Acc:HGNC:9804]
ENSG00000161888	251.995850064853	85.0990707680787	1.56	0.043525	0.19063	19	11131520	11155807	929	protein_coding	SPC24	SPC24 component of NDC80 kinetochore complex [Source:HGNC Symbol;Acc:HGNC:26913]
ENSG00000161929	132.724394619948	372.505080170582	-1.4892	0.0005045	0.011109	17	5208920	5234860	1580	protein_coding	SCIMP	SLP adaptor and CSK interacting membrane protein [Source:HGNC Symbol;Acc:HGNC:33504]
ENSG00000162004	57.0865381602564	23.9951721495411	1.2256	0.022676	0.12919	16	722582	726954	1522	protein_coding	CCDC78	coiled-coil domain containing 78 [Source:HGNC Symbol;Acc:HGNC:14153]
ENSG00000162009	67.1683731753386	9.78578274425515	7.3925	5.6217e-05	0.0024981	16	1063867	1081454	2999	protein_coding	SSTR5	somatostatin receptor 5 [Source:HGNC Symbol;Acc:HGNC:11334]
ENSG00000162039	26.4269637839722	14.049314426365	-1.3266	0.021312	0.12437	16	1833986	1884294	1231	protein_coding	MEIOB	meiosis specific with OB-fold [Source:HGNC Symbol;Acc:HGNC:28569]
ENSG00000162062	128.458343383786	43.7899984345391	1.5408	0.037032	0.17299	16	2460086	2464963	1210	protein_coding	TEDC2	tubulin epsilon and delta complex 2 [Source:HGNC Symbol;Acc:HGNC:25849]
ENSG00000162063	275.653168761633	99.0866892979405	1.4683	0.0075187	0.064661	16	2429394	2458854	2397	protein_coding	CCNF	cyclin F [Source:HGNC Symbol;Acc:HGNC:1591]
ENSG00000162073	215.848919518025	69.0400937365716	1.6402	0.0024852	0.032002	16	2969270	2973484	1858	protein_coding	PAQR4	progestin and adipoQ receptor family member 4 [Source:HGNC Symbol;Acc:HGNC:26386]
ENSG00000162148	62.7925700737266	131.036113814983	-1.0576	0.00063421	0.013069	11	61481120	61490931	954	protein_coding	PPP1R32	protein phosphatase 1 regulatory subunit 32 [Source:HGNC Symbol;Acc:HGNC:28869]
ENSG00000162174	247.388121423055	96.3260010775084	1.3556	0.028713	0.14899	11	62337448	62393412	1074	protein_coding	ASRGL1	asparaginase and isoaspartyl peptidase 1 [Source:HGNC Symbol;Acc:HGNC:16448]
ENSG00000162365	1895.13620971969	17953.3869114355	-3.244	5.8116e-06	0.00047714	1	47137435	47149727	1908	protein_coding	CYP4A22	cytochrome P450 family 4 subfamily A member 22 [Source:HGNC Symbol;Acc:HGNC:20575]
ENSG00000162366	710.095208950196	66.2667750837737	3.421	0.00020387	0.0062176	1	47183582	47191044	771	protein_coding	PDZK1IP1	PDZK1 interacting protein 1 [Source:HGNC Symbol;Acc:HGNC:16887]
ENSG00000162367	72.6799030531008	156.046	-1.1031	0.01254	0.089192	1	47216290	47232225	2836	protein_coding	TAL1	TAL bHLH transcription factor 1, erythroid differentiation factor [Source:HGNC Symbol;Acc:HGNC:11556]
ENSG00000162373	5.47851142163089	15.7314541796907	-1.5155	0.011801	0.085877	1	48727519	48776969	864	protein_coding	BEND5	BEN domain containing 5 [Source:HGNC Symbol;Acc:HGNC:25668]
ENSG00000162391	15.6045947244827	91.3154781918764	-2.5592	0.0064604	0.058919	1	54609181	54623556	1709	protein_coding	FAM151A	family with sequence similarity 151 member A [Source:HGNC Symbol;Acc:HGNC:25032]
ENSG00000162398	17.0849169744687	8.19190324250244	1.0024	0.044042	0.19211	1	54806063	54842252	1733	protein_coding	LEXM	lymphocyte expansion molecule [Source:HGNC Symbol;Acc:HGNC:26854]
ENSG00000162407	1890.5887119133	6094.80947543078	-1.6887	2.5872e-06	0.00026536	1	56494761	56645301	1450	protein_coding	PLPP3	phospholipid phosphatase 3 [Source:HGNC Symbol;Acc:HGNC:9229]
ENSG00000162409	539.205579185344	138.379912069087	1.9599	0.00026112	0.0072536	1	56645314	56715335	9355	protein_coding	PRKAA2	protein kinase AMP-activated catalytic subunit alpha 2 [Source:HGNC Symbol;Acc:HGNC:9377]
ENSG00000162415	337.723857572774	116.441886001207	1.533	0.0072217	0.06329	1	45016399	45306209	3129	protein_coding	ZSWIM5	zinc finger SWIM-type containing 5 [Source:HGNC Symbol;Acc:HGNC:29299]
ENSG00000162460	109.473103812216	605.781151381615	-2.4679	0.0062222	0.057718	1	15742499	15747982	1070	protein_coding	TMEM82	transmembrane protein 82 [Source:HGNC Symbol;Acc:HGNC:32350]
ENSG00000162461	45.6786266533235	206.529389017152	-2.1762	1.5644e-05	0.0010008	1	15736258	15741392	1381	protein_coding	SLC25A34	solute carrier family 25 member 34 [Source:HGNC Symbol;Acc:HGNC:27653]
ENSG00000162482	1054.13142718879	2896.71538642458	-1.4583	0.033471	0.16363	1	19282573	19288770	1215	protein_coding	AKR7A3	aldo-keto reductase family 7 member A3 [Source:HGNC Symbol;Acc:HGNC:390]
ENSG00000162512	1921.64681040401	4516.26597841631	-1.2329	0.00044122	0.010227	1	30869466	30908758	3145	protein_coding	SDC3	syndecan 3 [Source:HGNC Symbol;Acc:HGNC:10660]
ENSG00000162522	2173.91160252161	1030.95811224973	1.0753	0.0055695	0.053846	1	32741830	32774970	3528	protein_coding	KIAA1522	KIAA1522 [Source:HGNC Symbol;Acc:HGNC:29301]
ENSG00000162543	142.463090142231	405.477919821098	-1.5088	0.024943	0.13672	1	20186096	20196050	5562	protein_coding	UBXN10	UBX domain protein 10 [Source:HGNC Symbol;Acc:HGNC:26354]
ENSG00000162551	182.974931118641	2052.3811619899	-3.4887	1.8963e-09	8.4556e-07	1	21509397	21578410	1733	protein_coding	ALPL	alkaline phosphatase, biomineralization associated [Source:HGNC Symbol;Acc:HGNC:438]
ENSG00000162595	35.1113378818318	123.444053989428	-1.813	0.023294	0.13139	1	68045886	68051717	2055	protein_coding	DIRAS3	DIRAS family GTPase 3 [Source:HGNC Symbol;Acc:HGNC:687]
ENSG00000162614	131.044534318776	387.591645719491	-1.5686	0.0016491	0.02449	1	77888513	77943895	1941	protein_coding	NEXN	nexilin F-actin binding protein [Source:HGNC Symbol;Acc:HGNC:29557]
ENSG00000162722	5.5406684479025	32.132803157215	-2.5327	0.00011499	0.0041768	1	247857187	247880138	5170	protein_coding	TRIM58	tripartite motif containing 58 [Source:HGNC Symbol;Acc:HGNC:24150]
ENSG00000162733	254.759717639218	510.145676773153	-1.0025	0.0032093	0.037632	1	162631373	162787405	3165	protein_coding	DDR2	discoidin domain receptor tyrosine kinase 2 [Source:HGNC Symbol;Acc:HGNC:2731]
ENSG00000162738	75.0601004959975	66.6717006284837	-1.1344	0.049694	0.20613	1	160400564	160428670	3685	protein_coding	VANGL2	VANGL planar cell polarity protein 2 [Source:HGNC Symbol;Acc:HGNC:15511]
ENSG00000162747	274.622422657964	449.803380862141	-2.1979	3.567e-06	0.0003404	1	161623196	161631963	1571	protein_coding	FCGR3B	Fc fragment of IgG receptor IIIb [Source:HGNC Symbol;Acc:HGNC:3620]
ENSG00000162769	629.309499472191	219.154612634825	1.5163	1.736e-06	0.00020043	1	212858275	212899363	1739	protein_coding	FLVCR1	FLVCR heme transporter 1 [Source:HGNC Symbol;Acc:HGNC:24682]
ENSG00000162772	1337.11874573263	3485.48427048932	-1.3821	0.0037426	0.041364	1	212565334	212620777	1147	protein_coding	ATF3	activating transcription factor 3 [Source:HGNC Symbol;Acc:HGNC:785]
ENSG00000162783	1674.62975135104	745.460409095384	1.1678	0.035105	0.16742	1	181088700	181092900	4201	protein_coding	IER5	immediate early response 5 [Source:HGNC Symbol;Acc:HGNC:5393]
ENSG00000162877	15.7231677723405	22.7431860553296	-1.9875	0.00013935	0.0047545	1	205828025	205850132	1441	protein_coding	PM20D1	peptidase M20 domain containing 1 [Source:HGNC Symbol;Acc:HGNC:26518]
ENSG00000162881	319.170802586074	721.895753496365	-1.1761	0.0034002	0.038905	2	42762499	42764135	1637	protein_coding	OXER1	oxoeicosanoid receptor 1 [Source:HGNC Symbol;Acc:HGNC:24884]
ENSG00000162882	1924.06108951455	5781.26939939633	-1.5872	0.0019187	0.027009	2	42767089	42792593	1003	protein_coding	HAAO	3-hydroxyanthranilate 3,4-dioxygenase [Source:HGNC Symbol;Acc:HGNC:4796]
ENSG00000162929	224.849227706929	88.4306008557816	1.3442	0.00018368	0.0057789	2	61065871	61138034	2503	protein_coding	KIAA1841	KIAA1841 [Source:HGNC Symbol;Acc:HGNC:29387]
ENSG00000162931	9.95835185101534	2.23067938127133	2.0669	0.048409	0.20342	1	228407935	228416861	1379	protein_coding	TRIM17	tripartite motif containing 17 [Source:HGNC Symbol;Acc:HGNC:13430]
ENSG00000162947	1.10968278879995	5.79577434462167	-2.5128	0.0040581	0.043497	2	149745648	149859191	1270	lincRNA	LINC01931	long intergenic non-protein coding RNA 1931 [Source:HGNC Symbol;Acc:HGNC:52743]
ENSG00000162981	79.2052453024456	161.525875538985	-1.0295	0.032785	0.16149	2	14632700	14650814	3203	protein_coding	LRATD1	LRAT domain containing 1 [Source:HGNC Symbol;Acc:HGNC:20743]
ENSG00000163006	116.999794173326	55.6462411896552	1.0638	0.0018942	0.026849	2	108786757	108885477	1604	protein_coding	CCDC138	coiled-coil domain containing 138 [Source:HGNC Symbol;Acc:HGNC:26531]
ENSG00000163071	40.3523589229214	238.558180720055	-2.5649	1.1445e-06	0.00014368	4	52051304	52097299	1466	protein_coding	SPATA18	spermatogenesis associated 18 [Source:HGNC Symbol;Acc:HGNC:29579]
ENSG00000163075	32.2253181115526	95.8833028188601	-1.5753	0.015666	0.10242	2	119544432	119662251	1250	protein_coding	CFAP221	cilia and flagella associated protein 221 [Source:HGNC Symbol;Acc:HGNC:33720]
ENSG00000163082	115.254879302283	96.7038068969599	-1.1158	0.044621	0.19377	2	222424543	222562621	4983	protein_coding	SGPP2	sphingosine-1-phosphate phosphatase 2 [Source:HGNC Symbol;Acc:HGNC:19953]
ENSG00000163145	14.9620089005005	69.6769932530245	-2.2359	8.3766e-06	0.0006138	4	15339818	15446167	2190	protein_coding	C1QTNF7	C1q and TNF related 7 [Source:HGNC Symbol;Acc:HGNC:14342]
ENSG00000163217	6.08553079715458	429.315874883737	-6.1815	9.2674e-11	5.8457e-08	2	68860909	68871397	6036	protein_coding	BMP10	bone morphogenetic protein 10 [Source:HGNC Symbol;Acc:HGNC:20869]
ENSG00000163295	11.1800837562805	0.742253361305512	3.9179	0.0043283	0.045411	2	232456125	232460753	2561	protein_coding	ALPI	alkaline phosphatase, intestinal [Source:HGNC Symbol;Acc:HGNC:437]
ENSG00000163348	1291.58684374658	643.174	1.0053	7.1326e-06	0.00055867	1	154957026	154963853	1693	protein_coding	PYGO2	pygopus family PHD finger 2 [Source:HGNC Symbol;Acc:HGNC:30257]
ENSG00000163362	472.256918632008	82.9113376600287	2.506	0.006156	0.057444	1	200891048	200915742	1727	protein_coding	INAVA	innate immunity activator [Source:HGNC Symbol;Acc:HGNC:25599]
ENSG00000163393	350.66302301225	117.475940359808	1.5745	0.023705	0.13301	1	115976513	116070054	2141	protein_coding	SLC22A15	solute carrier family 22 member 15 [Source:HGNC Symbol;Acc:HGNC:20301]
ENSG00000163399	5283.32296514484	1985.04320364853	1.4121	0.0032178	0.03769	1	116372668	116410261	1540	protein_coding	ATP1A1	ATPase Na+/K+ transporting subunit alpha 1 [Source:HGNC Symbol;Acc:HGNC:799]
ENSG00000163412	249.394868663704	511.238766125852	-1.0342	0.027125	0.14396	3	71675414	71754773	2873	protein_coding	EIF4E3	eukaryotic translation initiation factor 4E family member 3 [Source:HGNC Symbol;Acc:HGNC:31837]
ENSG00000163449	87.5422653388703	40.3916570368053	1.103	0.012943	0.09106	2	216081866	216102783	2410	protein_coding	TMEM169	transmembrane protein 169 [Source:HGNC Symbol;Acc:HGNC:25130]
ENSG00000163464	17.8658529590025	75.9013716168264	-2.0685	0.0038163	0.041711	2	218162841	218166962	2459	protein_coding	CXCR1	C-X-C motif chemokine receptor 1 [Source:HGNC Symbol;Acc:HGNC:6026]
ENSG00000163468	6782.66730873506	2583.98237794191	1.3921	2.0332e-06	0.00022491	1	156308968	156367873	1093	protein_coding	CCT3	chaperonin containing TCP1 subunit 3 [Source:HGNC Symbol;Acc:HGNC:1616]
ENSG00000163485	281.629796725769	50.7705757170174	1.8932	0.036938	0.17278	1	203090654	203167405	2111	protein_coding	ADORA1	adenosine A1 receptor [Source:HGNC Symbol;Acc:HGNC:262]
ENSG00000163507	212.967976429709	82.8207411791631	1.3557	0.010586	0.080687	3	108549864	108589644	2004	protein_coding	CIP2A	cellular inhibitor of PP2A [Source:HGNC Symbol;Acc:HGNC:29302]
ENSG00000163517	395.424372878135	105.900443639434	1.8945	9.8916e-08	2.0143e-05	3	13479724	13506424	1126	protein_coding	HDAC11	histone deacetylase 11 [Source:HGNC Symbol;Acc:HGNC:19086]
ENSG00000163518	4.25773829223531	0.148066722616114	3.5863	0.019476	NA	1	157573747	157598085	2042	protein_coding	FCRL4	Fc receptor like 4 [Source:HGNC Symbol;Acc:HGNC:18507]
ENSG00000163535	187.39551471078	58.5314960162505	1.67	0.0012985	0.021197	2	200510008	200584096	1342	protein_coding	SGO2	shugoshin 2 [Source:HGNC Symbol;Acc:HGNC:30812]
ENSG00000163536	204.988	94.1264901068209	1.1188	0.046755	0.19914	3	167735243	167825569	962	protein_coding	SERPINI1	serpin family I member 1 [Source:HGNC Symbol;Acc:HGNC:8943]
ENSG00000163554	12.5625931815538	1.63917209068165	2.7982	0.0034509	0.039284	1	158610704	158686715	1478	protein_coding	SPTA1	spectrin alpha, erythrocytic 1 [Source:HGNC Symbol;Acc:HGNC:11272]
ENSG00000163576	3.36181277815121	13.4920294373572	-1.9598	0.033747	0.16438	3	19879472	19947025	1628	protein_coding	EFHB	EF-hand domain family member B [Source:HGNC Symbol;Acc:HGNC:26330]
ENSG00000163584	490.800630833454	230.881723355419	1.086	0.00020368	0.0062176	3	170864875	170870208	836	protein_coding	RPL22L1	ribosomal protein L22 like 1 [Source:HGNC Symbol;Acc:HGNC:27610]
ENSG00000163586	16040.4269214687	51543.2460657776	-1.6841	0.0074442	0.064393	2	88122982	88128062	1242	protein_coding	FABP1	fatty acid binding protein 1 [Source:HGNC Symbol;Acc:HGNC:3555]
ENSG00000163629	64.9515651635244	186.921577060695	-1.5227	0.0024897	0.032002	4	86594315	86815171	4950	protein_coding	PTPN13	protein tyrosine phosphatase non-receptor type 13 [Source:HGNC Symbol;Acc:HGNC:9646]
ENSG00000163631	891353.704323605	2234576.59411922	-1.3259	0.030046	0.15275	4	73397114	73421482	1034	protein_coding	ALB	albumin [Source:HGNC Symbol;Acc:HGNC:399]
ENSG00000163637	94.3805526112485	323.790839815637	-1.7802	5.4261e-07	8.1355e-05	3	64092236	64445476	4416	protein_coding	PRICKLE2	prickle planar cell polarity protein 2 [Source:HGNC Symbol;Acc:HGNC:20340]
ENSG00000163687	258.99344544492	6903.65224421503	-4.7367	1.3288e-09	6.248e-07	3	58192257	58214697	1065	protein_coding	DNASE1L3	deoxyribonuclease 1 like 3 [Source:HGNC Symbol;Acc:HGNC:2959]
ENSG00000163736	0.146772129675916	1.65383584374856	-2.9383	0.039613	NA	4	73986439	73988190	1307	protein_coding	PPBP	pro-platelet basic protein [Source:HGNC Symbol;Acc:HGNC:9240]
ENSG00000163815	68.2523842386713	508.102994166679	-2.8967	8.7226e-07	0.00011507	3	45001548	45036071	758	protein_coding	CLEC3B	C-type lectin domain family 3 member B [Source:HGNC Symbol;Acc:HGNC:11891]
ENSG00000163823	307.018045059364	757.012278468836	-1.3021	0.0017939	0.02599	3	46201711	46208313	2646	protein_coding	CCR1	C-C motif chemokine receptor 1 [Source:HGNC Symbol;Acc:HGNC:1602]
ENSG00000163898	66.8257663427212	19.5271381829354	1.7722	0.012001	0.086862	3	185506262	185552588	1479	protein_coding	LIPH	lipase H [Source:HGNC Symbol;Acc:HGNC:18483]
ENSG00000163915	8.92605478035436	0.529462115986039	3.7475	0.0038192	0.041711	3	185712528	185729787	991	protein_coding	IGF2BP2-AS1	IGF2BP2 antisense RNA 1 [Source:HGNC Symbol;Acc:HGNC:32674]
ENSG00000163918	554.021030114347	181.902813810255	1.603	0.00048557	0.010844	3	186789880	186807058	846	protein_coding	RFC4	replication factor C subunit 4 [Source:HGNC Symbol;Acc:HGNC:9972]
ENSG00000163923	133.854601405606	33.7328303356373	1.9802	0.00089103	0.016638	3	187120948	187180908	710	protein_coding	RPL39L	ribosomal protein L39 like [Source:HGNC Symbol;Acc:HGNC:17094]
ENSG00000163958	24.6279397258616	76.4723012324201	-1.6337	0.015507	0.10181	3	196197452	196211437	1096	protein_coding	ZDHHC19	zinc finger DHHC-type palmitoyltransferase 19 [Source:HGNC Symbol;Acc:HGNC:20713]
ENSG00000163975	706.01863475471	136.904725412508	2.3638	0.00023229	0.0067498	3	196980590	197029835	2606	protein_coding	MELTF	melanotransferrin [Source:HGNC Symbol;Acc:HGNC:7037]
ENSG00000163993	733.729745420603	46.6610126200045	3.9711	0.0012625	0.02081	4	6693878	6697170	392	protein_coding	S100P	S100 calcium binding protein P [Source:HGNC Symbol;Acc:HGNC:10504]
ENSG00000164007	14.9485013453094	2.18962546692548	2.7605	0.026152	0.14091	1	42733093	42740254	2648	protein_coding	CLDN19	claudin 19 [Source:HGNC Symbol;Acc:HGNC:2040]
ENSG00000164032	1080.15651510075	374.776056680581	1.526	3.7707e-05	0.001931	4	99948086	99950355	1124	protein_coding	H2AZ1	H2A.Z variant histone 1 [Source:HGNC Symbol;Acc:HGNC:4741]
ENSG00000164039	347.436441382898	1101.72446429189	-1.6644	0.0002552	0.0071462	4	103077592	103099870	1376	protein_coding	BDH2	3-hydroxybutyrate dehydrogenase 2 [Source:HGNC Symbol;Acc:HGNC:32389]
ENSG00000164047	0.25722223014388	2.84816558684497	-3.1789	0.017309	NA	3	48223347	48225491	668	protein_coding	CAMP	cathelicidin antimicrobial peptide [Source:HGNC Symbol;Acc:HGNC:1472]
ENSG00000164082	8.92515778147659	22.5287869050604	-1.3548	0.013387	0.093015	3	51707068	51718613	2426	protein_coding	GRM2	glutamate metabotropic receptor 2 [Source:HGNC Symbol;Acc:HGNC:4594]
ENSG00000164087	193.82522495116	89.8553550020007	1.0977	0.0021063	0.028731	3	52075226	52154690	1898	protein_coding	POC1A	POC1 centriolar protein A [Source:HGNC Symbol;Acc:HGNC:24488]
ENSG00000164089	726.44918934784	2334.7886518952	-1.6842	0.012231	0.087818	4	108742048	108763054	1066	protein_coding	ETNPPL	ethanolamine-phosphate phospho-lyase [Source:HGNC Symbol;Acc:HGNC:14404]
ENSG00000164100	2.19267395652285	177.968989596664	-6.4371	4.5527e-11	3.364e-08	4	118033618	118258634	3995	protein_coding	NDST3	N-deacetylase and N-sulfotransferase 3 [Source:HGNC Symbol;Acc:HGNC:7682]
ENSG00000164107	60.0006521082417	392.827395002913	-2.7162	0.0022507	0.030005	4	173524969	173530229	1619	protein_coding	HAND2	heart and neural crest derivatives expressed 2 [Source:HGNC Symbol;Acc:HGNC:4808]
ENSG00000164109	214.349582769057	58.1858731443367	1.8671	0.00022631	0.0066285	4	120055623	120066858	1684	protein_coding	MAD2L1	mitotic arrest deficient 2 like 1 [Source:HGNC Symbol;Acc:HGNC:6763]
ENSG00000164128	102.13596437502	710.908096917819	-2.7974	0.00041983	0.0099001	4	163323962	163344832	999	protein_coding	NPY1R	neuropeptide Y receptor Y1 [Source:HGNC Symbol;Acc:HGNC:7956]
ENSG00000164129	2.85838949252163	22.747370659668	-2.9998	4.055e-05	0.0020245	4	163343892	163351934	2163	protein_coding	NPY5R	neuropeptide Y receptor Y5 [Source:HGNC Symbol;Acc:HGNC:7958]
ENSG00000164136	217.031295662015	87.6059945800977	1.3113	0.023647	0.13281	4	141636583	141733987	1964	protein_coding	IL15	interleukin 15 [Source:HGNC Symbol;Acc:HGNC:5977]
ENSG00000164161	25.7602982826468	944.726825826076	-5.2075	5.9251e-09	1.9901e-06	4	144646156	144745271	1981	protein_coding	HHIP	hedgehog interacting protein [Source:HGNC Symbol;Acc:HGNC:14866]
ENSG00000164171	669.797242629026	143.949147987387	2.214	0.00029155	0.0078096	5	52989340	53094779	4302	protein_coding	ITGA2	integrin subunit alpha 2 [Source:HGNC Symbol;Acc:HGNC:6137]
ENSG00000164185	1.02350444146573	6.20800163371387	-2.5463	0.017616	0.11031	5	122129546	122182658	1292	protein_coding	ZNF474	zinc finger protein 474 [Source:HGNC Symbol;Acc:HGNC:23245]
ENSG00000164188	94.3088642692349	405.830538842751	-2.1051	0.0054379	0.05309	5	36246913	36302114	2251	protein_coding	RANBP3L	RAN binding protein 3 like [Source:HGNC Symbol;Acc:HGNC:26353]
ENSG00000164197	69.9070414819575	228.784310221483	-1.7159	8.5516e-05	0.0034235	5	64165843	64372869	2364	protein_coding	RNF180	ring finger protein 180 [Source:HGNC Symbol;Acc:HGNC:27752]
ENSG00000164220	197.674	202.502666772627	-1.8745	0.0018727	0.026654	5	76615482	76623413	2392	protein_coding	F2RL2	coagulation factor II thrombin receptor like 2 [Source:HGNC Symbol;Acc:HGNC:3539]
ENSG00000164270	75.6243399042221	11.9145769565362	2.0605	0.00081527	0.015582	5	148446042	148677235	2261	protein_coding	HTR4	5-hydroxytryptamine receptor 4 [Source:HGNC Symbol;Acc:HGNC:5299]
ENSG00000164283	746.357424413206	116.884903311895	2.6714	0.0005531	0.0118	5	54977867	55022671	1196	protein_coding	ESM1	endothelial cell specific molecule 1 [Source:HGNC Symbol;Acc:HGNC:3466]
ENSG00000164309	289.018210194454	313.604134413353	-1.3213	0.019346	0.11673	5	79689836	79800240	6035	protein_coding	CMYA5	cardiomyopathy associated 5 [Source:HGNC Symbol;Acc:HGNC:14305]
ENSG00000164330	221.476869817292	81.1822786134149	1.4404	0.010143	0.078447	5	158695920	159099916	2835	protein_coding	EBF1	EBF transcription factor 1 [Source:HGNC Symbol;Acc:HGNC:3126]
ENSG00000164362	1036.61271691423	12.7667883472223	4.7406	5.126e-07	7.8443e-05	5	1253147	1295068	2693	protein_coding	TERT	telomerase reverse transcriptase [Source:HGNC Symbol;Acc:HGNC:11730]
ENSG00000164512	13.5789285365277	161.386697849451	-3.5713	1.9661e-06	0.00022046	5	56099680	56233330	1326	protein_coding	ANKRD55	ankyrin repeat domain 55 [Source:HGNC Symbol;Acc:HGNC:25681]
ENSG00000164542	288.599144839388	141.78223798103	1.0238	0.011679	0.085273	7	36324152	36390125	2091	protein_coding	KIAA0895	KIAA0895 [Source:HGNC Symbol;Acc:HGNC:22206]
ENSG00000164611	499.585271784303	119.207791162784	2.0628	0.0042762	0.04502	5	160421855	160428739	759	protein_coding	PTTG1	PTTG1 regulator of sister chromatid separation, securin [Source:HGNC Symbol;Acc:HGNC:9690]
ENSG00000164619	15.3672622527184	508.044642713006	-5.072	2.1079e-16	1.3629e-12	7	33904308	34156427	2759	protein_coding	BMPER	BMP binding endothelial regulator [Source:HGNC Symbol;Acc:HGNC:24154]
ENSG00000164651	45.2877612994143	4.61930905617777	3.2677	0.048538	0.20375	7	20782279	20786886	2670	protein_coding	SP8	Sp8 transcription factor [Source:HGNC Symbol;Acc:HGNC:19196]
ENSG00000164692	6928.05884236455	19327.7245975891	1.2976	0.021749	0.12604	7	94394895	94431227	1546	protein_coding	COL1A2	collagen type I alpha 2 chain [Source:HGNC Symbol;Acc:HGNC:2198]
ENSG00000164695	326.292196150921	151.034775344334	1.1087	0.00051816	0.011289	8	81732448	81759515	1852	protein_coding	CHMP4C	charged multivesicular body protein 4C [Source:HGNC Symbol;Acc:HGNC:30599]
ENSG00000164736	54.6361397840583	115.040406651549	-1.073	0.017603	0.11028	8	54457935	54460892	2346	protein_coding	SOX17	SRY-box transcription factor 17 [Source:HGNC Symbol;Acc:HGNC:18122]
ENSG00000164742	153.082296858301	1382.47472746109	-3.1743	7.0751e-06	0.00055616	7	45574140	45723116	3593	protein_coding	ADCY1	adenylate cyclase 1 [Source:HGNC Symbol;Acc:HGNC:232]
ENSG00000164754	4019.17065228031	1864.02158675437	1.1082	1.484e-07	2.822e-05	8	116845934	116874776	4221	protein_coding	RAD21	RAD21 cohesin complex component [Source:HGNC Symbol;Acc:HGNC:9811]
ENSG00000164764	110.957869409329	35.4973733368965	1.643	0.0033467	0.038512	8	73064543	73124088	2835	protein_coding	SBSPON	somatomedin B and thrombospondin type 1 domain containing [Source:HGNC Symbol;Acc:HGNC:30362]
ENSG00000164841	93.4425978661157	32.4923170970337	1.5078	0.020785	0.12231	8	108606850	108787594	3769	protein_coding	TMEM74	transmembrane protein 74 [Source:HGNC Symbol;Acc:HGNC:26409]
ENSG00000164867	238.335887582167	632.461543939888	-1.4077	0.00089904	0.016703	7	150991017	151014588	1705	protein_coding	NOS3	nitric oxide synthase 3 [Source:HGNC Symbol;Acc:HGNC:7876]
ENSG00000164889	3177.3887353203	1549.68893020467	1.0355	0.0017022	0.025057	7	151057210	151076526	1515	protein_coding	SLC4A2	solute carrier family 4 member 2 [Source:HGNC Symbol;Acc:HGNC:11028]
ENSG00000164929	98.7149111479528	134.495838862402	-1.9868	0.0010482	0.018385	8	103140713	103230305	1073	protein_coding	BAALC	BAALC binder of MAP3K1 and KLF4 [Source:HGNC Symbol;Acc:HGNC:14333]
ENSG00000164932	185.564851573484	340.715693688318	1.697	0.0074193	0.064281	8	103371538	103382989	892	protein_coding	CTHRC1	collagen triple helix repeat containing 1 [Source:HGNC Symbol;Acc:HGNC:18831]
ENSG00000164941	1035.5233840943	432.367161356214	1.2606	3.9406e-07	6.3695e-05	8	94813311	94881746	1396	protein_coding	INTS8	integrator complex subunit 8 [Source:HGNC Symbol;Acc:HGNC:26048]
ENSG00000164944	1407.05138338963	691.705889360058	1.0246	5.3231e-08	1.2402e-05	8	94487689	94553529	2532	protein_coding	VIRMA	vir like m6A methyltransferase associated [Source:HGNC Symbol;Acc:HGNC:24500]
ENSG00000164946	22.7706724386514	73.308824935369	-3.5922	4.4463e-09	1.6665e-06	9	14737152	14910995	2568	protein_coding	FREM1	FRAS1 related extracellular matrix 1 [Source:HGNC Symbol;Acc:HGNC:23399]
ENSG00000164983	1068.34766654491	526.817252978967	1.0182	0.0021906	0.029476	8	124306189	124372701	2948	protein_coding	TMEM65	transmembrane protein 65 [Source:HGNC Symbol;Acc:HGNC:25203]
ENSG00000165030	1261.62841985017	2580.00581150331	-1.032	0.0072251	0.063298	9	91409045	91423832	2055	protein_coding	NFIL3	nuclear factor, interleukin 3 regulated [Source:HGNC Symbol;Acc:HGNC:7787]
ENSG00000165060	196.458492504408	419.041531042963	-1.0955	0.0090755	0.073385	9	69035751	69079076	2846	protein_coding	FXN	frataxin [Source:HGNC Symbol;Acc:HGNC:3951]
ENSG00000165091	4.68896328082582	1.07606573213833	2.2738	0.040044	0.18131	9	72521608	72838297	2452	protein_coding	TMC1	transmembrane channel like 1 [Source:HGNC Symbol;Acc:HGNC:16513]
ENSG00000165105	568.78868941657	146.408451986873	1.9548	0.0027611	0.034134	9	82979590	83063177	3675	protein_coding	RASEF	RAS and EF-hand domain containing [Source:HGNC Symbol;Acc:HGNC:26464]
ENSG00000165124	148.754981371261	498.77650793031	-1.7474	0.0060658	0.056941	9	110365248	110579880	5293	protein_coding	SVEP1	sushi, von Willebrand factor type A, EGF and pentraxin domain containing 1 [Source:HGNC Symbol;Acc:HGNC:15985]
ENSG00000165125	2.50583609537205	39.0458383242857	-3.9368	3.3167e-09	1.2803e-06	7	142871208	142885745	2442	protein_coding	TRPV6	transient receptor potential cation channel subfamily V member 6 [Source:HGNC Symbol;Acc:HGNC:14006]
ENSG00000165138	549.114490204172	178.585947778067	1.6193	0.0063789	0.058486	9	98731329	98796965	2394	protein_coding	ANKS6	ankyrin repeat and sterile alpha motif domain containing 6 [Source:HGNC Symbol;Acc:HGNC:26724]
ENSG00000165140	1716.25565482548	11406.2469619449	-2.7325	1.9742e-06	0.00022046	9	94603133	94640249	1217	protein_coding	FBP1	fructose-bisphosphatase 1 [Source:HGNC Symbol;Acc:HGNC:3606]
ENSG00000165171	94.2591677870507	36.3778639701206	1.3679	0.0052389	0.051634	7	73834590	73842516	761	protein_coding	METTL27	methyltransferase like 27 [Source:HGNC Symbol;Acc:HGNC:19068]
ENSG00000165194	4.87290261077033	14.7504714746771	-1.5717	0.010654	0.081012	X	100291644	100410273	5223	protein_coding	PCDH19	protocadherin 19 [Source:HGNC Symbol;Acc:HGNC:14270]
ENSG00000165269	516.66933953844	1626.54603782677	-1.6545	0.0020816	0.028454	9	33383179	33402682	1104	protein_coding	AQP7	aquaporin 7 [Source:HGNC Symbol;Acc:HGNC:640]
ENSG00000165272	733.774079477531	2312.2863959627	-1.6561	4.6896e-06	0.00041394	9	33441156	33447596	1282	protein_coding	AQP3	aquaporin 3 (Gill blood group) [Source:HGNC Symbol;Acc:HGNC:636]
ENSG00000165304	353.112031287103	79.9545404524988	2.135	0.0025501	0.032488	9	36572862	36677683	1722	protein_coding	MELK	maternal embryonic leucine zipper kinase [Source:HGNC Symbol;Acc:HGNC:16870]
ENSG00000165457	559.303574077515	1241.12080412886	-1.1493	0.01427	0.096862	11	72216601	72221950	785	protein_coding	FOLR2	folate receptor beta [Source:HGNC Symbol;Acc:HGNC:3793]
ENSG00000165480	292.379255553138	54.8506310529576	2.4066	0.0048182	0.048756	13	21153595	21176552	1561	protein_coding	SKA3	spindle and kinetochore associated complex subunit 3 [Source:HGNC Symbol;Acc:HGNC:20262]
ENSG00000165490	147.823424522093	62.9582663092046	1.2242	0.030769	0.15532	11	82899975	82958277	1439	protein_coding	DDIAS	DNA damage induced apoptosis suppressor [Source:HGNC Symbol;Acc:HGNC:26351]
ENSG00000165584	6.6447271174917	0.254797921185339	3.9153	0.024623	0.13563	X	48346427	48356707	974	protein_coding	SSX3	SSX family member 3 [Source:HGNC Symbol;Acc:HGNC:11337]
ENSG00000165633	630.138681746517	300.359208386451	1.0678	0.038397	0.1771	10	49014236	49115522	3081	protein_coding	VSTM4	V-set and transmembrane domain containing 4 [Source:HGNC Symbol;Acc:HGNC:26470]
ENSG00000165682	11.0602497257057	1557.86682585776	-7.161	9.7517e-12	1.0088e-08	12	9985642	10013424	1371	protein_coding	CLEC1B	C-type lectin domain family 1 member B [Source:HGNC Symbol;Acc:HGNC:24356]
ENSG00000165731	7.78583	51.374988875136	-2.7087	0.00024145	0.0068855	10	43077064	43130351	3073	protein_coding	RET	ret proto-oncogene [Source:HGNC Symbol;Acc:HGNC:9967]
ENSG00000165795	3717.89	11113.4290772582	-1.5798	8.9477e-05	0.0035329	14	21016763	21070872	994	protein_coding	NDRG2	NDRG family member 2 [Source:HGNC Symbol;Acc:HGNC:14460]
ENSG00000165799	7.41356101439868	19.9097895390943	-1.4011	0.048315	0.2032	14	21042316	21044234	1142	protein_coding	RNASE7	ribonuclease A family member 7 [Source:HGNC Symbol;Acc:HGNC:19278]
ENSG00000165816	8.23390838408804	14.8400778059829	-1.8051	0.00064537	0.013247	10	114239254	114294489	3773	protein_coding	VWA2	von Willebrand factor A domain containing 2 [Source:HGNC Symbol;Acc:HGNC:24709]
ENSG00000165841	359.102043484497	1213.06377938103	-1.7561	0.0035956	0.04029	10	94762681	94855547	2727	protein_coding	CYP2C19	cytochrome P450 family 2 subfamily C member 19 [Source:HGNC Symbol;Acc:HGNC:2621]
ENSG00000165891	107.270494758462	29.8921867557991	1.8297	0.02105	0.1233	12	77021248	77065569	2413	protein_coding	E2F7	E2F transcription factor 7 [Source:HGNC Symbol;Acc:HGNC:23820]
ENSG00000165899	9.05646844083801	0.776889724898485	3.4318	6.8966e-05	0.0029433	12	80099537	80380880	4206	protein_coding	OTOGL	otogelin like [Source:HGNC Symbol;Acc:HGNC:26901]
ENSG00000165966	4.2636481194536	35.1234	-3.0993	0.0010769	0.018691	12	41188320	41574745	3416	protein_coding	PDZRN4	PDZ domain containing ring finger 4 [Source:HGNC Symbol;Acc:HGNC:30552]
ENSG00000165972	25.5807608376131	75.7409510333134	-1.5674	0.00275	0.034029	12	95867048	95942635	937	protein_coding	CCDC38	coiled-coil domain containing 38 [Source:HGNC Symbol;Acc:HGNC:26843]
ENSG00000165995	174.975029912968	401.800858251022	-1.2017	0.0017376	0.025404	10	18140424	18543557	3084	protein_coding	CACNB2	calcium voltage-gated channel auxiliary subunit beta 2 [Source:HGNC Symbol;Acc:HGNC:1402]
ENSG00000166004	176.526794196428	85.1443548939047	1.0446	1.1868e-05	0.00080769	11	93661682	93730358	2456	protein_coding	CEP295	centrosomal protein 295 [Source:HGNC Symbol;Acc:HGNC:29366]
ENSG00000166006	5.37007348206604	0.577139433087122	3.0153	0.044159	0.19241	12	75040077	75209839	2817	protein_coding	KCNC2	potassium voltage-gated channel subfamily C member 2 [Source:HGNC Symbol;Acc:HGNC:6234]
ENSG00000166035	1138.7953893926	3455.62406065362	-1.6017	0.0046189	0.047365	15	58410569	58569844	1778	protein_coding	LIPC	lipase C, hepatic type [Source:HGNC Symbol;Acc:HGNC:6619]
ENSG00000166104	10.162759715382	45.5391675213716	-2.1828	0.0025793	0.032747	15	62242751	62253235	3196	pseudogene	AC126323.1	golgin subfamily A pseudogene
ENSG00000166123	2813.66044513644	7297.0808379082	-1.3749	0.013484	0.093519	16	46884362	46931289	2814	protein_coding	GPT2	glutamic--pyruvic transaminase 2 [Source:HGNC Symbol;Acc:HGNC:18062]
ENSG00000166148	190.372606705037	1066.78324616626	-2.4864	0.00048235	0.01081	12	63142759	63151201	3456	protein_coding	AVPR1A	arginine vasopressin receptor 1A [Source:HGNC Symbol;Acc:HGNC:895]
ENSG00000166183	635.598451741484	3714.40303064836	-2.5469	0.00099752	0.017743	14	104085686	104115582	1221	protein_coding	ASPG	asparaginase [Source:HGNC Symbol;Acc:HGNC:20123]
ENSG00000166211	5.99847325858506	48.5748079194293	-3.0401	2.9906e-05	0.001608	12	101475336	101486997	1217	protein_coding	SPIC	Spi-C transcription factor [Source:HGNC Symbol;Acc:HGNC:29549]
ENSG00000166292	117.294297812808	89.6083671791381	-1.3356	0.036057	0.17017	17	55719627	55732121	1023	protein_coding	TMEM100	transmembrane protein 100 [Source:HGNC Symbol;Acc:HGNC:25607]
ENSG00000166341	275.135546152491	632.822112045368	-1.2016	0.0035439	0.039831	11	6621330	6655809	5561	protein_coding	DCHS1	dachsous cadherin-related 1 [Source:HGNC Symbol;Acc:HGNC:13681]
ENSG00000166349	11.205306911535	37.4828024829053	-1.728	0.0023037	0.030366	11	36510372	36593156	5175	protein_coding	RAG1	recombination activating 1 [Source:HGNC Symbol;Acc:HGNC:9831]
ENSG00000166391	524.461543919727	2947.19507667269	-2.4903	0.0041865	0.044421	11	75717838	75732958	2383	protein_coding	MOGAT2	monoacylglycerol O-acyltransferase 2 [Source:HGNC Symbol;Acc:HGNC:23248]
ENSG00000166394	67.9356927258799	183.840777699361	-1.4354	6.778e-05	0.002907	11	7665100	7677222	1291	protein_coding	CYB5R2	cytochrome b5 reductase 2 [Source:HGNC Symbol;Acc:HGNC:24376]
ENSG00000166401	228.644537935461	642.387156382323	-1.491	0.00035229	0.0088888	18	63970029	64019779	1759	protein_coding	SERPINB8	serpin family B member 8 [Source:HGNC Symbol;Acc:HGNC:8952]
ENSG00000166405	37.144246724839	164.891759920699	-2.148	0.0040337	0.043289	11	8106056	8169055	2233	protein_coding	RIC3	RIC3 acetylcholine receptor chaperone [Source:HGNC Symbol;Acc:HGNC:30338]
ENSG00000166415	1131.40149376581	2277.90647847841	-2.5484	7.2151e-06	0.00055867	15	53513741	53762878	4500	protein_coding	WDR72	WD repeat domain 72 [Source:HGNC Symbol;Acc:HGNC:26790]
ENSG00000166482	311.082365951134	1562.89992793629	-2.3302	0.00083684	0.015831	17	19383442	19387190	1430	protein_coding	MFAP4	microfibril associated protein 4 [Source:HGNC Symbol;Acc:HGNC:7035]
ENSG00000166501	328.167862887664	516.339546600631	-1.1894	0.0020494	0.028145	16	23835983	24220611	1390	protein_coding	PRKCB	protein kinase C beta [Source:HGNC Symbol;Acc:HGNC:9395]
ENSG00000166579	1094.55453188811	2309.09472916695	-1.077	1.0645e-05	0.00073866	17	8413131	8490411	1073	protein_coding	NDEL1	nudE neurodevelopment protein 1 like 1 [Source:HGNC Symbol;Acc:HGNC:17620]
ENSG00000166736	18.3411024784002	1.45500409886953	3.5554	0.014257	0.096816	11	113975075	113990313	1896	protein_coding	HTR3A	5-hydroxytryptamine receptor 3A [Source:HGNC Symbol;Acc:HGNC:5297]
ENSG00000166741	2705.3209580431	11551.2441463858	-2.0941	0.00033716	0.0085993	11	114257787	114313536	1104	protein_coding	NNMT	nicotinamide N-methyltransferase [Source:HGNC Symbol;Acc:HGNC:7861]
ENSG00000166803	87.4043865004982	22.4426001588481	1.9416	0.0021352	0.028978	15	64364304	64387687	936	protein_coding	PCLAF	PCNA clamp associated factor [Source:HGNC Symbol;Acc:HGNC:28961]
ENSG00000166816	718.394857144061	2163.97237814161	-1.5907	0.0036704	0.040896	16	75111860	75116780	1714	protein_coding	LDHD	lactate dehydrogenase D [Source:HGNC Symbol;Acc:HGNC:19708]
ENSG00000166819	206.525097755159	895.938070356561	-2.12	8.0204e-05	0.0032768	15	89664367	89679427	1872	protein_coding	PLIN1	perilipin 1 [Source:HGNC Symbol;Acc:HGNC:9076]
ENSG00000166823	49.386251634201	8.23315153483474	2.5625	0.00083511	0.015822	15	89749875	89751249	772	protein_coding	MESP1	mesoderm posterior bHLH transcription factor 1 [Source:HGNC Symbol;Acc:HGNC:29658]
ENSG00000166840	1187.46510239324	6984.50959825602	-2.5562	0.00040732	0.0097287	11	58905398	59043527	1083	protein_coding	GLYATL1	glycine-N-acyltransferase like 1 [Source:HGNC Symbol;Acc:HGNC:30519]
ENSG00000166851	397.786522222949	129.477663519685	1.6149	0.004281	0.045025	16	23677656	23690367	1206	protein_coding	PLK1	polo like kinase 1 [Source:HGNC Symbol;Acc:HGNC:9077]
ENSG00000166856	25.2476772164084	602.616077162827	-4.5893	4.6413e-09	1.7148e-06	12	56994492	56998447	1487	protein_coding	GPR182	G protein-coupled receptor 182 [Source:HGNC Symbol;Acc:HGNC:13708]
ENSG00000166863	13.1561741558359	2.34733952233753	2.4862	0.014476	0.097851	12	57010000	57028883	900	protein_coding	TAC3	tachykinin precursor 3 [Source:HGNC Symbol;Acc:HGNC:11521]
ENSG00000166866	106.841581482124	26.2363	2.0134	0.0093537	0.074547	12	57028517	57051198	1515	protein_coding	MYO1A	myosin IA [Source:HGNC Symbol;Acc:HGNC:7595]
ENSG00000166897	338.47424097537	67.8616238214148	2.3117	0.0026221	0.033047	22	37367960	37427479	1839	protein_coding	ELFN2	extracellular leucine rich repeat and fibronectin type III domain containing 2 [Source:HGNC Symbol;Acc:HGNC:29396]
ENSG00000166920	129.529733753908	26.4613495331055	2.274	0.0045397	0.046776	15	45430579	45448761	642	protein_coding	C15orf48	chromosome 15 open reading frame 48 [Source:HGNC Symbol;Acc:HGNC:29898]
ENSG00000166926	21.2626646745811	102.677633082634	-2.2828	0.00041994	0.0099001	11	60327255	60396596	736	protein_coding	MS4A6E	membrane spanning 4-domains A6E [Source:HGNC Symbol;Acc:HGNC:14285]
ENSG00000166927	827.073866505528	2135.40705137024	-1.3684	7.1887e-05	0.003023	11	60378485	60395951	1094	protein_coding	MS4A7	membrane spanning 4-domains A7 [Source:HGNC Symbol;Acc:HGNC:13378]
ENSG00000167011	10.277853474487	1.04104097630959	3.2618	0.007914	0.067017	7	101170496	101180293	1585	protein_coding	NAT16	N-acetyltransferase 16 (putative) [Source:HGNC Symbol;Acc:HGNC:22030]
ENSG00000167037	104.348964458201	41.4277375691658	1.3256	0.028441	0.14802	22	24806169	24927578	4397	protein_coding	SGSM1	small G protein signaling modulator 1 [Source:HGNC Symbol;Acc:HGNC:29410]
ENSG00000167080	42.3847742221114	0.975594568393131	2.6046	0.030951	0.15597	17	49132460	49176840	4127	protein_coding	B4GALNT2	beta-1,4-N-acetyl-galactosaminyltransferase 2 [Source:HGNC Symbol;Acc:HGNC:24136]
ENSG00000167106	1691.52899842849	3660.6660290122	-1.1141	0.00023586	0.0068153	9	127940582	127980989	2394	protein_coding	FAM102A	family with sequence similarity 102 member A [Source:HGNC Symbol;Acc:HGNC:31419]
ENSG00000167165	619.955663475912	490.326396576904	1.2913	0.043614	0.19089	2	233691607	233773300	1119	protein_coding	UGT1A6	UDP glucuronosyltransferase family 1 member A6 [Source:HGNC Symbol;Acc:HGNC:12538]
ENSG00000167183	197.846151597808	36.3077804396366	2.4449	0.0022728	0.030128	17	47951967	47957883	1524	protein_coding	PRR15L	proline rich 15 like [Source:HGNC Symbol;Acc:HGNC:28149]
ENSG00000167261	83.3870322792385	183.904584992048	-1.1368	0.021977	0.12681	16	67987394	68000586	1089	protein_coding	DPEP2	dipeptidase 2 [Source:HGNC Symbol;Acc:HGNC:23028]
ENSG00000167281	7.3101776942292	2.42948923264967	1.5588	0.048046	0.2028	17	79089345	79611051	1568	protein_coding	RBFOX3	RNA binding fox-1 homolog 3 [Source:HGNC Symbol;Acc:HGNC:27097]
ENSG00000167315	3346.78238922633	9764.38851200643	-1.5448	0.00024336	0.006924	18	49782164	49813953	1453	protein_coding	ACAA2	acetyl-CoA acyltransferase 2 [Source:HGNC Symbol;Acc:HGNC:83]
ENSG00000167325	1094.17986737464	503.799312403557	1.117	0.0010594	0.018524	11	4094707	4138932	1329	protein_coding	RRM1	ribonucleotide reductase catalytic subunit M1 [Source:HGNC Symbol;Acc:HGNC:10451]
ENSG00000167332	2.72736993140882	0.063134082221001	3.1876	0.020044	NA	11	4680171	4697854	2000	protein_coding	OR51E2	olfactory receptor family 51 subfamily E member 2 [Source:HGNC Symbol;Acc:HGNC:15195]
ENSG00000167513	286.647313187899	87.9443048663108	1.6974	0.0083792	0.06959	16	88803789	88809258	1323	protein_coding	CDT1	chromatin licensing and DNA replication factor 1 [Source:HGNC Symbol;Acc:HGNC:24576]
ENSG00000167536	73.4687217653139	26.9484144175769	1.4426	0.0032918	0.038159	17	28897781	28903079	1365	protein_coding	DHRS13	dehydrogenase/reductase 13 [Source:HGNC Symbol;Acc:HGNC:28326]
ENSG00000167588	828.687974661498	3094.95262272776	-1.9009	0.0044869	0.046434	12	50103982	50111313	1132	protein_coding	GPD1	glycerol-3-phosphate dehydrogenase 1 [Source:HGNC Symbol;Acc:HGNC:4455]
ENSG00000167600	85.0197189715119	209.998730229264	-1.3057	0.025961	0.14035	19	41193210	41207539	1086	protein_coding	CYP2S1	cytochrome P450 family 2 subfamily S member 1 [Source:HGNC Symbol;Acc:HGNC:15654]
ENSG00000167601	629.84403480324	1616.38998563117	-1.3591	0.0055431	0.053719	19	41219223	41261766	2546	protein_coding	AXL	AXL receptor tyrosine kinase [Source:HGNC Symbol;Acc:HGNC:905]
ENSG00000167612	105.737149168882	1.14861053221022	3.7545	0.01763	0.11032	12	51888009	51891727	1572	protein_coding	ANKRD33	ankyrin repeat domain 33 [Source:HGNC Symbol;Acc:HGNC:13788]
ENSG00000167615	65.0752913273754	26.5227402692122	1.2922	0.0021204	0.028861	19	54449190	54462016	2187	protein_coding	LENG8	leukocyte receptor cluster member 8 [Source:HGNC Symbol;Acc:HGNC:15500]
ENSG00000167619	92.6330739085902	23.5825646172933	1.9625	0.02309	0.13067	19	42313309	42325064	1431	protein_coding	TMEM145	transmembrane protein 145 [Source:HGNC Symbol;Acc:HGNC:26912]
ENSG00000167632	833.284211707774	411.237312246998	1.0184	0.00013067	0.0045607	8	139727725	140458579	1652	protein_coding	TRAPPC9	trafficking protein particle complex 9 [Source:HGNC Symbol;Acc:HGNC:30832]
ENSG00000167642	167.711616974303	150.046728382923	-1.2413	0.014376	0.097377	19	38244035	38292615	1072	protein_coding	SPINT2	serine peptidase inhibitor, Kunitz type 2 [Source:HGNC Symbol;Acc:HGNC:11247]
ENSG00000167670	554.316259482623	308.976408630421	1.2982	3.0818e-05	0.0016467	19	4402640	4445018	1035	protein_coding	CHAF1A	chromatin assembly factor 1 subunit A [Source:HGNC Symbol;Acc:HGNC:1910]
ENSG00000167693	149.560625782574	331.596027887074	-1.149	0.025522	0.13875	17	799310	979776	1125	protein_coding	NXN	nucleoredoxin [Source:HGNC Symbol;Acc:HGNC:18008]
ENSG00000167702	1111.48194374915	508.870169485935	1.1271	0.0046106	0.047318	8	144466043	144474202	1777	protein_coding	KIFC2	kinesin family member C2 [Source:HGNC Symbol;Acc:HGNC:29530]
ENSG00000167703	8.60198133252741	24.3300002613418	-1.485	0.02384	0.13331	17	1569268	1628886	1787	protein_coding	SLC43A2	solute carrier family 43 member 2 [Source:HGNC Symbol;Acc:HGNC:23087]
ENSG00000167723	17.5548922379466	227.027378753138	-3.6839	6.0231e-09	1.9971e-06	17	3510502	3557812	3088	protein_coding	TRPV3	transient receptor potential cation channel subfamily V member 3 [Source:HGNC Symbol;Acc:HGNC:18084]
ENSG00000167741	113.517812639879	60.7415091203354	-2.9173	0.0036376	0.040584	17	4556927	4560818	1754	protein_coding	GGT6	gamma-glutamyltransferase 6 [Source:HGNC Symbol;Acc:HGNC:26891]
ENSG00000167772	977.322342122449	3377.83267219496	-1.7889	0.0013764	0.022056	19	8363289	8374370	1097	protein_coding	ANGPTL4	angiopoietin like 4 [Source:HGNC Symbol;Acc:HGNC:16039]
ENSG00000167779	121.655500626468	119.943613646232	-1.2215	0.0038418	0.041869	12	53097436	53102345	830	protein_coding	IGFBP6	insulin like growth factor binding protein 6 [Source:HGNC Symbol;Acc:HGNC:5475]
ENSG00000167798	229.229126562746	1880.94059239356	-3.0365	1.7098e-05	0.0010655	19	10037803	10074135	4954	pseudogene	C3P1	complement component 3 precursor pseudogene [Source:HGNC Symbol;Acc:HGNC:34414]
ENSG00000167900	540.812963415883	161.331843212704	1.739	2.7689e-05	0.0015452	17	78174091	78187233	949	protein_coding	TK1	thymidine kinase 1 [Source:HGNC Symbol;Acc:HGNC:11830]
ENSG00000167910	4139.49286804024	771.903892269828	2.4233	0.0029659	0.035826	8	58490178	58500163	2877	protein_coding	CYP7A1	cytochrome P450 family 7 subfamily A member 1 [Source:HGNC Symbol;Acc:HGNC:2651]
ENSG00000167964	271.83717391718	558.732292456206	-1.0397	0.035145	0.16757	16	2140803	2154165	1133	protein_coding	RAB26	RAB26, member RAS oncogene family [Source:HGNC Symbol;Acc:HGNC:14259]
ENSG00000167971	22.6728965111455	6.12290028581203	3.4491	0.0016905	0.024966	16	2177180	2196605	2155	protein_coding	CASKIN1	CASK interacting protein 1 [Source:HGNC Symbol;Acc:HGNC:20879]
ENSG00000167994	241.68972226384	645.716694681771	-1.4165	0.0011032	0.019049	11	61897301	61920269	1436	protein_coding	RAB3IL1	RAB3A interacting protein like 1 [Source:HGNC Symbol;Acc:HGNC:9780]
ENSG00000168061	212.458492517345	101.130356426625	1.0638	0.00035491	0.0089396	11	65040901	65044828	1261	protein_coding	SAC3D1	SAC3 domain containing 1 [Source:HGNC Symbol;Acc:HGNC:30179]
ENSG00000168078	193.118703712156	62.8807087997256	3.1222	9.4119e-07	0.0001211	8	27809624	27838082	1225	protein_coding	PBK	PDZ binding kinase [Source:HGNC Symbol;Acc:HGNC:18282]
ENSG00000168079	12.4394298198579	128.965249024112	-3.3739	1.7293e-06	0.00020043	8	27869883	27992673	2481	protein_coding	SCARA5	scavenger receptor class A member 5 [Source:HGNC Symbol;Acc:HGNC:28701]
ENSG00000168275	392.038309666341	178.917126166839	1.1297	0.00048883	0.010898	1	234373456	234385080	1023	protein_coding	COA6	cytochrome c oxidase assembly factor 6 [Source:HGNC Symbol;Acc:HGNC:18025]
ENSG00000168298	9.48009581459432	2.18606551375077	2.1025	0.0097563	0.076437	6	26156329	26157115	787	protein_coding	H1-4	H1.4 linker histone, cluster member [Source:HGNC Symbol;Acc:HGNC:4718]
ENSG00000168306	1785.90397417652	5733.44857293599	-1.6827	0.00021595	0.0064553	3	58505136	58537283	930	protein_coding	ACOX2	acyl-CoA oxidase 2 [Source:HGNC Symbol;Acc:HGNC:120]
ENSG00000168329	44.3849739716168	168.79948440463	-1.926	0.00032934	0.0084581	3	39263495	39281735	2330	protein_coding	CX3CR1	C-X3-C motif chemokine receptor 1 [Source:HGNC Symbol;Acc:HGNC:2558]
ENSG00000168386	853.758398936082	2258.96069589034	-1.4042	0.00056563	0.01201	3	99828811	100114513	2779	protein_coding	FILIP1L	filamin A interacting protein 1 like [Source:HGNC Symbol;Acc:HGNC:24589]
ENSG00000168389	299.993149590164	4241.67692077625	-3.8213	8.5667e-07	0.00011466	1	39955112	39969968	1482	protein_coding	MFSD2A	major facilitator superfamily domain containing 2A [Source:HGNC Symbol;Acc:HGNC:25897]
ENSG00000168393	461.172831654422	180.017428788238	1.3525	5.8264e-05	0.0025758	2	241675747	241686944	767	protein_coding	DTYMK	deoxythymidylate kinase [Source:HGNC Symbol;Acc:HGNC:3061]
ENSG00000168427	17.963092298393	3.25737416299654	2.3808	0.0090776	0.073385	2	238138668	238152947	3780	protein_coding	KLHL30	kelch like family member 30 [Source:HGNC Symbol;Acc:HGNC:24770]
ENSG00000168447	7.76223327563177	10.6863352107987	-2.0327	5.0052e-05	0.0023193	16	23278231	23381294	1398	protein_coding	SCNN1B	sodium channel epithelial 1 subunit beta [Source:HGNC Symbol;Acc:HGNC:10600]
ENSG00000168477	47.908369964452	228.230745150809	-2.2619	1.0313e-08	3.1128e-06	6	32041153	32115334	5835	protein_coding	TNXB	tenascin XB [Source:HGNC Symbol;Acc:HGNC:11976]
ENSG00000168496	600.76045773637	222.057	1.4319	0.0016126	0.024233	11	61792911	61797238	1186	protein_coding	FEN1	flap structure-specific endonuclease 1 [Source:HGNC Symbol;Acc:HGNC:3650]
ENSG00000168497	446.831366757298	1558.74868447471	-1.8023	0.00031895	0.008257	2	191834310	191847088	3054	protein_coding	CAVIN2	caveolae associated protein 2 [Source:HGNC Symbol;Acc:HGNC:10690]
ENSG00000168546	55.4713831581231	150.797317291716	-1.4437	0.00060639	0.012698	8	21690398	21812357	1920	protein_coding	GFRA2	GDNF family receptor alpha 2 [Source:HGNC Symbol;Acc:HGNC:4244]
ENSG00000168621	29.8024527754215	86.155293984063	-2.6888	0.0014621	0.022783	5	37812677	37840041	1807	protein_coding	GDNF	glial cell derived neurotrophic factor [Source:HGNC Symbol;Acc:HGNC:4232]
ENSG00000168679	73.4847929302926	203.552842804433	-1.4654	0.0063889	0.0585	1	110362851	110391082	1885	protein_coding	SLC16A4	solute carrier family 16 member 4 [Source:HGNC Symbol;Acc:HGNC:10925]
ENSG00000168734	276.076875137022	578.248193844064	-1.0665	4.5202e-06	0.0004045	20	44531785	44624247	1122	protein_coding	PKIG	cAMP-dependent protein kinase inhibitor gamma [Source:HGNC Symbol;Acc:HGNC:9019]
ENSG00000168746	3.29242872671068	17.2133067693389	-2.3893	0.0018554	0.026537	20	44436172	44465349	545	protein_coding	LINC01620	long intergenic non-protein coding RNA 1620 [Source:HGNC Symbol;Acc:HGNC:16195]
ENSG00000168785	171.282619755395	73.7567493688257	1.2059	0.028355	0.14775	4	98470367	98658611	1539	protein_coding	TSPAN5	tetraspanin 5 [Source:HGNC Symbol;Acc:HGNC:17753]
ENSG00000168874	156.059492774021	766.784393653844	-2.2982	0.0026086	0.032957	2	85751344	85791383	2530	protein_coding	ATOH8	atonal bHLH transcription factor 8 [Source:HGNC Symbol;Acc:HGNC:24126]
ENSG00000168907	5.89080908303274	0.693591260930041	2.9409	0.035721	0.16928	15	42139034	42156636	2225	protein_coding	PLA2G4F	phospholipase A2 group IVF [Source:HGNC Symbol;Acc:HGNC:27396]
ENSG00000168913	130.908787413392	39.5858008863675	1.7251	0.018931	0.11523	9	34521043	34522990	1028	protein_coding	ENHO	energy homeostasis associated [Source:HGNC Symbol;Acc:HGNC:24838]
ENSG00000168952	304.161026438191	111.046774905716	1.4498	0.003299	0.038208	14	24809454	25050147	2393	protein_coding	STXBP6	syntaxin binding protein 6 [Source:HGNC Symbol;Acc:HGNC:19666]
ENSG00000168955	78.0624877931386	6.14412836199857	3.6569	0.026384	0.14158	2	227362038	227381995	1478	protein_coding	TM4SF20	transmembrane 4 L six family member 20 [Source:HGNC Symbol;Acc:HGNC:26230]
ENSG00000168994	2004.25097216605	4214.91306258822	-1.0723	0.0067395	0.060559	6	3722614	3751713	1411	protein_coding	PXDC1	PX domain containing 1 [Source:HGNC Symbol;Acc:HGNC:21361]
ENSG00000168995	57.5588202516239	166.855886188147	-1.5331	0.00064748	0.013269	19	51142299	51153526	951	protein_coding	SIGLEC7	sialic acid binding Ig like lectin 7 [Source:HGNC Symbol;Acc:HGNC:10876]
ENSG00000169136	2289.28024711724	10747.1985018388	-2.231	2.596e-06	0.00026536	19	49928702	49933935	1175	protein_coding	ATF5	activating transcription factor 5 [Source:HGNC Symbol;Acc:HGNC:790]
ENSG00000169174	1845.63964186166	885.055140360851	1.0603	0.0021394	0.028984	1	55039445	55064852	3390	protein_coding	PCSK9	proprotein convertase subtilisin/kexin type 9 [Source:HGNC Symbol;Acc:HGNC:20001]
ENSG00000169213	525.186738322765	90.3196594093898	2.5357	0.0007257	0.014397	1	51907956	51990700	12780	protein_coding	RAB3B	RAB3B, member RAS oncogene family [Source:HGNC Symbol;Acc:HGNC:9778]
ENSG00000169228	124.65297791064	60.8814681955634	1.039	0.0077335	0.066008	5	177301198	177303744	1247	protein_coding	RAB24	RAB24, member RAS oncogene family [Source:HGNC Symbol;Acc:HGNC:9765]
ENSG00000169245	2183.23119472691	618.113121440408	1.8198	0.0084578	0.069989	4	76021118	76023497	1175	protein_coding	CXCL10	C-X-C motif chemokine ligand 10 [Source:HGNC Symbol;Acc:HGNC:10637]
ENSG00000169247	40.6126430583552	18.1916370454678	1.1819	0.033071	0.16239	5	148923639	149063163	4306	protein_coding	SH3TC2	SH3 domain and tetratricopeptide repeats 2 [Source:HGNC Symbol;Acc:HGNC:29427]
ENSG00000169248	349.020269945622	75.9216860209581	2.1974	0.0082619	0.069037	4	76033682	76041415	1123	protein_coding	CXCL11	C-X-C motif chemokine ligand 11 [Source:HGNC Symbol;Acc:HGNC:10638]
ENSG00000169282	52.4853473000149	118.636835706903	-1.1819	0.0045328	0.046745	3	156037701	156538756	1384	protein_coding	KCNAB1	potassium voltage-gated channel subfamily A member regulatory beta subunit 1 [Source:HGNC Symbol;Acc:HGNC:6228]
ENSG00000169313	16.2107859299262	86.516388325864	-2.4115	5.2496e-05	0.0023819	3	151336843	151384753	1602	protein_coding	P2RY12	purinergic receptor P2Y12 [Source:HGNC Symbol;Acc:HGNC:18124]
ENSG00000169347	18.5671901221541	9.2946809182011	4.8228	0.0011668	0.019732	16	20309574	20327808	1248	protein_coding	GP2	glycoprotein 2 [Source:HGNC Symbol;Acc:HGNC:4441]
ENSG00000169402	2.08212281181382	8.89334948966751	-2.1553	0.0066024	0.059747	7	6754103	6799365	1600	protein_coding	RSPH10B2	radial spoke head 10 homolog B2 [Source:HGNC Symbol;Acc:HGNC:34385]
ENSG00000169418	191.515987970164	492.810585992885	-1.3631	0.0061068	0.057161	1	153678688	153693992	2121	protein_coding	NPR1	natriuretic peptide receptor 1 [Source:HGNC Symbol;Acc:HGNC:7943]
ENSG00000169427	10.534191262725	1.55255400270042	2.645	0.023742	0.13305	8	139600838	139704109	2526	protein_coding	KCNK9	potassium two pore domain channel subfamily K member 9 [Source:HGNC Symbol;Acc:HGNC:6283]
ENSG00000169495	56.948409285741	11.9661524561304	2.2305	0.0413	0.18457	8	38974228	38988663	2032	protein_coding	HTRA4	HtrA serine peptidase 4 [Source:HGNC Symbol;Acc:HGNC:26909]
ENSG00000169550	68.5725935493891	22.4561963048036	6.8931	0.00026807	0.0073552	11	26559032	26572263	2504	protein_coding	MUC15	mucin 15, cell surface associated [Source:HGNC Symbol;Acc:HGNC:14956]
ENSG00000169594	2.54196192908105	56.4197884267773	-1.9829	0.039432	0.17973	15	83255884	83284664	4673	protein_coding	BNC1	basonuclin 1 [Source:HGNC Symbol;Acc:HGNC:1081]
ENSG00000169607	221.983253845047	54.0437471944154	2.0263	0.0017363	0.025399	2	112736349	112764664	1586	protein_coding	CKAP2L	cytoskeleton associated protein 2 like [Source:HGNC Symbol;Acc:HGNC:26877]
ENSG00000169627	12.2253602906195	15.9356319467299	1.9963	0.0021611	0.029186	16	30192932	30194306	543	protein_coding	BOLA2B	bolA family member 2B [Source:HGNC Symbol;Acc:HGNC:32479]
ENSG00000169676	5.93170770733103	1.80847716745333	-3.1366	0.023028	NA	4	9781634	9784009	2376	protein_coding	DRD5	dopamine receptor D5 [Source:HGNC Symbol;Acc:HGNC:3026]
ENSG00000169679	429.064219384632	99.5138544426754	2.1026	0.0018897	0.02682	2	110637528	110678063	1694	protein_coding	BUB1	BUB1 mitotic checkpoint serine/threonine kinase [Source:HGNC Symbol;Acc:HGNC:1148]
ENSG00000169684	11.9802335957115	0.904658724539683	3.6314	0.00090416	0.01675	15	78565520	78595269	1533	protein_coding	CHRNA5	cholinergic receptor nicotinic alpha 5 subunit [Source:HGNC Symbol;Acc:HGNC:1959]
ENSG00000169692	1068.66663355258	2742.58097003134	-1.3596	7.3148e-05	0.0030466	9	136673143	136687457	1116	protein_coding	AGPAT2	1-acylglycerol-3-phosphate O-acyltransferase 2 [Source:HGNC Symbol;Acc:HGNC:325]
ENSG00000169715	819.94420658432	6229.44408514769	-2.9255	0.00019037	0.0059175	16	56625475	56627112	594	protein_coding	MT1E	metallothionein 1E [Source:HGNC Symbol;Acc:HGNC:7397]
ENSG00000169738	4097.11894332211	17462.1742987653	-2.0915	0.00074747	0.014689	17	82035136	82037709	662	protein_coding	DCXR	dicarbonyl and L-xylulose reductase [Source:HGNC Symbol;Acc:HGNC:18985]
ENSG00000169744	639.351086846363	1514.00964221315	-1.2437	0.0075889	0.065117	4	16501541	16898678	1300	protein_coding	LDB2	LIM domain binding 2 [Source:HGNC Symbol;Acc:HGNC:6533]
ENSG00000169851	31.4712448559883	110.353885969835	-1.8147	0.0079648	0.067328	4	30720369	31146805	5078	protein_coding	PCDH7	protocadherin 7 [Source:HGNC Symbol;Acc:HGNC:8659]
ENSG00000169894	2755.00525821083	14456.7006697851	-2.3916	0.00013248	0.0046051	7	100949534	100968347	6671	protein_coding	MUC3A	mucin 3A, cell surface associated [Source:HGNC Symbol;Acc:HGNC:7513]
ENSG00000169946	84.4077128499344	275.916034485232	-1.7122	7.4022e-07	0.00010237	8	104590733	105804539	2006	protein_coding	ZFPM2	zinc finger protein, FOG family member 2 [Source:HGNC Symbol;Acc:HGNC:16700]
ENSG00000169964	20.0174400867187	6.62138129337642	1.5635	0.013342	0.092921	3	44861904	44865670	2024	protein_coding	TMEM42	transmembrane protein 42 [Source:HGNC Symbol;Acc:HGNC:28444]
ENSG00000170049	35.447479027071	76.559365776052	-1.1172	0.019661	0.1177	17	7921859	7929856	1452	protein_coding	KCNAB3	potassium voltage-gated channel subfamily A regulatory beta subunit 3 [Source:HGNC Symbol;Acc:HGNC:6230]
ENSG00000170075	12.4787696591021	1.98538008368789	2.7023	0.00069395	0.013923	1	202122886	202133592	2145	protein_coding	GPR37L1	G protein-coupled receptor 37 like 1 [Source:HGNC Symbol;Acc:HGNC:14923]
ENSG00000170153	41.5974974769495	99.7415788536722	-1.2664	0.021809	0.12621	4	140859807	141212877	4123	protein_coding	RNF150	ring finger protein 150 [Source:HGNC Symbol;Acc:HGNC:23138]
ENSG00000170166	57.3292743905491	13.8491738058435	2.0081	0.0068467	0.061143	2	176151550	176153226	1136	protein_coding	HOXD4	homeobox D4 [Source:HGNC Symbol;Acc:HGNC:5138]
ENSG00000170190	42.5050778949264	124.296330144141	-1.5389	0.00015467	0.0051284	17	75087727	75106162	1308	protein_coding	SLC16A5	solute carrier family 16 member 5 [Source:HGNC Symbol;Acc:HGNC:10926]
ENSG00000170214	76.6244533353067	308.966469820018	-2.0154	7.9449e-06	0.0005973	5	159865080	159973012	1177	protein_coding	ADRA1B	adrenoceptor alpha 1B [Source:HGNC Symbol;Acc:HGNC:278]
ENSG00000170264	138.342545603588	69.197307674482	1.0005	0.0066209	0.059855	2	61824848	61854143	2613	protein_coding	FAM161A	FAM161 centrosomal protein A [Source:HGNC Symbol;Acc:HGNC:25808]
ENSG00000170271	1916.47260604564	4829.82000620474	-1.3335	0.0061912	0.057575	5	154818492	154859252	1179	protein_coding	FAXDC2	fatty acid hydroxylase domain containing 2 [Source:HGNC Symbol;Acc:HGNC:1334]
ENSG00000170291	35.375068542742	12.0420940449889	1.56	0.012544	0.089199	17	7251416	7259940	1110	protein_coding	ELP5	elongator acetyltransferase complex subunit 5 [Source:HGNC Symbol;Acc:HGNC:30617]
ENSG00000170312	638.55457382613	164.673093073807	1.9517	0.0044707	0.046315	10	60778331	60794852	1312	protein_coding	CDK1	cyclin dependent kinase 1 [Source:HGNC Symbol;Acc:HGNC:1722]
ENSG00000170345	3470.74902085706	14442.4032268771	-2.0569	0.00025537	0.0071462	14	75278826	75282230	995	protein_coding	FOS	Fos proto-oncogene, AP-1 transcription factor subunit [Source:HGNC Symbol;Acc:HGNC:3796]
ENSG00000170417	62.2075989950415	22.3920480070051	1.4586	0.014201	0.096671	2	102736905	103019900	1546	protein_coding	TMEM182	transmembrane protein 182 [Source:HGNC Symbol;Acc:HGNC:26391]
ENSG00000170439	994.109042659016	3741.16327233769	-1.912	4.1168e-06	0.00037357	12	55681736	55684611	1316	protein_coding	METTL7B	methyltransferase like 7B [Source:HGNC Symbol;Acc:HGNC:28276]
ENSG00000170442	41.206028995394	4.27215892942646	3.2191	0.00047039	0.010597	12	52249300	52309163	1633	protein_coding	KRT86	keratin 86 [Source:HGNC Symbol;Acc:HGNC:6463]
ENSG00000170458	3168.25473463456	7792.39145538947	-1.2984	0.0042686	0.044986	5	140631728	140633700	1499	protein_coding	CD14	CD14 molecule [Source:HGNC Symbol;Acc:HGNC:1628]
ENSG00000170509	2043.37605991778	9552.6034078317	-2.2249	0.011073	0.082526	4	87303789	87322886	2318	protein_coding	HSD17B13	hydroxysteroid 17-beta dehydrogenase 13 [Source:HGNC Symbol;Acc:HGNC:18685]
ENSG00000170537	124.82726770283	34.522714562301	1.8472	0.0061593	0.057444	16	18983934	19063942	2769	protein_coding	TMC7	transmembrane channel like 7 [Source:HGNC Symbol;Acc:HGNC:23000]
ENSG00000170545	376.113027158197	176.274801867539	1.0922	0.0062668	0.057924	12	51244558	51270415	992	protein_coding	SMAGP	small cell adhesion glycoprotein [Source:HGNC Symbol;Acc:HGNC:26918]
ENSG00000170577	36.261324003238	9.30250864466126	3.8195	0.00014922	0.0049925	2	45005182	45009452	2206	protein_coding	SIX2	SIX homeobox 2 [Source:HGNC Symbol;Acc:HGNC:10888]
ENSG00000170624	29.0180569773608	100.710957779178	-1.8087	0.0011643	0.019706	5	155870344	156767788	5322	protein_coding	SGCD	sarcoglycan delta [Source:HGNC Symbol;Acc:HGNC:10807]
ENSG00000170775	556.710742470361	258.409776379339	1.1077	0.048428	0.20342	7	124743885	124765792	5298	protein_coding	GPR37	G protein-coupled receptor 37 [Source:HGNC Symbol;Acc:HGNC:4494]
ENSG00000170779	139.793449203952	50.2741416469557	1.4567	0.00017029	0.0054844	14	105009573	105021083	1992	protein_coding	CDCA4	cell division cycle associated 4 [Source:HGNC Symbol;Acc:HGNC:14625]
ENSG00000170892	2.04104469065136	0.323519730583573	2.2294	0.043238	NA	19	54189938	54194536	2059	protein_coding	TSEN34	tRNA splicing endonuclease subunit 34 [Source:HGNC Symbol;Acc:HGNC:15506]
ENSG00000170915	263.338419585022	108.765642386548	1.2758	0.0056152	0.054207	6	52361421	52407777	3317	protein_coding	PAQR8	progestin and adipoQ receptor family member 8 [Source:HGNC Symbol;Acc:HGNC:15708]
ENSG00000170927	93.5120297340962	532.967088439578	-2.5129	1.5382e-05	0.00099201	6	51615299	52087613	13930	protein_coding	PKHD1	PKHD1 ciliary IPT domain containing fibrocystin/polyductin [Source:HGNC Symbol;Acc:HGNC:9016]
ENSG00000170954	35.3911606629187	77.1316311219709	-1.1253	0.0094739	0.075111	19	53107879	53133077	1276	protein_coding	ZNF415	zinc finger protein 415 [Source:HGNC Symbol;Acc:HGNC:20636]
ENSG00000171017	8.18760208321854	3.12525827528451	1.4655	0.034854	0.16658	19	7888505	7902021	1676	protein_coding	LRRC8E	leucine rich repeat containing 8 VRAC subunit E [Source:HGNC Symbol;Acc:HGNC:26272]
ENSG00000171049	31.7782957912619	83.387218978947	-1.3819	0.024855	0.13644	19	51752026	51770531	1367	protein_coding	FPR2	formyl peptide receptor 2 [Source:HGNC Symbol;Acc:HGNC:3827]
ENSG00000171115	367.634199231941	954.497159073259	-1.3754	0.0013898	0.022196	7	150450630	150479393	4185	protein_coding	GIMAP8	GTPase, IMAP family member 8 [Source:HGNC Symbol;Acc:HGNC:21792]
ENSG00000171208	177.494112566807	62.2518184575269	1.5027	0.01327	0.092681	16	47077703	47143945	2675	protein_coding	NETO2	neuropilin and tolloid like 2 [Source:HGNC Symbol;Acc:HGNC:14644]
ENSG00000171217	5.29289103441471	1.58415240002732	1.8484	0.0079976	0.067505	6	155264013	155276548	1209	protein_coding	CLDN20	claudin 20 [Source:HGNC Symbol;Acc:HGNC:2042]
ENSG00000171223	2708.2223935754	5637.83111829691	-1.0578	0.0048281	0.048794	19	12791486	12793315	1830	protein_coding	JUNB	JunB proto-oncogene, AP-1 transcription factor subunit [Source:HGNC Symbol;Acc:HGNC:6205]
ENSG00000171224	79.743640363433	30.4102151568403	1.3857	0.01414	0.096463	10	69630247	69633596	740	protein_coding	FAM241B	family with sequence similarity 241 member B [Source:HGNC Symbol;Acc:HGNC:23519]
ENSG00000171234	3117.41175557981	12018.5751552613	-1.9468	0.0031284	0.037063	4	69051363	69112987	1332	protein_coding	UGT2B7	UDP glucuronosyltransferase family 2 member B7 [Source:HGNC Symbol;Acc:HGNC:12554]
ENSG00000171241	182.45979713701	36.8807115082292	2.2935	0.0039855	0.042876	16	46578591	46621379	1325	protein_coding	SHCBP1	SHC binding and spindle associated 1 [Source:HGNC Symbol;Acc:HGNC:29547]
ENSG00000171243	14.7790682290654	0.891298653479868	4.2105	0.00019452	0.0060103	7	16461481	16530580	2084	protein_coding	SOSTDC1	sclerostin domain containing 1 [Source:HGNC Symbol;Acc:HGNC:21748]
ENSG00000171320	94.9731196545646	37.7686772402469	1.3161	0.026416	0.14162	8	27771949	27812640	1659	protein_coding	ESCO2	establishment of sister chromatid cohesion N-acetyltransferase 2 [Source:HGNC Symbol;Acc:HGNC:27230]
ENSG00000171345	23.6553156711395	205.339247888984	-3.1227	0.00065225	0.013345	17	41523617	41528308	744	protein_coding	KRT19	keratin 19 [Source:HGNC Symbol;Acc:HGNC:6436]
ENSG00000171385	164.974847327634	763.210210650943	-2.2095	0.0010486	0.018385	1	111770662	111989668	5103	protein_coding	KCND3	potassium voltage-gated channel subfamily D member 3 [Source:HGNC Symbol;Acc:HGNC:6239]
ENSG00000171402	1.45179939487978	6.95857145845275	-2.2761	0.034472	0.16574	X	52862525	52868083	500	protein_coding	XAGE3	X antigen family member 3 [Source:HGNC Symbol;Acc:HGNC:14618]
ENSG00000171408	173.122799012963	421.353877891189	-1.2823	0.019306	0.11655	6	135851701	136195574	3776	protein_coding	PDE7B	phosphodiesterase 7B [Source:HGNC Symbol;Acc:HGNC:8792]
ENSG00000171428	114.617570380731	403.948555480038	-1.8161	1.8217e-06	0.00020755	8	18170477	18223689	1473	protein_coding	NAT1	N-acetyltransferase 1 [Source:HGNC Symbol;Acc:HGNC:7645]
ENSG00000171433	12.0886856216208	52.6789271485036	-2.1433	0.028762	0.14907	X	48761747	48773648	633	protein_coding	GLOD5	glyoxalase domain containing 5 [Source:HGNC Symbol;Acc:HGNC:33358]
ENSG00000171444	437.192177446593	1315.22154427274	-1.5886	6.3597e-05	0.0027731	5	113022106	113488823	2793	protein_coding	MCC	MCC regulator of WNT signaling pathway [Source:HGNC Symbol;Acc:HGNC:6935]
ENSG00000171503	1632.66977581585	4337.7695853178	-1.4097	0.000495	0.01097	4	158671968	158710742	3640	protein_coding	ETFDH	electron transfer flavoprotein dehydrogenase [Source:HGNC Symbol;Acc:HGNC:3483]
ENSG00000171509	14.1835848272245	60.0052832365105	-2.0704	0.0028921	0.035264	4	158315311	158653372	2641	protein_coding	RXFP1	relaxin family peptide receptor 1 [Source:HGNC Symbol;Acc:HGNC:19718]
ENSG00000171564	153830	389399.535181751	-1.3399	0.030515	0.15429	4	154563011	154572807	1271	protein_coding	FGB	fibrinogen beta chain [Source:HGNC Symbol;Acc:HGNC:3662]
ENSG00000171596	26.6172571644233	81.5000082374676	-1.6041	0.0032732	0.038131	2	231523187	231530445	3221	protein_coding	NMUR1	neuromedin U receptor 1 [Source:HGNC Symbol;Acc:HGNC:4518]
ENSG00000171612	645.461563153198	289.054092942191	1.1571	0.0031461	0.037254	1	9539465	9585173	3865	protein_coding	SLC25A33	solute carrier family 25 member 33 [Source:HGNC Symbol;Acc:HGNC:29681]
ENSG00000171657	13.9198995888115	42.6786789743276	-1.6233	0.011757	0.085602	X	41724181	41730130	1910	protein_coding	GPR82	G protein-coupled receptor 82 [Source:HGNC Symbol;Acc:HGNC:4533]
ENSG00000171723	517.390396037623	1065.20801815685	-1.0422	0.0066828	0.060257	14	66507407	67181803	1285	protein_coding	GPHN	gephyrin [Source:HGNC Symbol;Acc:HGNC:15465]
ENSG00000171724	391.204384530195	185.464206172209	1.6641	0.024481	0.13543	16	77788564	77980107	2203	protein_coding	VAT1L	vesicle amine transport 1 like [Source:HGNC Symbol;Acc:HGNC:29315]
ENSG00000171777	73.9374588182958	178.066727847803	-1.265	0.0010874	0.018824	19	38409051	38426305	2742	protein_coding	RASGRP4	RAS guanyl releasing protein 4 [Source:HGNC Symbol;Acc:HGNC:18958]
ENSG00000171811	1.60893949041522	21.7416004580797	-3.7859	3.6573e-08	8.9232e-06	10	132808392	132942823	2600	protein_coding	CFAP46	cilia and flagella associated protein 46 [Source:HGNC Symbol;Acc:HGNC:25247]
ENSG00000171847	9.41050696809087	2.00200647061384	2.192	0.019195	0.11607	12	8221260	8227618	1816	protein_coding	FAM90A1	family with sequence similarity 90 member A1 [Source:HGNC Symbol;Acc:HGNC:25526]
ENSG00000171848	1177.51693020611	440.649448245147	1.4167	0.038273	0.17678	2	10120698	10211725	1579	protein_coding	RRM2	ribonucleotide reductase regulatory subunit M2 [Source:HGNC Symbol;Acc:HGNC:10452]
ENSG00000171951	18.5775668777114	31.4791170505288	2.2929	0.012519	0.089168	2	223596940	223602361	1189	protein_coding	SCG2	secretogranin II [Source:HGNC Symbol;Acc:HGNC:10575]
ENSG00000171970	15.8423324013076	4.69440689048569	1.762	0.0084733	0.070079	19	2900928	2918473	1270	protein_coding	ZNF57	zinc finger protein 57 [Source:HGNC Symbol;Acc:HGNC:13125]
ENSG00000172000	6.63679745568475	0.639736181819311	3.1833	0.012126	0.087328	19	2867335	2883445	2928	protein_coding	ZNF556	zinc finger protein 556 [Source:HGNC Symbol;Acc:HGNC:25669]
ENSG00000172016	9197.39358838162	837.633642249821	5.1773	1.3287e-05	0.00088562	2	79157003	79159753	708	protein_coding	REG3A	regenerating family member 3 alpha [Source:HGNC Symbol;Acc:HGNC:8601]
ENSG00000172031	24.9461586525464	2.90355808221338	3.0235	0.013983	0.095793	1	92029985	92063538	1219	protein_coding	EPHX4	epoxide hydrolase 4 [Source:HGNC Symbol;Acc:HGNC:23758]
ENSG00000172159	148.578033195615	71.4776932946366	1.061	0.034425	0.16564	9	83242990	83538546	2307	protein_coding	FRMD3	FERM domain containing 3 [Source:HGNC Symbol;Acc:HGNC:24125]
ENSG00000172167	134.97496401331	46.0007166766789	1.5391	0.00054348	0.011726	8	120445400	120542133	1436	protein_coding	MTBP	MDM2 binding protein [Source:HGNC Symbol;Acc:HGNC:7417]
ENSG00000172201	173.100301860522	461.036261677796	-1.4147	0.012011	0.086878	6	19837370	19842197	3873	protein_coding	ID4	inhibitor of DNA binding 4, HLH protein [Source:HGNC Symbol;Acc:HGNC:5363]
ENSG00000172244	65.8802952804491	21.6846009838442	1.5778	0.0032826	0.038148	5	43486709	43515148	1203	protein_coding	C5orf34	chromosome 5 open reading frame 34 [Source:HGNC Symbol;Acc:HGNC:24738]
ENSG00000172264	205.418159705043	57.0481909180683	1.8425	0.0020428	0.028145	20	13995369	16053197	1778	protein_coding	MACROD2	mono-ADP ribosylhydrolase 2 [Source:HGNC Symbol;Acc:HGNC:16126]
ENSG00000172322	73.7330742324164	270.893766667732	-1.8762	0.0050941	0.050651	12	9951316	9995694	1216	protein_coding	CLEC12A	C-type lectin domain family 12 member A [Source:HGNC Symbol;Acc:HGNC:31713]
ENSG00000172350	4.2325283698299	15.7776055514855	-1.8803	0.00083738	0.015831	11	119149052	119162653	2248	protein_coding	ABCG4	ATP binding cassette subfamily G member 4 [Source:HGNC Symbol;Acc:HGNC:13884]
ENSG00000172425	26.8540369674993	585.084522513148	-4.4441	2.5795e-05	0.0014646	11	118527472	118531197	887	protein_coding	TTC36	tetratricopeptide repeat domain 36 [Source:HGNC Symbol;Acc:HGNC:33708]
ENSG00000172738	19.3377330405033	43.7211885701703	-1.1875	0.024438	0.13528	6	37212180	37258155	1550	protein_coding	TMEM217	transmembrane protein 217 [Source:HGNC Symbol;Acc:HGNC:21238]
ENSG00000172927	24.4655536249143	128.907873463412	-2.3915	0.034999	0.16712	11	69294151	69341682	1446	protein_coding	MYEOV	myeloma overexpressed [Source:HGNC Symbol;Acc:HGNC:7563]
ENSG00000172955	4225.10319498076	11901.8071050743	-1.4941	0.0033462	0.038512	4	99202638	99219537	1438	protein_coding	ADH6	alcohol dehydrogenase 6 (class V) [Source:HGNC Symbol;Acc:HGNC:255]
ENSG00000172986	32.3470918557802	69.8551348270399	1.4912	0.024549	0.13548	3	72888046	72998138	1508	protein_coding	GXYLT2	glucoside xylosyltransferase 2 [Source:HGNC Symbol;Acc:HGNC:33383]
ENSG00000172987	6.13466801841135	3.83436749395014	2.7739	0.013995	0.095854	10	98457077	99235862	2747	protein_coding	HPSE2	heparanase 2 (inactive) [Source:HGNC Symbol;Acc:HGNC:18374]
ENSG00000173114	7.39637934791929	69.5117899650556	-3.229	1.5638e-06	0.0001881	7	111091006	111125454	2625	protein_coding	LRRN3	leucine rich repeat neuronal 3 [Source:HGNC Symbol;Acc:HGNC:17200]
ENSG00000173210	2206.94065041512	5615.91613989354	-1.3474	0.0002696	0.0073859	5	149141483	149260542	2432	protein_coding	ABLIM3	actin binding LIM protein family member 3 [Source:HGNC Symbol;Acc:HGNC:29132]
ENSG00000173253	5.58400456037648	0	4.5524	0.020539	0.12149	9	1049858	1057552	1940	protein_coding	DMRT2	doublesex and mab-3 related transcription factor 2 [Source:HGNC Symbol;Acc:HGNC:2935]
ENSG00000173267	309.935722024149	72.5813289350222	2.0959	0.0016655	0.024669	10	86958599	86963258	718	protein_coding	SNCG	synuclein gamma [Source:HGNC Symbol;Acc:HGNC:11141]
ENSG00000173334	2832.72227180674	8286.69638048756	-1.5486	0.0022939	0.030283	8	125430358	125438403	1707	protein_coding	TRIB1	tribbles pseudokinase 1 [Source:HGNC Symbol;Acc:HGNC:16891]
ENSG00000173369	4004.41178280004	14247.9055220095	-1.8311	0.00017706	0.00563	1	22652762	22661637	1117	protein_coding	C1QB	complement C1q B chain [Source:HGNC Symbol;Acc:HGNC:1242]
ENSG00000173376	3.12972547516129	14.1803282682856	-2.1341	0.023727	0.13305	4	121035613	121073021	1235	protein_coding	NDNF	neuron derived neurotrophic factor [Source:HGNC Symbol;Acc:HGNC:26256]
ENSG00000173391	107.621160468957	301.638775598183	1.5164	0.035072	0.16735	12	10158301	10172138	874	protein_coding	OLR1	oxidized low density lipoprotein receptor 1 [Source:HGNC Symbol;Acc:HGNC:8133]
ENSG00000173406	220.774768550657	305.984482890704	-1.5513	8.4003e-06	0.0006138	1	56994778	58546734	1921	protein_coding	DAB1	DAB adaptor protein 1 [Source:HGNC Symbol;Acc:HGNC:2661]
ENSG00000173530	394.92033629755	541.733351750235	-1.0871	0.00027137	0.0074149	8	23135588	23164027	3535	protein_coding	TNFRSF10D	TNF receptor superfamily member 10d [Source:HGNC Symbol;Acc:HGNC:11907]
ENSG00000173531	3339.87229092571	8938.68344498334	-1.4202	0.0007276	0.014397	3	49683947	49689501	1272	protein_coding	MST1	macrophage stimulating 1 [Source:HGNC Symbol;Acc:HGNC:7380]
ENSG00000173535	19.3391668298044	52.1864606597568	-1.4343	0.0003692	0.0091546	8	23102921	23117445	898	protein_coding	TNFRSF10C	TNF receptor superfamily member 10c [Source:HGNC Symbol;Acc:HGNC:11906]
ENSG00000173578	20.7076990281947	54.5169015461949	-1.3936	0.033507	0.16369	3	46016990	46085825	5230	protein_coding	XCR1	X-C motif chemokine receptor 1 [Source:HGNC Symbol;Acc:HGNC:1625]
ENSG00000173621	149.741045848617	62.6327844932556	1.2525	0.018778	0.11456	11	66856647	66860475	1564	protein_coding	LRFN4	leucine rich repeat and fibronectin type III domain containing 4 [Source:HGNC Symbol;Acc:HGNC:28456]
ENSG00000173626	3.13065521308444	12.394050484154	-2.0629	0.030594	0.15464	6	116494989	116545684	2025	protein_coding	TRAPPC3L	trafficking protein particle complex 3 like [Source:HGNC Symbol;Acc:HGNC:21090]
ENSG00000173698	188.834309276682	68.1181900717158	1.4698	0.02417	0.13454	X	18989307	19122637	4682	protein_coding	ADGRG2	adhesion G protein-coupled receptor G2 [Source:HGNC Symbol;Acc:HGNC:4516]
ENSG00000173702	5712.60386492641	830.300250176712	2.782	0.0055496	0.053719	3	124905442	124953819	954	protein_coding	MUC13	mucin 13, cell surface associated [Source:HGNC Symbol;Acc:HGNC:7511]
ENSG00000173715	280.079611899731	118.43888865691	1.238	0.0014942	0.023085	11	66744451	66843516	1077	protein_coding	C11orf80	chromosome 11 open reading frame 80 [Source:HGNC Symbol;Acc:HGNC:26197]
ENSG00000173809	39.1293437492053	0.618294958354182	2.6401	0.036014	0.17013	19	32719753	32829580	3753	protein_coding	TDRD12	tudor domain containing 12 [Source:HGNC Symbol;Acc:HGNC:25044]
ENSG00000173825	12.363845050338	3.48793005473292	1.714	0.0033476	0.038512	11	65354751	65357613	2028	protein_coding	TIGD3	tigger transposable element derived 3 [Source:HGNC Symbol;Acc:HGNC:18334]
ENSG00000173826	48.4510464190302	3.12709185625647	3.4023	0.0038791	0.042152	17	63523334	63548977	3033	protein_coding	KCNH6	potassium voltage-gated channel subfamily H member 6 [Source:HGNC Symbol;Acc:HGNC:18862]
ENSG00000173846	333.949084431337	713.157404348972	-1.0945	0.013441	0.09332	1	44800377	44805990	1288	protein_coding	PLK3	polo like kinase 3 [Source:HGNC Symbol;Acc:HGNC:2154]
ENSG00000173868	17.1313269532334	64.1365	-1.887	0.00013811	0.0047373	17	49223366	49230787	1237	protein_coding	PHOSPHO1	phosphoethanolamine/phosphocholine phosphatase 1 [Source:HGNC Symbol;Acc:HGNC:16815]
ENSG00000173898	1043.69863260829	2712.71103337197	-1.3777	0.00024881	0.0070249	11	66682496	66744670	5814	protein_coding	SPTBN2	spectrin beta, non-erythrocytic 2 [Source:HGNC Symbol;Acc:HGNC:11276]
ENSG00000173918	376.472610003903	1797.9714476317	-2.2554	5.7749e-06	0.00047564	17	79022814	79049788	1879	protein_coding	C1QTNF1	C1q and TNF related 1 [Source:HGNC Symbol;Acc:HGNC:14324]
ENSG00000173926	121.205195991408	55.7517767531963	1.1043	0.040849	0.18328	5	126867714	127030558	1339	protein_coding	MARCHF3	membrane associated ring-CH-type finger 3 [Source:HGNC Symbol;Acc:HGNC:28728]
ENSG00000174013	493.650029039813	217.130261187776	1.1834	3.5147e-07	5.8268e-05	3	196568611	196589059	4808	protein_coding	FBXO45	F-box protein 45 [Source:HGNC Symbol;Acc:HGNC:29148]
ENSG00000174145	1.29146332288704	7.79732246072818	-2.6709	0.0029382	0.035609	4	37244743	37449463	7800	protein_coding	NWD2	NACHT and WD repeat domain containing 2 [Source:HGNC Symbol;Acc:HGNC:29229]
ENSG00000174175	52.0842599213085	255.138572865392	-2.301	4.6491e-06	0.00041177	1	169588849	169630193	2150	protein_coding	SELP	selectin P [Source:HGNC Symbol;Acc:HGNC:10721]
ENSG00000174225	7.73576724137085	3.47459879368506	1.1607	0.028952	0.14966	X	100969708	100990831	961	protein_coding	ARL13A	ADP ribosylation factor like GTPase 13A [Source:HGNC Symbol;Acc:HGNC:31709]
ENSG00000174358	1795.14946772278	367.97931234064	-2.1214	0.003793	0.041618	5	1201595	1225111	4252	protein_coding	SLC6A19	solute carrier family 6 member 19 [Source:HGNC Symbol;Acc:HGNC:27960]
ENSG00000174371	236.468848288122	63.5279260059914	1.8882	0.0084597	0.069989	1	241847967	241895148	1287	protein_coding	EXO1	exonuclease 1 [Source:HGNC Symbol;Acc:HGNC:3511]
ENSG00000174442	241.001106334292	106.48218330457	1.1689	0.0027337	0.033892	15	66504959	66550130	1339	protein_coding	ZWILCH	zwilch kinetochore protein [Source:HGNC Symbol;Acc:HGNC:25468]
ENSG00000174498	48.3746088776905	5.68348858817464	2.254	0.040731	0.18301	15	65327127	65378002	1676	protein_coding	IGDCC3	immunoglobulin superfamily DCC subclass member 3 [Source:HGNC Symbol;Acc:HGNC:9700]
ENSG00000174502	28.2636532590656	1.02110896525422	4.8506	0.00046096	0.010467	1	205913048	205943460	3241	protein_coding	SLC26A9	solute carrier family 26 member 9 [Source:HGNC Symbol;Acc:HGNC:14469]
ENSG00000174529	87.8162794536872	40.7851120293958	1.1127	0.001408	0.022379	1	205083129	205084460	1332	protein_coding	TMEM81	transmembrane protein 81 [Source:HGNC Symbol;Acc:HGNC:32349]
ENSG00000174564	221.210013034181	113.518126603908	-1.1464	0.02419	0.13461	3	136946230	137011085	1397	protein_coding	IL20RB	interleukin 20 receptor subunit beta [Source:HGNC Symbol;Acc:HGNC:6004]
ENSG00000174607	25.4520211392597	3.37510374922222	2.8736	0.022262	0.12783	4	114598770	114678225	2305	protein_coding	UGT8	UDP glycosyltransferase 8 [Source:HGNC Symbol;Acc:HGNC:12555]
ENSG00000174672	0.315532250632141	2.65272648214874	-2.7203	0.022385	NA	11	1389899	1462689	2313	protein_coding	BRSK2	BR serine/threonine kinase 2 [Source:HGNC Symbol;Acc:HGNC:11405]
ENSG00000174705	567.323039849648	491.448532107973	1.0088	0.0011819	0.019874	5	172325000	172454525	2328	protein_coding	SH3PXD2B	SH3 and PX domains 2B [Source:HGNC Symbol;Acc:HGNC:29242]
ENSG00000174740	8.2781328133385	10.4219740431889	-1.7339	0.030091	0.15286	X	91434595	91438584	2234	protein_coding	PABPC5	poly(A) binding protein cytoplasmic 5 [Source:HGNC Symbol;Acc:HGNC:13629]
ENSG00000174788	13.2068115282267	33.8791217923155	-1.3314	0.023647	0.13281	19	7631611	7633719	602	protein_coding	PCP2	Purkinje cell protein 2 [Source:HGNC Symbol;Acc:HGNC:30209]
ENSG00000174837	19.416073903243	100.399725889584	-2.3676	3.8632e-05	0.0019667	19	6887566	6940459	2089	protein_coding	ADGRE1	adhesion G protein-coupled receptor E1 [Source:HGNC Symbol;Acc:HGNC:3336]
ENSG00000174842	189.338195084597	81.5304875222003	1.2159	0.00037647	0.0092992	1	92246402	92298987	1134	protein_coding	GLMN	glomulin, FKBP associated protein [Source:HGNC Symbol;Acc:HGNC:14373]
ENSG00000174886	35.2637215909697	13.6529765480238	1.3496	0.011435	0.084185	19	5891276	5904006	1226	protein_coding	NDUFA11	NADH:ubiquinone oxidoreductase subunit A11 [Source:HGNC Symbol;Acc:HGNC:20371]
ENSG00000174928	17.8336873240863	7.12986396507039	1.3242	0.0096503	0.075982	3	155762617	155806278	1427	protein_coding	C3orf33	chromosome 3 open reading frame 33 [Source:HGNC Symbol;Acc:HGNC:26434]
ENSG00000174990	226.181655435177	1184.12576691782	-2.3883	0.0026655	0.033388	16	87881546	87936580	1000	protein_coding	CA5A	carbonic anhydrase 5A [Source:HGNC Symbol;Acc:HGNC:1377]
ENSG00000174992	95.0831400291874	442.797760872062	-2.2191	0.014752	0.099019	16	29778256	29782973	3116	protein_coding	ZG16	zymogen granule protein 16 [Source:HGNC Symbol;Acc:HGNC:30961]
ENSG00000175063	373.851	96.8368484723198	1.9424	0.0046735	0.047722	20	45812576	45816957	679	protein_coding	UBE2C	ubiquitin conjugating enzyme E2 C [Source:HGNC Symbol;Acc:HGNC:15937]
ENSG00000175093	5.84523207496657	59.5983690654281	-3.3382	0.00010687	0.0039825	3	141051347	141148611	1457	protein_coding	SPSB4	splA/ryanodine receptor domain and SOCS box containing 4 [Source:HGNC Symbol;Acc:HGNC:30630]
ENSG00000175175	54.7367976711453	14.8874021931391	1.8813	0.0053412	0.052383	17	58755854	58985179	6560	protein_coding	PPM1E	protein phosphatase, Mg2+/Mn2+ dependent 1E [Source:HGNC Symbol;Acc:HGNC:19322]
ENSG00000175183	1167.18127774863	399.924914047046	1.5455	0.0027187	0.033787	12	76858709	76879023	1300	protein_coding	CSRP2	cysteine and glycine rich protein 2 [Source:HGNC Symbol;Acc:HGNC:2470]
ENSG00000175287	114.878259971159	690.279987565423	-2.5864	1.7887e-05	0.0011067	9	128920966	128942041	1044	protein_coding	PHYHD1	phytanoyl-CoA dioxygenase domain containing 1 [Source:HGNC Symbol;Acc:HGNC:23396]
ENSG00000175305	150.901202149784	41.4911924142062	1.8508	7.8264e-07	0.00010653	8	94879770	94896678	1309	protein_coding	CCNE2	cyclin E2 [Source:HGNC Symbol;Acc:HGNC:1590]
ENSG00000175336	591.268093556351	5593.11423346711	-3.2417	0.00022447	0.0065969	12	56360568	56362857	1750	protein_coding	APOF	apolipoprotein F [Source:HGNC Symbol;Acc:HGNC:615]
ENSG00000175426	102.455043422506	18.0897409101635	2.6512	0.0076771	0.065678	5	96390333	96434143	2354	protein_coding	PCSK1	proprotein convertase subtilisin/kexin type 1 [Source:HGNC Symbol;Acc:HGNC:8743]
ENSG00000175497	2.24090333996687	12.5835705747621	-2.6247	0.0090903	0.073385	2	114442299	115845780	1780	protein_coding	DPP10	dipeptidyl peptidase like 10 [Source:HGNC Symbol;Acc:HGNC:20823]
ENSG00000175518	11.5687475433833	29.8972631141437	-1.3442	0.0052155	0.051541	11	5514393	5518431	2224	protein_coding	UBQLNL	ubiquilin like [Source:HGNC Symbol;Acc:HGNC:28294]
ENSG00000175538	346.015945015383	163.750629995824	1.0795	0.0081662	0.06845	11	74454841	74467729	1049	protein_coding	KCNE3	potassium voltage-gated channel subfamily E regulatory subunit 3 [Source:HGNC Symbol;Acc:HGNC:6243]
ENSG00000175544	34.7639803653077	165.563892950458	-2.2455	3.2699e-07	5.5228e-05	11	67452406	67461752	1241	protein_coding	CABP4	calcium binding protein 4 [Source:HGNC Symbol;Acc:HGNC:1386]
ENSG00000175643	145.794913177962	45.8119642781144	1.6542	0.0035202	0.039721	16	11249619	11381662	1146	protein_coding	RMI2	RecQ mediated genome instability 2 [Source:HGNC Symbol;Acc:HGNC:28349]
ENSG00000175664	1.30857462914375	9.34576096991227	-2.8684	0.03413	0.16514	13	30932656	30975500	827	protein_coding	TEX26	testis expressed 26 [Source:HGNC Symbol;Acc:HGNC:28622]
ENSG00000175711	47.1211	21.7794964948416	1.0988	0.018966	0.11529	17	82942149	83051809	1307	protein_coding	B3GNTL1	UDP-GlcNAc:betaGal beta-1,3-N-acetylglucosaminyltransferase like 1 [Source:HGNC Symbol;Acc:HGNC:21727]
ENSG00000175730	12.9154179260388	6.19229310675327	1.058	0.045492	0.19602	20	32690180	32690815	636	pseudogene	BAK1P1	BCL2 antagonist/killer 1 pseudogene 1 [Source:HGNC Symbol;Acc:HGNC:996]
ENSG00000175745	535.129769738389	1101.24069094319	-1.0406	0.0029263	0.035519	5	93583222	93594611	1743	protein_coding	NR2F1	nuclear receptor subfamily 2 group F member 1 [Source:HGNC Symbol;Acc:HGNC:7975]
ENSG00000175772	186.548066431314	72.373490012732	1.3648	0.020866	0.12259	2	110375138	110384442	2296	lincRNA	LINC01106	long intergenic non-protein coding RNA 1106 [Source:HGNC Symbol;Acc:HGNC:26769]
ENSG00000175773	5.27975784756309	14.0900531209146	-1.4255	0.011131	0.082807	11	130314993	130403657	720	lincRNA	ZBTB44-DT	ZBTB44 divergent transcript [Source:HGNC Symbol;Acc:HGNC:54265]
ENSG00000175793	520.403	55.8918598259466	3.2114	0.00054549	0.011746	1	26863149	26864456	1308	protein_coding	SFN	stratifin [Source:HGNC Symbol;Acc:HGNC:10773]
ENSG00000175806	27.539174016982	100.133500332245	-1.8603	0.0046946	0.047838	8	10054292	10428891	1007	protein_coding	MSRA	methionine sulfoxide reductase A [Source:HGNC Symbol;Acc:HGNC:7377]
ENSG00000175868	11.7261940856855	3.12531066911366	1.8887	0.0063026	0.058089	11	14904997	15082342	1799	protein_coding	CALCB	calcitonin related polypeptide beta [Source:HGNC Symbol;Acc:HGNC:1438]
ENSG00000175874	13.9369647051873	2.28539176862878	2.5288	0.023965	0.13381	2	101345550	101387503	2657	protein_coding	CREG2	cellular repressor of E1A stimulated genes 2 [Source:HGNC Symbol;Acc:HGNC:14272]
ENSG00000175895	933.171278519632	452.867985494425	1.0435	0.0010324	0.018214	8	95115642	95156698	2425	protein_coding	PLEKHF2	pleckstrin homology and FYVE domain containing 2 [Source:HGNC Symbol;Acc:HGNC:20757]
ENSG00000175920	60.7505166074534	13.9712162752061	2.1037	0.00034312	0.0087253	4	3463306	3501473	1590	protein_coding	DOK7	docking protein 7 [Source:HGNC Symbol;Acc:HGNC:26594]
ENSG00000175928	4.74928032136766	29.2790605165391	-2.6523	0.0015907	0.023963	3	3799431	3849834	2374	protein_coding	LRRN1	leucine rich repeat neuronal 1 [Source:HGNC Symbol;Acc:HGNC:20980]
ENSG00000176014	413.634969785649	873.996469778981	-1.0798	0.030661	0.1549	18	12307669	12344320	940	protein_coding	TUBB6	tubulin beta 6 class V [Source:HGNC Symbol;Acc:HGNC:20776]
ENSG00000176092	95.1425654416384	24.0305405936728	1.9685	0.021099	0.12349	1	26321698	26360080	1722	protein_coding	CRYBG2	crystallin beta-gamma domain containing 2 [Source:HGNC Symbol;Acc:HGNC:17295]
ENSG00000176208	208.371029036092	87.5747250434991	1.2459	0.0007735	0.015023	17	30831966	30895869	4536	protein_coding	ATAD5	ATPase family AAA domain containing 5 [Source:HGNC Symbol;Acc:HGNC:25752]
ENSG00000176222	48.5502913367161	23.0563520221552	1.0842	0.029853	0.15222	19	43872365	43901385	1240	protein_coding	ZNF404	zinc finger protein 404 [Source:HGNC Symbol;Acc:HGNC:19417]
ENSG00000176244	30.5182055581821	8.24573815107474	1.8392	0.00095863	0.017349	10	15075475	15088776	1922	protein_coding	ACBD7	acyl-CoA binding domain containing 7 [Source:HGNC Symbol;Acc:HGNC:17715]
ENSG00000176406	7.77691067229137	1.77544709575462	2.0554	0.030288	0.15347	8	103500610	104254430	4856	protein_coding	RIMS2	regulating synaptic membrane exocytosis 2 [Source:HGNC Symbol;Acc:HGNC:17283]
ENSG00000176422	819.837087543938	2065.24905944562	-1.3332	0.0013654	0.02192	12	56468578	56479708	10769	protein_coding	SPRYD4	SPRY domain containing 4 [Source:HGNC Symbol;Acc:HGNC:27468]
ENSG00000176485	565.654671799831	1344.77738493411	-1.2482	0.001098	0.018982	11	63573195	63616883	1004	protein_coding	PLAAT3	phospholipase A and acyltransferase 3 [Source:HGNC Symbol;Acc:HGNC:17825]
ENSG00000176532	34.7117614959168	2.42661427060711	3.7733	0.001358	0.021813	7	29563835	29567293	1077	protein_coding	PRR15	proline rich 15 [Source:HGNC Symbol;Acc:HGNC:22310]
ENSG00000176597	393.709036676503	120.771684803508	1.6997	0.0041546	0.044235	3	183253253	183298504	1409	protein_coding	B3GNT5	UDP-GlcNAc:betaGal beta-1,3-N-acetylglucosaminyltransferase 5 [Source:HGNC Symbol;Acc:HGNC:15684]
ENSG00000176641	711.028316880672	3188.48981345724	-2.1647	4.3242e-07	6.9033e-05	18	61808067	61894247	2245	protein_coding	RNF152	ring finger protein 152 [Source:HGNC Symbol;Acc:HGNC:26811]
ENSG00000176771	92.8615393989996	198.976802513115	-1.0982	0.022498	0.12856	2	132671788	133568463	2383	protein_coding	NCKAP5	NCK associated protein 5 [Source:HGNC Symbol;Acc:HGNC:29847]
ENSG00000176783	151.596969072831	68.0444376792138	1.1617	0.024685	0.1358	5	179550554	179610012	1275	protein_coding	RUFY1	RUN and FYVE domain containing 1 [Source:HGNC Symbol;Acc:HGNC:19760]
ENSG00000176788	359.479922927111	1054.02894892151	-1.5518	0.0015723	0.023807	5	17065598	17276843	1306	protein_coding	BASP1	brain abundant membrane attached signal protein 1 [Source:HGNC Symbol;Acc:HGNC:957]
ENSG00000176907	1428.73442944248	7127.17000769234	-2.3185	3.3932e-05	0.00178	8	40153482	40155310	1829	protein_coding	TCIM	transcriptional and immune response regulator [Source:HGNC Symbol;Acc:HGNC:1357]
ENSG00000176909	31.9470725879813	10.1927368660117	1.6353	0.0087099	0.071464	19	48712725	48719725	1301	protein_coding	MAMSTR	MEF2 activating motif and SAP domain containing transcriptional regulator [Source:HGNC Symbol;Acc:HGNC:26689]
ENSG00000176920	146.073775797489	20.579637734637	2.8297	7.6297e-05	0.003137	19	48695971	48705951	1625	protein_coding	FUT2	fucosyltransferase 2 [Source:HGNC Symbol;Acc:HGNC:4013]
ENSG00000177098	103.702865077763	46.2939010412676	1.1481	0.038504	0.17721	11	118133377	118152888	2593	protein_coding	SCN4B	sodium voltage-gated channel beta subunit 4 [Source:HGNC Symbol;Acc:HGNC:10592]
ENSG00000177138	28.4017125817749	111.387265208066	-1.9698	0.027138	0.144	X	9024232	9295682	1897	protein_coding	FAM9B	family with sequence similarity 9 member B [Source:HGNC Symbol;Acc:HGNC:18404]
ENSG00000177173	79.0011192099298	33.8679189086268	1.2108	0.0053687	0.052593	1	116532936	116534092	1157	pseudogene	NAP1L4P1	nucleosome assembly protein 1 like 4 pseudogene 1 [Source:HGNC Symbol;Acc:HGNC:39740]
ENSG00000177234	0.0418142221205994	1.66461385188107	-3.3576	0.036282	NA	10	120597949	120600124	2168	protein_coding	LINC01561	long intergenic non-protein coding RNA 1561 [Source:HGNC Symbol;Acc:HGNC:31365]
ENSG00000177374	159.906582030566	444.324449920744	-1.4749	0.00047314	0.01065	17	2054154	2063241	2320	protein_coding	HIC1	HIC ZBTB transcriptional repressor 1 [Source:HGNC Symbol;Acc:HGNC:4909]
ENSG00000177380	206.196209789537	79.5843499225221	1.3758	0.0026244	0.03306	19	49119544	49151026	1873	protein_coding	PPFIA3	PTPRF interacting protein alpha 3 [Source:HGNC Symbol;Acc:HGNC:9247]
ENSG00000177432	64.1455922749436	148.596386178428	-1.2058	0.0053839	0.052722	4	88695913	88697829	1917	protein_coding	NAP1L5	nucleosome assembly protein 1 like 5 [Source:HGNC Symbol;Acc:HGNC:19968]
ENSG00000177459	924.321151587977	319.975691116208	1.5295	0.015219	0.10083	8	98064522	98093610	1049	protein_coding	ERICH5	glutamate rich 5 [Source:HGNC Symbol;Acc:HGNC:26823]
ENSG00000177570	65.7941908090466	171.780631740896	-1.381	0.014903	0.099542	8	118189455	118622112	2028	protein_coding	SAMD12	sterile alpha motif domain containing 12 [Source:HGNC Symbol;Acc:HGNC:31750]
ENSG00000177575	2256.77522042871	6999.50958796106	-1.6329	0.00084519	0.015955	12	7470811	7503893	2214	protein_coding	CD163	CD163 molecule [Source:HGNC Symbol;Acc:HGNC:1631]
ENSG00000177602	72.332073082937	13.3776492316502	2.3912	0.00013651	0.0046945	17	3723903	3726699	2797	protein_coding	HASPIN	histone H3 associated protein kinase [Source:HGNC Symbol;Acc:HGNC:19682]
ENSG00000177731	221.04184695827	99.8678045682817	1.1445	0.011409	0.084104	17	18244815	18258738	1164	protein_coding	FLII	FLII actin remodeling protein [Source:HGNC Symbol;Acc:HGNC:3750]
ENSG00000177807	56.1424568311564	246.065540971491	-2.1355	0.0015967	0.024022	1	159998651	160070483	2541	protein_coding	KCNJ10	potassium inwardly rectifying channel subfamily J member 10 [Source:HGNC Symbol;Acc:HGNC:6256]
ENSG00000177875	5.12720214032926	13.9343366683714	-1.4426	0.034539	0.16585	12	48183644	48185926	2283	protein_coding	CCDC184	coiled-coil domain containing 184 [Source:HGNC Symbol;Acc:HGNC:33749]
ENSG00000177888	625.827702263448	244.007590860924	1.3562	4.7548e-06	0.00041684	1	197153682	197201293	6187	protein_coding	ZBTB41	zinc finger and BTB domain containing 41 [Source:HGNC Symbol;Acc:HGNC:24819]
ENSG00000178038	2112.43189157124	928.381319591443	1.1865	0.0011951	0.020044	3	46668995	46693704	3775	protein_coding	ALS2CL	ALS2 C-terminal like [Source:HGNC Symbol;Acc:HGNC:20605]
ENSG00000178217	8.83933084634166	0.863714618996156	3.1554	0.0046207	0.047365	10	80537902	80646560	3320	protein_coding	SH2D4B	SH2 domain containing 4B [Source:HGNC Symbol;Acc:HGNC:31440]
ENSG00000178222	38.411569876301	36.8190444759764	-1.838	0.013613	0.094036	4	1056250	1113564	956	protein_coding	RNF212	ring finger protein 212 [Source:HGNC Symbol;Acc:HGNC:27729]
ENSG00000178363	0.068635878347364	1.72143451606997	-3.3587	0.044959	NA	10	5524961	5526771	1811	protein_coding	CALML3	calmodulin like 3 [Source:HGNC Symbol;Acc:HGNC:1452]
ENSG00000178409	173.811052489343	74.7436227151442	1.2099	0.0087829	0.071858	6	107065182	107115515	6550	protein_coding	BEND3	BEN domain containing 3 [Source:HGNC Symbol;Acc:HGNC:23040]
ENSG00000178502	40.9075199365176	20.531516647814	1.0249	0.00063316	0.013068	17	41848518	41865423	7402	protein_coding	KLHL11	kelch like family member 11 [Source:HGNC Symbol;Acc:HGNC:19008]
ENSG00000178531	7.54698716048082	11.0901434183044	1.7287	0.034479	0.16574	19	7924491	7926135	1237	protein_coding	CTXN1	cortexin 1 [Source:HGNC Symbol;Acc:HGNC:31108]
ENSG00000178568	2.68271717976528	4.20779169097029	-3.5013	0.028906	NA	2	211375717	212538841	4119	protein_coding	ERBB4	erb-b2 receptor tyrosine kinase 4 [Source:HGNC Symbol;Acc:HGNC:3432]
ENSG00000178573	2875.31685836874	5759.65188118826	-1.0022	0.0020218	0.027977	16	79585843	79600737	3423	protein_coding	MAF	MAF bZIP transcription factor [Source:HGNC Symbol;Acc:HGNC:6776]
ENSG00000178726	357.81657491806	924.852401597273	-1.3698	6.4091e-05	0.0027811	20	23045633	23049672	4040	protein_coding	THBD	thrombomodulin [Source:HGNC Symbol;Acc:HGNC:11784]
ENSG00000178773	191.22189897908	60.6861780358252	1.6494	0.0098168	0.076771	16	89575758	89597246	1011	protein_coding	CPNE7	copine 7 [Source:HGNC Symbol;Acc:HGNC:2320]
ENSG00000178882	20.2451381068124	129.314715256868	2.4365	0.0088031	0.071978	12	123973241	124316024	1624	protein_coding	RFLNA	refilin A [Source:HGNC Symbol;Acc:HGNC:27051]
ENSG00000178966	323.161509516763	131.377704837065	1.2921	0.00030889	0.0081266	9	83980798	84004074	3360	protein_coding	RMI1	RecQ mediated genome instability 1 [Source:HGNC Symbol;Acc:HGNC:25764]
ENSG00000178999	222.667936861481	86.9954976843088	1.3485	0.024551	0.13548	17	8204733	8210600	814	protein_coding	AURKB	aurora kinase B [Source:HGNC Symbol;Acc:HGNC:11390]
ENSG00000179066	44.3606882374192	7.37901623398088	2.5632	0.00063168	0.013048	19	35090930	35113664	1265	protein_coding	AC020907.1	novel transcript
ENSG00000179071	2.62272259733163	9.56310981743726	-1.8891	0.022541	0.12872	11	85683848	85686195	2348	protein_coding	CCDC89	coiled-coil domain containing 89 [Source:HGNC Symbol;Acc:HGNC:26762]
ENSG00000179094	2414.41236081348	4929.10206439645	-1.0296	0.016855	0.10737	17	8140472	8156506	1472	protein_coding	PER1	period circadian regulator 1 [Source:HGNC Symbol;Acc:HGNC:8845]
ENSG00000179144	298.721015242671	723.868392835839	-1.2759	0.0060441	0.056797	7	150514872	150521073	1214	protein_coding	GIMAP7	GTPase, IMAP family member 7 [Source:HGNC Symbol;Acc:HGNC:22404]
ENSG00000179178	45.2778743049295	18.861680681658	-2.189	0.0052584	0.051743	1	43269983	43274002	1098	protein_coding	TMEM125	transmembrane protein 125 [Source:HGNC Symbol;Acc:HGNC:28275]
ENSG00000179277	13.7413633853867	43.9673861954266	-1.6741	0.00059796	0.012586	17	15786618	15787575	958	pseudogene	MEIS3P1	Meis homeobox 3 pseudogene 1 [Source:HGNC Symbol;Acc:HGNC:7002]
ENSG00000179284	15.4468637354113	2.47879350994227	2.5501	0.032647	0.16104	19	12965159	12974760	1756	protein_coding	DAND5	DAN domain BMP antagonist family member 5 [Source:HGNC Symbol;Acc:HGNC:26780]
ENSG00000179388	138.050069956611	322.495810990375	-1.2238	0.034418	0.16564	8	22687659	22693480	1860	protein_coding	EGR3	early growth response 3 [Source:HGNC Symbol;Acc:HGNC:3240]
ENSG00000179577	5.77317681946895	22.7904854064988	-1.9959	0.02269	0.12919	8	104419512	104421500	1989	pseudogene	AP003471.1	novel transcript, sense intronic to DPYS
ENSG00000179593	99.7931751414984	18.6597653027856	2.4162	0.002932	0.035551	17	8039034	8049134	2490	protein_coding	ALOX15B	arachidonate 15-lipoxygenase type B [Source:HGNC Symbol;Acc:HGNC:434]
ENSG00000179603	77.1252337363685	40.4701223303127	-2.6333	0.0026211	0.033047	7	126438598	127253093	1985	protein_coding	GRM8	glutamate metabotropic receptor 8 [Source:HGNC Symbol;Acc:HGNC:4600]
ENSG00000179636	13.2874908327303	170.400912439695	-3.6938	2.0709e-08	5.5788e-06	14	21024109	21036276	753	protein_coding	TPPP2	tubulin polymerization promoting protein family member 2 [Source:HGNC Symbol;Acc:HGNC:19293]
ENSG00000179774	11.8153425154388	56.8729785649597	-2.2638	0.0027726	0.034206	10	68230595	68232113	1519	protein_coding	ATOH7	atonal bHLH transcription factor 7 [Source:HGNC Symbol;Acc:HGNC:13907]
ENSG00000179776	1071.85289926243	2433.78966177714	-1.183	0.0057213	0.054924	16	66366690	66404784	1948	protein_coding	CDH5	cadherin 5 [Source:HGNC Symbol;Acc:HGNC:1764]
ENSG00000179820	1177.25500557461	2823.56617645402	-1.2627	0.0056103	0.05418	19	53864763	53876435	1528	protein_coding	MYADM	myeloid associated differentiation marker [Source:HGNC Symbol;Acc:HGNC:7544]
ENSG00000179832	2006.09820684869	918.054686138695	1.127	0.0001339	0.0046421	8	144148016	144261927	3258	protein_coding	MROH1	maestro heat like repeat family member 1 [Source:HGNC Symbol;Acc:HGNC:26958]
ENSG00000179855	118.159402851404	248.559178926166	-1.0728	0.0030773	0.036707	19	3585478	3593541	4230	protein_coding	GIPC3	GIPC PDZ domain containing family member 3 [Source:HGNC Symbol;Acc:HGNC:18183]
ENSG00000179886	11.5879134339417	3.38111093747403	1.702	0.011498	0.084447	8	143597831	143603224	5394	protein_coding	TIGD5	tigger transposable element derived 5 [Source:HGNC Symbol;Acc:HGNC:18336]
ENSG00000179913	429.989706927401	106.853571676833	2.0049	0.00036464	0.0090852	19	17794828	17813576	1341	protein_coding	B3GNT3	UDP-GlcNAc:betaGal beta-1,3-N-acetylglucosaminyltransferase 3 [Source:HGNC Symbol;Acc:HGNC:13528]
ENSG00000179914	3.84939039197041	150.143	-5.3173	2.2432e-08	5.8599e-06	1	160876540	160885180	760	protein_coding	ITLN1	intelectin 1 [Source:HGNC Symbol;Acc:HGNC:18259]
ENSG00000179921	18.8541146889874	65.4928645205833	-1.8068	0.00042118	0.0099204	2	218259496	218263861	1680	protein_coding	GPBAR1	G protein-coupled bile acid receptor 1 [Source:HGNC Symbol;Acc:HGNC:19680]
ENSG00000179938	2.51692603940808	0.537767193100739	2.5164	0.021976	NA	15	30082955	30096690	3275	protein_coding	GOLGA8J	golgin A8 family member J [Source:HGNC Symbol;Acc:HGNC:38650]
ENSG00000179950	458.848894872938	138.526260314359	1.7263	3.0576e-05	0.0016372	8	143816344	143830709	1644	protein_coding	PUF60	poly(U) binding splicing factor 60 [Source:HGNC Symbol;Acc:HGNC:17042]
ENSG00000179958	306.717677960148	144.092309942521	1.0837	2.4579e-05	0.001422	16	30423615	30430030	914	protein_coding	DCTPP1	dCTP pyrophosphatase 1 [Source:HGNC Symbol;Acc:HGNC:28777]
ENSG00000180061	483.014549592658	129.695891851077	1.896	0.006804	0.060866	19	55312801	55334048	777	protein_coding	TMEM150B	transmembrane protein 150B [Source:HGNC Symbol;Acc:HGNC:34415]
ENSG00000180089	202.987110719756	465.011584969786	-1.1977	0.0023975	0.031252	19	55226638	55228784	1596	protein_coding	TMEM86B	transmembrane protein 86B [Source:HGNC Symbol;Acc:HGNC:28448]
ENSG00000180176	2.20247256667583	36.4748488239737	-4.0063	0.00038376	0.0093921	11	2163929	2171815	1149	protein_coding	TH	tyrosine hydroxylase [Source:HGNC Symbol;Acc:HGNC:11782]
ENSG00000180432	3251.14176236324	14226.6249822863	-2.1296	0.022298	0.12798	3	42856005	42875898	2792	protein_coding	CYP8B1	cytochrome P450 family 8 subfamily B member 1 [Source:HGNC Symbol;Acc:HGNC:2653]
ENSG00000180447	95.0689807492873	258.689595560129	-1.3424	0.016799	0.10722	9	86944362	86947506	3145	protein_coding	GAS1	growth arrest specific 1 [Source:HGNC Symbol;Acc:HGNC:4165]
ENSG00000180525	124.148103700729	319.058936284317	-1.362	0.0077945	0.066328	10	649948	669581	3046	protein_coding	PRR26	proline rich 26 [Source:HGNC Symbol;Acc:HGNC:30724]
ENSG00000180532	0.980996342445395	6.12739330778391	-2.6984	0.0065452	0.059477	19	57668935	57679152	2246	protein_coding	ZSCAN4	zinc finger and SCAN domain containing 4 [Source:HGNC Symbol;Acc:HGNC:23709]
ENSG00000180543	49.3958233497805	118.881232353215	-1.2638	0.012262	0.08791	8	97273488	97277928	4441	protein_coding	TSPYL5	TSPY like 5 [Source:HGNC Symbol;Acc:HGNC:29367]
ENSG00000180616	111.660942503541	236.878070710649	-1.0884	0.041369	0.18472	17	73165010	73176633	4107	protein_coding	SSTR2	somatostatin receptor 2 [Source:HGNC Symbol;Acc:HGNC:11331]
ENSG00000180697	8.12051970641224	2.11623465212106	1.9772	0.04117	0.18421	3	126526999	126558965	1364	protein_coding	C3orf22	chromosome 3 open reading frame 22 [Source:HGNC Symbol;Acc:HGNC:28534]
ENSG00000180739	42.8854561592215	105.650812046918	-1.2948	0.0079662	0.067328	19	10512742	10517931	1698	protein_coding	S1PR5	sphingosine-1-phosphate receptor 5 [Source:HGNC Symbol;Acc:HGNC:14299]
ENSG00000180769	19.8326046350635	58.8002816879022	-1.5535	4.2021e-05	0.00207	4	84965534	85011277	2895	processed_transcript	WDFY3-AS2	WDFY3 antisense RNA 2 [Source:HGNC Symbol;Acc:HGNC:21603]
ENSG00000180785	18.3905550822727	4.58220210198315	1.9372	0.024094	0.13439	11	4643420	4655488	2996	protein_coding	OR51E1	olfactory receptor family 51 subfamily E member 1 [Source:HGNC Symbol;Acc:HGNC:15194]
ENSG00000180828	7.7156799987461	28.3633023176561	-1.8958	0.016624	0.10658	8	64580365	64583627	3263	protein_coding	BHLHE22	basic helix-loop-helix family member e22 [Source:HGNC Symbol;Acc:HGNC:11963]
ENSG00000180871	51.5950521133334	175.996115227338	-1.7658	0.00092067	0.016947	2	218125289	218137251	850	protein_coding	CXCR2	C-X-C motif chemokine receptor 2 [Source:HGNC Symbol;Acc:HGNC:6027]
ENSG00000180875	118.157422166893	1187.65673906014	-3.3287	0.00044172	0.010227	1	240489573	240612155	4176	protein_coding	GREM2	gremlin 2, DAN family BMP antagonist [Source:HGNC Symbol;Acc:HGNC:17655]
ENSG00000180900	374.961440226612	167.88307088374	1.1619	0.0034081	0.038932	8	143790920	143815773	2707	protein_coding	SCRIB	scribble planar cell polarity protein [Source:HGNC Symbol;Acc:HGNC:30377]
ENSG00000180921	174.481070455943	56.3732852805702	1.6316	0.00012457	0.0044048	8	143723933	143738234	5124	protein_coding	FAM83H	family with sequence similarity 83 member H [Source:HGNC Symbol;Acc:HGNC:24797]
ENSG00000180998	113.879863861665	51.1802903657126	1.1457	0.0089284	0.072568	14	52552836	52637713	3257	protein_coding	GPR137C	G protein-coupled receptor 137C [Source:HGNC Symbol;Acc:HGNC:25445]
ENSG00000181019	277.181263783986	67.410284519196	2.0436	0.00022225	0.0065689	16	69706996	69726668	1339	protein_coding	NQO1	NAD(P)H quinone dehydrogenase 1 [Source:HGNC Symbol;Acc:HGNC:2874]
ENSG00000181036	43.835160898712	182.978693066472	-2.0541	0.00080786	0.015465	1	159800511	159816257	1261	protein_coding	FCRL6	Fc receptor like 6 [Source:HGNC Symbol;Acc:HGNC:31910]
ENSG00000181135	12.8724127569298	4.88803839997612	1.4236	0.018961	0.11529	8	143684452	143713898	1011	protein_coding	ZNF707	zinc finger protein 707 [Source:HGNC Symbol;Acc:HGNC:27815]
ENSG00000181234	0.849038210780165	12.8318847224658	-4.0612	0.00038195	0.0093808	12	128267170	128707911	5176	protein_coding	TMEM132C	transmembrane protein 132C [Source:HGNC Symbol;Acc:HGNC:25436]
ENSG00000181264	152.217540950497	64.1415	1.2387	0.0087897	0.071891	11	120325296	120333686	2705	protein_coding	TLCD5	TLC domain containing 5 [Source:HGNC Symbol;Acc:HGNC:28280]
ENSG00000181291	11.934377992553	100.072508921817	-3.0905	1.4997e-08	4.2158e-06	17	34579487	34639318	4057	protein_coding	TMEM132E	transmembrane protein 132E [Source:HGNC Symbol;Acc:HGNC:26991]
ENSG00000181358	1.82393234013029	6.62687522685107	-1.9039	0.030327	0.1536	13	49890591	49892998	2408	pseudogene	CTAGE10P	CTAGE family member 10, pseudogene [Source:HGNC Symbol;Acc:HGNC:37288]
ENSG00000181433	19.195666822526	2.26918715950003	-3.1682	0.040966	NA	X	135890182	135913062	3059	protein_coding	SAGE1	sarcoma antigen 1 [Source:HGNC Symbol;Acc:HGNC:30369]
ENSG00000181450	226.756411504881	103.232725323367	1.1323	0.00012064	0.0042977	1	227563543	227677443	3803	protein_coding	ZNF678	zinc finger protein 678 [Source:HGNC Symbol;Acc:HGNC:28652]
ENSG00000181458	789.478501802846	792.680360797749	-1.659	0.00014444	0.0048894	3	100492619	100577444	1487	protein_coding	TMEM45A	transmembrane protein 45A [Source:HGNC Symbol;Acc:HGNC:25480]
ENSG00000181513	817.782547262892	1813.74482676053	-1.1491	0.0030785	0.036707	17	45132600	45144181	1303	protein_coding	ACBD4	acyl-CoA binding domain containing 4 [Source:HGNC Symbol;Acc:HGNC:23337]
ENSG00000181544	35.2009923932651	10.8238178682972	1.6482	0.0031106	0.036936	X	14690388	14873255	3188	protein_coding	FANCB	FA complementation group B [Source:HGNC Symbol;Acc:HGNC:3583]
ENSG00000181631	136.527716162956	513.297905799725	-1.9116	0.000243	0.0069211	3	151326312	151329549	2765	protein_coding	P2RY13	purinergic receptor P2Y13 [Source:HGNC Symbol;Acc:HGNC:4537]
ENSG00000181638	261.455707949115	129.614085777039	1.0097	0.0069576	0.061685	8	143246821	143262705	2261	protein_coding	ZFP41	ZFP41 zinc finger protein [Source:HGNC Symbol;Acc:HGNC:26786]
ENSG00000181656	1310.15906976989	177.006590934816	2.8878	0.003485	0.039548	1	100538139	100542021	3492	protein_coding	GPR88	G protein-coupled receptor 88 [Source:HGNC Symbol;Acc:HGNC:4539]
ENSG00000181690	107.841217226174	46.2359220395854	1.2185	0.029321	0.15075	8	56160909	56211324	2698	protein_coding	PLAG1	PLAG1 zinc finger [Source:HGNC Symbol;Acc:HGNC:9045]
ENSG00000181751	157.634322038663	73.4453329204991	1.1032	0.043186	0.18985	5	103258763	103278660	2498	protein_coding	MACIR	macrophage immunometabolism regulator [Source:HGNC Symbol;Acc:HGNC:25052]
ENSG00000181778	1.6710245400544	7.05250341744901	-2.0165	0.033708	0.16424	9	68536580	68540883	1261	protein_coding	TMEM252	transmembrane protein 252 [Source:HGNC Symbol;Acc:HGNC:28537]
ENSG00000181804	196.150268632073	578.022957949468	-1.5577	0.00058424	0.012324	3	143265222	143848485	1203	protein_coding	SLC9A9	solute carrier family 9 member A9 [Source:HGNC Symbol;Acc:HGNC:20653]
ENSG00000182004	679.769584309543	186.682625315386	1.8584	1.8559e-09	8.4208e-07	1	203861599	203871152	690	protein_coding	SNRPE	small nuclear ribonucleoprotein polypeptide E [Source:HGNC Symbol;Acc:HGNC:11161]
ENSG00000182010	111.640714840808	34.9695627501087	1.6611	0.032306	0.16021	10	62183035	62268844	3781	protein_coding	RTKN2	rhotekin 2 [Source:HGNC Symbol;Acc:HGNC:19364]
ENSG00000182134	407.66373890013	147.660224203341	1.4645	3.0589e-06	0.00029852	1	151770107	151791416	1713	protein_coding	TDRKH	tudor and KH domain containing [Source:HGNC Symbol;Acc:HGNC:11713]
ENSG00000182168	38.2220412683441	94.1469209233845	-1.3006	0.00046768	0.010579	4	95162504	95549206	4000	protein_coding	UNC5C	unc-5 netrin receptor C [Source:HGNC Symbol;Acc:HGNC:12569]
ENSG00000182218	43.6647820811702	107.684514237152	-1.2964	0.0048675	0.049039	14	99645129	99680569	4806	protein_coding	HHIPL1	HHIP like 1 [Source:HGNC Symbol;Acc:HGNC:19710]
ENSG00000182264	20.3274763156379	6.85114975991858	1.5046	0.045203	0.19507	19	48740852	48746909	1106	protein_coding	IZUMO1	izumo sperm-egg fusion 1 [Source:HGNC Symbol;Acc:HGNC:28539]
ENSG00000182307	75.4099411595312	16.026951768731	2.2218	1.5926e-05	0.001007	8	145052465	145066685	1655	protein_coding	C8orf33	chromosome 8 open reading frame 33 [Source:HGNC Symbol;Acc:HGNC:26104]
ENSG00000182326	27350.0306559768	62073.6863099707	-1.1824	0.00093967	0.017138	12	6988259	7071032	2122	protein_coding	C1S	complement C1s [Source:HGNC Symbol;Acc:HGNC:1247]
ENSG00000182327	238.604291767231	745.749455490297	-1.6446	0.0013064	0.021289	17	4788964	4790589	1217	protein_coding	GLTPD2	glycolipid transfer protein domain containing 2 [Source:HGNC Symbol;Acc:HGNC:33756]
ENSG00000182329	12.2539256284207	53.9599919070227	-2.1563	0.0021441	0.029016	2	202073255	202205188	3452	protein_coding	KIAA2012	KIAA2012 [Source:HGNC Symbol;Acc:HGNC:51250]
ENSG00000182481	2069.99829869524	955.456413377474	1.1147	0.027267	0.14424	17	68035636	68047364	2177	protein_coding	KPNA2	karyopherin subunit alpha 2 [Source:HGNC Symbol;Acc:HGNC:6395]
ENSG00000182489	6.4965374233931	2.25511152836524	1.5179	0.049335	0.20522	X	100913445	100929433	2552	protein_coding	XKRX	XK related X-linked [Source:HGNC Symbol;Acc:HGNC:29845]
ENSG00000182492	3378.41606423629	21337.9699080704	-2.6591	1.5037e-07	2.8385e-05	X	153494980	153509546	1624	protein_coding	BGN	biglycan [Source:HGNC Symbol;Acc:HGNC:1044]
ENSG00000182557	14.5429640846047	39.8454448767666	-1.4425	0.036527	0.1715	17	4433940	4488208	1197	protein_coding	SPNS3	sphingolipid transporter 3 (putative) [Source:HGNC Symbol;Acc:HGNC:28433]
ENSG00000182568	558.952147959508	1205.85752139547	-1.1087	0.01142	0.084146	3	18345377	18445621	2061	protein_coding	SATB1	SATB homeobox 1 [Source:HGNC Symbol;Acc:HGNC:10541]
ENSG00000182578	1636.7812372622	3298.51808945702	-1.0107	0.020001	0.11902	5	150053291	150113372	1737	protein_coding	CSF1R	colony stimulating factor 1 receptor [Source:HGNC Symbol;Acc:HGNC:2433]
ENSG00000182621	580.568543537569	266.772456253027	1.1191	0.02438	0.13514	20	8077251	8968360	2136	protein_coding	PLCB1	phospholipase C beta 1 [Source:HGNC Symbol;Acc:HGNC:15917]
ENSG00000182759	40.1125569035108	1.2178471490316	4.9557	1.9777e-06	0.00022046	8	143419182	143430732	1607	protein_coding	MAFA	MAF bZIP transcription factor A [Source:HGNC Symbol;Acc:HGNC:23145]
ENSG00000182793	12.035362714993	31.6985358975083	-1.3932	0.044085	0.1922	6	52831655	52840843	714	protein_coding	GSTA5	glutathione S-transferase alpha 5 [Source:HGNC Symbol;Acc:HGNC:19662]
ENSG00000182795	201.586552024217	47.7799586552936	2.0801	0.0084239	0.069804	1	207018522	207032756	4321	protein_coding	C1orf116	chromosome 1 open reading frame 116 [Source:HGNC Symbol;Acc:HGNC:28667]
ENSG00000182836	28.0534455208066	139.438192644605	-2.3184	0.001992	0.027728	5	41306952	41510601	7706	protein_coding	PLCXD3	phosphatidylinositol specific phospholipase C X domain containing 3 [Source:HGNC Symbol;Acc:HGNC:31822]
ENSG00000182853	67.0165443870413	262.923161604822	-1.9714	2.3078e-05	0.0013542	17	4785285	4786433	700	protein_coding	VMO1	vitelline membrane outer layer 1 homolog [Source:HGNC Symbol;Acc:HGNC:30387]
ENSG00000182885	71.4970207282905	85.4705874309785	-1.3433	0.0061886	0.057572	16	57668277	57689378	1465	protein_coding	ADGRG3	adhesion G protein-coupled receptor G3 [Source:HGNC Symbol;Acc:HGNC:13728]
ENSG00000182901	9.00199208753902	0.809230787904859	3.5538	0.0067859	0.060788	1	240767636	241357374	2549	protein_coding	RGS7	regulator of G protein signaling 7 [Source:HGNC Symbol;Acc:HGNC:10003]
ENSG00000182902	758.921010722469	2675.19687900535	-1.8175	0.0015218	0.023315	22	17563450	17590995	1447	protein_coding	SLC25A18	solute carrier family 25 member 18 [Source:HGNC Symbol;Acc:HGNC:10988]
ENSG00000182916	9.04584720606153	38.9196335606472	-2.1382	0.00015661	0.0051728	X	103330229	103332326	993	protein_coding	TCEAL7	transcription elongation factor A like 7 [Source:HGNC Symbol;Acc:HGNC:28336]
ENSG00000182950	4.40830339545146	23.3079796711997	-2.3832	0.0041949	0.04448	15	75724041	75727688	1132	protein_coding	ODF3L1	outer dense fiber of sperm tails 3 like 1 [Source:HGNC Symbol;Acc:HGNC:28735]
ENSG00000182986	622.243940128614	266.177334475135	1.225	0.0074999	0.064632	19	52860851	52897693	2018	protein_coding	ZNF320	zinc finger protein 320 [Source:HGNC Symbol;Acc:HGNC:13842]
ENSG00000183010	592.474681380122	111.874271340189	2.4016	0.0032753	0.038138	17	81932384	81942412	1104	protein_coding	PYCR1	pyrroline-5-carboxylate reductase 1 [Source:HGNC Symbol;Acc:HGNC:9721]
ENSG00000183032	16.2593429187106	2.97665901935528	2.4433	0.022356	0.1281	14	36677921	37172606	1280	protein_coding	SLC25A21	solute carrier family 25 member 21 [Source:HGNC Symbol;Acc:HGNC:14411]
ENSG00000183044	5655.84224427722	12599.5622544592	-1.1555	0.039774	0.18076	16	8674596	8784575	1655	protein_coding	ABAT	4-aminobutyrate aminotransferase [Source:HGNC Symbol;Acc:HGNC:23]
ENSG00000183067	0.96727665013277	5.04289524915504	-2.2763	0.011824	0.08599	21	39745183	39802081	1353	protein_coding	IGSF5	immunoglobulin superfamily member 5 [Source:HGNC Symbol;Acc:HGNC:5952]
ENSG00000183091	1057.40911974525	218.545072290734	2.2724	0.00095378	0.017313	2	151485336	151734487	5685	protein_coding	NEB	nebulin [Source:HGNC Symbol;Acc:HGNC:7720]
ENSG00000183111	333.678837579615	128.075735901951	1.3803	0.0064953	0.05917	5	149551947	149634968	2009	protein_coding	ARHGEF37	Rho guanine nucleotide exchange factor 37 [Source:HGNC Symbol;Acc:HGNC:34430]
ENSG00000183114	3.78709026287691	13.3861082845823	-1.7865	0.040593	0.18277	1	20552573	20555020	2448	protein_coding	FAM43B	family with sequence similarity 43 member B [Source:HGNC Symbol;Acc:HGNC:31791]
ENSG00000183150	15.835355230816	3.81982069540018	1.9654	0.010055	0.078014	12	12660890	12696207	1208	protein_coding	GPR19	G protein-coupled receptor 19 [Source:HGNC Symbol;Acc:HGNC:4473]
ENSG00000183153	34.7354462534387	76.7048357970855	-1.1433	0.0056406	0.054412	17	40360652	40364737	4086	protein_coding	GJD3	gap junction protein delta 3 [Source:HGNC Symbol;Acc:HGNC:19147]
ENSG00000183154	6.98715699510446	44.2867843101748	-2.646	2.5601e-06	0.00026484	8	37734761	37737426	2086	protein_coding	AC138356.1	novel transcript, antisense to ERLIN2
ENSG00000183166	5.21434998121765	20.9157525578874	-1.9757	0.042243	0.18701	7	71779491	72447151	5836	protein_coding	CALN1	calneuron 1 [Source:HGNC Symbol;Acc:HGNC:13248]
ENSG00000183185	27.4973012728195	7.9820639248394	5.0184	0.0038847	0.042177	3	97985102	98035315	3969	polymorphic_pseudogene	GABRR3	gamma-aminobutyric acid type A receptor subunit rho3 (gene/pseudogene) [Source:HGNC Symbol;Acc:HGNC:17969]
ENSG00000183230	34.2774195437726	121.519580087494	-1.8247	0.0066967	0.060324	10	65912457	67763637	3988	protein_coding	CTNNA3	catenin alpha 3 [Source:HGNC Symbol;Acc:HGNC:2511]
ENSG00000183281	384.014224711842	1412.03906352175	-1.8789	3.7598e-06	0.00034977	2	87002559	87021852	1249	protein_coding	PLGLB1	plasminogen like B1 [Source:HGNC Symbol;Acc:HGNC:9072]
ENSG00000183287	26.8157683084578	391.715	-3.8743	7.9649e-08	1.6612e-05	18	59430939	59697662	4143	protein_coding	CCBE1	collagen and calcium binding EGF domains 1 [Source:HGNC Symbol;Acc:HGNC:29426]
ENSG00000183298	104.376205212659	48.9729648225253	1.0877	0.0056477	0.05446	1	101786340	101787219	880	pseudogene	RPSAP19	ribosomal protein SA pseudogene 19 [Source:HGNC Symbol;Acc:HGNC:36508]
ENSG00000183309	21.7048927821287	6.58884725179529	1.693	0.0063765	0.058486	8	143636019	143656418	4484	protein_coding	ZNF623	zinc finger protein 623 [Source:HGNC Symbol;Acc:HGNC:29084]
ENSG00000183379	1.02567787708517	4.93308470177687	-2.1307	0.019256	0.11635	14	74405894	74426210	1872	protein_coding	SYNDIG1L	synapse differentiation inducing 1 like [Source:HGNC Symbol;Acc:HGNC:32388]
ENSG00000183479	8.29231704219761	3.83324790640606	1.111	0.047433	0.2009	X	153444473	153470587	1756	protein_coding	TREX2	three prime repair exonuclease 2 [Source:HGNC Symbol;Acc:HGNC:12270]
ENSG00000183586	5.23424491288548	15.5057775947127	-1.5466	0.012438	0.088779	1	152399577	152399769	193	pseudogene	HMGN3P1	high mobility group nucleosomal binding domain 3 pseudogene 1 [Source:HGNC Symbol;Acc:HGNC:39206]
ENSG00000183615	74.9062459372226	276.45839650322	-1.8834	5.1711e-05	0.0023616	1	32247222	32248856	947	protein_coding	FAM167B	family with sequence similarity 167 member B [Source:HGNC Symbol;Acc:HGNC:28133]
ENSG00000183631	0.12454523390817	2.84711785237147	-4.0894	0.024475	NA	X	126819729	126821786	1263	protein_coding	PRR32	proline rich 32 [Source:HGNC Symbol;Acc:HGNC:34498]
ENSG00000183688	19.9837119395126	56.1845554037938	-1.4793	0.003285	0.038148	17	439978	445939	3621	protein_coding	RFLNB	refilin B [Source:HGNC Symbol;Acc:HGNC:28705]
ENSG00000183763	103.732016737988	34.0723205145155	1.5894	0.0089673	0.072791	3	49828601	49856574	883	protein_coding	TRAIP	TRAF interacting protein [Source:HGNC Symbol;Acc:HGNC:30764]
ENSG00000183765	365.934232979394	181.769155461096	1.0056	0.0021334	0.028978	22	28687743	28742422	1336	protein_coding	CHEK2	checkpoint kinase 2 [Source:HGNC Symbol;Acc:HGNC:16627]
ENSG00000183778	36.9191272088279	41.2857504765605	-2.1523	0.0013546	0.021786	21	39556442	39673137	3606	protein_coding	B3GALT5	beta-1,3-galactosyltransferase 5 [Source:HGNC Symbol;Acc:HGNC:920]
ENSG00000183784	5.10719197147753	20.4228103028594	-2.0239	0.016087	0.10417	9	212824	215893	2852	protein_coding	DOCK8-AS1	DOCK8 antisense RNA 1 [Source:HGNC Symbol;Acc:HGNC:26436]
ENSG00000183798	1.49235946341281	8.60751359491659	-2.5095	0.015594	0.1022	20	41359962	41366818	3791	protein_coding	EMILIN3	elastin microfibril interfacer 3 [Source:HGNC Symbol;Acc:HGNC:16123]
ENSG00000183801	217.249014475379	488.426867526498	-1.1691	0.0026788	0.033487	11	7485388	7511377	1543	protein_coding	OLFML1	olfactomedin like 1 [Source:HGNC Symbol;Acc:HGNC:24473]
ENSG00000183808	296.027732702859	139.870539234426	1.0768	2.0479e-08	5.5788e-06	8	93728155	93741017	7132	protein_coding	RBM12B	RNA binding motif protein 12B [Source:HGNC Symbol;Acc:HGNC:32310]
ENSG00000183814	223.244494902312	64.0391244802704	1.7908	1.1247e-05	0.0007695	1	226231149	226309869	2543	protein_coding	LIN9	lin-9 DREAM MuvB core complex component [Source:HGNC Symbol;Acc:HGNC:30830]
ENSG00000183837	180.295559625441	52.4155766046643	1.7814	0.02581	0.13988	X	153056409	153060467	3489	protein_coding	PNMA3	PNMA family member 3 [Source:HGNC Symbol;Acc:HGNC:18742]
ENSG00000183840	62.5039413891856	24.2064335898127	1.387	2.156e-05	0.0012877	2	132416805	132646582	2294	protein_coding	GPR39	G protein-coupled receptor 39 [Source:HGNC Symbol;Acc:HGNC:4496]
ENSG00000183844	668.854925309451	136.276344367595	2.2953	0.018573	0.11363	21	41304212	41357727	1354	protein_coding	FAM3B	FAM3 metabolism regulating signaling molecule B [Source:HGNC Symbol;Acc:HGNC:1253]
ENSG00000183873	11.1836709770496	3.06287568540759	1.9485	0.033829	0.16446	3	38548057	38649743	5837	protein_coding	SCN5A	sodium voltage-gated channel alpha subunit 5 [Source:HGNC Symbol;Acc:HGNC:10593]
ENSG00000183908	5.85446444667879	174.404254722536	-4.9083	1.2493e-11	1.2427e-08	11	57181747	57191717	5305	protein_coding	LRRC55	leucine rich repeat containing 55 [Source:HGNC Symbol;Acc:HGNC:32324]
ENSG00000183960	12.4029958142348	22.3229199998846	-2.5718	0.0051652	0.051258	3	19148510	19535642	3603	protein_coding	KCNH8	potassium voltage-gated channel subfamily H member 8 [Source:HGNC Symbol;Acc:HGNC:18864]
ENSG00000184005	70.048183717613	180.714265873958	-1.3692	0.0049155	0.049369	1	76074746	76634603	3848	protein_coding	ST6GALNAC3	ST6 N-acetylgalactosaminide alpha-2,6-sialyltransferase 3 [Source:HGNC Symbol;Acc:HGNC:19343]
ENSG00000184060	21.0507937548287	47.0958241763365	-1.1542	0.024545	0.13548	17	30906344	30959322	1098	protein_coding	ADAP2	ArfGAP with dual PH domains 2 [Source:HGNC Symbol;Acc:HGNC:16487]
ENSG00000184160	92.0470838563261	24.946097691001	1.8776	0.0259	0.14025	4	3766348	3768526	1871	protein_coding	ADRA2C	adrenoceptor alpha 2C [Source:HGNC Symbol;Acc:HGNC:283]
ENSG00000184162	214.121019214223	89.6995833935957	1.2487	0.00052317	0.011351	19	19201409	19203414	978	protein_coding	NR2C2AP	nuclear receptor 2C2 associated protein [Source:HGNC Symbol;Acc:HGNC:30763]
ENSG00000184185	4.17454836420388	22.0908234498355	-2.4107	0.0028286	0.034637	17	21376357	21419870	3730	protein_coding	KCNJ12	potassium inwardly rectifying channel subfamily J member 12 [Source:HGNC Symbol;Acc:HGNC:6258]
[truncated: 2,025 more rows]
