# Supplementary material for: Metabolic reprogramming in hepatocellular carcinoma: an integrated omics study of lipid pathways and their diagnostic potential
Source: J Transl Med. 2025 Jun 11;23:644. doi: 10.1186/s12967-025-06698-7 (PMC12153152; doi:10.1186/s12967-025-06698-7)
Supplement: Supplementary file 3 — Supplementary Material 3 [file 12967_2025_6698_MOESM3_ESM.xlsx]

## Sheet: Table S3
Table S3. GO Enrichment of Cancer vs Control DEGs
ONTOLOGY	ID	Description	GeneRatio	BgRatio	RichFactor	FoldEnrichment	zScore	pvalue	p.adjust	qvalue	geneID	Count	richFactor
BP	GO:0007059	chromosome segregation	115/2252	423/18888	0.271867612293144	2.28021112832722	9.79756950537587	4.49355316357193e-18	2.68579672586694e-14	2.23778947545882e-14	CENPL/ANKRD53/RAD21/FAM83D/KIF14/CCNE2/NCAPH/BRIP1/NDEL1/TUBB1/MZT1/SASS6/GPSM2/RACGAP1/CENPE/DMC1/HASPIN/TEX11/DSN1/NCAPG2/CENPU/FIRRM/BEX4/KNL1/KIF2C/MAD2L1/STIL/ECT2/CCNB1/SAC3D1/SRPK1/ZWINT/SMC2/CDCA8/NUP37/CHMP4C/ZCWPW1/CENPQ/NDC1/ASPM/CDC20/SPDL1/TTK/KIF11/KNTC1/NDC80/MSH4/SGO2/INCENP/KIFC1/CENPW/NUF2/HJURP/FANCD2/BIRC5/BUB1/CHEK2/DUSP1/NEK2/ZWILCH/UHRF1/ESPL1/CCNB2/CENPI/NCAPG/RMI2/MIS18A/…	115	0.271867612293144
BP	GO:0098813	nuclear chromosome segregation	92/2252	317/18888	0.290220820189274	2.43414336222692	9.47427051238992	1.21479228917177e-16	3.63040675618985e-13	3.02483280003772e-13	ANKRD53/RAD21/FAM83D/KIF14/CCNE2/NCAPH/BRIP1/MZT1/RACGAP1/CENPE/DMC1/HASPIN/TEX11/DSN1/NCAPG2/KNL1/KIF2C/MAD2L1/ECT2/CCNB1/ZWINT/SMC2/CDCA8/CHMP4C/ZCWPW1/CENPQ/NDC1/ASPM/CDC20/SPDL1/TTK/KIF11/KNTC1/NDC80/MSH4/INCENP/KIFC1/NUF2/FANCD2/BIRC5/BUB1/CHEK2/DUSP1/NEK2/ZWILCH/UHRF1/ESPL1/CCNB2/CENPI/NCAPG/RMI2/SPAG5/MAP10/TOP2A/PTTG1/PLK1/KIF4A/CDK1/PTTG3P/KIFC2/UBE2C/SKA3/PSRC1/SMC4/KIF4B/HECW2/CDCA5/NC…	92	0.290220820189274
BP	GO:0044282	small molecule catabolic process	100/2252	373/18888	0.268096514745308	2.24858213610541	8.96088496565517	1.90685217443761e-15	3.3715127454601e-12	2.80912388696525e-12	IDO2/CYP26A1/KMO/PFKFB2/MFSD2A/CDA/HAO2/HMGCLL1/PCK1/SULT1C4/GSTZ1/ENO3/ACAA1/ALDH2/FUT2/SULT1A1/ACADVL/MAT1A/ACOX2/ACAA2/BDH2/ADH4/AMDHD1/GPD2/AADAT/GCK/ETFDH/BCAT2/ENPP4/DCXR/CYP4A11/NOS3/ACADS/ALDH8A1/CYP4F2/NOS2/TKFC/SARDH/MLYCD/PGK1/SLC27A2/HAAO/GLS2/HMGCL/SULT1A2/GOT2/CYP7A1/HOGA1/ACADM/ADHFE1/LDHD/CPT1A/ACOX1/AKR1C3/BCKDHB/GNPDA1/UROC1/AGXT2/RIDA/CNR1/FABP1/CYP39A1/TDO2/IDNK/ALDOB/ARG1/ALD…	100	0.268096514745308
BP	GO:0000280	nuclear division	113/2252	446/18888	0.253363228699552	2.12501095189926	8.84629460051207	2.256324407201e-15	3.3715127454601e-12	2.80912388696525e-12	ANKRD53/RAD21/KIF14/CCNE2/NCAPH/TDRKH/BRIP1/NDEL1/MZT1/RACGAP1/CENPE/FIGNL1/DMC1/HASPIN/TEX11/NCAPG2/KNL1/KIF2C/MAD2L1/RMI1/CCNB1/CDC25C/ZWINT/SMC2/CDCA8/CHMP4C/MTBP/ZCWPW1/NDC1/ASPM/CDC20/SPDL1/TTK/KIF11/KNTC1/NDC80/MSH4/INCENP/KIFC1/NUF2/TOP6BL/FANCD2/BIRC5/KIF20B/BUB1/IL1B/CHEK2/SMPD3/DUSP1/EGF/NEK2/ZWILCH/UHRF1/ESPL1/CCNB2/CENPI/NCAPG/RAD51AP1/SPAG5/MAP10/TOP2A/PTTG1/PLK1/KIF4A/CHEK1/CDK1/PTT…	113	0.253363228699552
BP	GO:0000070	mitotic sister chromatid segregation	63/2252	188/18888	0.335106382978723	2.81060806469899	9.17960088628305	5.3711292667362e-15	6.42064792545645e-12	5.34964474966925e-12	ANKRD53/RAD21/KIF14/NCAPH/MZT1/RACGAP1/CENPE/HASPIN/NCAPG2/KNL1/KIF2C/MAD2L1/CCNB1/ZWINT/SMC2/CDCA8/CHMP4C/CDC20/SPDL1/TTK/KIF11/KNTC1/NDC80/INCENP/KIFC1/NUF2/BIRC5/BUB1/CHEK2/DUSP1/NEK2/ZWILCH/UHRF1/ESPL1/CENPI/NCAPG/SPAG5/MAP10/PLK1/KIF4A/CDK1/KIFC2/UBE2C/SKA3/PSRC1/SMC4/KIF4B/CDCA5/NCAPD2/CDT1/CENPF/TPX2/PINX1/KIF18A/PRICKLE1/AURKB/KIF18B/DLGAP5/HSPA1A/MISP/KIF23/CENPK/SPC24	63	0.335106382978723
BP	GO:0016054	organic acid catabolic process	74/2252	250/18888	0.296	2.48261456483126	8.68240100447816	3.89336271945138e-14	3.21231339088654e-11	2.67647995426049e-11	IDO2/CYP26A1/KMO/MFSD2A/HAO2/HMGCLL1/PCK1/GSTZ1/ACAA1/ACADVL/MAT1A/ACOX2/ACAA2/BDH2/AMDHD1/AADAT/ETFDH/BCAT2/DCXR/CYP4A11/NOS3/ACADS/ALDH8A1/CYP4F2/NOS2/SARDH/MLYCD/SLC27A2/HAAO/GLS2/HMGCL/GOT2/HOGA1/ACADM/ADHFE1/LDHD/CPT1A/ACOX1/BCKDHB/GNPDA1/UROC1/AGXT2/RIDA/CNR1/FABP1/TDO2/IDNK/ARG1/ALDH6A1/SLC16A3/ACAT1/SDS/ECHS1/GPT2/QDPR/PRODH2/PON1/TAT/KYAT1/HAL/HAO1/FTCD/HGD/DPEP2/SLC25A21/ACMSD/ASRGL1/DA…	74	0.296
BP	GO:0046395	carboxylic acid catabolic process	74/2252	250/18888	0.296	2.48261456483126	8.68240100447816	3.89336271945138e-14	3.21231339088654e-11	2.67647995426049e-11	IDO2/CYP26A1/KMO/MFSD2A/HAO2/HMGCLL1/PCK1/GSTZ1/ACAA1/ACADVL/MAT1A/ACOX2/ACAA2/BDH2/AMDHD1/AADAT/ETFDH/BCAT2/DCXR/CYP4A11/NOS3/ACADS/ALDH8A1/CYP4F2/NOS2/SARDH/MLYCD/SLC27A2/HAAO/GLS2/HMGCL/GOT2/HOGA1/ACADM/ADHFE1/LDHD/CPT1A/ACOX1/BCKDHB/GNPDA1/UROC1/AGXT2/RIDA/CNR1/FABP1/TDO2/IDNK/ARG1/ALDH6A1/SLC16A3/ACAT1/SDS/ECHS1/GPT2/QDPR/PRODH2/PON1/TAT/KYAT1/HAL/HAO1/FTCD/HGD/DPEP2/SLC25A21/ACMSD/ASRGL1/DA…	74	0.296
BP	GO:0048285	organelle fission	118/2252	493/18888	0.239350912778905	2.00748669652218	8.33977072182821	4.29956619158312e-14	3.21231339088654e-11	2.67647995426049e-11	DCN/ANKRD53/RAD21/KIF14/CCNE2/NCAPH/TDRKH/BRIP1/NDEL1/MZT1/RACGAP1/CENPE/FIGNL1/DMC1/HASPIN/TEX11/NCAPG2/KNL1/KIF2C/MAD2L1/RMI1/CCNB1/CDC25C/ZWINT/SMC2/CDCA8/CHMP4C/MTBP/ZCWPW1/NDC1/ASPM/CDC20/SPDL1/TTK/KIF11/KNTC1/NDC80/MSH4/INCENP/KIFC1/NUF2/TOP6BL/FANCD2/BIRC5/KIF20B/BUB1/IL1B/CHEK2/SMPD3/DUSP1/EGF/NEK2/ZWILCH/UHRF1/ESPL1/KDR/CCNB2/CENPI/PEX11G/NCAPG/RAD51AP1/SPAG5/MAP10/TOP2A/PTTG1/PLK1/KIF4A…	118	0.239350912778905
BP	GO:0140014	mitotic nuclear division	79/2252	277/18888	0.285198555956679	2.39202057056383	8.58700884963446	4.98235811270306e-14	3.30883938218068e-11	2.75690482236236e-11	ANKRD53/RAD21/KIF14/NCAPH/NDEL1/MZT1/RACGAP1/CENPE/HASPIN/NCAPG2/KNL1/KIF2C/MAD2L1/CCNB1/CDC25C/ZWINT/SMC2/CDCA8/CHMP4C/MTBP/CDC20/SPDL1/TTK/KIF11/KNTC1/NDC80/INCENP/KIFC1/NUF2/BIRC5/KIF20B/BUB1/IL1B/CHEK2/SMPD3/DUSP1/EGF/NEK2/ZWILCH/UHRF1/ESPL1/CENPI/NCAPG/SPAG5/MAP10/PLK1/KIF4A/CHEK1/CDK1/KIFC2/UBE2C/SKA3/UBE2S/CDCA2/ANLN/PSRC1/SMC4/KIF4B/CDCA5/NCAPD2/CDT1/CENPF/TPX2/AURKA/PINX1/KIF18A/MKI67/HO…	79	0.285198555956679
BP	GO:0000819	sister chromatid segregation	69/2252	229/18888	0.301310043668122	2.52715102344738	8.55454221441791	1.08956764129568e-13	6.51234579202431e-11	5.42604685365251e-11	ANKRD53/RAD21/KIF14/NCAPH/MZT1/RACGAP1/CENPE/HASPIN/NCAPG2/KNL1/KIF2C/MAD2L1/CCNB1/ZWINT/SMC2/CDCA8/CHMP4C/CDC20/SPDL1/TTK/KIF11/KNTC1/NDC80/INCENP/KIFC1/NUF2/BIRC5/BUB1/CHEK2/DUSP1/NEK2/ZWILCH/UHRF1/ESPL1/CENPI/NCAPG/RMI2/SPAG5/MAP10/TOP2A/PLK1/KIF4A/CDK1/KIFC2/UBE2C/SKA3/PSRC1/SMC4/KIF4B/HECW2/CDCA5/NCAPD2/CDT1/CENPF/DPF3/TPX2/CDC6/PINX1/KIF18A/PRICKLE1/AURKB/KIF18B/DLGAP5/HSPA1A/MISP/DPF1/KIF2…	69	0.301310043668122
BP	GO:0009063	amino acid catabolic process	43/2252	111/18888	0.387387387387387	3.24909989918871	8.74376264212913	4.08097991423676e-13	2.21745608612665e-10	1.84757090662719e-10	IDO2/KMO/HMGCLL1/GSTZ1/MAT1A/AMDHD1/AADAT/BCAT2/NOS3/ALDH8A1/NOS2/SARDH/HAAO/GLS2/HMGCL/GOT2/HOGA1/ADHFE1/BCKDHB/UROC1/AGXT2/RIDA/TDO2/ARG1/ALDH6A1/ACAT1/SDS/ECHS1/GPT2/QDPR/PRODH2/TAT/KYAT1/HAL/FTCD/HGD/SLC25A21/ACMSD/ASRGL1/DAO/ABAT/HPD/IL4I1	43	0.387387387387387
BP	GO:1901606	alpha-amino acid catabolic process	36/2252	90/18888	0.4	3.35488454706927	8.23903370133154	1.08709056904332e-11	5.41461694264329e-09	4.5114258615298e-09	IDO2/KMO/HMGCLL1/GSTZ1/MAT1A/AADAT/BCAT2/NOS3/ALDH8A1/NOS2/SARDH/HAAO/GLS2/HMGCL/GOT2/HOGA1/ADHFE1/AGXT2/RIDA/TDO2/ARG1/ALDH6A1/ACAT1/SDS/GPT2/QDPR/PRODH2/TAT/KYAT1/HGD/SLC25A21/ACMSD/ASRGL1/DAO/HPD/IL4I1	36	0.4
BP	GO:0009410	response to xenobiotic stimulus	103/2252	444/18888	0.231981981981982	1.94568191637463	7.41908317710947	1.35874661566975e-11	6.24709886296778e-09	5.20504472771952e-09	SFRP1/CRHBP/CYP2B6/CYP26A1/CYP1A2/ASS1/NAT1/FBP1/TBXA2R/ENG/ADCY1/ACSL1/FOSB/SULT1C4/ADRA1A/PAX6/CYP2C8/SCNN1B/ACAA1/NPC1/AGPAT2/SULT1A1/NAT2/CYP2A7/CYP2J2/SLC29A1/NQO1/HTR2A/RET/FOS/PRKAA2/CYTB/ITGA2/NNMT/TH/SRD5A2/KCNJ8/PTGS2/CAT/RAP2A/GLYAT/CYP4F2/CYP2A6/NOS2/LRP8/GSTM2/CA9/PRKCB/IL1B/ABCC4/THBS1/SLC34A1/SULT1A2/TFRC/UGT2B7/ATP1A1/CYP2C19/CPT1A/CYP2U1/IL10/E2F1/CDK1/PPM1E/CYP2C9/UGT1A10/PCSK1/…	103	0.231981981981982
BP	GO:1902850	microtubule cytoskeleton organization involved in mitosis	51/2252	164/18888	0.310975609756098	2.60821816921544	7.61042305775498	4.83109246183254e-11	2.06253140316951e-08	1.71848860428043e-08	ANKRD53/NDEL1/PKHD1/MZT1/SASS6/PAX6/GPSM2/RACGAP1/CENPE/SAPCD2/MAD2L1/STIL/CCNB1/GPSM1/CDCA8/CHMP4C/CDC20/SPDL1/TTK/KIF11/NDC80/INCENP/KIFC1/NUF2/BIRC5/STMN1/CHEK2/NEK2/UHRF1/ESPL1/MAP10/PLK1/KIF4A/CDK1/KIFC2/CENPH/CENPA/PSRC1/SPRY2/KIF4B/ANKFN1/TPX2/PLK3/AURKA/PRICKLE1/AURKB/DLGAP5/HSPA1A/MISP/WDR62/KIF23	51	0.310975609756098
BP	GO:1905818	regulation of chromosome separation	31/2252	74/18888	0.418918918918919	3.51356151889012	7.97087569463181	7.14315910641096e-11	2.84631079860122e-08	2.37152882332844e-08	RAD21/NCAPH/HASPIN/NCAPG2/KNL1/MAD2L1/CCNB1/ZWINT/SMC2/CDCA8/CDC20/SPDL1/TTK/KNTC1/NDC80/INCENP/NUF2/BIRC5/BUB1/DUSP1/ZWILCH/ESPL1/NCAPG/PLK1/UBE2C/SMC4/NCAPD2/CENPF/AURKB/DLGAP5/SPC24	31	0.418918918918919
BP	GO:0008202	steroid metabolic process	81/2252	329/18888	0.246200607902736	2.06493653732987	7.16944633284507	9.95065783928236e-11	3.71719261908692e-08	3.09714225247664e-08	LCAT/CYP2B6/CETP/CYP26A1/CYP1A2/ESR1/ATP8B1/RDH5/BMP5/CYP2C8/UGT2B10/SCNN1B/ACAA1/NPC1/HSD3B2/CYB5R2/EDNRB/SULT1A1/CFTR/IGF1R/RDH16/SULT2B1/SPP1/ACADVL/ACOX2/APOF/ACAA2/PRKAA2/AQP8/SRD5A2/CAT/ABCG4/CYP2A6/OSBPL3/EGR1/LSS/SLC27A2/PCSK9/SULT1A2/CYP51A1/CYP7A1/UGT2B7/ATP1A1/CYP2C19/SNAI1/LIPC/EPHX2/AKR1C3/FAXDC2/CH25H/AKR1C4/CYP2C9/APOA4/CYP39A1/TSPO/DISP3/APOA5/SQLE/FGFR1/NR1D1/HSD17B2/CYP4V2/AKR1B…	81	0.246200607902736
BP	GO:1901605	alpha-amino acid metabolic process	59/2252	216/18888	0.273148148148148	2.29095125320703	7.02073413240616	5.07198887415957e-10	1.78325161769716e-07	1.48579438784204e-07	IDO2/KMO/ASS1/HMGCLL1/ASPA/TTC36/GSTZ1/BHMT/MAT1A/AMDHD1/AADAT/TH/GLYATL1/BCAT2/CTH/ASL/NOS3/ASPG/GLYAT/ALDH8A1/NOS2/SARDH/HAAO/GLS2/HMGCL/GOT2/HOGA1/ADHFE1/PYCR1/P4HA2/MSRA/UROC1/AGXT2/RIDA/PSPH/TDO2/ARG1/ALDH6A1/ACAT1/P4HA3/SDS/GPT2/QDPR/PRODH2/TAT/KYAT1/HAL/HAO1/FTCD/HGD/SLC25A21/ART4/SLC7A11/ACMSD/ASRGL1/DAO/MTHFD1/HPD/IL4I1	59	0.273148148148148
BP	GO:0006261	DNA-templated DNA replication	48/2252	160/18888	0.3	2.51616341030195	7.08600623201521	6.95479395046126e-10	2.23921323333772e-07	1.86569882918217e-07	PRIM2/CCNE2/DACH1/RECQL4/TK1/TONSL/TIMELESS/GMNN/MMS22L/POLA2/BARD1/MCM3/POLD1/RFC4/RFC3/ATAD5/MCM4/CHTF18/RRM1/PRIM1/MCM6/FEN1/ORC1/WDHD1/MCM2/GINS1/BLM/E2F8/ORC6/MCM5/CDC7/BRCA1/EME1/CDT1/TRAIP/FGFR1/MCM10/MCM8/CDC6/GINS4/DSCC1/E2F7/RAD51/BRCA2/POLE2/TICRR/CDC45/CCNE1	48	0.3
BP	GO:0006631	fatty acid metabolic process	91/2252	401/18888	0.226932668329177	1.90333225550688	6.72709732718815	7.11812806314483e-10	2.23921323333772e-07	1.86569882918217e-07	CYP2B6/TNXB/CYP1A2/MFSD2A/HAO2/SCD5/CYP4A22/PCK1/ACSL1/PTGIS/CYGB/CYP2C8/GGT5/ACAA1/PPARGC1A/PM20D1/CYP2A7/CYP2J2/LPGAT1/ACSM3/ACADVL/ACOX2/ACAA2/BDH2/PRKAA2/ACACA/ADH4/TH/PTGS2/AVPR1A/ETFDH/SOX9/CYP4A11/ACBD7/ACADS/PLA2G5/CYP4F2/CYP2A6/GSTM2/MLYCD/SLC27A2/NR4A3/IL1B/CBR4/CD36/ALOX15B/CYP7A1/ACBD4/ACADM/CYP2C19/CPT1A/CYP2U1/AACS/LIPC/ACOX1/TBXAS1/AKR1C3/ACSL4/THEM5/AKR1C4/CYP2C9/APOA4/BRCA1/CNR1/…	91	0.226932668329177
BP	GO:0015711	organic anion transport	99/2252	451/18888	0.219512195121951	1.84109517826972	6.65165190830852	8.69090005050961e-10	2.5972754800948e-07	2.16403411257689e-07	SLC7A8/CLTRN/KMO/RBP5/MFSD2A/SLC25A47/ATP8B1/ACSL1/SLC23A2/NPY5R/ABCC10/CYB5R2/CFTR/MPC1/SLC17A5/SLC6A8/SLC16A5/SLC7A2/SLC38A2/SLC17A9/EPRS1/KCNJ8/PTGS2/SLC26A9/AVPR1A/SLC26A6/SLC4A9/CYP4A11/SLC51B/PLA2G5/CYP4F2/GLTPD2/NOS2/MGST1/SLC25A18/SLC6A16/KCNJ10/SLC52A1/SLC27A2/SLC25A25/SLC4A2/CASR/IL1B/SLC2A1/SLC17A1/SLC39A14/ABCC4/THBS1/GOT2/CD36/TRPV1/CYP7A1/RBP1/SLC1A4/SLC6A19/NTRK2/SLC6A13/CPT1A/ABCC…	99	0.219512195121951
BP	GO:0051304	chromosome separation	31/2252	81/18888	0.382716049382716	3.20992039997369	7.33331947694581	1.06934250283977e-09	3.04355244736823e-07	2.53586936387716e-07	RAD21/NCAPH/HASPIN/NCAPG2/KNL1/MAD2L1/CCNB1/ZWINT/SMC2/CDCA8/CDC20/SPDL1/TTK/KNTC1/NDC80/INCENP/NUF2/BIRC5/BUB1/DUSP1/ZWILCH/ESPL1/NCAPG/PLK1/UBE2C/SMC4/NCAPD2/CENPF/AURKB/DLGAP5/SPC24	31	0.382716049382716
BP	GO:0007088	regulation of mitotic nuclear division	39/2252	118/18888	0.330508474576271	2.77204443507842	7.10435578360008	1.25436769678435e-09	3.40788896530912e-07	2.83943233181185e-07	RAD21/HASPIN/KNL1/MAD2L1/CCNB1/CDC25C/ZWINT/CDCA8/MTBP/CDC20/SPDL1/TTK/KNTC1/NDC80/INCENP/NUF2/BIRC5/KIF20B/BUB1/IL1B/SMPD3/DUSP1/EGF/NEK2/ZWILCH/ESPL1/PLK1/CHEK1/UBE2C/CDCA2/CENPF/AURKA/MKI67/HOXA13/AURKB/PKMYT1/DLGAP5/IGF1/SPC24	39	0.330508474576271
BP	GO:0006066	alcohol metabolic process	85/2252	373/18888	0.227882037533512	1.9112948156896	6.54022492958607	2.09361458041883e-09	5.44066710746233e-07	4.53313070021121e-07	PTH1R/LCAT/CETP/CYP1A2/ITPKA/PLPP3/RDH5/DBH/BMP5/PCK1/SULT1C4/CYP2C8/SCNN1B/NPC1/ALDH2/EDNRB/SULT1A1/CFTR/RDH16/SULT2B1/LRAT/NUDT10/ACADVL/APOF/ACAA2/PRKAA2/AQP8/ADH4/GPD2/CAT/CD244/ABCG4/TKFC/LSS/SHPK/PCSK9/CBR4/SLC34A1/SULT1A2/CYP51A1/CYP7A1/PLPP2/ADH6/RBP4/GCH1/MOGAT2/GPD1/LIPC/EPHX2/AKR1C3/CH25H/ADH1B/AKR1C4/CYP2C9/APOA4/GDPD1/CYP39A1/ADH1A/DISP3/APOA5/AKR1B10/ALDH1A2/SQLE/FGFR1/RDH12/QDPR/AK…	85	0.227882037533512
BP	GO:0051983	regulation of chromosome segregation	41/2252	131/18888	0.312977099236641	2.62500508453893	6.86672903491342	3.00303653551656e-09	7.46925863610818e-07	6.22334080773277e-07	RAD21/NCAPH/CENPE/HASPIN/NCAPG2/KNL1/KIF2C/MAD2L1/CCNB1/ZWINT/SMC2/CDCA8/CDC20/SPDL1/TTK/KNTC1/NDC80/INCENP/NUF2/BIRC5/BUB1/DUSP1/ZWILCH/ESPL1/NCAPG/RMI2/PLK1/CDK1/UBE2C/CDCA2/SMC4/HECW2/NCAPD2/CENPF/DPF3/CDC6/MKI67/AURKB/DLGAP5/DPF1/SPC24	41	0.312977099236641
BP	GO:0046942	carboxylic acid transport	82/2252	358/18888	0.229050279329609	1.92109310656201	6.47364027679622	3.124167072155e-09	7.46925863610818e-07	6.22334080773277e-07	SLC7A8/CLTRN/KMO/RBP5/MFSD2A/ATP8B1/ACSL1/SLC23A2/NPY5R/ABCC10/MPC1/SLC17A5/SLC6A8/SLC16A5/SLC7A2/SLC38A2/EPRS1/KCNJ8/PTGS2/SLC26A9/AVPR1A/SLC26A6/CYP4A11/SLC51B/PLA2G5/CYP4F2/NOS2/SLC25A18/SLC6A16/KCNJ10/SLC27A2/CASR/IL1B/SLC2A1/ABCC4/THBS1/GOT2/CD36/TRPV1/CYP7A1/RBP1/SLC1A4/SLC6A19/NTRK2/SLC6A13/CPT1A/ABCC11/SLC38A4/SLC16A4/AKR1C4/FABP1/SLC16A3/PTGES/SLC5A12/SLCO1B1/GRM2/FABP3/FOLR2/TNFRSF11A/L…	82	0.229050279329609
BP	GO:0015849	organic acid transport	82/2252	359/18888	0.228412256267409	1.9157418722819	6.44518716821461	3.5848643878749e-09	8.13614278751989e-07	6.77898462135671e-07	SLC7A8/CLTRN/KMO/RBP5/MFSD2A/ATP8B1/ACSL1/SLC23A2/NPY5R/ABCC10/MPC1/SLC17A5/SLC6A8/SLC16A5/SLC7A2/SLC38A2/EPRS1/KCNJ8/PTGS2/SLC26A9/AVPR1A/SLC26A6/CYP4A11/SLC51B/PLA2G5/CYP4F2/NOS2/SLC25A18/SLC6A16/KCNJ10/SLC27A2/CASR/IL1B/SLC2A1/ABCC4/THBS1/GOT2/CD36/TRPV1/CYP7A1/RBP1/SLC1A4/SLC6A19/NTRK2/SLC6A13/CPT1A/ABCC11/SLC38A4/SLC16A4/AKR1C4/FABP1/SLC16A3/PTGES/SLC5A12/SLCO1B1/GRM2/FABP3/FOLR2/TNFRSF11A/L…	82	0.228412256267409
BP	GO:0010965	regulation of mitotic sister chromatid separation	25/2252	59/18888	0.423728813559322	3.55390312189541	7.22866376686931	3.67535310796448e-09	8.13614278751989e-07	6.77898462135671e-07	RAD21/HASPIN/KNL1/MAD2L1/CCNB1/ZWINT/CDCA8/CDC20/SPDL1/TTK/KNTC1/NDC80/INCENP/NUF2/BIRC5/BUB1/DUSP1/ZWILCH/ESPL1/PLK1/UBE2C/CENPF/AURKB/DLGAP5/SPC24	25	0.423728813559322
BP	GO:0019373	epoxygenase P450 pathway	13/2252	18/18888	0.722222222222222	6.05743043220841	7.89807852658907	4.56540955834271e-09	9.74551890364799e-07	8.11990700019525e-07	CYP2B6/CYP1A2/CYP2C8/CYP2A7/CYP2J2/CYP4A11/CYP4F2/CYP2A6/CYP2C19/CYP2C9/CYP2A13/CYP2S1/CYP2E1	13	0.722222222222222
BP	GO:0033046	negative regulation of sister chromatid segregation	22/2252	48/18888	0.458333333333333	3.84413854351687	7.25892225074553	5.34050964711676e-09	9.97507067525527e-07	8.31116813832546e-07	RAD21/HASPIN/KNL1/MAD2L1/CCNB1/ZWINT/CDCA8/CDC20/SPDL1/TTK/KNTC1/NDC80/INCENP/NUF2/BIRC5/BUB1/DUSP1/ZWILCH/PLK1/CENPF/AURKB/SPC24	22	0.458333333333333
BP	GO:0033048	negative regulation of mitotic sister chromatid segregation	22/2252	48/18888	0.458333333333333	3.84413854351687	7.25892225074553	5.34050964711676e-09	9.97507067525527e-07	8.31116813832546e-07	RAD21/HASPIN/KNL1/MAD2L1/CCNB1/ZWINT/CDCA8/CDC20/SPDL1/TTK/KNTC1/NDC80/INCENP/NUF2/BIRC5/BUB1/DUSP1/ZWILCH/PLK1/CENPF/AURKB/SPC24	22	0.458333333333333
BP	GO:0045841	negative regulation of mitotic metaphase/anaphase transition	22/2252	48/18888	0.458333333333333	3.84413854351687	7.25892225074553	5.34050964711676e-09	9.97507067525527e-07	8.31116813832546e-07	RAD21/HASPIN/KNL1/MAD2L1/CCNB1/ZWINT/CDCA8/CDC20/SPDL1/TTK/KNTC1/NDC80/INCENP/NUF2/BIRC5/BUB1/DUSP1/ZWILCH/PLK1/CENPF/AURKB/SPC24	22	0.458333333333333
BP	GO:2000816	negative regulation of mitotic sister chromatid separation	22/2252	48/18888	0.458333333333333	3.84413854351687	7.25892225074553	5.34050964711676e-09	9.97507067525527e-07	8.31116813832546e-07	RAD21/HASPIN/KNL1/MAD2L1/CCNB1/ZWINT/CDCA8/CDC20/SPDL1/TTK/KNTC1/NDC80/INCENP/NUF2/BIRC5/BUB1/DUSP1/ZWILCH/PLK1/CENPF/AURKB/SPC24	22	0.458333333333333
BP	GO:0045839	negative regulation of mitotic nuclear division	24/2252	56/18888	0.428571428571429	3.59451915757422	7.15391704658178	5.72092742155031e-09	1.03453254459243e-06	8.61966215839101e-07	RAD21/HASPIN/KNL1/MAD2L1/CCNB1/ZWINT/CDCA8/MTBP/CDC20/SPDL1/TTK/KNTC1/NDC80/INCENP/NUF2/BIRC5/BUB1/DUSP1/ZWILCH/PLK1/CHEK1/CENPF/AURKB/SPC24	24	0.428571428571429
BP	GO:0090068	positive regulation of cell cycle process	65/2252	263/18888	0.247148288973384	2.07288493877854	6.44650182012587	5.88490990733523e-09	1.03453254459243e-06	8.61966215839101e-07	RAD21/FAM83D/KIF14/TERT/CCNE2/NCAPH/CEP295/SASS6/GPSM2/LSM11/RACGAP1/SSTR5/IGF1R/PLK4/NCAPG2/EZH2/KNL1/MAD2L1/STIL/ECT2/CCNB1/DTL/CDC25C/SMC2/CDCA8/MTBP/ATAD5/CDC20/RRM1/NDC80/INCENP/BIRC5/FEN1/HYAL1/KIF20B/BUB1/IL1B/SMPD3/EGF/ESPL1/DDR2/NCAPG/RAD51AP1/SPAG5/MAP10/E2F8/CDK1/UBE2C/SMC4/CDC7/CDCA5/NCAPD2/CCND1/FGFR1/CDC6/AURKA/HOXA13/E2F7/PLCB1/AURKB/DLGAP5/IGF1/KIF23/RRM2/CCNE1	65	0.247148288973384
BP	GO:0051310	metaphase chromosome alignment	34/2252	100/18888	0.34	2.85165186500888	6.83062256635171	6.24387284958502e-09	1.06627508634199e-06	8.88413908312383e-07	ANKRD53/FAM83D/KIF14/RACGAP1/CENPE/DSN1/KNL1/KIF2C/ECT2/CCNB1/ZWINT/CDCA8/CHMP4C/CENPQ/SPDL1/KNTC1/NDC80/INCENP/KIFC1/NUF2/BIRC5/NEK2/ZWILCH/SPAG5/SKA3/PSRC1/CDCA5/CDT1/CENPF/SGO1/PINX1/KIF18A/AURKB/SPC24	34	0.34
BP	GO:0006805	xenobiotic metabolic process	39/2252	126/18888	0.30952380952381	2.5960416138036	6.61349675405942	1.02427415936106e-08	1.70057962513919e-06	1.41691258711614e-06	CYP2B6/CYP26A1/CYP1A2/NAT1/ACSL1/SULT1C4/CYP2C8/ACAA1/SULT1A1/NAT2/CYP2A7/CYP2J2/SLC29A1/NQO1/GLYAT/CYP4F2/CYP2A6/GSTM2/ABCC4/SULT1A2/UGT2B7/CYP2C19/CYP2U1/CYP2C9/UGT1A10/SLCO1B1/SMOX/CYP2A13/SLCO1B3/BCHE/SLC28A3/CYP2S1/FMO2/SULT2A1/UGT1A6/GSTA5/ALDH3A1/NR1I2/CYP2E1	39	0.30952380952381
BP	GO:0071466	cellular response to xenobiotic stimulus	52/2252	194/18888	0.268041237113402	2.24811851092271	6.42904991277138	1.07064681809858e-08	1.72952865723655e-06	1.44103274435972e-06	CRHBP/CYP2B6/CYP26A1/CYP1A2/NAT1/FBP1/ACSL1/SULT1C4/PAX6/CYP2C8/ACAA1/SULT1A1/NAT2/CYP2A7/CYP2J2/SLC29A1/NQO1/PRKAA2/TH/RAP2A/GLYAT/CYP4F2/CYP2A6/NOS2/GSTM2/IL1B/ABCC4/SULT1A2/TFRC/UGT2B7/CYP2C19/CYP2U1/E2F1/PPM1E/CYP2C9/UGT1A10/SLCO1B1/SMOX/CYP2A13/UCHL1/SLCO1B3/BCHE/SLC28A3/CYP2S1/MYC/FMO2/SULT2A1/UGT1A6/GSTA5/ALDH3A1/NR1I2/CYP2E1	52	0.268041237113402
BP	GO:0051303	establishment of chromosome localization	36/2252	112/18888	0.321428571428571	2.69588936818067	6.6228698105983	1.23778202072778e-08	1.77951701779561e-06	1.48268274194782e-06	ANKRD53/FAM83D/KIF14/NDEL1/RACGAP1/CENPE/DSN1/KNL1/KIF2C/ECT2/CCNB1/ZWINT/CDCA8/CHMP4C/CENPQ/SPDL1/KNTC1/NDC80/INCENP/KIFC1/NUF2/BIRC5/NEK2/ZWILCH/SPAG5/SKA3/PSRC1/CDCA5/CDT1/CENPF/KASH5/SGO1/PINX1/KIF18A/AURKB/SPC24	36	0.321428571428571
BP	GO:0051306	mitotic sister chromatid separation	25/2252	62/18888	0.403225806451613	3.38194006761015	6.91176358666559	1.24914190823822e-08	1.77951701779561e-06	1.48268274194782e-06	RAD21/HASPIN/KNL1/MAD2L1/CCNB1/ZWINT/CDCA8/CDC20/SPDL1/TTK/KNTC1/NDC80/INCENP/NUF2/BIRC5/BUB1/DUSP1/ZWILCH/ESPL1/PLK1/UBE2C/CENPF/AURKB/DLGAP5/SPC24	25	0.403225806451613
BP	GO:0007094	mitotic spindle assembly checkpoint signaling	21/2252	46/18888	0.456521739130435	3.82894432002471	7.06774778502071	1.29824991408963e-08	1.77951701779561e-06	1.48268274194782e-06	HASPIN/KNL1/MAD2L1/CCNB1/ZWINT/CDCA8/CDC20/SPDL1/TTK/KNTC1/NDC80/INCENP/NUF2/BIRC5/BUB1/DUSP1/ZWILCH/PLK1/CENPF/AURKB/SPC24	21	0.456521739130435
BP	GO:0071173	spindle assembly checkpoint signaling	21/2252	46/18888	0.456521739130435	3.82894432002471	7.06774778502071	1.29824991408963e-08	1.77951701779561e-06	1.48268274194782e-06	HASPIN/KNL1/MAD2L1/CCNB1/ZWINT/CDCA8/CDC20/SPDL1/TTK/KNTC1/NDC80/INCENP/NUF2/BIRC5/BUB1/DUSP1/ZWILCH/PLK1/CENPF/AURKB/SPC24	21	0.456521739130435
BP	GO:0071174	mitotic spindle checkpoint signaling	21/2252	46/18888	0.456521739130435	3.82894432002471	7.06774778502071	1.29824991408963e-08	1.77951701779561e-06	1.48268274194782e-06	HASPIN/KNL1/MAD2L1/CCNB1/ZWINT/CDCA8/CDC20/SPDL1/TTK/KNTC1/NDC80/INCENP/NUF2/BIRC5/BUB1/DUSP1/ZWILCH/PLK1/CENPF/AURKB/SPC24	21	0.456521739130435
BP	GO:0051985	negative regulation of chromosome segregation	22/2252	50/18888	0.44	3.6903730017762	7.00843951213585	1.36355771000799e-08	1.77951701779561e-06	1.48268274194782e-06	RAD21/HASPIN/KNL1/MAD2L1/CCNB1/ZWINT/CDCA8/CDC20/SPDL1/TTK/KNTC1/NDC80/INCENP/NUF2/BIRC5/BUB1/DUSP1/ZWILCH/PLK1/CENPF/AURKB/SPC24	22	0.44
BP	GO:1902100	negative regulation of metaphase/anaphase transition of cell cycle	22/2252	50/18888	0.44	3.6903730017762	7.00843951213585	1.36355771000799e-08	1.77951701779561e-06	1.48268274194782e-06	RAD21/HASPIN/KNL1/MAD2L1/CCNB1/ZWINT/CDCA8/CDC20/SPDL1/TTK/KNTC1/NDC80/INCENP/NUF2/BIRC5/BUB1/DUSP1/ZWILCH/PLK1/CENPF/AURKB/SPC24	22	0.44
BP	GO:1905819	negative regulation of chromosome separation	22/2252	50/18888	0.44	3.6903730017762	7.00843951213585	1.36355771000799e-08	1.77951701779561e-06	1.48268274194782e-06	RAD21/HASPIN/KNL1/MAD2L1/CCNB1/ZWINT/CDCA8/CDC20/SPDL1/TTK/KNTC1/NDC80/INCENP/NUF2/BIRC5/BUB1/DUSP1/ZWILCH/PLK1/CENPF/AURKB/SPC24	22	0.44
BP	GO:0033047	regulation of mitotic sister chromatid segregation	23/2252	54/18888	0.425925925925926	3.57233076771265	6.96455923725179	1.36954630782329e-08	1.77951701779561e-06	1.48268274194782e-06	RAD21/HASPIN/KNL1/MAD2L1/CCNB1/ZWINT/CDCA8/CDC20/SPDL1/TTK/KNTC1/NDC80/INCENP/NUF2/BIRC5/BUB1/DUSP1/ZWILCH/PLK1/CDK1/CENPF/AURKB/SPC24	23	0.425925925925926
BP	GO:0006953	acute-phase response	21/2252	47/18888	0.446808510638298	3.74747741959865	6.93860737528995	2.08359186845906e-08	2.59450595787079e-06	2.16172656352628e-06	ASS1/REG3A/F8/EDNRB/HP/PTGS2/ORM1/CD163/ITIH4/ORM2/IL1B/TRPV1/TFRC/CNR1/PTGES/TNFRSF11A/CRP/REG3G/TFR2/SAA4/TNFSF11	21	0.446808510638298
BP	GO:0031577	spindle checkpoint signaling	21/2252	47/18888	0.446808510638298	3.74747741959865	6.93860737528995	2.08359186845906e-08	2.59450595787079e-06	2.16172656352628e-06	HASPIN/KNL1/MAD2L1/CCNB1/ZWINT/CDCA8/CDC20/SPDL1/TTK/KNTC1/NDC80/INCENP/NUF2/BIRC5/BUB1/DUSP1/ZWILCH/PLK1/CENPF/AURKB/SPC24	21	0.446808510638298
BP	GO:0006520	amino acid metabolic process	69/2252	295/18888	0.233898305084746	1.96175452328627	6.12550273746408	2.26173242099178e-08	2.75885197556487e-06	2.29865866459981e-06	IDO2/KMO/ASS1/HMGCLL1/ASPA/TTC36/GSTZ1/GGT5/BHMT/PM20D1/AARS2/MAT1A/DARS2/AMDHD1/AADAT/TH/GLYATL1/EPRS1/BCAT2/CTH/ASL/TPH1/NOS3/ASPG/GLYAT/ALDH8A1/NOS2/SARDH/HAAO/GLS2/HMGCL/GOT2/HOGA1/ADHFE1/PYCR1/P4HA2/MSRA/BCKDHB/UROC1/AGXT2/RIDA/PSPH/TDO2/ARG1/ALDH6A1/ACAT1/P4HA3/SDS/ECHS1/GPT2/QDPR/PRODH2/TAT/KYAT1/HAL/HAO1/HPDL/FTCD/HGD/SLC25A21/ART4/SLC7A11/ACMSD/ASRGL1/DAO/MTHFD1/ABAT/HPD/IL4I1	69	0.233898305084746
BP	GO:0050000	chromosome localization	37/2252	120/18888	0.308333333333333	2.5860568383659	6.41270999114948	2.71776095242488e-08	3.2488114425287e-06	2.70688990861518e-06	ANKRD53/FAM83D/KIF14/NDEL1/RACGAP1/CENPE/DSN1/KNL1/KIF2C/ECT2/CCNB1/ZWINT/CDCA8/CHMP4C/CENPQ/SPDL1/KNTC1/NDC80/INCENP/KIFC1/NUF2/BIRC5/NEK2/ZWILCH/SPAG5/SKA3/PSRC1/CDCA5/CDT1/CENPF/KASH5/SGO1/PINX1/KIF18A/AURKB/DLGAP5/SPC24	37	0.308333333333333
BP	GO:0120254	olefinic compound metabolic process	45/2252	162/18888	0.277777777777778	2.32978093546477	6.25397768806944	3.21665534990601e-08	3.76979392674279e-06	3.14096934167293e-06	BCO2/CYP2B6/CYP1A2/CYP4A22/RDH5/BMP5/PTGIS/CYP2C8/SCNN1B/ACAA1/EDNRB/RDH16/CYP2A7/CYP2J2/LRAT/ADH4/SRD5A2/PTGS2/CYP4A11/ALDH8A1/CYP4F2/CYP2A6/EGR1/GSTM2/ALOX15B/ADH6/CYP2C19/RBP4/CYP2U1/EPHX2/TBXAS1/AKR1C3/ADH1B/AKR1C4/CYP2C9/ADH1A/AKR1B10/ALDH1A2/PLA2G4C/PTGS1/RDH12/CYP2A13/AKR1B15/CYP2S1/CYP2E1	45	0.277777777777778
BP	GO:0007052	mitotic spindle organization	39/2252	131/18888	0.297709923664122	2.49695605602484	6.32563658519985	3.38664905894341e-08	3.89269258178938e-06	3.2433677526035e-06	ANKRD53/MZT1/SASS6/GPSM2/RACGAP1/CENPE/STIL/CCNB1/CDCA8/CHMP4C/CDC20/TTK/KIF11/NDC80/INCENP/KIFC1/NUF2/BIRC5/STMN1/CHEK2/NEK2/UHRF1/MAP10/PLK1/KIF4A/KIFC2/CENPH/PSRC1/KIF4B/TPX2/PLK3/AURKA/PRICKLE1/AURKB/DLGAP5/HSPA1A/MISP/WDR62/KIF23	39	0.297709923664122
BP	GO:0015718	monocarboxylic acid transport	48/2252	179/18888	0.268156424581006	2.24908461256041	6.17780667684909	3.82836415824449e-08	4.31738350449572e-06	3.59721764302973e-06	RBP5/MFSD2A/ATP8B1/ACSL1/MPC1/SLC17A5/SLC6A8/SLC16A5/EPRS1/KCNJ8/PTGS2/SLC26A6/CYP4A11/SLC51B/PLA2G5/CYP4F2/NOS2/SLC27A2/CASR/IL1B/SLC2A1/ABCC4/THBS1/GOT2/CD36/CYP7A1/RBP1/SLC6A13/CPT1A/ABCC11/SLC16A4/AKR1C4/FABP1/SLC16A3/PTGES/SLC5A12/SLCO1B1/FABP3/TNFRSF11A/SLCO1B3/TSPO2/SLCO1C1/TNFSF11/PLA2G4F/PLIN2/SLC6A12/SLC27A6/NMB	48	0.268156424581006
BP	GO:0006270	DNA replication initiation	18/2252	37/18888	0.486486486486487	4.08026498967884	6.90022	4.14525497061592e-08	4.58818314062433e-06	3.82284625067913e-06	PRIM2/CCNE2/GMNN/POLA2/MCM3/MCM4/PRIM1/MCM6/ORC1/MCM2/ORC6/MCM5/CDT1/MCM10/CDC6/TICRR/CDC45/CCNE1	18	0.486486486486487
BP	GO:0000075	cell cycle checkpoint signaling	50/2252	191/18888	0.261780104712042	2.19560507007151	6.11026006442966	4.66508389663953e-08	5.069673900039e-06	4.22402141913907e-06	INTS7/BRIP1/MSH2/TIMELESS/PRKDC/HASPIN/BARD1/KNL1/MAD2L1/CCNB1/DTL/ZWINT/CDCA8/CHMP4C/CDC20/SPDL1/TTK/KNTC1/NDC80/INCENP/NUF2/FANCD2/BIRC5/ORC1/BUB1/CHEK2/BLM/DUSP1/ZWILCH/CLSPN/PLK1/CHEK1/E2F1/WDR76/CDK1/BRCA1/EME1/CDT1/CENPF/CCND1/PLK3/CDC6/GTSE1/E2F7/RAD51/AURKB/BRCA2/TICRR/CDC45/SPC24	50	0.261780104712042
BP	GO:0007093	mitotic cell cycle checkpoint signaling	41/2252	143/18888	0.286713286713287	2.40472493758462	6.20380039531383	4.94193046001571e-08	5.27462827848462e-06	4.3947881590854e-06	MSH2/PRKDC/HASPIN/BARD1/KNL1/MAD2L1/CCNB1/DTL/ZWINT/CDCA8/CHMP4C/CDC20/SPDL1/TTK/KNTC1/NDC80/INCENP/NUF2/FANCD2/BIRC5/ORC1/BUB1/CHEK2/BLM/DUSP1/ZWILCH/CLSPN/PLK1/CHEK1/CDK1/BRCA1/EME1/CENPF/CCND1/PLK3/CDC6/GTSE1/E2F7/AURKB/TICRR/SPC24	41	0.286713286713287
BP	GO:1901990	regulation of mitotic cell cycle phase transition	78/2252	356/18888	0.219101123595506	1.83764743449019	5.87038173716205	5.75821191513177e-08	6.03804080995484e-06	5.03085883111513e-06	DCUN1D3/RAD21/KIF14/TERT/CCNE2/FHL1/RBL1/SASS6/LSM11/CENPE/CCL2/PRKDC/HASPIN/BARD1/EZH2/KNL1/MAD2L1/STIL/CCNB1/DTL/CDC25C/ZWINT/CDCA8/CHMP4C/MTBP/ATAD5/CDC20/SPDL1/TTK/KNTC1/RRM1/NDC80/INCENP/ID2/NUF2/BIRC5/ORC1/HYAL1/CDKN2C/BUB1/PLK5/CHEK2/BLM/DUSP1/ZWILCH/CLSPN/ESPL1/DDR2/PLK1/CHEK1/E2F1/CDK1/UBE2C/ANLN/CDC7/HECW2/CDCA5/BRCA1/CENPF/CCND1/MYO16/DPF3/PLK3/CDC6/GJC2/GTSE1/AURKA/E2F7/PLCB1/AURKB/PK…	78	0.219101123595506
BP	GO:0006956	complement activation	25/2252	67/18888	0.373134328358209	3.12955648047507	6.42460519283281	7.7980459043395e-08	8.03602075348917e-06	6.69556355234668e-06	CFP/FCN3/COLEC10/CD5L/C9/FCN2/C8A/COLEC11/C1QC/C1QB/C7/VSIG4/C1R/C1S/IL1B/CFHR3/CR2/SVEP1/CLU/C8B/CFHR4/IGHA2/CFD/NCR3LG1/C6	25	0.373134328358209
BP	GO:0030071	regulation of mitotic metaphase/anaphase transition	30/2252	90/18888	0.333333333333333	2.79573712255773	6.2827448122237	7.96349404950052e-08	8.06742439557028e-06	6.7217288756801e-06	RAD21/CENPE/HASPIN/KNL1/MAD2L1/CCNB1/ZWINT/CDCA8/CDC20/SPDL1/TTK/KNTC1/NDC80/INCENP/NUF2/BIRC5/BUB1/DUSP1/ZWILCH/ESPL1/PLK1/UBE2C/HECW2/CENPF/DPF3/CDC6/AURKB/DLGAP5/DPF1/SPC24	30	0.333333333333333
BP	GO:0051784	negative regulation of nuclear division	24/2252	63/18888	0.380952380952381	3.19512814006597	6.42101799219046	8.9162139086082e-08	8.88203508862521e-06	7.40045754414481e-06	RAD21/HASPIN/KNL1/MAD2L1/CCNB1/ZWINT/CDCA8/MTBP/CDC20/SPDL1/TTK/KNTC1/NDC80/INCENP/NUF2/BIRC5/BUB1/DUSP1/ZWILCH/PLK1/CHEK1/CENPF/AURKB/SPC24	24	0.380952380952381
BP	GO:1901987	regulation of cell cycle phase transition	93/2252	455/18888	0.204395604395604	1.71430913668924	5.67459824472159	1.06537006259626e-07	1.0438880105144e-05	8.69761133070387e-06	DCUN1D3/RAD21/FAM83D/KIF14/TERT/CCNE2/INTS7/METTL13/FHL1/ATF5/BRIP1/MSH2/RBL1/SASS6/TCIM/TIMELESS/LSM11/CENPE/CCL2/PRKDC/HASPIN/BARD1/EZH2/KNL1/MAD2L1/STIL/CCNB1/DTL/CDC25C/ZWINT/CDCA8/CHMP4C/MTBP/ATAD5/CDC20/SPDL1/TTK/KNTC1/RRM1/NDC80/INCENP/ID2/NUF2/FANCD2/BIRC5/ORC1/HYAL1/CDKN2C/BUB1/PLK5/CHEK2/BLM/DUSP1/ZWILCH/CLSPN/ESPL1/DDR2/PLK1/CHEK1/E2F1/WDR76/CDK1/UBE2C/ANLN/CDC7/HECW2/CDCA5/BRCA1/EME1/…	93	0.204395604395604
BP	GO:0170033	L-amino acid metabolic process	44/2252	163/18888	0.269938650306748	2.26403251642712	5.96324101460942	1.13120033726243e-07	1.0864659821111e-05	9.0523683970441e-06	KMO/ASS1/ASPA/GSTZ1/BHMT/MAT1A/AMDHD1/AADAT/GLYATL1/CTH/ASL/NOS3/ASPG/GLYAT/ALDH8A1/NOS2/GLS2/GOT2/ADHFE1/PYCR1/P4HA2/MSRA/UROC1/AGXT2/RIDA/PSPH/ARG1/P4HA3/SDS/GPT2/QDPR/PRODH2/TAT/KYAT1/HAL/HAO1/FTCD/HGD/SLC7A11/ASRGL1/DAO/MTHFD1/HPD/IL4I1	44	0.269938650306748
BP	GO:0051783	regulation of nuclear division	41/2252	147/18888	0.27891156462585	2.33929024540544	5.99760997509444	1.14517913456582e-07	1.0864659821111e-05	9.0523683970441e-06	RAD21/HASPIN/KNL1/MAD2L1/CCNB1/CDC25C/ZWINT/CDCA8/MTBP/CDC20/SPDL1/TTK/KNTC1/NDC80/INCENP/NUF2/BIRC5/KIF20B/BUB1/IL1B/SMPD3/DUSP1/EGF/NEK2/ZWILCH/ESPL1/RAD51AP1/PLK1/CHEK1/UBE2C/CDCA2/CENPF/AURKA/MKI67/HOXA13/PLCB1/AURKB/PKMYT1/DLGAP5/IGF1/SPC24	41	0.27891156462585
BP	GO:0006260	DNA replication	64/2252	278/18888	0.23021582733813	1.93086880406865	5.75279522094663	1.3458151307842e-07	1.25686516198393e-05	1.04721239864145e-05	GDF2/PRIM2/CCNE2/DACH1/RECQL4/TK1/TONSL/CHAF1A/TIMELESS/GMNN/MMS22L/POLA2/PTMS/BARD1/MCM3/RMI1/DTL/POLD1/CCNA2/RFC4/PIF1/RFC3/ATAD5/MCM4/CHTF18/RRM1/PRIM1/MCM6/FEN1/ORC1/WDHD1/MCM2/PCLAF/FAM111B/GINS1/BLM/RMI2/CHEK1/E2F8/CDK1/ORC6/MCM5/CDC7/BRCA1/EME1/CDT1/TRAIP/FGFR1/MCM10/MCM8/CDC6/GINS4/DSCC1/E2F7/RAD51/CHAF1B/PTK6/ESCO2/BRCA2/POLE2/MAS1/TICRR/CDC45/CCNE1	64	0.23021582733813
BP	GO:0009074	aromatic amino acid family catabolic process	11/2252	16/18888	0.6875	5.76620781527531	7.01722220936169	1.66488923361407e-07	1.52430802310242e-05	1.27004416179523e-05	IDO2/KMO/GSTZ1/HAAO/TDO2/QDPR/TAT/HGD/ACMSD/HPD/IL4I1	11	0.6875
BP	GO:0046394	carboxylic acid biosynthetic process	73/2252	334/18888	0.218562874251497	1.83313302347348	5.65210256260893	1.6831910578009e-07	1.52430802310242e-05	1.27004416179523e-05	CYP1A2/KMO/ASS1/SCD5/CYP4A22/PTGIS/CYP2C8/GGT5/PRMT3/BHMT/DSE/LPGAT1/ACSM3/ACADVL/ACOX2/PRKAA2/ACACA/PTGS2/AVPR1A/BCAT2/CTH/CYP4A11/ASL/ALDH8A1/PLA2G5/OSBPL3/GSTM2/MLYCD/SLC27A2/HAAO/IL1B/CBR4/GLS2/GOT2/ALOX15B/CYP7A1/HOGA1/PYCR1/RBP1/GGT6/LIPC/TBXAS1/AKR1C3/AKR1C4/CYP2C9/APOA4/AGXT2/BRCA1/UST/PSPH/CYP39A1/PTGES/APOA5/ALDH1A2/SDS/NR1D1/PTGS1/LIPG/APOC1/HAO1/APOC3/CYP8B1/ACMSD/MTHFD1L/PRXL2B/EDN2/…	73	0.218562874251497
BP	GO:0008608	attachment of spindle microtubules to kinetochore	21/2252	52/18888	0.403846153846154	3.38714305232955	6.34201118639067	1.75908802614189e-07	1.56926404958957e-05	1.30750124928159e-05	RACGAP1/CENPE/DSN1/KNL1/KIF2C/ECT2/CCNB1/CDCA8/KNTC1/NDC80/INCENP/NUF2/BIRC5/NEK2/ZWILCH/SPAG5/SKA3/CDT1/SGO1/AURKB/SPC24	21	0.403846153846154
BP	GO:1902099	regulation of metaphase/anaphase transition of cell cycle	30/2252	93/18888	0.32258064516129	2.70555205408812	6.0663367577241	1.81495581342759e-07	1.59529277894952e-05	1.32918822806903e-05	RAD21/CENPE/HASPIN/KNL1/MAD2L1/CCNB1/ZWINT/CDCA8/CDC20/SPDL1/TTK/KNTC1/NDC80/INCENP/NUF2/BIRC5/BUB1/DUSP1/ZWILCH/ESPL1/PLK1/UBE2C/HECW2/CENPF/DPF3/CDC6/AURKB/DLGAP5/DPF1/SPC24	30	0.32258064516129
BP	GO:0170035	L-amino acid catabolic process	23/2252	61/18888	0.377049180327869	3.16239117141776	6.22371709510791	2.05464674984007e-07	1.77980052518755e-05	1.48291895858023e-05	GSTZ1/MAT1A/AADAT/NOS3/ALDH8A1/NOS2/GLS2/GOT2/ADHFE1/AGXT2/RIDA/ARG1/SDS/GPT2/QDPR/PRODH2/TAT/KYAT1/HGD/ASRGL1/DAO/HPD/IL4I1	23	0.377049180327869
BP	GO:0051256	mitotic spindle midzone assembly	9/2252	11/18888	0.818181818181818	6.86226384627806	7.15544162687569	2.10626988891087e-07	1.79845358943147e-05	1.49846057811088e-05	RACGAP1/CDCA8/INCENP/BIRC5/MAP10/KIF4A/KIF4B/AURKB/KIF23	9	0.818181818181818
BP	GO:0007091	metaphase/anaphase transition of mitotic cell cycle	30/2252	94/18888	0.319148936170213	2.67676958542761	5.99610087748034	2.36412726232084e-07	1.99019558406925e-05	1.65821884033208e-05	RAD21/CENPE/HASPIN/KNL1/MAD2L1/CCNB1/ZWINT/CDCA8/CDC20/SPDL1/TTK/KNTC1/NDC80/INCENP/NUF2/BIRC5/BUB1/DUSP1/ZWILCH/ESPL1/PLK1/UBE2C/HECW2/CENPF/DPF3/CDC6/AURKB/DLGAP5/DPF1/SPC24	30	0.319148936170213
BP	GO:0016053	organic acid biosynthetic process	73/2252	337/18888	0.216617210682493	1.81681433186986	5.56667497256691	2.43666077558188e-07	1.99905687040161e-05	1.66560201013887e-05	CYP1A2/KMO/ASS1/SCD5/CYP4A22/PTGIS/CYP2C8/GGT5/PRMT3/BHMT/DSE/LPGAT1/ACSM3/ACADVL/ACOX2/PRKAA2/ACACA/PTGS2/AVPR1A/BCAT2/CTH/CYP4A11/ASL/ALDH8A1/PLA2G5/OSBPL3/GSTM2/MLYCD/SLC27A2/HAAO/IL1B/CBR4/GLS2/GOT2/ALOX15B/CYP7A1/HOGA1/PYCR1/RBP1/GGT6/LIPC/TBXAS1/AKR1C3/AKR1C4/CYP2C9/APOA4/AGXT2/BRCA1/UST/PSPH/CYP39A1/PTGES/APOA5/ALDH1A2/SDS/NR1D1/PTGS1/LIPG/APOC1/HAO1/APOC3/CYP8B1/ACMSD/MTHFD1L/PRXL2B/EDN2/…	73	0.216617210682493
BP	GO:0033045	regulation of sister chromatid segregation	32/2252	104/18888	0.307692307692308	2.58068042082252	5.94713683613465	2.4415451152638e-07	1.99905687040161e-05	1.66560201013887e-05	RAD21/CENPE/HASPIN/KNL1/MAD2L1/CCNB1/ZWINT/CDCA8/CDC20/SPDL1/TTK/KNTC1/NDC80/INCENP/NUF2/BIRC5/BUB1/DUSP1/ZWILCH/ESPL1/RMI2/PLK1/CDK1/UBE2C/HECW2/CENPF/DPF3/CDC6/AURKB/DLGAP5/DPF1/SPC24	32	0.307692307692308
BP	GO:0042537	benzene-containing compound metabolic process	14/2252	26/18888	0.538461538461538	4.5161907364394	6.60095020411938	2.68773721288414e-07	2.17089261100115e-05	1.80877450272473e-05	IDO2/KMO/ACAA1/AADAT/TH/SRD5A2/ALDH8A1/GSTM2/HAAO/GOT2/EPHX2/TDO2/KYAT1/CYP2E1	14	0.538461538461538
BP	GO:0045787	positive regulation of cell cycle	72/2252	332/18888	0.216867469879518	1.81891330865201	5.53867671209845	2.80456222144195e-07	2.23504911967447e-05	1.86222931503746e-05	RAD21/FAM83D/KIF14/TERT/CCNE2/NCAPH/CEP295/SASS6/GPSM2/LSM11/RACGAP1/SSTR5/IGF1R/PLK4/NCAPG2/EZH2/KNL1/MAD2L1/STIL/ECT2/CCNB1/DTL/CDC25C/SMC2/CDCA8/MTBP/ATAD5/CDC20/RRM1/NDC80/INCENP/BIRC5/FEN1/HYAL1/KIF20B/BUB1/IL1B/SMPD3/EGF/ESPL1/DDR2/NCAPG/RAD51AP1/SPAG5/MAP10/IL10/CHEK1/E2F8/CDK1/UBE2C/PSRC1/SMC4/CDC7/CDCA5/NCAPD2/CCND1/NR2E1/FGFR1/TAL1/CDC6/AURKA/HOXA13/E2F7/PTK6/PLCB1/AURKB/BRCA2/DLGAP5/IG…	72	0.216867469879518
BP	GO:0044786	cell cycle DNA replication	19/2252	45/18888	0.422222222222222	3.54126702190645	6.27946668780406	2.93688977370202e-07	2.30970923387066e-05	1.92443566750475e-05	DACH1/TK1/GMNN/MCM3/ATAD5/MCM4/MCM6/FEN1/MCM2/GINS1/BLM/E2F8/CDC7/CDT1/FGFR1/E2F7/RAD51/BRCA2/CDC45	19	0.422222222222222
BP	GO:0019369	arachidonic acid metabolic process	22/2252	58/18888	0.379310344827586	3.18135603601396	6.12148261036366	3.33251825611632e-07	2.58681319698795e-05	2.1553170020077e-05	CYP2B6/CYP1A2/CYP4A22/PTGIS/CYP2C8/CYP2A7/CYP2J2/PTGS2/CYP4A11/CYP4F2/CYP2A6/ALOX15B/CYP2C19/CYP2U1/TBXAS1/AKR1C3/CYP2C9/PLA2G4C/PTGS1/CYP2A13/CYP2S1/CYP2E1	22	0.379310344827586
BP	GO:0140013	meiotic nuclear division	49/2252	197/18888	0.248730964467005	2.08615917266998	5.63834	3.44557860316456e-07	2.64027139512094e-05	2.19985804713105e-05	RAD21/CCNE2/NCAPH/TDRKH/BRIP1/FIGNL1/DMC1/TEX11/KNL1/RMI1/ZWINT/SMC2/ZCWPW1/NDC1/ASPM/CDC20/TTK/NDC80/MSH4/INCENP/NUF2/TOP6BL/FANCD2/ESPL1/CCNB2/RAD51AP1/TOP2A/PTTG1/PLK1/PTTG3P/SMC4/EME1/TESMIN/KASH5/RAD54L/RNF212/SGO1/AURKA/KIF18A/SYCP2L/RAD51/MEIOB/PLCB1/ANKLE1/BRCA2/DNMT3L/TDRD12/CCNE1/MSH5	49	0.248730964467005
BP	GO:1901988	negative regulation of cell cycle phase transition	62/2252	273/18888	0.227106227106227	1.90478792965471	5.54035800698056	3.48973465307938e-07	2.64027139512094e-05	2.19985804713105e-05	DCUN1D3/RAD21/INTS7/METTL13/FHL1/ATF5/BRIP1/MSH2/RBL1/TIMELESS/CCL2/PRKDC/HASPIN/BARD1/EZH2/KNL1/MAD2L1/CCNB1/DTL/ZWINT/CDCA8/CHMP4C/CDC20/SPDL1/TTK/KNTC1/NDC80/INCENP/NUF2/FANCD2/BIRC5/ORC1/BUB1/CHEK2/BLM/DUSP1/ZWILCH/CLSPN/PLK1/CHEK1/E2F1/WDR76/CDK1/BRCA1/EME1/CDT1/CENPF/CCND1/MYO16/PLK3/CDC6/GJC2/GTSE1/E2F7/RAD51/AURKB/PKMYT1/BRCA2/TICRR/CDC45/SPC24/RFPL1	62	0.227106227106227
BP	GO:0051231	spindle elongation	10/2252	14/18888	0.714285714285714	5.9908652626237	6.87304386004321	3.61771902304281e-07	2.70288832509086e-05	2.25203009184415e-05	RACGAP1/CDCA8/KIF11/INCENP/BIRC5/MAP10/KIF4A/KIF4B/AURKB/KIF23	10	0.714285714285714
BP	GO:0044784	metaphase/anaphase transition of cell cycle	30/2252	97/18888	0.309278350515464	2.59398289721851	5.79076319635272	5.07617017307936e-07	3.74571223759202e-05	3.12090462493027e-05	RAD21/CENPE/HASPIN/KNL1/MAD2L1/CCNB1/ZWINT/CDCA8/CDC20/SPDL1/TTK/KNTC1/NDC80/INCENP/NUF2/BIRC5/BUB1/DUSP1/ZWILCH/ESPL1/PLK1/UBE2C/HECW2/CENPF/DPF3/CDC6/AURKB/DLGAP5/DPF1/SPC24	30	0.309278350515464
BP	GO:0044772	mitotic cell cycle phase transition	90/2252	451/18888	0.199556541019956	1.67372288933611	5.32801787277229	5.15147979367976e-07	3.75492618619804e-05	3.12858163079576e-05	KDM8/DCUN1D3/RAD21/KIF14/TERT/CCNE2/FHL1/RBL1/SASS6/LSM11/CENPE/CCL2/PRKDC/HASPIN/BARD1/EZH2/KNL1/MAD2L1/STIL/CCNB1/DTL/CDC25C/ZWINT/CCNA2/CDCA8/CHMP4C/MTBP/ATAD5/CDC20/SPDL1/TTK/KNTC1/RRM1/NDC80/INCENP/ID2/NUF2/BIRC5/ORC1/HYAL1/CDKN2C/BUB1/PLK5/CHEK2/BLM/DUSP1/MELK/ZWILCH/CLSPN/ESPL1/CCNB2/DDR2/UBE2A/PLK1/CHEK1/E2F1/CDK1/UBE2C/UBE2S/ANLN/CDC7/HECW2/CDCA5/BRCA1/CCNF/CENPF/CCND1/MYO16/DPF3/ID4/PLK…	90	0.199556541019956
BP	GO:1903046	meiotic cell cycle process	52/2252	218/18888	0.238532110091743	2.00061922531654	5.46721506472488	6.21742621745934e-07	4.46503117359619e-05	3.72023678174821e-05	RAD21/CCNE2/NCAPH/TDRKH/BRIP1/FIGNL1/DMC1/TEX11/KNL1/RMI1/CDC25C/ZWINT/SMC2/ZCWPW1/NDC1/ASPM/CDC20/TTK/NDC80/MSH4/INCENP/NUF2/TOP6BL/FANCD2/ESPL1/CCNB2/RAD51AP1/TOP2A/PTTG1/PLK1/PTTG3P/SMC4/NCAPD2/EME1/TESMIN/KASH5/RAD54L/RNF212/SGO1/AURKA/KIF18A/SYCP2L/RAD51/MEIOB/PLCB1/PKMYT1/ANKLE1/BRCA2/DNMT3L/TDRD12/CCNE1/MSH5	52	0.238532110091743
BP	GO:1901991	negative regulation of mitotic cell cycle phase transition	48/2252	195/18888	0.246153846153846	2.06454433665801	5.49772210886426	6.27509818608131e-07	4.46503117359619e-05	3.72023678174821e-05	DCUN1D3/RAD21/FHL1/RBL1/CCL2/PRKDC/HASPIN/BARD1/EZH2/KNL1/MAD2L1/CCNB1/DTL/ZWINT/CDCA8/CHMP4C/CDC20/SPDL1/TTK/KNTC1/NDC80/INCENP/NUF2/BIRC5/ORC1/BUB1/CHEK2/BLM/DUSP1/ZWILCH/CLSPN/PLK1/CHEK1/CDK1/BRCA1/CENPF/CCND1/MYO16/PLK3/CDC6/GJC2/GTSE1/E2F7/AURKB/PKMYT1/TICRR/SPC24/RFPL1	48	0.246153846153846
BP	GO:0045132	meiotic chromosome segregation	29/2252	93/18888	0.311827956989247	2.61536698561852	5.7455649615519	6.45808553990017e-07	4.54117379670392e-05	3.7836783516121e-05	CCNE2/NCAPH/BRIP1/DMC1/TEX11/KNL1/ZWINT/SMC2/ZCWPW1/NDC1/ASPM/TTK/NDC80/MSH4/NUF2/FANCD2/ESPL1/CCNB2/PTTG1/PLK1/PTTG3P/SMC4/KASH5/RNF212/SGO1/AURKA/MEIOB/CCNE1/MSH5	29	0.311827956989247
BP	GO:0009636	response to toxic substance	59/2252	260/18888	0.226923076923077	1.90325181035661	5.39577246341357	6.83530369054183e-07	4.73635990523073e-05	3.94630622855095e-05	ASS1/BRIP1/INMT/CYGB/GSTZ1/PXDNL/MT2A/KDM5B/MT1E/NQO1/FOS/CYTB/AQP8/ADH4/SRXN1/TH/HP/AIFM2/PTGS2/TXNRD1/CAT/MT1F/NOS3/GLYAT/MGST1/GSTM2/HBB/MT1H/PTPN13/CD36/HBA2/MT1X/GCH1/CDK1/CLIC2/KDM6B/EPHX2/PXDN/APOA4/FABP1/PTGES/AKR1B10/SLC17A3/PTGS1/RDH12/BAK1/GJC2/PON1/HBA1/PRKCG/SLC7A11/NXN/MPO/ALB/MT1A/FBLN5/MIR186/PON3/KCNC2	59	0.226923076923077
BP	GO:0046164	alcohol catabolic process	16/2252	35/18888	0.457142857142857	3.83415376807917	6.17459426451814	6.89414943542034e-07	4.73635990523073e-05	3.94630622855095e-05	SULT1C4/ALDH2/SULT1A1/ADH4/GPD2/TKFC/SULT1A2/CYP7A1/AKR1C3/CYP39A1/AKR1B10/HAO1/MIOX/SULT1E1/AKR1D1/SULT2A1	16	0.457142857142857
BP	GO:0023061	signal release	95/2252	487/18888	0.195071868583162	1.63610899369395	5.23258788415565	7.29099865948257e-07	4.95207943042356e-05	4.12604242320718e-05	SFRP1/CRHBP/CXCL12/CLTRN/TRPV6/KMO/FBXO45/PFKFB2/MAFA/C1QTNF1/PFN2/SSTR5/EDNRB/CFTR/KDM5B/SPP1/NR4A1/SLC38A2/HTR2A/SYT10/FOXO1/MYB/KCNJ8/PTGS2/GCK/RAB11FIP1/NOS2/GDNF/GPR158/SNCG/CASR/F2RL2/SYT13/PRKCB/ADRA2B/IL1B/ABCC4/SMPD3/UNC13B/PPFIA3/SCRIB/RBP4/FER1L5/CPT1A/AACS/TIAM1/ILDR2/ACSL4/INHA/ABCA12/CNR1/UNC13C/AQP1/PTGES/TSPO/ERC2/GHRHR/CPE/FFAR2/FGFR1/NR1D1/GRM2/OTOF/TNFRSF11A/SYN1/IL1RN/FAM3B/CH…	95	0.195071868583162
BP	GO:0072330	monocarboxylic acid biosynthetic process	53/2252	225/18888	0.235555555555556	1.97565423327413	5.41673627629523	7.38894476314171e-07	4.96221605048292e-05	4.13448819330851e-05	CYP1A2/KMO/SCD5/PTGIS/CYP2C8/PRMT3/DSE/LPGAT1/ACSM3/ACADVL/ACOX2/PRKAA2/ACACA/PTGS2/AVPR1A/ALDH8A1/OSBPL3/GSTM2/MLYCD/SLC27A2/IL1B/CBR4/ALOX15B/CYP7A1/HOGA1/RBP1/LIPC/TBXAS1/AKR1C3/AKR1C4/CYP2C9/APOA4/BRCA1/UST/CYP39A1/PTGES/APOA5/ALDH1A2/SDS/NR1D1/PTGS1/LIPG/APOC1/APOC3/CYP8B1/ACMSD/PRXL2B/EDN2/RGN/PLA2G4F/PDK4/AKR1D1/CYP2E1	53	0.235555555555556
BP	GO:0000022	mitotic spindle elongation	9/2252	12/18888	0.75	6.29040852575488	6.74475339912302	7.52631259908034e-07	4.9983078227448e-05	4.16455963815779e-05	RACGAP1/CDCA8/INCENP/BIRC5/MAP10/KIF4A/KIF4B/AURKB/KIF23	9	0.75
BP	GO:0002526	acute inflammatory response	32/2252	109/18888	0.293577981651376	2.46230058500497	5.63319647873705	7.91575859807233e-07	5.19917463084377e-05	4.33192063938464e-05	DNASE1L3/ASS1/FCGR3B/REG3A/PRCP/NPY5R/C2CD4B/F8/EDNRB/FCGR3A/HP/PTGS2/ORM1/CD163/CXCR2/ITIH4/ORM2/IL1B/FCGR2B/TRPV1/TFRC/CNR1/PTGES/FFAR2/TNFRSF11A/CRP/REG3G/IL20RB/TFR2/SAA4/TNFSF11/ADORA1	32	0.293577981651376
BP	GO:0051383	kinetochore organization	12/2252	21/18888	0.571428571428571	4.79269221009896	6.39804145511606	8.34627506563306e-07	5.37073178523386e-05	4.47486101563738e-05	CENPE/SMC2/KNTC1/NDC80/CENPW/NUF2/CENPH/CENPA/SMC4/CENPF/DLGAP5/CENPK	12	0.571428571428571
BP	GO:0010038	response to metal ion	75/2252	360/18888	0.208333333333333	1.74733570159858	5.26737134193585	8.35666816173246e-07	5.37073178523386e-05	4.47486101563738e-05	HAMP/CRHBP/TRPV6/CYP1A2/TERT/ITPKA/ASS1/FBP1/AQP3/TFF1/ADCY1/ENTPD6/FOSB/NPC1/DTYMK/MT2A/MT1E/JUND/NQO1/CUTA/FOS/PRKAA2/SYT10/CYTB/ECT2/TH/PTGS2/TNNT2/CYBRD1/CAT/MT1F/COX1/DAXX/KCNJ10/CASR/SYT13/HAAO/MT1H/THBS1/SMPD3/SLC34A1/TFRC/MT1X/CD14/CDK1/LOXL2/JUNB/DLG2/AKR1C3/SLC41A1/GPHN/PCSK1/AQP1/TESMIN/FXN/TSPO/CPNE7/S100A8/SLC30A3/MAP1LC3A/TAT/ANK3/TFR2/STK39/FGF23/CASQ2/FGB/MT1A/SYT1/PDX1/SCN5A/ABAT…	75	0.208333333333333
BP	GO:0006690	icosanoid metabolic process	35/2252	125/18888	0.28	2.34841918294849	5.56506212497549	8.53925444024185e-07	5.4261434868725e-05	4.52102970798478e-05	CYP2B6/CYP1A2/CYP4A22/PTGIS/CYP2C8/GGT5/ABCC10/CYP2A7/CYP2J2/PTGS2/AVPR1A/CYP4A11/PLA2G5/CYP4F2/CYP2A6/IL1B/ALOX15B/CYP2C19/GGT6/CYP2U1/ACOX1/TBXAS1/AKR1C3/AKR1C4/CYP2C9/PTGES/PLA2G4C/PTGS1/CYP2A13/DPEP2/CYP2S1/PRXL2B/EDN2/PLA2G4F/CYP2E1	35	0.28
BP	GO:0007051	spindle organization	48/2252	197/18888	0.243654822335025	2.04358449567671	5.41733496811345	8.62445426221997e-07	5.4261434868725e-05	4.52102970798478e-05	ANKRD53/TUBB1/MZT1/SASS6/GPSM2/RACGAP1/CENPE/STIL/CCNB1/SAC3D1/CDCA8/CHMP4C/ASPM/CDC20/TTK/KIF11/NDC80/INCENP/KIFC1/NUF2/BIRC5/STMN1/CHEK2/NEK2/UHRF1/ESPL1/CCNB2/SPAG5/MAP10/PLK1/KIF4A/KIFC2/CENPH/PSRC1/KIF4B/KASH5/TPX2/PLK3/CEP72/AURKA/PRICKLE1/AURKB/TRIM36/DLGAP5/HSPA1A/MISP/WDR62/KIF23	48	0.243654822335025
BP	GO:0170039	proteinogenic amino acid metabolic process	39/2252	147/18888	0.26530612244898	2.22517852611737	5.48659483985755	9.39206820229809e-07	5.8475407963683e-05	4.87213537994214e-05	ASS1/ASPA/GSTZ1/BHMT/MAT1A/AMDHD1/AADAT/GLYATL1/CTH/ASL/NOS3/ASPG/GLYAT/NOS2/GLS2/GOT2/ADHFE1/PYCR1/MSRA/UROC1/AGXT2/RIDA/PSPH/ARG1/SDS/GPT2/QDPR/PRODH2/TAT/HAL/HAO1/FTCD/HGD/SLC7A11/ASRGL1/DAO/MTHFD1/HPD/IL4I1	39	0.26530612244898
BP	GO:0033559	unsaturated fatty acid metabolic process	33/2252	115/18888	0.28695652173913	2.40676500115839	5.5673030525566	9.49546959517224e-07	5.85097131653036e-05	4.87499366844925e-05	CYP2B6/CYP1A2/SCD5/CYP4A22/PTGIS/CYP2C8/ACAA1/CYP2A7/CYP2J2/PTGS2/AVPR1A/CYP4A11/CYP4F2/CYP2A6/GSTM2/IL1B/ALOX15B/CYP2C19/CYP2U1/ACOX1/TBXAS1/AKR1C3/AKR1C4/CYP2C9/PTGES/PLA2G4C/PTGS1/CYP2A13/CYP2S1/PRXL2B/EDN2/PLA2G4F/CYP2E1	33	0.28695652173913
BP	GO:0090329	regulation of DNA-templated DNA replication	19/2252	48/18888	0.395833333333333	3.3199378330373	5.92103658064326	9.75220155893923e-07	5.94784782834487e-05	4.95571058811402e-05	DACH1/TIMELESS/GMNN/MCM3/RFC4/RFC3/MCM4/CHTF18/MCM6/MCM2/BLM/E2F8/MCM5/CDC7/CDT1/FGFR1/DSCC1/E2F7/TICRR	19	0.395833333333333
BP	GO:0009072	aromatic amino acid metabolic process	15/2252	32/18888	0.46875	3.9315053285968	6.10635599597282	1.03345720065092e-06	6.23936736190964e-05	5.19860288812281e-05	IDO2/KMO/TTC36/GSTZ1/TH/TPH1/HAAO/TDO2/QDPR/TAT/HPDL/HGD/ACMSD/HPD/IL4I1	15	0.46875
BP	GO:0170040	proteinogenic amino acid catabolic process	21/2252	57/18888	0.368421052631579	3.0900252407217	5.81424722896787	1.07944185779071e-06	6.38794453862881e-05	5.32239648692847e-05	GSTZ1/MAT1A/AADAT/NOS3/NOS2/GLS2/GOT2/ADHFE1/AGXT2/RIDA/ARG1/SDS/GPT2/QDPR/PRODH2/TAT/HGD/ASRGL1/DAO/HPD/IL4I1	21	0.368421052631579
BP	GO:1901616	organic hydroxy compound catabolic process	21/2252	57/18888	0.368421052631579	3.0900252407217	5.81424722896787	1.07944185779071e-06	6.38794453862881e-05	5.32239648692847e-05	DBH/SULT1C4/ALDH2/SULT1A1/ADH4/GPD2/CYP4A11/CYP4F2/TKFC/SULT1A2/CYP7A1/LDHD/AKR1C3/CYP39A1/AKR1B10/HAO1/MIOX/FGF23/SULT1E1/AKR1D1/SULT2A1	21	0.368421052631579
BP	GO:0042445	hormone metabolic process	55/2252	240/18888	0.229166666666667	1.92206927175844	5.28925210136364	1.16329673768468e-06	6.81669078543268e-05	5.67962524869579e-05	BCO2/CYP26A1/CYP1A2/ESR1/RDH5/BMP5/CYP2C8/UGT2B10/SCNN1B/PRMT3/HSD3B2/EDNRB/SULT1A1/IGF1R/RDH16/CTSL/STC2/SPP1/LRAT/GHR/ADH4/SRD5A2/ALDH8A1/EGR1/DIO2/UGT2B7/ATP1A1/RBP1/ADH6/RBP4/AKR1C3/ADH1B/AKR1C4/CYP2C9/PCSK1/ADH1A/TSPO/PCSK2/AKR1B10/ALDH1A2/GHRHR/CPE/HSD17B2/PCSK1N/RDH12/AKR1B15/BCHE/HPN/CYP2S1/SLCO1C1/PDGFRA/SULT1E1/AKR1D1/SULT2A1/IL4I1	55	0.229166666666667
BP	GO:0034308	primary alcohol metabolic process	31/2252	106/18888	0.292452830188679	2.45286370186668	5.51884396637118	1.28227162335146e-06	7.44091018715697e-05	6.199721052709e-05	CYP1A2/RDH5/BMP5/SULT1C4/CYP2C8/SCNN1B/ALDH2/EDNRB/SULT1A1/RDH16/LRAT/ADH4/GPD2/CBR4/SULT1A2/ADH6/RBP4/GPD1/AKR1C3/ADH1B/AKR1C4/GDPD1/ADH1A/AKR1B10/ALDH1A2/RDH12/AKR1B15/HAO1/SULT1E1/IGF1/SULT2A1	31	0.292452830188679
BP	GO:0016125	sterol metabolic process	40/2252	155/18888	0.258064516129032	2.1644416432705	5.35576038280458	1.47609640473104e-06	8.48329635680523e-05	7.06823086111595e-05	LCAT/CETP/CYP26A1/CYP1A2/NPC1/CYB5R2/CFTR/SULT2B1/ACADVL/APOF/ACAA2/PRKAA2/AQP8/CAT/ABCG4/LSS/PCSK9/CYP51A1/CYP7A1/LIPC/EPHX2/FAXDC2/CH25H/CYP2C9/APOA4/CYP39A1/DISP3/APOA5/SQLE/CYP4V2/MVK/PON1/APOA1/APOC1/ANGPTL3/CYP8B1/NPC1L1/VLDLR/AKR1D1/SULT2A1	40	0.258064516129032
BP	GO:1905820	positive regulation of chromosome separation	14/2252	29/18888	0.482758620689655	4.0489985912905	6.04558205089147	1.5223056226434e-06	8.63792123377694e-05	7.19706336694147e-05	NCAPH/NCAPG2/SMC2/CDCA8/CDC20/INCENP/BIRC5/ESPL1/NCAPG/UBE2C/SMC4/NCAPD2/AURKB/DLGAP5	14	0.482758620689655
BP	GO:0045930	negative regulation of mitotic cell cycle	56/2252	248/18888	0.225806451612903	1.89388643786169	5.2134649960733	1.53190505400762e-06	8.63792123377694e-05	7.19706336694147e-05	BRINP1/DCUN1D3/RAD21/FHL1/MSH2/RBL1/CCL2/PRKDC/HASPIN/BARD1/EZH2/KNL1/MAD2L1/CCNB1/DTL/ZWINT/CDCA8/CHMP4C/MTBP/CDC20/SPDL1/TTK/KNTC1/NDC80/INCENP/NUF2/FANCD2/BIRC5/ORC1/BUB1/CHEK2/BLM/DUSP1/ZWILCH/CLSPN/SCRIB/IL10/PLK1/CHEK1/CDK1/BRCA1/EME1/CENPF/CCND1/MYO16/PLK3/CDC6/GJC2/GTSE1/GAS1/E2F7/AURKB/PKMYT1/TICRR/SPC24/RFPL1	56	0.225806451612903
BP	GO:0010948	negative regulation of cell cycle process	67/2252	316/18888	0.212025316455696	1.77830114441172	5.13337628873172	1.66788904545977e-06	9.29718604950751e-05	7.74635879647773e-05	DCUN1D3/RAD21/INTS7/METTL13/FHL1/ATF5/BRIP1/MSH2/RBL1/TIMELESS/CCL2/PRKDC/HASPIN/BARD1/EZH2/KNL1/MAD2L1/CCNB1/DTL/ZWINT/CDCA8/CHMP4C/MTBP/CDC20/SPDL1/TTK/KNTC1/NDC80/INCENP/NUF2/FANCD2/BIRC5/ORC1/BUB1/CHEK2/BLM/DUSP1/NEK2/ZWILCH/CLSPN/ESPL1/PLK1/CHEK1/E2F1/WDR76/E2F8/CDK1/BRCA1/EME1/CCNF/CDT1/CENPF/CCND1/MYO16/PLK3/CDC6/GJC2/GTSE1/E2F7/RAD51/AURKB/PKMYT1/BRCA2/TICRR/CDC45/SPC24/RFPL1	67	0.212025316455696
BP	GO:0033260	nuclear DNA replication	17/2252	41/18888	0.414634146341463	3.47762422562059	5.84315597398289	1.67993323297107e-06	9.29718604950751e-05	7.74635879647773e-05	DACH1/TK1/GMNN/MCM3/ATAD5/MCM4/MCM6/FEN1/MCM2/GINS1/BLM/CDC7/CDT1/FGFR1/RAD51/BRCA2/CDC45	17	0.414634146341463
BP	GO:1903522	regulation of blood circulation	58/2252	262/18888	0.221374045801527	1.85671091345437	5.13767198282646	1.9710589891946e-06	0.000108082748425836	9.00538877632028e-05	EHD3/BMP10/TBXA2R/DBH/ADRA1B/ITGA9/ADRA1A/TMEM38B/EDNRB/CYP2J2/ATP1B2/HTR2A/SMAD7/TH/KCNJ8/PTGS2/AVPR1A/TNNT2/ADRB1/KCNN2/SCN1B/NOS3/KCNJ5/KCND3/GSTM2/ATP1B1/CACNB2/CASR/ADRA2B/MYL3/TMEM65/TRPV1/KCNJ12/ATP1A1/KCNH6/GCH1/TMIGD3/CLIC2/TBXAS1/GJD3/SVEP1/FXYD1/CTNNA3/KCNE3/CACNA1D/TBX18/SLC8A3/ADRA2C/ABCC9/DSG2/CASQ2/FGB/EDN2/SCN5A/PRKACA/ADORA1/SCN4B/MTNR1B	58	0.221374045801527
BP	GO:0042180	cellular ketone metabolic process	52/2252	227/18888	0.229074889867841	1.92129952034804	5.13792244679143	2.28002564633294e-06	0.000123888302619382	0.000103222979261255	IDO2/CYP2B6/KMO/MFSD2A/BMP5/SULT1C4/SCNN1B/PRMT3/EDNRB/BHMT/PPARGC1A/LPGAT1/ACADVL/NQO1/ADH4/GPD2/AADAT/AIFM2/SRD5A2/PTGS2/AVPR1A/SOX9/ALDH8A1/CYP4F2/EGR1/MLYCD/NR4A3/IL1B/CBR4/GOT2/CYP7A1/CPT1A/GPD1/AKR1C3/AKR1C4/APOA4/BRCA1/CNR1/FABP1/TDO2/APOA5/AKR1B10/NR1D1/FABP3/APOC1/KYAT1/APOC3/SLC7A11/ACMSD/RGN/FMO2/PDK4	52	0.229074889867841
BP	GO:0031649	heat generation	10/2252	16/18888	0.625	5.24200710479574	6.24544871347019	2.30545408203362e-06	0.000124141432867702	0.000103433885842589	EDNRB/PTGS2/ADRB1/IL1B/TRPV1/CNR1/PTGES/TNFRSF11A/TNFSF11/ABAT	10	0.625
BP	GO:0001666	response to hypoxia	66/2252	313/18888	0.210862619808307	1.76854936187358	5.04453048928425	2.42463863908258e-06	0.000129393438801755	0.000107809825202065	SFRP1/CXCL12/CD24/RAD21/TERT/TEK/ANG/BRIP1/AQP3/PCK1/PTGIS/CYGB/STC2/SLC29A1/ACAA2/HMOX2/FOS/CYTB/TGFB3/ITGA2/MYB/TH/KCNK2/KCNJ8/PTGS2/CCNA2/CAT/COX1/PLEKHN1/COX2/NOS2/EGR1/ANGPTL4/PGK1/CA9/CASR/ND5/PLAU/SLC2A1/ND4/SUV39H2/THBS1/TFRC/DDR2/CPT1A/LOXL2/FABP1/P2RX3/AQP1/NR4A2/MTCO2P12/PLK3/HILPDA/ND1/HIF3A/CBFA2T3/HK2/ND2/SLC8A3/NDNF/ALAS2/MYC/ADORA1/ABAT/KCNJ11/TRPV4	66	0.210862619808307
BP	GO:0098754	detoxification	40/2252	158/18888	0.253164556962025	2.12334465004384	5.21691671474942	2.48373742109034e-06	0.000131374323591655	0.000109460286345397	CYGB/GSTZ1/PXDNL/MT2A/MT1E/NQO1/AQP8/ADH4/SRXN1/HP/AIFM2/PTGS2/TXNRD1/CAT/MT1F/NOS3/MGST1/GSTM2/HBB/MT1H/CD36/HBA2/MT1X/GCH1/CLIC2/PXDN/APOA4/FABP1/PTGES/AKR1B10/SLC17A3/PTGS1/RDH12/HBA1/NXN/MPO/ALB/MT1A/FBLN5/MIR186	40	0.253164556962025
BP	GO:0060191	regulation of lipase activity	23/2252	69/18888	0.333333333333333	2.79573712255773	5.49806996854435	2.5414684798452e-06	0.000132514537232221	0.000110410305406803	ESR1/ANG/ANXA8L1/ADRA1A/SELE/HTR2A/AVPR1A/RASGRP4/PLA2G5/ANGPTL4/GPR55/SORT1/APOA4/HTR2B/APOA5/PLCB2/FGFR1/APOC1/APOC3/ANGPTL3/LPAR1/PDGFRA/ANXA8	23	0.333333333333333
BP	GO:0007586	digestion	36/2252	136/18888	0.264705882352941	2.22014418556055	5.25409642812585	2.56722629702071e-06	0.000132514537232221	0.000110410305406803	HAMP/PGA3/TFF1/MUC6/NPC1/PPARGC1A/PBLD/SLC26A6/SLC4A9/SOX9/MDK/HTR4/PRSS3/PLS1/TLR4/PGA4/TFF3/CD36/RBP4/MOGAT2/MUC13/INAVA/FABP1/CYP39A1/CHIT1/AQP1/GCNT3/KCNN4/CYP8B1/NPC1L1/STK39/DAO/VSIG1/TJP2/AKR1D1/UCN2	36	0.264705882352941
BP	GO:0006959	humoral immune response	57/2252	258/18888	0.22093023255814	1.85298855797431	5.07560549040439	2.57180631068055e-06	0.000132514537232221	0.000110410305406803	CFP/FCN3/COLEC10/CD5L/CXCL14/ANG/C9/FCN2/C8A/REG3A/H2BC8/LYZ/CCL2/COLEC11/C1QC/C1QB/RNASE4/C7/CXCL2/VSIG4/C1R/H2BC11/DMBT1/PRSS3/CD81/TSLP/C1S/IL1B/FCGR2B/LTF/CFHR3/CR2/SVEP1/CLU/CXCL11/CXCL10/EXO1/C8B/HRG/EBI3/FOXJ1/SLPI/HPX/CFHR4/REG3G/IGHA2/FGB/SPINK5/PI3/MS4A1/H2BC21/CFD/NCR3LG1/RNASE7/C6/PPBP/CAMP	57	0.22093023255814
BP	GO:0006721	terpenoid metabolic process	29/2252	100/18888	0.29	2.43229129662522	5.28362887063032	3.36149205894817e-06	0.000171723402019942	0.000143078892765486	BCO2/CYP26A1/CYP1A2/RDH5/CYP2C8/PRMT3/RDH16/LRAT/ADH4/ALDH8A1/LRP8/LSS/RBP1/ADH6/CYP2C19/RBP4/AKR1C3/ADH1B/AKR1C4/CYP2C9/ADH1A/AKR1B10/ALDH1A2/RDH12/CYP4V2/AKR1B15/LRP2/CYP2S1/CYP2E1	29	0.29
BP	GO:0051984	positive regulation of chromosome segregation	13/2252	27/18888	0.481481481481481	4.03828695480561	5.81259	3.76253941082403e-06	0.0001905821869364	0.000158791917507658	NCAPH/NCAPG2/CCNB1/SMC2/CDCA8/INCENP/BIRC5/NCAPG/CDK1/SMC4/NCAPD2/CDC6/AURKB	13	0.481481481481481
BP	GO:0061982	meiosis I cell cycle process	36/2252	139/18888	0.258992805755396	2.17222740457723	5.10353906219153	4.43168438079108e-06	0.000222589727260406	0.000185460405179324	RAD21/CCNE2/BRIP1/DMC1/TEX11/KNL1/RMI1/CDC25C/ZWINT/ZCWPW1/NDC1/CDC20/NDC80/MSH4/TOP6BL/FANCD2/ESPL1/CCNB2/RAD51AP1/TOP2A/PTTG1/PLK1/PTTG3P/EME1/KASH5/RAD54L/RNF212/AURKA/RAD51/MEIOB/PKMYT1/ANKLE1/BRCA2/DNMT3L/CCNE1/MSH5	36	0.258992805755396
BP	GO:0050878	regulation of body fluid levels	74/2252	370/18888	0.2	1.67744227353464	4.84191703242209	4.76312504820768e-06	0.00023369486611236	0.000194713139240347	TFPI2/AGR2/ENTPD2/TBXA2R/SELP/AQP3/C1QTNF1/TUBB1/SOCS2/SCNN1B/P2RY12/F8/THBD/EDNRB/CFTR/SLC29A1/NPR3/ITGA2/APLNR/F11/MMRN1/SLC4A9/F13A1/ENPP4/CYP4A11/HTR4/TPH1/NOS3/TLR4/COX2/CYP4F2/TSPAN8/HBB/F9/F2RL2/PEAR1/PLAU/ADRA2B/THBS1/CD36/EMILIN1/PROZ/MFSD2B/SCUBE1/AXL/PLG/SVEP1/NPR1/CORO2B/AQP1/HRG/CCND1/GHRHR/CELSR2/MTCO2P12/SLC4A1/HK2/PROC/PDGFA/KCNN4/PRICKLE1/CPB2/HGFAC/SLC7A11/ADRA2C/FGL1/STK39/PDGF…	74	0.2
BP	GO:0001660	fever generation	8/2252	11/18888	0.727272727272727	6.09979008558049	6.22477104810948	4.77008092114905e-06	0.00023369486611236	0.000194713139240347	EDNRB/PTGS2/IL1B/TRPV1/CNR1/PTGES/TNFRSF11A/TNFSF11	8	0.727272727272727
BP	GO:0031650	regulation of heat generation	8/2252	11/18888	0.727272727272727	6.09979008558049	6.22477104810948	4.77008092114905e-06	0.00023369486611236	0.000194713139240347	EDNRB/PTGS2/IL1B/CNR1/PTGES/TNFRSF11A/TNFSF11/ABAT	8	0.727272727272727
BP	GO:1902969	mitotic DNA replication	10/2252	17/18888	0.588235294117647	4.93365374569011	5.96986293252149	4.99810461409311e-06	0.000242875376247435	0.000202362284375477	TK1/MCM3/MCM4/MCM6/MCM2/GINS1/FGFR1/RAD51/BRCA2/CDC45	10	0.588235294117647
BP	GO:0050673	epithelial cell proliferation	91/2252	482/18888	0.188796680497925	1.58347766485116	4.77429525991661	5.10222832608874e-06	0.000245935634718003	0.000204912073096145	BMPER/EPPK1/SFRP1/CXCL12/NGFR/HGF/TNMD/GDF2/ESR1/ZFP36/TEK/DACH1/IGFBP4/PTPRK/ANG/DBH/PYGO2/BMP5/REG3A/PKHD1/PAX6/EPHA2/MCC/EDNRB/CCL2/FUT2/PRKDC/KDM5B/NR4A1/FERMT1/APLNR/WNT2/GPBAR1/PGR/SFN/SOX9/MDK/ID2/HYAL1/NR4A3/LAMC1/THBS1/EGF/ATOH8/UHRF1/KDR/FLT4/DUSP10/IL10/GPC3/LOXL2/CD109/ERBB2/LGR5/PLXNB3/ITGB3BP/CCND1/HTR2B/ALDH1A2/FGFR1/NR1D1/SCG2/BAK1/ECM1/FST/EYA1/MMP12/APOA1/SIX4/SIX1/HPN/REG3G/CPB…	91	0.188796680497925
BP	GO:0006869	lipid transport	87/2252	456/18888	0.190789473684211	1.60019164251659	4.77339486496072	5.3360976217196e-06	0.000251428311894544	0.00020948853826917	LCAT/CETP/RBP5/PLSCR4/MFSD2A/ATP8B1/C1QTNF1/ACSL1/PITPNM3/PLPPR4/ABCC10/NPC1/CFTR/KDM5B/SPP1/LRAT/APOF/MYB/EPRS1/KCNJ8/PTGS2/ABCA9/CYP4A11/ABCG4/SLC51B/ESYT3/PLA2G5/CYP4F2/OSBPL3/GLTPD2/NOS2/SLC27A2/IL1B/PCSK9/SLC2A1/ABCC4/THBS1/EGF/GOT2/CD36/ABCA8/CYP7A1/RBP1/RBP4/CPT1A/MFSD2B/ATP8B3/ABCC11/LIPC/CLU/ABCA12/AKR1C4/APOA4/FABP1/PTGES/TSPO/DISP3/SLCO1B1/APOA5/FABP3/OSBP2/SLC4A1/TNFRSF11A/LIPG/PON1/A…	87	0.190789473684211
BP	GO:0051225	spindle assembly	34/2252	129/18888	0.263565891472868	2.21058284109216	5.07604840367292	5.34237838557924e-06	0.000251428311894544	0.00020948853826917	TUBB1/MZT1/SASS6/GPSM2/RACGAP1/STIL/SAC3D1/CDCA8/CHMP4C/ASPM/CDC20/KIF11/NDC80/INCENP/KIFC1/BIRC5/CHEK2/NEK2/UHRF1/CCNB2/SPAG5/MAP10/PLK1/KIF4A/KIFC2/KIF4B/KASH5/TPX2/AURKA/PRICKLE1/AURKB/HSPA1A/MISP/KIF23	34	0.263565891472868
BP	GO:0097237	cellular response to toxic substance	34/2252	129/18888	0.263565891472868	2.21058284109216	5.07604840367292	5.34237838557924e-06	0.000251428311894544	0.00020948853826917	CYGB/GSTZ1/PXDNL/NQO1/AQP8/ADH4/SRXN1/HP/AIFM2/PTGS2/TXNRD1/CAT/NOS3/MGST1/GSTM2/HBB/PTPN13/CD36/HBA2/GCH1/CLIC2/PXDN/APOA4/FABP1/PTGES/AKR1B10/PTGS1/RDH12/HBA1/NXN/MPO/ALB/FBLN5/KCNC2	34	0.263565891472868
BP	GO:0051255	spindle midzone assembly	9/2252	14/18888	0.642857142857143	5.39177873636133	6.04802700338746	5.4680089541208e-06	0.000255330386865469	0.000212739723371262	RACGAP1/CDCA8/INCENP/BIRC5/MAP10/KIF4A/KIF4B/AURKB/KIF23	9	0.642857142857143
BP	GO:0036293	response to decreased oxygen levels	67/2252	327/18888	0.204892966360856	1.71848061661805	4.82202518654049	5.70826780200533e-06	0.000264483074826247	0.000220365687240206	SFRP1/CXCL12/CD24/RAD21/TERT/TEK/ANG/BRIP1/AQP3/PCK1/PTGIS/CYGB/STC2/SLC29A1/ACAA2/HMOX2/FOS/CYTB/TGFB3/ITGA2/MYB/TH/KCNK2/KCNJ8/PTGS2/CCNA2/CAT/COX1/PLEKHN1/COX2/NOS2/EGR1/ANGPTL4/PGK1/CA9/CASR/ND5/PLAU/SLC2A1/ND4/SUV39H2/THBS1/TFRC/DDR2/CPT1A/LOXL2/FABP1/P2RX3/AQP1/NR4A2/MTCO2P12/MAP1LC3A/PLK3/HILPDA/ND1/HIF3A/CBFA2T3/HK2/ND2/SLC8A3/NDNF/ALAS2/MYC/ADORA1/ABAT/KCNJ11/TRPV4	67	0.204892966360856
BP	GO:0071459	protein localization to chromosome, centromeric region	16/2252	40/18888	0.4	3.35488454706927	5.48539878945328	5.94424618246145e-06	0.000273298149481324	0.000227710353758908	HASPIN/KNL1/MTBP/H4C8/CENPQ/H2BC11/SPDL1/TTK/KNTC1/ZWILCH/CDK1/CENPA/H4C9/H4C14/H2AC8/AURKB	16	0.4
BP	GO:0044839	cell cycle G2/M phase transition	38/2252	152/18888	0.25	2.09680284191829	4.99520308490743	6.03498554287588e-06	0.000275351973967703	0.000229421587813144	KDM8/RAD21/KIF14/FHL1/ATF5/BARD1/CCNB1/DTL/CDC25C/CCNA2/CHMP4C/ATAD5/RRM1/NDC80/ORC1/CHEK2/BLM/MELK/CLSPN/CCNB2/UBE2A/PLK1/CHEK1/CDK1/CDC7/BRCA1/CENPF/CCND1/PLK3/CDC6/AURKA/PLCB1/AURKB/PKMYT1/USH1C/TICRR/RFPL1/BRSK2	38	0.25
BP	GO:0045786	negative regulation of cell cycle	79/2252	405/18888	0.195061728395062	1.63602394579304	4.76053731904747	6.14734902750602e-06	0.000278353826798511	0.000231922713310454	BRINP1/DCUN1D3/RAD21/INTS7/PTPRK/METTL13/FHL1/ATF5/BRIP1/MSH2/RBL1/TIMELESS/GMNN/CCL2/PRKDC/HASPIN/BARD1/NR4A1/EZH2/KNL1/MAD2L1/CCNB1/DTL/ZWINT/PTGS2/CDCA8/CHMP4C/MTBP/CDC20/SPDL1/TTK/KNTC1/HOXD10/NDC80/INCENP/NUF2/FANCD2/BIRC5/ORC1/BUB1/CHEK2/BLM/DUSP1/NEK2/ZWILCH/CLSPN/ESPL1/ALOX15B/SCRIB/IL10/PLK1/CHEK1/E2F1/WDR76/E2F8/CDK1/INHA/BRCA1/EME1/CCNF/MAPK12/CDT1/CENPF/CCND1/MYO16/PLK3/CDC6/GJC2/GTSE…	79	0.195061728395062
BP	GO:1990748	cellular detoxification	32/2252	119/18888	0.26890756302521	2.25538456945833	5.05441534618882	6.33926542705187e-06	0.000284885635018714	0.000237364976140739	CYGB/GSTZ1/PXDNL/NQO1/AQP8/ADH4/SRXN1/HP/AIFM2/PTGS2/TXNRD1/CAT/NOS3/MGST1/GSTM2/HBB/CD36/HBA2/GCH1/CLIC2/PXDN/APOA4/FABP1/PTGES/AKR1B10/PTGS1/RDH12/HBA1/NXN/MPO/ALB/FBLN5	32	0.26890756302521
BP	GO:0072001	renal system development	67/2252	329/18888	0.203647416413374	1.70803392593952	4.7666795681409	7.06580664331683e-06	0.000315166614232125	0.000262594903609835	BMPER/SFRP1/BMP10/CYP26A1/CD24/TEK/ASS1/NUP160/SMAD6/WNT11/CYP4A22/PYGO2/PKHD1/TCF21/HS3ST3A1/EDNRB/GREB1L/SIX2/EZH2/RET/SMAD7/TNS2/UPK3A/KCNJ8/CAT/SOX9/CYP4A11/CXCR2/GDF6/FOXF1/EGR1/GDNF/PTK7/BASP1/PROM1/PCSK9/SLC34A1/DCHS1/RBP4/GPC3/WNT7B/LGR5/HELLS/ANKS6/AQP1/CENPF/ACAT1/ALDH1A2/FGFR1/GCNT3/TBX18/EPCAM/LRP2/EYA1/LRP4/SOX17/FOXJ1/SIX4/SIX1/PDGFA/PRICKLE1/SULF1/PDGFRA/RGN/MYC/VANGL2/ERBB4	67	0.203647416413374
BP	GO:0090307	mitotic spindle assembly	23/2252	73/18888	0.315068493150685	2.64254604734908	5.17330519005835	7.46936776891315e-06	0.000330699341887362	0.000275536677697685	MZT1/RACGAP1/CDCA8/CHMP4C/CDC20/KIF11/INCENP/KIFC1/BIRC5/CHEK2/NEK2/UHRF1/MAP10/PLK1/KIF4A/KIFC2/KIF4B/TPX2/PRICKLE1/AURKB/HSPA1A/MISP/KIF23	23	0.315068493150685
BP	GO:0006268	DNA unwinding involved in DNA replication	11/2252	21/18888	0.523809523809524	4.39330119259071	5.72429306076585	7.58446341982864e-06	0.000330892977082597	0.000275698013363114	RECQL4/MCM3/MCM4/MCM6/MCM2/GINS1/BLM/MCM5/GINS4/RAD51/CDC45	11	0.523809523809524
BP	GO:0051988	regulation of attachment of spindle microtubules to kinetochore	11/2252	21/18888	0.523809523809524	4.39330119259071	5.72429306076585	7.58446341982864e-06	0.000330892977082597	0.000275698013363114	RACGAP1/ECT2/CCNB1/CDCA8/KNTC1/INCENP/BIRC5/NEK2/ZWILCH/SPAG5/AURKB	11	0.523809523809524
BP	GO:0007188	adenylate cyclase-modulating G protein-coupled receptor signaling pathway	54/2252	249/18888	0.216867469879518	1.81891330865201	4.78594304432212	8.28631383208305e-06	0.000358893462133046	0.000299027846983867	MARCO/PTH1R/PDE2A/VIPR1/ADGRG7/TBXA2R/ADCY1/ADRA1B/GNA14/ADRA1A/ADGRE1/P2RY12/RAMP3/ADGRB3/CORT/NPY1R/GPR37L1/ADRB1/AKAP12/CASR/ADRA2B/MRAP2/ADGRB2/GRM8/RXFP1/GABBR2/OXER1/GPR88/GNAO1/GRM6/LGR5/ADGRG3/CALCB/CNR1/S1PR5/CXCL11/CACNA1D/CXCL10/GLP2R/GHRHR/GRM2/PTGIR/LPAR1/ADGRG2/FPR2/ADRA2C/RIMS2/PRKACA/ADORA1/SSTR2/GNAT1/GPR37/UCN2/DRD5	54	0.216867469879518
BP	GO:0001523	retinoid metabolic process	25/2252	84/18888	0.297619047619048	2.49619385942654	5.0564255505175	9.45118483005613e-06	0.000406400947692414	0.000338610794630788	BCO2/CYP26A1/CYP1A2/RDH5/CYP2C8/PRMT3/RDH16/LRAT/ADH4/ALDH8A1/LRP8/RBP1/ADH6/RBP4/AKR1C3/ADH1B/AKR1C4/ADH1A/AKR1B10/ALDH1A2/RDH12/CYP4V2/AKR1B15/LRP2/CYP2S1	25	0.297619047619048
BP	GO:0031667	response to nutrient levels	91/2252	490/18888	0.185714285714286	1.55762496828216	4.60146551588718	1.01029111970354e-05	0.000431322144462004	0.000359374984008831	SFRP1/ALPL/CYP26A1/RNF152/ZFP36/ASS1/MFSD2A/FBP1/TBXA2R/BRIP1/WNT11/AQP3/GABARAPL3/PCK1/ACSL1/SCNN1B/RRAGD/IGF1R/TBC1D7/TBC1D7-LOC100130357/PPARGC1A/STC2/SPP1/LRAT/SLC38A2/NQO1/FOS/PRKAA2/CYTB/FOXO1/ITGA2/SORL1/RMI1/GHR/TH/SRD5A2/PTGS2/CAT/MAP1LC3C/ADRB1/ASL/HTR4/GABARAPL1/MLYCD/SLC25A25/CASR/PRKCB/PCSK9/SLC2A1/SLC34A1/RASAL2/TRPV1/TFRC/ACADM/ELAPOR1/ATF3/SLC6A19/CPT1A/AKR1C3/BCKDHB/CCL28/PSPH/CN…	91	0.185714285714286
BP	GO:1903035	negative regulation of response to wounding	28/2252	100/18888	0.28	2.34841918294849	4.97423013148604	1.03070196401323e-05	0.000436915293539511	0.000364035161757866	EPPK1/C1QTNF1/REG3A/IL33/THBD/SPP1/F11/MMRN1/MDK/NOS3/TSPAN8/PLAU/THBS1/AJAP1/CD109/PTPRS/PLG/HRG/PROC/WFDC1/PDGFA/FIGNL2/CPB2/CLDN19/PDGFRA/FGB/KIAA0319/MIR200B	28	0.28
BP	GO:0007080	mitotic metaphase chromosome alignment	20/2252	60/18888	0.333333333333333	2.79573712255773	5.12575115840225	1.13085818413488e-05	0.000475995730040434	0.000396596743450119	ANKRD53/KIF14/CENPE/KIF2C/CCNB1/CDCA8/CHMP4C/SPDL1/NDC80/INCENP/KIFC1/NUF2/BIRC5/SKA3/PSRC1/CDCA5/CDT1/PINX1/KIF18A/AURKB	20	0.333333333333333
BP	GO:0019395	fatty acid oxidation	29/2252	106/18888	0.273584905660377	2.29461443077851	4.91771873087559	1.18021933997565e-05	0.000493298670981431	0.000411013448467044	MFSD2A/HAO2/CYGB/ACAA1/PPARGC1A/ACADVL/ACOX2/ACAA2/BDH2/ADH4/ETFDH/SOX9/ACADS/CYP4F2/MLYCD/SLC27A2/NR4A3/ACADM/CPT1A/ACOX1/CNR1/FABP1/ACAT1/ECHS1/CYP4V2/FABP3/HAO1/FMO2/PDK4	29	0.273584905660377
BP	GO:0034310	primary alcohol catabolic process	9/2252	15/18888	0.6	5.03232682060391	5.74807083558751	1.22171210985068e-05	0.000500148854834075	0.000416720979935368	SULT1C4/ALDH2/SULT1A1/SULT1A2/AKR1C3/AKR1B10/HAO1/SULT1E1/SULT2A1	9	0.6
BP	GO:0034501	protein localization to kinetochore	9/2252	15/18888	0.6	5.03232682060391	5.74807083558751	1.22171210985068e-05	0.000500148854834075	0.000416720979935368	KNL1/MTBP/CENPQ/SPDL1/TTK/KNTC1/ZWILCH/CDK1/AURKB	9	0.6
BP	GO:1903083	protein localization to condensed chromosome	9/2252	15/18888	0.6	5.03232682060391	5.74807083558751	1.22171210985068e-05	0.000500148854834075	0.000416720979935368	KNL1/MTBP/CENPQ/SPDL1/TTK/KNTC1/ZWILCH/CDK1/AURKB	9	0.6
BP	GO:0070482	response to oxygen levels	70/2252	354/18888	0.19774011299435	1.65848812355119	4.60157204013971	1.26956078830326e-05	0.000513660180645525	0.000427978534317336	SFRP1/CXCL12/CD24/RAD21/TERT/TEK/ANG/BRIP1/AQP3/PCK1/PTGIS/CYGB/STC2/SLC29A1/ACAA2/HMOX2/FOS/CYTB/TGFB3/FOXO1/ITGA2/MYB/TH/KCNK2/KCNJ8/PTGS2/CCNA2/CAT/COX1/PLEKHN1/COX2/NOS2/EGR1/ANGPTL4/PGK1/CA9/ATP6/CASR/ND5/PLAU/SLC2A1/ND4/SUV39H2/THBS1/TFRC/DDR2/CPT1A/LOXL2/FABP1/P2RX3/AQP1/NR4A2/MTCO2P12/MAP1LC3A/PLK3/HILPDA/ND1/HIF3A/CBFA2T3/HK2/ND2/LPAR1/SLC8A3/NDNF/ALAS2/MYC/ADORA1/ABAT/KCNJ11/TRPV4	70	0.19774011299435
BP	GO:0042391	regulation of membrane potential	84/2252	446/18888	0.188340807174888	1.57965415893396	4.55799247792661	1.27741831975642e-05	0.000513660180645525	0.000427978534317336	EHD3/BCO2/DCN/GRIA3/INSYN2B/FHL1/TMEM25/SYNE1/GNA14/ADRA1A/SLC24A4/CFTR/ATP1B2/SLC29A1/SMAD7/KCNK2/KCNJ8/ADRB1/KCNN2/SCN1B/CHRNA5/KCNJ5/GABRE/KCND3/ATP1B1/KCNJ10/CACNB2/UNC13B/SLC34A1/CD36/TRPV1/KDR/SLC25A33/ATP1A1/PYCR1/GPR88/NTRK2/KCNH6/GABRR3/RNF122/GABRA5/KCNH8/ACTN2/FXYD1/SPART/CTNNA3/CNR1/NLGN4X/KCNE3/CACNA1D/P2RX3/TSPO/CUX2/TBX18/BAK1/HTR3A/CHRNA3/KCNN4/ANK3/SLC8A3/SLC26A3/SCN1A/KCNK9/CLDN…	84	0.188340807174888
BP	GO:0000727	double-strand break repair via break-induced replication	8/2252	12/18888	0.666666666666667	5.59147424511545	5.85368055623066	1.28049802436311e-05	0.000513660180645525	0.000427978534317336	MCM3/MCM4/MCM6/MCM2/MCM5/CDC7/GINS4/CDC45	8	0.666666666666667
BP	GO:0050808	synapse organization	91/2252	493/18888	0.184584178498986	1.54814652019931	4.53744582058565	1.29529558823841e-05	0.000515086558275793	0.000429166983472218	SLITRK6/GPM6A/EFNB3/CNTN4/CAP2/FBXO45/ITPKA/LRRC4/LRRN3/PDZRN3/PFN2/EPHB1/IGF1R/ADGRB3/PCDHGC3/C1QC/C1QB/PTPRT/NRG3/SPTBN2/CX3CR1/DOK7/KCNJ8/CAMK2B/RAP2A/CLSTN2/CDC20/GABRE/SEZ6L/LRP8/GDNF/PTK7/GPR158/LRRN1/SNCG/CACNB2/FILIP1/IL1RAPL2/C1QL1/UNC13B/PTPN13/PPFIA3/FCGR2B/ABHD17C/NTRK2/IL10/SORT1/PTPRS/TIAM1/FLRT2/GABRA5/PLXNC1/WNT7B/ERBB2/NECTIN1/ABI3/COL4A5/GPHN/UNC13C/NLGN4X/CTNNA2/RAB17/ERC2/WASF…	91	0.184584178498986
BP	GO:0001894	tissue homeostasis	55/2252	259/18888	0.212355212355212	1.78106805105029	4.65677453931602	1.30990725879071e-05	0.000515086558275793	0.000429166983472218	PTH1R/HAMP/ALPL/MFSD2A/TFF1/MUC6/SCX/CDH23/SPP1/BARD1/ATP1B2/ACACA/PBLD/PTGS2/COL2A1/SOX9/HTR4/LCA5/NOS3/TLR4/SLC4A2/PROM1/GPR55/LAMC1/SLC2A1/TFF3/TFRC/JAM2/RBP4/ILDR2/MUC13/CDH5/INAVA/LDB2/LAMA2/USH2A/RDH12/TNFRSF11A/CSF1R/HOXA13/PRICKLE1/WHRN/IL20RB/STK39/USH1C/CLDN18/VSIG1/KLHL10/TNFSF11/TJP2/CRB1/VSTM4/PDK4/CDH3/CNGB1	55	0.212355212355212
BP	GO:0060249	anatomical structure homeostasis	55/2252	259/18888	0.212355212355212	1.78106805105029	4.65677453931602	1.30990725879071e-05	0.000515086558275793	0.000429166983472218	PTH1R/HAMP/ALPL/MFSD2A/TFF1/MUC6/SCX/CDH23/SPP1/BARD1/ATP1B2/ACACA/PBLD/PTGS2/COL2A1/SOX9/HTR4/LCA5/NOS3/TLR4/SLC4A2/PROM1/GPR55/LAMC1/SLC2A1/TFF3/TFRC/JAM2/RBP4/ILDR2/MUC13/CDH5/INAVA/LDB2/LAMA2/USH2A/RDH12/TNFRSF11A/CSF1R/HOXA13/PRICKLE1/WHRN/IL20RB/STK39/USH1C/CLDN18/VSIG1/KLHL10/TNFSF11/TJP2/CRB1/VSTM4/PDK4/CDH3/CNGB1	55	0.212355212355212
BP	GO:0002455	humoral immune response mediated by circulating immunoglobulin	19/2252	56/18888	0.339285714285714	2.84566099974626	5.08907619731778	1.39720919330242e-05	0.000543577050257627	0.000452905087884053	C9/C8A/C1QC/C1QB/C7/C1R/CD81/C1S/FCGR2B/CR2/SVEP1/CLU/EXO1/C8B/FOXJ1/HPX/IGHA2/NCR3LG1/C6	19	0.339285714285714
BP	GO:0006936	muscle contraction	70/2252	355/18888	0.197183098591549	1.65381632602006	4.57549728434129	1.40054987016354e-05	0.000543577050257627	0.000452905087884053	EHD3/BMP10/TBXA2R/ADRA1B/ADRA1A/TMEM38B/SCNN1B/EDNRB/MYH4/SLC6A8/NR4A1/ASPH/HTR2A/SMAD7/ITGA2/KCNJ8/PTGS2/TNNT2/STAC/KCNN2/MYOM2/SCN1B/KCNJ5/KCND3/SGCD/GSTM2/GDNF/ATP1B1/DTNA/CACNB2/ADRA2B/MYL3/TRPV1/KCNJ12/ATP1A1/NMUR1/GNAO1/CLIC2/FXYD1/CTNNA3/KCNE3/CACNA1D/P2RX3/HTR2B/CHRNA3/CCDC78/SLC8A3/SCN1A/SULF1/ADRA2C/ABCC9/DSG2/CASQ2/TNNI1/MYH1/TNNC2/EDN2/SCN5A/PRKACA/SSPN/MYH13/ADORA1/KLHL41/SCN4B/ABAT/…	70	0.197183098591549
BP	GO:0015850	organic hydroxy compound transport	63/2252	311/18888	0.202572347266881	1.69901709377302	4.57321298021485	1.55734136134384e-05	0.000600530923661427	0.000500358708354343	LCAT/CXCL12/CETP/AQP3/ATP8B1/C1QTNF1/NPC1/CFTR/KDM5B/SPP1/HTR2A/SYT10/MYB/SLC26A6/RAB3B/ABCG4/SLC51B/OSBPL3/GDNF/SNCG/SYT13/SLC19A3/PRKCB/ADRA2B/AQP7/PCSK9/ABCC4/EGF/CD36/ABCA8/CYP7A1/RBP4/ABCC11/LIPC/CLU/ABCA12/AKR1C4/APOA4/CNR1/AQP1/SLC16A3/TSPO/SLC5A12/SLCO1B1/APOA5/GRM2/OSBP2/LIPG/PON1/APOA1/SLCO1B3/APOC1/APOC3/CYP8B1/TSPO2/NPC1L1/ADRA2C/SLCO1C1/SYT1/ABAT/GNAT1/NMB/MIR27B	63	0.202572347266881
BP	GO:0034440	lipid oxidation	30/2252	113/18888	0.265486725663717	2.22669328345306	4.8120093628059	1.60124363154285e-05	0.000613502127290487	0.000511166236223293	MFSD2A/HAO2/CYGB/ACAA1/PPARGC1A/ACADVL/ACOX2/ACAA2/BDH2/ADH4/ETFDH/SOX9/ACADS/CYP4F2/MLYCD/SLC27A2/NR4A3/ALOX15B/ACADM/CPT1A/ACOX1/CNR1/FABP1/ACAT1/ECHS1/CYP4V2/FABP3/HAO1/FMO2/PDK4	30	0.265486725663717
BP	GO:0008203	cholesterol metabolic process	35/2252	141/18888	0.24822695035461	2.08193189977703	4.74443848198177	1.63041672004289e-05	0.000620700683802315	0.000517164029669655	LCAT/CETP/CYP1A2/NPC1/CFTR/SULT2B1/ACADVL/APOF/ACAA2/PRKAA2/AQP8/CAT/ABCG4/LSS/PCSK9/CYP51A1/CYP7A1/LIPC/EPHX2/CH25H/CYP2C9/APOA4/CYP39A1/DISP3/APOA5/SQLE/MVK/PON1/APOA1/APOC1/ANGPTL3/NPC1L1/VLDLR/AKR1D1/SULT2A1	35	0.24822695035461
BP	GO:0000086	G2/M transition of mitotic cell cycle	34/2252	136/18888	0.25	2.09680284191829	4.72297287671272	1.82243634968834e-05	0.000689411522916912	0.000574413482370123	KDM8/RAD21/KIF14/FHL1/BARD1/CCNB1/DTL/CDC25C/CCNA2/CHMP4C/RRM1/ORC1/CHEK2/BLM/MELK/CLSPN/UBE2A/PLK1/CHEK1/CDK1/CDC7/BRCA1/CENPF/CCND1/PLK3/CDC6/AURKA/PLCB1/AURKB/PKMYT1/USH1C/TICRR/RFPL1/BRSK2	34	0.25
BP	GO:0032026	response to magnesium ion	10/2252	19/18888	0.526315789473684	4.41432177245957	5.47832802803797	1.89262292490256e-05	0.000711459573719661	0.000592783784026085	FBP1/ENTPD6/THBS1/SMPD3/SLC34A1/CD14/SLC41A1/ANK3/FGF23/KCNC2	10	0.526315789473684
BP	GO:0007127	meiosis I	33/2252	131/18888	0.251908396946565	2.11280897048256	4.70235923605912	2.03228585443623e-05	0.000759185784497835	0.000632548972193277	RAD21/CCNE2/BRIP1/DMC1/TEX11/KNL1/RMI1/ZWINT/ZCWPW1/NDC1/NDC80/MSH4/TOP6BL/FANCD2/ESPL1/CCNB2/RAD51AP1/TOP2A/PTTG1/PLK1/PTTG3P/EME1/KASH5/RAD54L/RNF212/AURKA/RAD51/MEIOB/ANKLE1/BRCA2/DNMT3L/CCNE1/MSH5	33	0.251908396946565
BP	GO:0001676	long-chain fatty acid metabolic process	29/2252	109/18888	0.26605504587156	2.23145990516075	4.74393272668618	2.10743833283503e-05	0.000782370118966148	0.000651866018479407	CYP2B6/CYP1A2/CYP4A22/ACSL1/PTGIS/CYP2C8/ACAA1/CYP2A7/CYP2J2/PTGS2/CYP4A11/CYP4F2/CYP2A6/GSTM2/SLC27A2/ALOX15B/CYP2C19/CPT1A/CYP2U1/TBXAS1/AKR1C3/ACSL4/CYP2C9/PLA2G4C/PTGS1/CYP2A13/CYP2S1/CYP2E1/SLC27A6	29	0.26605504587156
BP	GO:2001251	negative regulation of chromosome organization	26/2252	93/18888	0.279569892473118	2.34481178020971	4.78324957303532	2.16969369271607e-05	0.000797856814517125	0.000664769438898324	RAD21/HASPIN/KNL1/MAD2L1/CCNB1/ZWINT/CDCA8/PIF1/CDC20/SPDL1/TTK/KNTC1/NDC80/INCENP/NUF2/BIRC5/BUB1/DUSP1/ZWILCH/ESPL1/TOP2A/PLK1/CENPF/PINX1/AURKB/SPC24	26	0.279569892473118
BP	GO:0060541	respiratory system development	48/2252	220/18888	0.218181818181818	1.82993702567415	4.55563385514856	2.17585177792022e-05	0.000797856814517125	0.000664769438898324	HHIP/CYP1A2/CCBE1/ZFPM2/ASS1/AGR2/WNT11/TCF21/RCN3/TIMELESS/TMEM38B/TGFB3/ADAMTS2/WNT2/GRHL2/PGR/SOX9/NOS3/FOXF1/PTK7/BASP1/ADAMTSL2/SMPD3/TBX4/RXFP1/KDR/FLT4/SPDEF/RBP4/GPC3/WNT7B/SFTPD/SPRY2/ABCA12/ALDH1A2/CRISPLD2/FGFR1/CELSR1/MMP12/FOXJ1/SIX4/SIX1/PDGFA/SLC7A11/PDGFRA/CLDN18/HYDIN/EDN2	48	0.218181818181818
BP	GO:0008016	regulation of heart contraction	46/2252	208/18888	0.221153846153846	1.85486405246618	4.56122518953954	2.23145679487538e-05	0.000813257150181106	0.000677600904785328	EHD3/BMP10/ADRA1B/ADRA1A/TMEM38B/EDNRB/CYP2J2/ATP1B2/SMAD7/TH/KCNJ8/AVPR1A/TNNT2/ADRB1/KCNN2/SCN1B/NOS3/KCNJ5/KCND3/GSTM2/ATP1B1/CACNB2/MYL3/TMEM65/TRPV1/KCNJ12/ATP1A1/KCNH6/GCH1/TMIGD3/CLIC2/GJD3/FXYD1/CTNNA3/KCNE3/CACNA1D/TBX18/SLC8A3/ABCC9/DSG2/CASQ2/EDN2/SCN5A/PRKACA/ADORA1/SCN4B	46	0.221153846153846
BP	GO:0000132	establishment of mitotic spindle orientation	14/2252	35/18888	0.4	3.35488454706927	5.13044026816902	2.26983638722723e-05	0.000822231035542857	0.000685077891417672	NDEL1/PKHD1/PAX6/GPSM2/SAPCD2/MAD2L1/GPSM1/SPDL1/NDC80/PLK1/CENPA/SPRY2/ANKFN1/MISP	14	0.4
BP	GO:0031638	zymogen activation	19/2252	58/18888	0.327586206896552	2.7475347583757	4.90406126179688	2.46347083890665e-05	0.00088699790386416	0.000739041251671996	CD5L/CLEC3B/THBD/CTSL/ASPH/MELTF/F11/C1R/PRSS3/PGK1/F9/PLAU/THBS1/S100A10/BAK1/HPN/CPB2/HGFAC/FGB	19	0.327586206896552
BP	GO:0098869	cellular oxidant detoxification	27/2252	99/18888	0.272727272727273	2.28742128209269	4.72528138749398	2.47846831364588e-05	0.000887054198243199	0.000739088155805777	CYGB/GSTZ1/PXDNL/NQO1/SRXN1/HP/PTGS2/TXNRD1/CAT/NOS3/MGST1/GSTM2/HBB/CD36/HBA2/GCH1/CLIC2/PXDN/APOA4/FABP1/PTGES/PTGS1/HBA1/NXN/MPO/ALB/FBLN5	27	0.272727272727273
BP	GO:0098739	import across plasma membrane	45/2252	203/18888	0.221674876847291	1.85923404702115	4.52849792224845	2.56217555985566e-05	0.000911554959598648	0.000759502040957214	SLC7A8/CLTRN/TRPV6/TRPV3/ACSL1/KCNJ16/SLC24A4/SCNN1B/ATP1B2/SLC7A2/SLC38A2/AQP8/KCNJ8/SLC9A9/KCNJ5/ATP1B1/KCNJ10/SLC2A1/SLC39A14/THBS1/SLC34A1/CD36/TRPV1/KCNJ12/ATP1A1/SLC1A4/SLC6A13/SLC9A3/SLC38A4/GRM6/KCNJ15/CACNA1D/LRP2/SLC1A5/SLC8A3/KCNK9/SLC43A2/TSPO2/SLC7A11/ABCC9/SLC6A9/LRRC8E/KCNJ11/MS4A1/TRPV4	45	0.221674876847291
BP	GO:0051321	meiotic cell cycle	59/2252	291/18888	0.202749140893471	1.70049989928769	4.43072048916239	2.78208361544709e-05	0.000983935726007529	0.000819809254729378	RAD21/XRCC2/CCNE2/NCAPH/TDRKH/BRIP1/FIGNL1/DMC1/TEX11/KNL1/RMI1/CDC25C/ZWINT/SMC2/ZCWPW1/NDC1/ASPM/CDC20/TTK/NDC80/MSH4/SGO2/INCENP/NUF2/TOP6BL/FANCD2/PRR19/DUSP1/NEK2/ESPL1/CCNB2/RAD51AP1/TOP2A/PTTG1/PLK1/PTTG3P/SMC4/NCAPD2/EME1/EXO1/TESMIN/KASH5/RAD54L/RNF212/SGO1/AURKA/KIF18A/SYCP2L/RAD51/MEIOB/PLCB1/PKMYT1/ANKLE1/FAM9B/BRCA2/DNMT3L/TDRD12/CCNE1/MSH5	59	0.202749140893471
BP	GO:0009612	response to mechanical stimulus	47/2252	216/18888	0.217592592592593	1.82499506611407	4.48666903986101	2.83498833684245e-05	0.000992478946486137	0.000826927414003842	SLITRK6/CXCL12/PDE2A/GADD45A/ENG/WNT11/FOSB/IL33/SCX/IGF1R/SLC38A2/HTR2A/FOS/ITGA2/KCNK2/PTGS2/SOX9/MDK/TLR4/LHFPL5/IL1B/SLC2A1/THBS1/ATOH7/DDR2/CHEK1/PSPH/P2RX3/AQP1/CXCL10/BAK1/LRP11/TNFRSF11A/TLR5/PDZD7/HPN/PKD2L2/SCN1A/WHRN/MPO/CASP8AP2/ETV1/NRXN2/TMC1/TRPV4/KIAA0319/ACTA1	47	0.217592592592593
BP	GO:0016101	diterpenoid metabolic process	25/2252	89/18888	0.280898876404494	2.3559582493464	4.7175354718248	2.83944955410958e-05	0.000992478946486137	0.000826927414003842	BCO2/CYP26A1/CYP1A2/RDH5/CYP2C8/PRMT3/RDH16/LRAT/ADH4/ALDH8A1/LRP8/RBP1/ADH6/RBP4/AKR1C3/ADH1B/AKR1C4/ADH1A/AKR1B10/ALDH1A2/RDH12/CYP4V2/AKR1B15/LRP2/CYP2S1	25	0.280898876404494
BP	GO:0040001	establishment of mitotic spindle localization	15/2252	40/18888	0.375	3.14520426287744	4.99697570369754	2.89389771176765e-05	0.00100562945483926	0.000837884337476913	NDEL1/PKHD1/PAX6/GPSM2/SAPCD2/MAD2L1/GPSM1/SPDL1/NDC80/ESPL1/PLK1/CENPA/SPRY2/ANKFN1/MISP	15	0.375
BP	GO:0097267	omega-hydroxylase P450 pathway	7/2252	10/18888	0.7	5.87104795737122	5.66872829997215	2.93377738971351e-05	0.00101359465076981	0.000844520890218109	CYP1A2/CYP2C8/CYP4A11/CYP4F2/CYP2C19/CYP2U1/CYP2C9	7	0.7
BP	GO:0051302	regulation of cell division	42/2252	186/18888	0.225806451612903	1.89388643786169	4.50750296788454	2.96629300952823e-05	0.00101893869643392	0.00084897351652015	ANKRD53/KIF14/PAX6/RACGAP1/SSTR5/IGF1R/TGFB3/ECT2/CDCA8/CHMP4C/SFN/CAT/MDK/ASPM/INCENP/BIRC5/KIF20B/IL1B/BLM/MAP10/PLK1/E2F8/HTR2B/TAL1/PLK3/CDC6/KLHL13/KIF20A/AURKA/SOX17/GAREM1/PDGFA/E2F7/AURKB/KIF18B/BRCA2/NAP1L2/MYC/KIF23/THBS4/RFPL1/PPBP	42	0.225806451612903
BP	GO:0042886	amide transport	62/2252	312/18888	0.198717948717949	1.66668943844788	4.36883857714047	3.32673546300638e-05	0.00113508009631426	0.000945741823597963	SFRP1/CRHBP/CLEC4M/CLTRN/PFKFB2/MAFA/SLC25A47/AQP3/SSTR5/CFTR/CDH17/FOXO1/AQP8/UPK3A/GCK/SLC26A6/GLTPD2/NOS2/SLC14A1/MGST1/CASR/F2RL2/PRKCB/IL1B/AQP7/ABCC4/SMPD3/TRPV1/RBP4/CPT1A/AACS/TIAM1/ILDR2/ACSL4/ABCA12/CNR1/AQP1/S100A8/GHRHR/CPE/FFAR2/NR1D1/FOLR2/LRP2/IL1RN/FAM3B/PLCB1/TFR2/SLC7A11/EPHA5/RIMS2/FGB/PDX1/TNFSF11/PRKACA/ADORA1/ABAT/KCNJ11/TRPV4/RASL10B/MTNR1B/BRSK2	62	0.198717948717949
BP	GO:0030324	lung development	43/2252	193/18888	0.22279792746114	1.8686533098961	4.46276096761916	3.37497510835226e-05	0.00113508009631426	0.000945741823597963	HHIP/CYP1A2/CCBE1/ZFPM2/AGR2/WNT11/TCF21/RCN3/TIMELESS/TMEM38B/TGFB3/ADAMTS2/WNT2/GRHL2/PGR/SOX9/NOS3/FOXF1/PTK7/ADAMTSL2/SMPD3/TBX4/RXFP1/KDR/FLT4/SPDEF/RBP4/GPC3/WNT7B/SFTPD/SPRY2/ABCA12/ALDH1A2/CRISPLD2/FGFR1/CELSR1/MMP12/FOXJ1/PDGFA/SLC7A11/PDGFRA/CLDN18/EDN2	43	0.22279792746114
BP	GO:0060749	mammary gland alveolus development	10/2252	20/18888	0.5	4.19360568383659	5.25744313475846	3.38036234137424e-05	0.00113508009631426	0.000945741823597963	ESR1/SOCS2/TPH1/FOXF1/ID2/EGF/CCND1/TNFRSF11A/TNFSF11/ERBB4	10	0.5
BP	GO:0061377	mammary gland lobule development	10/2252	20/18888	0.5	4.19360568383659	5.25744313475846	3.38036234137424e-05	0.00113508009631426	0.000945741823597963	ESR1/SOCS2/TPH1/FOXF1/ID2/EGF/CCND1/TNFRSF11A/TNFSF11/ERBB4	10	0.5
BP	GO:0010463	mesenchymal cell proliferation	16/2252	45/18888	0.355555555555556	2.98211959739491	4.89781430907936	3.41174963045739e-05	0.00113921941571195	0.000949190679311609	SYNE1/WNT11/SIX2/CHRD/WNT2/SOX9/FOXF1/HAND2/KDR/PRRX1/DCHS1/GPC3/FGFR1/SIX1/PDGFA/MYC	16	0.355555555555556
BP	GO:0060047	heart contraction	52/2252	249/18888	0.208835341365462	1.75154614907231	4.39223178648832	3.57823487888116e-05	0.00118817277061515	0.000989978316490455	EHD3/BMP10/ADRA1B/ADRA1A/TMEM38B/EDNRB/CYP2J2/ATP1B2/SMAD7/TH/KCNJ8/AVPR1A/TNNT2/ADRB1/KCNN2/SCN1B/NOS3/KCNJ5/KCND3/SGCD/GSTM2/ATP1B1/CACNB2/MYL3/TMEM65/TRPV1/KCNJ12/ATP1A1/KCNH6/GCH1/TMIGD3/CLIC2/GJD3/FXYD1/CTNNA3/KCNE3/CACNA1D/TBX18/SGCZ/SLC8A3/SCN1A/ABCC9/DSG2/CASQ2/TNNI1/EDN2/SCN5A/PRKACA/ADORA1/SCN4B/SCN4A/SGCG	52	0.208835341365462
BP	GO:1902652	secondary alcohol metabolic process	36/2252	152/18888	0.236842105263158	1.98644479760681	4.49259603255429	3.6995428403464e-05	0.00122166671584257	0.00101788526767542	LCAT/CETP/CYP1A2/NPC1/CFTR/SULT2B1/ACADVL/APOF/ACAA2/PRKAA2/AQP8/CAT/ABCG4/LSS/PCSK9/CYP51A1/CYP7A1/LIPC/EPHX2/CH25H/CYP2C9/APOA4/CYP39A1/DISP3/APOA5/SQLE/FGFR1/MVK/PON1/APOA1/APOC1/ANGPTL3/NPC1L1/VLDLR/AKR1D1/SULT2A1	36	0.236842105263158
BP	GO:0001763	morphogenesis of a branching structure	45/2252	206/18888	0.218446601941748	1.8321578230354	4.41843890249617	3.75310562446161e-05	0.00123254463282456	0.00102694868185818	SFRP1/RSPO3/HGF/HHIP/GDF2/ESR1/ENG/PKHD1/TCF21/HS3ST3A1/TIMELESS/EPHA2/GREB1L/KDM5B/SIX2/WNT2/GRHL2/PGR/SOX9/MDK/FOXF1/GDNF/CASR/ST14/EGF/KDR/NTN4/DCHS1/IL10/GPC3/SPRY2/BCL11A/FGFR1/CELSR1/CRIPTO/SPINT2/EYA1/SIX4/SIX1/HOXA13/PDGFA/FIGNL2/SULF1/MYC/SOCS3	45	0.218446601941748
BP	GO:0030277	maintenance of gastrointestinal epithelium	11/2252	24/18888	0.458333333333333	3.84413854351687	5.12956694737431	3.81238963184559e-05	0.00124517228576727	0.00103746996538749	TFF1/MUC6/PBLD/SOX9/HTR4/TLR4/TFF3/RBP4/MUC13/INAVA/VSIG1	11	0.458333333333333
BP	GO:0034508	centromere complex assembly	12/2252	28/18888	0.428571428571429	3.59451915757422	5.05482681504612	3.86454419246262e-05	0.00125534677382332	0.00104594728687304	CENPE/KNTC1/CENPW/HJURP/CENPI/MIS18A/CENPH/CENPA/ITGB3BP/CENPF/DLGAP5/CENPK	12	0.428571428571429
BP	GO:0030879	mammary gland development	33/2252	135/18888	0.244444444444444	2.05021	4.50554919315203	3.91930101339339e-05	0.00126625200848931	0.00105503346198373	ESR1/PYGO2/NRG1/SOCS2/EPHA2/HOXA9/KDM5B/SLC29A1/SOSTDC1/NRG3/TGFB3/ITGA2/WNT2/PGR/SOX9/TPH1/COX2/FOXF1/ID2/EGF/RXFP1/SCRIB/WNT7B/CCND1/GHRHR/MTCO2P12/CRIPTO/TNFRSF11A/HK2/CSF1R/BRCA2/TNFSF11/ERBB4	33	0.244444444444444
BP	GO:0061138	morphogenesis of a branching epithelium	42/2252	189/18888	0.222222222222222	1.86382474837182	4.39125422857703	4.41316091865811e-05	0.00141814316187202	0.0011815882459633	SFRP1/RSPO3/HGF/HHIP/GDF2/ESR1/ENG/PKHD1/TCF21/HS3ST3A1/TIMELESS/EPHA2/GREB1L/KDM5B/SIX2/WNT2/GRHL2/PGR/SOX9/MDK/FOXF1/GDNF/CASR/ST14/EGF/KDR/NTN4/DCHS1/IL10/GPC3/SPRY2/FGFR1/CELSR1/SPINT2/EYA1/SIX4/SIX1/HOXA13/PDGFA/SULF1/MYC/SOCS3	42	0.222222222222222
BP	GO:0043410	positive regulation of MAPK cascade	86/2252	475/18888	0.181052631578947	1.51852668972609	4.21111276448666	4.59111343857315e-05	0.00146743770173004	0.00122266015636868	MARCO/BMPER/NTF3/HGF/CD24/GADD45B/TEK/GADD45A/IGFBP4/C1QTNF1/SORBS3/CD4/ADRA1B/NRG1/TENM1/ADRA1A/NPY5R/CCL2/IGF1R/RAMP3/EZH2/HTR2A/RET/TGFB3/GHR/PELI2/ALKAL2/GPBAR1/SCIMP/GPR37L1/TNFRSF19/CD81/TLR4/GDF6/PLA2G5/GPR55/CCR1/AKAP12/CASR/ADRA2B/IL1B/HAND2/THBS1/EGF/CD36/FCGR2B/KLB/KDR/FLT4/NTRK2/IGFBP6/WNT7B/NECAB2/ERBB2/GADD45G/SPRY2/INAVA/NRK/HTR2B/FGFR1/CRIPTO/PDE6G/TNFRSF11A/CCL22/GAREM1/CSF1R/PDG…	86	0.181052631578947
BP	GO:0007409	axonogenesis	83/2252	455/18888	0.182417582417582	1.52997482091621	4.21021380526748	4.71839451099367e-05	0.00150009808469198	0.00124987258855045	SLITRK6/FEZ1/CXCL12/NGFR/EFNB3/CNTN4/FBXO45/ADCY1/LHX2/DAB1/NDEL1/EPHB1/PAX6/PLPPR4/NCAM1/IGF1R/SPP1/EFNA4/TIAM2/CELSR3/RET/OLFM1/ARK2C/UNC5C/ARHGEF25/SCN1B/GDNF/PTK7/NEXN/STMN1/PLEKHG4B/TWF2/ATOH7/NRXN3/NTN4/NGF/NTRK2/PTPRS/TIAM1/ENAH/FLRT2/PLXNC1/PRDM8/WNT7B/ERBB2/NECTIN1/CDH11/THY1/PLXNB3/LGR6/SPART/POU3F2/UST/LAMA2/CTNNA2/ROBO4/NR2E1/NR4A2/LRP4/UCHL1/EPHA3/LRRC4C/IGSF9/CSF1R/PRICKLE1/EFNA3/AN…	83	0.182417582417582
BP	GO:0048732	gland development	82/2252	449/18888	0.182628062360802	1.53174016068864	4.19561064108335	5.01556961683098e-05	0.00158614071956607	0.00132156278792689	SFRP1/HGF/ESR1/ASS1/WNT11/PYGO2/PCK1/NRG1/TUBB1/TCF21/PAX6/SOCS2/EPHA2/NPC1/HOXA9/KDM5B/SLC29A1/EZH2/SOSTDC1/NRG3/TGFB3/ITGA2/WNT2/PGR/SOX9/MDK/TPH1/MESP1/COX2/FOXF1/ID2/PCSK9/HAND2/RAG1/EGF/RXFP1/ALOX15B/CCNB2/ACADM/NTN4/SCRIB/CPT1A/IL10/E2F8/IGSF3/WNT7B/POU3F2/UGT1A10/PCSK1/ACAT1/TSPO/CCND1/ALDH1A2/GHRHR/FGFR1/ID4/TBX19/MTCO2P12/CRIPTO/TNFRSF11A/APOA1/HOXA3/AURKA/SIX4/HK2/SIX1/CSF1R/HPN/HOXA13/…	82	0.182628062360802
BP	GO:0051294	establishment of spindle orientation	15/2252	42/18888	0.357142857142857	2.99543263131185	4.76314002767546	5.62774060686282e-05	0.00176201145267874	0.00146809721170155	NDEL1/PKHD1/PAX6/GPSM2/SAPCD2/MAD2L1/GPSM1/SPDL1/NDC80/SPAG5/PLK1/CENPA/SPRY2/ANKFN1/MISP	15	0.357142857142857
BP	GO:0030323	respiratory tube development	43/2252	197/18888	0.218274111675127	1.83071111071039	4.31229130664075	5.63065396455814e-05	0.00176201145267874	0.00146809721170155	HHIP/CYP1A2/CCBE1/ZFPM2/AGR2/WNT11/TCF21/RCN3/TIMELESS/TMEM38B/TGFB3/ADAMTS2/WNT2/GRHL2/PGR/SOX9/NOS3/FOXF1/PTK7/ADAMTSL2/SMPD3/TBX4/RXFP1/KDR/FLT4/SPDEF/RBP4/GPC3/WNT7B/SFTPD/SPRY2/ABCA12/ALDH1A2/CRISPLD2/FGFR1/CELSR1/MMP12/FOXJ1/PDGFA/SLC7A11/PDGFRA/CLDN18/EDN2	43	0.218274111675127
BP	GO:0006067	ethanol metabolic process	10/2252	21/18888	0.476190476190476	3.99391017508247	5.05054466641563	5.76392234082096e-05	0.00179432103286911	0.00149501735715044	SULT1C4/ALDH2/SULT1A1/ADH4/SULT1A2/ADH6/ADH1B/ADH1A/SULT1E1/SULT2A1	10	0.476190476190476
BP	GO:0062012	regulation of small molecule metabolic process	64/2252	331/18888	0.193353474320242	1.62169645779784	4.19836055791843	5.93434424990084e-05	0.00183780184360919	0.00153124530386042	PTH1R/MFSD2A/IGFBP4/CDA/FBP1/C1QTNF1/BMP5/PRMT3/BHMT/PPARGC1A/LPGAT1/ACADVL/HTR2A/PRKAA2/FOXO1/AQP8/NNMT/PTGS2/GCK/AVPR1A/CD244/MST1/SOX9/ABCG4/NOS3/NOS2/EGR1/MLYCD/NR4A3/IL1B/TFF3/CYP7A1/ACADM/CPT1A/SNAI1/GPD1/EPHX2/AKR1C3/CH25H/APOA4/BRCA1/CNR1/FABP1/ALDOB/BEND3/TSPO/APOA5/PPP1R3G/NR1D1/FABP3/SLC4A1/APOA1/APOC1/SIK1/APOC3/CBFA2T3/SLC7A11/ACMSD/MAS1/RGN/IGF1/PRKACA/FMO2/PDK4	64	0.193353474320242
BP	GO:0003015	heart process	53/2252	260/18888	0.203846153846154	1.70970077879492	4.2395529968248	5.97892496642395e-05	0.00184206363527402	0.0015347962027212	EHD3/BMP10/ADRA1B/ADRA1A/TMEM38B/EDNRB/RAMP3/CYP2J2/ATP1B2/SMAD7/TH/KCNJ8/AVPR1A/TNNT2/ADRB1/KCNN2/SCN1B/NOS3/KCNJ5/KCND3/SGCD/GSTM2/ATP1B1/CACNB2/MYL3/TMEM65/TRPV1/KCNJ12/ATP1A1/KCNH6/GCH1/TMIGD3/CLIC2/GJD3/FXYD1/CTNNA3/KCNE3/CACNA1D/TBX18/SGCZ/SLC8A3/SCN1A/ABCC9/DSG2/CASQ2/TNNI1/EDN2/SCN5A/PRKACA/ADORA1/SCN4B/SCN4A/SGCG	53	0.203846153846154
BP	GO:0060117	auditory receptor cell development	11/2252	25/18888	0.44	3.6903730017762	4.95242999734467	6.07559220534768e-05	0.00186224690314683	0.00155161277859649	SLITRK6/CDH23/TECTA/PLS1/LHFPL5/SCRIB/ANKRD24/FGFR1/PDZD7/WHRN/TMC1	11	0.44
BP	GO:0015908	fatty acid transport	29/2252	115/18888	0.252173913043478	2.11503591010889	4.41277883722422	6.16454094941569e-05	0.00187987047217641	0.00156629662898419	RBP5/MFSD2A/ACSL1/EPRS1/KCNJ8/PTGS2/CYP4A11/PLA2G5/CYP4F2/NOS2/SLC27A2/IL1B/SLC2A1/ABCC4/THBS1/GOT2/CD36/RBP1/CPT1A/FABP1/PTGES/SLCO1B1/FABP3/TNFRSF11A/TNFSF11/PLA2G4F/PLIN2/SLC27A6/NMB	29	0.252173913043478
BP	GO:0061045	negative regulation of wound healing	22/2252	77/18888	0.285714285714286	2.39634610504948	4.51724583591773	6.34614954448507e-05	0.00192043600757293	0.00160009558603199	EPPK1/C1QTNF1/THBD/F11/MMRN1/NOS3/TSPAN8/PLAU/THBS1/AJAP1/CD109/PLG/HRG/PROC/WFDC1/PDGFA/FIGNL2/CPB2/CLDN19/PDGFRA/FGB/MIR200B	22	0.285714285714286
BP	GO:0022600	digestive system process	27/2252	104/18888	0.259615384615385	2.17745	4.43002320594687	6.3618258239826e-05	0.00192043600757293	0.00160009558603199	HAMP/TFF1/MUC6/NPC1/PBLD/SLC26A6/SLC4A9/SOX9/MDK/HTR4/PLS1/TLR4/TFF3/CD36/RBP4/MOGAT2/MUC13/INAVA/FABP1/AQP1/GCNT3/KCNN4/CYP8B1/NPC1L1/STK39/VSIG1/TJP2	27	0.259615384615385
BP	GO:0001822	kidney development	62/2252	319/18888	0.19435736677116	1.6301163159741	4.1760244816634	6.57161242665276e-05	0.00197379535045747	0.00164455426556436	BMPER/SFRP1/BMP10/CYP26A1/CD24/TEK/ASS1/NUP160/SMAD6/WNT11/CYP4A22/PYGO2/PKHD1/TCF21/HS3ST3A1/EDNRB/GREB1L/SIX2/EZH2/RET/SMAD7/TNS2/UPK3A/KCNJ8/CAT/SOX9/CYP4A11/CXCR2/GDF6/EGR1/GDNF/PTK7/BASP1/PROM1/PCSK9/SLC34A1/DCHS1/GPC3/WNT7B/HELLS/ANKS6/AQP1/CENPF/ACAT1/ALDH1A2/FGFR1/GCNT3/EPCAM/LRP2/EYA1/LRP4/SOX17/FOXJ1/SIX4/SIX1/PDGFA/SULF1/PDGFRA/RGN/MYC/VANGL2/ERBB4	62	0.19435736677116
BP	GO:0046688	response to copper ion	14/2252	38/18888	0.368421052631579	3.0900252407217	4.74491983491602	6.6870621011002e-05	0.00199466132614435	0.00166193966943264	MT2A/MT1E/CYTB/MT1F/COX1/DAXX/MT1H/TFRC/MT1X/CDK1/LOXL2/AQP1/MAP1LC3A/MT1A	14	0.368421052631579
BP	GO:0010517	regulation of phospholipase activity	17/2252	52/18888	0.326923076923077	2.74197294712392	4.6279639195769	6.70782878626427e-05	0.00199466132614435	0.00166193966943264	ESR1/ANG/ANXA8L1/ADRA1A/SELE/HTR2A/AVPR1A/RASGRP4/PLA2G5/GPR55/HTR2B/PLCB2/FGFR1/ANGPTL3/LPAR1/PDGFRA/ANXA8	17	0.326923076923077
BP	GO:0019748	secondary metabolic process	18/2252	57/18888	0.315789473684211	2.64859306347574	4.58622578534009	6.92314987941609e-05	0.00204849835788465	0.0017067963564105	CYP1A2/SULT1C4/CYP2A7/BDH2/TH/OPN3/CYP2A6/CBR4/CPT1A/AKR1C3/AKR1C4/AKR1B10/CYP2A13/SLC7A11/ACMSD/FMO2/CDH3/TYRP1	18	0.315789473684211
BP	GO:0140694	non-membrane-bounded organelle assembly	76/2252	413/18888	0.184019370460048	1.54340935579458	4.10819586406715	7.21076064373688e-05	0.00211923431955268	0.00176573312888947	BMP10/BOP1/NOCT/MYBPC1/CEP295/TUBB1/MZT1/SASS6/GPSM2/RACGAP1/CENPE/PGM5/PRKDC/PLK4/STIL/PRKAA2/SAC3D1/CDCA8/CHMP4C/TNNT2/KRT19/MYOM2/ASPM/CDC20/NEB/PLS1/KIF11/KNTC1/NDC80/SH3PXD2B/RPSA2/INCENP/KIFC1/CENPW/BIRC5/CHEK2/NEK2/CSRP2/UHRF1/CCNB2/SPAG5/MAP10/PLK1/KIF4A/KIFC2/CENPH/ANLN/CENPA/ACTN2/KIF4B/BRCA1/LDB3/CENPF/PLA2G4C/SQLE/KASH5/FLII/TPX2/FLNC/CEP72/FHOD3/AURKA/SIX4/PRICKLE1/CCDC78/AURKB/PDGFR…	76	0.184019370460048
BP	GO:0070189	kynurenine metabolic process	7/2252	11/18888	0.636363636363636	5.33731632488293	5.29410046934328	7.23312366051107e-05	0.00211923431955268	0.00176573312888947	IDO2/KMO/AADAT/ALDH8A1/GOT2/TDO2/KYAT1	7	0.636363636363636
BP	GO:0016042	lipid catabolic process	65/2252	340/18888	0.191176470588235	1.60343746734928	4.13108769468259	7.41839827434588e-05	0.00216243300941592	0.00180172601420299	BCO2/CYP26A1/CYP1A2/MFSD2A/HAO2/PCK1/ACAA1/PLIN1/SPP1/ACADVL/ACOX2/ACAA2/BDH2/SORL1/SRD5A2/ETFDH/CYP4A11/ASPG/ACADS/PLAAT3/PLA2G5/CYP4F2/MLYCD/SLC27A2/PLCXD3/IL1B/SMPD3/CYP7A1/ACADM/CPT1A/LIPC/ACOX1/AKR1C3/APOA4/GDPD1/PLA2G4E/CNR1/FABP1/CYP39A1/ACAT1/APOA5/AKR1B10/PLA2G4C/ECHS1/PLCB2/LIPH/HSD17B14/LIPG/AOAH/GBA3/APOC1/PAFAH1B3/HAO1/APOC3/ANGPTL3/DPEP2/PLCB1/FGF23/SULT1E1/PLA2G4F/ADORA1/ABHD12B/AK…	65	0.191176470588235
BP	GO:0008217	regulation of blood pressure	41/2252	187/18888	0.219251336898396	1.83890730521177	4.24173557711864	7.45292286999629e-05	0.00216243300941592	0.00180172601420299	TBXA2R/ADRA1B/PRCP/ADRA1A/SCNN1B/EDNRB/ACSM3/NPR3/NPY1R/KCNJ8/PTGS2/AVPR1A/GPR37L1/ADRB1/CYP4A11/NOS3/CYP4F2/NOS2/ID2/HBB/ADRA2B/TRPV1/EMILIN1/ATP1A1/UTS2B/GCH1/NPR1/CNR1/CORO2B/PTGS1/TAC3/COL1A2/STK39/ABCC9/EDN2/ADORA1/ABAT/RASL10B/OR51E2/DRD5/MIR27B	41	0.219251336898396
BP	GO:0003018	vascular process in circulatory system	55/2252	275/18888	0.2	1.67744227353464	4.1636256898988	7.524653221204e-05	0.00217269817889548	0.00181027889089835	SLC7A8/PDE2A/TEK/MFSD2A/TBXA2R/DBH/ADRA1B/ITGA9/ADRA1A/SCNN1B/C2CD4B/EDNRB/ATP1B2/SLC29A1/SLC7A2/SLC38A2/HTR2A/KCNJ8/PTGS2/AVPR1A/ADRB1/NOS3/CXCR2/HBB/AKAP12/CASR/ADRA2B/SLC2A1/ABCC4/CD36/TFRC/SLC1A4/UTS2B/SLC6A13/GCH1/TBXAS1/CDH5/SVEP1/NPR1/HTR2B/LRP2/SLC1A5/CRP/ADRA2C/ABCC9/SLC6A9/SLCO1C1/FGB/EDN2/TJP2/ADORA1/VSTM4/TRPV4/MTNR1B/DRD5	55	0.2
BP	GO:0010863	positive regulation of phospholipase C activity	13/2252	34/18888	0.382352941176471	3.20687493469857	4.73867208439977	7.76628942422668e-05	0.00223168807156745	0.0018594289102235	ESR1/ANG/ADRA1A/SELE/HTR2A/AVPR1A/RASGRP4/GPR55/HTR2B/PLCB2/FGFR1/LPAR1/PDGFRA	13	0.382352941176471
BP	GO:0031099	regeneration	43/2252	200/18888	0.215	1.80325044404973	4.20170721867932	8.14527602482846e-05	0.0023293930526507	0.0019408361054376	EPPK1/CXCL12/ANXA3/IGF1R/BCL9/SPP1/EZH2/CYTB/NNMT/IGFBP1/CCNA2/MDK/CD81/NR4A3/DUSP10/PRRX1/CPT1A/IL10/CDK1/KLF5/PTPRS/AXL/PLG/THY1/LGR6/APOA4/TSPO/CCND1/APOA5/BAK1/TMEM182/AURKA/FIGNL2/CPB2/B4GALNT2/PDX1/RGN/IGF1/CSPG5/KIAA0319/GNAT1/ERBB4/MYMX	43	0.215
BP	GO:0035825	homologous recombination	20/2252	68/18888	0.294117647058824	2.46682687284505	4.45825322104327	8.63510229690272e-05	0.0024577145918375	0.00204775283040836	RAD21/BRIP1/DMC1/TEX11/BARD1/RMI1/MSH4/TOP6BL/FANCD2/UHRF1/RAD51AP1/TOP2A/BRCA1/EME1/RAD54L/RNF212/RAD51/MEIOB/ANKLE1/MSH5	20	0.294117647058824
BP	GO:0007584	response to nutrient	37/2252	164/18888	0.225609756097561	1.89223671099944	4.22224979691542	8.75758027424952e-05	0.00247753480190844	0.00206426690873416	SFRP1/ALPL/CYP26A1/ASS1/TBXA2R/BRIP1/AQP3/ACSL1/IGF1R/STC2/SPP1/LRAT/NQO1/CYTB/ITGA2/PTGS2/CAT/MLYCD/CASR/PRKCB/SLC34A1/TFRC/SLC6A19/CPT1A/AKR1C3/BCKDHB/CCL28/CNR1/FABP1/CXCL10/TSPO/ALDH1A2/FOLR2/LIPG/BCHE/FGF23/PDX1	37	0.225609756097561
BP	GO:0006778	porphyrin-containing compound metabolic process	17/2252	53/18888	0.320754716981132	2.69023760849894	4.53360951006632	8.78764226208114e-05	0.00247753480190844	0.00206426690873416	CYP1A2/FLVCR1/ABCB10/PPOX/HMOX2/BDH2/TMEM14A/SPTA1/FXN/TSPO/SLCO1B1/AMBP/SLCO1B3/HPX/SLC6A9/ALAS1/ALAS2	17	0.320754716981132
BP	GO:0045834	positive regulation of lipid metabolic process	30/2252	123/18888	0.24390243902439	2.04566130918858	4.2806580593968	9.00761528880995e-05	0.00252762988644212	0.00210600582808796	MFSD2A/PCK1/CCN1/IGF1R/PPARGC1A/LPGAT1/HTR2A/CCDC3/PTGS2/AVPR1A/ABCG4/MLYCD/NR4A3/IL1B/CYP7A1/CPT1A/APOA4/FABP1/HTR2B/DISP3/APOA5/HSD17B13/NR1D1/FABP3/APOA1/ANGPTL3/RGN/ADORA1/EEF1A2/MAPT	30	0.24390243902439
BP	GO:0002053	positive regulation of mesenchymal cell proliferation	11/2252	26/18888	0.423076923076923	3.54843557863096	4.7841819781323	9.39946726735195e-05	0.00261904312055388	0.00218217077804222	SYNE1/CHRD/WNT2/SOX9/FOXF1/KDR/PRRX1/FGFR1/SIX1/PDGFA/MYC	11	0.423076923076923
BP	GO:0090231	regulation of spindle checkpoint	10/2252	22/18888	0.454545454545455	3.81236880348781	4.85606984511316	9.43947747591945e-05	0.00261904312055388	0.00218217077804222	KNL1/MAD2L1/CCNB1/ZWINT/CDCA8/NDC80/INCENP/BIRC5/DUSP1/AURKB	10	0.454545454545455
BP	GO:0051347	positive regulation of transferase activity	70/2252	376/18888	0.186170212765957	1.56144892483277	4.0459334370928	9.4648371095807e-05	0.00261904312055388	0.00218217077804222	NTF3/CD24/KIF14/TEK/PRIM2/ANG/CD4/NRG1/TENM1/CCN1/TCIM/EPHA2/CENPE/IGF1R/EZH2/RET/ECT2/GHR/DOK7/HSP90AB1/GRHL2/RFC4/RFC3/CDC20/DAXX/TLR4/CHTF18/LTK/LRP8/ADRA2B/IL1B/THBS1/EGF/NEK2/CLSPN/LTF/KDR/FLT4/DDR2/NTRK2/PLK1/UBE2C/UBE2S/ERBB2/AXL/PSRC1/PKIB/APOA4/CCND1/HTR2B/HMGA2/FGFR1/TPX2/CRIPTO/TNFRSF11A/APOA1/DSCC1/CHRNA3/CSF1R/PDGFA/AURKB/ADRA2C/MAGEC2/PDGFRA/IGF1/TNFSF11/MYC/EEF1A2/ERBB4/MAPT	70	0.186170212765957
BP	GO:1901976	regulation of cell cycle checkpoint	15/2252	44/18888	0.340909090909091	2.85927660261586	4.54281469511924	0.0001039907488548	0.00286429818389466	0.00238651580321154	BARD1/KNL1/MAD2L1/CCNB1/ZWINT/CDCA8/NDC80/INCENP/BIRC5/DUSP1/WDR76/BRCA1/RAD51/AURKB/BRCA2	15	0.340909090909091
BP	GO:0034502	protein localization to chromosome	30/2252	124/18888	0.241935483870968	2.02916404056609	4.23032721446009	0.000105467158618406	0.00289163856450555	0.0024092956418333	RAD21/ESR1/TERT/CCT3/MSH2/TONSL/MMS22L/HASPIN/EZH2/KNL1/MTBP/H4C8/CENPQ/H2BC11/SPDL1/TTK/KNTC1/ZWILCH/PLK1/CDK1/CENPA/H4C9/MCM8/H4C14/PINX1/H2AC8/AURKB/CTCFL/ESCO2/BRCA2	30	0.241935483870968
BP	GO:0003012	muscle system process	82/2252	459/18888	0.178649237472767	1.49836891535774	3.97692711266256	0.000108836129105374	0.00297038147791243	0.00247490375773865	EHD3/BMP10/GATA5/TBXA2R/ADRA1B/ADRA1A/TMEM38B/SCNN1B/EDNRB/MYH4/SLC6A8/NR4A1/EZH2/ASPH/HTR2A/SMAD7/FOXO1/ITGA2/KCNJ8/PTGS2/CAMK2B/TNNT2/GTF2IRD1/STAC/KCNN2/MYOM2/SCN1B/NOS3/KCNJ5/KCND3/SGCD/GSTM2/GDNF/ATP1B1/DTNA/CACNB2/NR4A3/ADRA2B/IL1B/MYL3/HAND2/TRPV1/KCNJ12/ATP1A1/NMUR1/GNAO1/CLIC2/TIAM1/FXYD1/CTNNA3/KCNE3/CACNA1D/P2RX3/HTR2B/CHRNA3/CCDC78/SLC8A3/SCN1A/SULF1/ADRA2C/ABCC9/DSG2/CASQ2/TNNI1/MYH1…	82	0.178649237472767
BP	GO:0098742	cell-cell adhesion via plasma-membrane adhesion molecules	55/2252	279/18888	0.197132616487455	1.65339292194274	4.04535125107944	0.000112262504313494	0.00304996812855343	0.0025412148703691	GATA5/PCDH18/CNTN4/LRRC4/SELP/DAB1/REG3A/PCDHGB7/TENM1/SELE/CDH23/PCDHGC3/CDH17/PTPRT/CELSR3/RET/CDH19/CLSTN2/PTK7/NEXN/CLDN15/DCHS1/IL10/PTPRS/NECTIN1/MYADM/CDH5/CDH11/CDHR2/PLXNB3/PCDH7/CLDN20/PCDHGA1/ROBO4/PCDH19/CELSR2/CELSR1/APOA1/PCDHGA9/LRRC4C/IL1RN/IGSF9/SDK2/LRFN4/CLDN19/DSG2/CLDN18/CLDN4/CRB1/L1CAM/MYOT/PCDHGB6/PCDHGA12/CDH7/CDH3	55	0.197132616487455
BP	GO:0033044	regulation of chromosome organization	50/2252	247/18888	0.202429149797571	1.6978160663306	4.0615898502487	0.000114281686544025	0.00307685423636772	0.00256361621166325	RAD21/CCT3/NCAPH/CENPE/HASPIN/NCAPG2/KNL1/MAD2L1/CCNB1/ZWINT/SMC2/CDCA8/PIF1/CDC20/SPDL1/TTK/KNTC1/NDC80/INCENP/NUF2/BIRC5/FEN1/BUB1/DUSP1/NEK2/ZWILCH/ESPL1/NCAPG/RMI2/GCH1/TOP2A/PLK1/CDK1/UBE2C/SMC4/PKIB/HECW2/NCAPD2/CENPF/DPF3/TAL1/CDC6/PINX1/AURKB/DLGAP5/DPF1/GTF2H2/MYC/SPC24/MAPT	50	0.202429149797571
BP	GO:0045926	negative regulation of growth	50/2252	247/18888	0.202429149797571	1.6978160663306	4.0615898502487	0.000114281686544025	0.00307685423636772	0.00256361621166325	SFRP1/BMP10/GDF2/PLAC8/DCUN1D3/CDA/FBP1/FHL1/WNT11/SOCS2/MT2A/STC2/SPP1/MT1E/KCNK2/MT1F/ADRB1/HYAL1/CDKN2C/MT1H/DACT3/ALOX15B/DUSP10/RBP4/TMPRSS4/MT1X/GPC3/PTPRS/PSRC1/NPR1/CDHR2/SPART/BRCA1/HRG/FXN/SCGB3A1/BCL11A/RERG/SOX17/WFDC1/PTK6/MAPK11/SEMA4F/SEMA6D/MT1A/HSPA1A/MAP2/KIAA0319/MEG3/MIR200B	50	0.202429149797571
BP	GO:0034329	cell junction assembly	81/2252	453/18888	0.178807947019868	1.49970004587534	3.96075652872533	0.000115954106190056	0.00310788203003572	0.0025894683803878	SLITRK6/SFRP1/GPM6A/GDF2/EFNB3/FBXO45/TEK/LRRC4/LRRN3/PTPRK/WNT11/ITGA6/EPHB1/LAMA3/EPHA2/ADGRB3/MPDZ/CDH17/NRG3/SPTBN2/SMAD7/ITGA2/ECT2/CDH19/APLNR/GPBAR1/GRHL2/KCNJ8/RAP2A/CLSTN2/GABRE/MPP7/LRRN1/CLDN15/IL1RAPL2/LAMC1/IL1B/THBS1/PTPN13/KDR/NTRK2/SNAI1/S100A10/PTPRS/FLRT2/GABRA5/NECTIN1/GJD3/CDH5/CDH11/ABI3/THY1/ACTN2/NLGN4X/CLDN20/CORO2B/RAB17/HRG/CUX2/LRP4/EPHA3/SDK2/SIX4/LRFN4/SIX1/LRRTM2/UGT…	81	0.178807947019868
BP	GO:0006813	potassium ion transport	49/2252	241/18888	0.203319502074689	1.70528363907048	4.05423643816753	0.000118945430538173	0.003157654717075	0.00263093868011268	LRRC55/FHL1/KCNJ16/SLC24A4/TMEM38B/ATP1B2/HTR2A/KCNK2/KCNJ8/GCK/SLC9A9/KCNN2/NOS3/KCNJ5/KCND3/ATP1B1/KCNJ10/KCNJ12/ATP1A1/KCNH6/KCNAB1/SLC9A3/KCNH8/KCNJ15/ACTN2/FXYD1/RGS7/KCNE3/CACNA1D/AQP1/TMCO3/DPP10/NSF/KCNA6/KCNAB3/HPN/KCNN4/ANK3/KCNK9/STK39/ABCC9/CASQ2/KCNU1/ADORA1/KCNJ11/KCNH7/KCNN1/KCNC2/SLC17A7	49	0.203319502074689
BP	GO:0030174	regulation of DNA-templated DNA replication initiation	8/2252	15/18888	0.533333333333333	4.47317939609236	4.9510077138172	0.000119396012390656	0.003157654717075	0.00263093868011268	GMNN/MCM3/MCM4/MCM6/MCM2/MCM5/CDT1/TICRR	8	0.533333333333333
BP	GO:0044771	meiotic cell cycle phase transition	8/2252	15/18888	0.533333333333333	4.47317939609236	4.9510077138172	0.000119396012390656	0.003157654717075	0.00263093868011268	KNL1/CDC25C/ZWINT/CDC20/TTK/NDC80/CCNB2/PKMYT1	8	0.533333333333333
BP	GO:0033273	response to vitamin	24/2252	91/18888	0.263736263736264	2.21201178927644	4.26407168423515	0.00012189103931701	0.00320943939206065	0.00267408535594145	SFRP1/ALPL/CYP26A1/BRIP1/AQP3/IGF1R/STC2/SPP1/LRAT/CYTB/ITGA2/PTGS2/CAT/CASR/PRKCB/SLC34A1/FABP1/CXCL10/TSPO/ALDH1A2/FOLR2/BCHE/FGF23/PDX1	24	0.263736263736264
BP	GO:0072329	monocarboxylic acid catabolic process	31/2252	131/18888	0.236641221374046	1.98475994196846	4.16126678634554	0.000126482726080649	0.00331573356922824	0.0027626490170247	CYP26A1/MFSD2A/HAO2/PCK1/ACAA1/ACADVL/ACOX2/ACAA2/BDH2/ETFDH/DCXR/CYP4A11/ACADS/CYP4F2/MLYCD/SLC27A2/HOGA1/ACADM/LDHD/CPT1A/ACOX1/AGXT2/CNR1/FABP1/IDNK/SLC16A3/ACAT1/ECHS1/HAO1/AKR1D1/SULT2A1	31	0.236641221374046
BP	GO:0071772	response to BMP	39/2252	180/18888	0.216666666666667	1.81722912966252	4.05328963142208	0.000143725498684215	0.00373498828537197	0.00311196949324952	BMPER/SFRP1/BMP10/GDF2/GATA5/SMAD6/ENG/BMP5/CCN1/SCX/SOSTDC1/SMAD7/ARK2C/SORL1/CHRD/GREM2/COL2A1/SOX9/GDF6/EGR1/SMPD3/KDR/GPC3/TOB1/NBL1/MICOS10-NBL1/CDH5/SPART/SPINT2/FST/LRP2/HOXA13/AMHR2/SULF1/DAND5/TMEM100/KCP/CHRDL1/ZNF423	39	0.216666666666667
BP	GO:0071773	cellular response to BMP stimulus	39/2252	180/18888	0.216666666666667	1.81722912966252	4.05328963142208	0.000143725498684215	0.00373498828537197	0.00311196949324952	BMPER/SFRP1/BMP10/GDF2/GATA5/SMAD6/ENG/BMP5/CCN1/SCX/SOSTDC1/SMAD7/ARK2C/SORL1/CHRD/GREM2/COL2A1/SOX9/GDF6/EGR1/SMPD3/KDR/GPC3/TOB1/NBL1/MICOS10-NBL1/CDH5/SPART/SPINT2/FST/LRP2/HOXA13/AMHR2/SULF1/DAND5/TMEM100/KCP/CHRDL1/ZNF423	39	0.216666666666667
BP	GO:0090102	cochlea development	16/2252	50/18888	0.32	2.68390763765542	4.38659056373971	0.000145194080624284	0.00374336578313384	0.00311894957336566	SLITRK6/MYO3A/CDH23/KCNK2/CCNA2/SOX9/PTK7/MCM2/DCHS1/GABRA5/CTHRC1/TBX18/EYA1/SIX1/HPN/SOBP	16	0.32
BP	GO:0046456	icosanoid biosynthetic process	18/2252	60/18888	0.3	2.51616341030195	4.32773609180233	0.000145300462052376	0.00374336578313384	0.00311894957336566	CYP4A22/PTGIS/CYP2C8/GGT5/PTGS2/AVPR1A/CYP4A11/PLA2G5/IL1B/GGT6/TBXAS1/AKR1C3/CYP2C9/PTGES/PTGS1/PRXL2B/EDN2/PLA2G4F	18	0.3
BP	GO:0003205	cardiac chamber development	37/2252	168/18888	0.220238095238095	1.84718345597564	4.05807820473469	0.000148155805884158	0.00380054614493395	0.00316659190258844	BMP10/PDE2A/ZFPM2/TEK/SMAD6/ENG/WNT11/BMP5/NRG1/MATR3/CCN1/NPY5R/GREB1L/IGF1R/SMAD7/APLNR/KCNK2/WNT2/GRHL2/KCNJ8/TNNT2/NSD2/MESP1/NOS3/FOXF1/PTK7/MYL3/TMEM65/HAND2/RBP4/DNAH11/CPE/LRP2/HOXA13/TNNI1/DAND5/SCN5A	37	0.220238095238095
BP	GO:1900274	regulation of phospholipase C activity	13/2252	36/18888	0.361111111111111	3.0287152161042	4.48265018407701	0.00015369684685668	0.00392583783616401	0.00327098417669345	ESR1/ANG/ADRA1A/SELE/HTR2A/AVPR1A/RASGRP4/GPR55/HTR2B/PLCB2/FGFR1/LPAR1/PDGFRA	13	0.361111111111111
BP	GO:0034370	triglyceride-rich lipoprotein particle remodeling	7/2252	12/18888	0.583333333333333	4.89253996447602	4.96260771333829	0.000155667995511182	0.00392585489101407	0.00327099838669066	LCAT/CETP/LIPC/APOA4/APOA5/APOA1/APOC3	7	0.583333333333333
BP	GO:0034372	very-low-density lipoprotein particle remodeling	7/2252	12/18888	0.583333333333333	4.89253996447602	4.96260771333829	0.000155667995511182	0.00392585489101407	0.00327099838669066	LCAT/CETP/LIPC/APOA4/APOA5/APOA1/APOC3	7	0.583333333333333
BP	GO:0042045	epithelial fluid transport	7/2252	12/18888	0.583333333333333	4.89253996447602	4.96260771333829	0.000155667995511182	0.00392585489101407	0.00327099838669066	SCNN1B/EDNRB/CFTR/AQP8/SLC26A6/AQP1/CLDN18	7	0.583333333333333
BP	GO:0003231	cardiac ventricle development	30/2252	127/18888	0.236220472440945	1.98123103173382	4.08212567069939	0.000166786894944014	0.00418859357596795	0.00348991065891256	BMP10/PDE2A/ZFPM2/SMAD6/ENG/WNT11/NRG1/MATR3/CCN1/NPY5R/GREB1L/SMAD7/APLNR/KCNK2/GRHL2/TNNT2/NSD2/MESP1/NOS3/FOXF1/PTK7/MYL3/TMEM65/HAND2/CPE/LRP2/HOXA13/TNNI1/DAND5/SCN5A	30	0.236220472440945
BP	GO:0050804	modulation of chemical synaptic transmission	86/2252	493/18888	0.174442190669371	1.46308352458396	3.83331157961481	0.000173633520074479	0.00434229100202997	0.00361797041828831	NTF3/NGFR/EFNB3/CNTN4/KMO/GRIA3/FBXO45/ITPKA/LRRC4/TMEM25/SYNE1/ADCY1/PFN2/EPHB1/ADRA1A/PLPPR4/NPY5R/CCL2/SLC38A2/HTR2A/NRG3/MIR324/CX3CR1/PTGS2/CAMK2B/CLSTN2/CHRNA5/CDC20/LRP8/GPR158/KCNJ10/SNCG/AKAP12/PRKCB/IL1B/GRM8/PPFIA3/NGF/CPEB3/FER1L5/NTRK2/PTPRS/PLG/GRM6/CDH11/CNR1/UNC13C/NLGN4X/LAMA2/P2RX3/ERC2/NR2E1/CUX2/GRM2/OTOF/SYN1/LRRC4C/CACNA2D2/SYNGR1/CHRNA3/BCHE/SYN3/LRRTM2/SLC8A3/SCGN/PRKCG/PL…	86	0.174442190669371
BP	GO:0045777	positive regulation of blood pressure	12/2252	32/18888	0.375	3.14520426287744	4.46848272299688	0.000181557076908389	0.00452152770283935	0.00376730934584908	TBXA2R/ADRA1B/ADRA1A/AVPR1A/ADRB1/ID2/ADRA2B/CNR1/TAC3/ADORA1/OR51E2/DRD5	12	0.375
BP	GO:0015833	peptide transport	53/2252	271/18888	0.195571955719557	1.64030333020915	3.90622076237719	0.000182515533834839	0.00452653670427731	0.00377148281534232	SFRP1/CRHBP/CLEC4M/CLTRN/PFKFB2/MAFA/SSTR5/CFTR/CDH17/FOXO1/GCK/SLC26A6/NOS2/MGST1/CASR/F2RL2/PRKCB/IL1B/ABCC4/SMPD3/TRPV1/RBP4/CPT1A/AACS/TIAM1/ILDR2/ACSL4/ABCA12/CNR1/AQP1/S100A8/GHRHR/CPE/FFAR2/NR1D1/IL1RN/FAM3B/PLCB1/TFR2/SLC7A11/EPHA5/RIMS2/FGB/PDX1/TNFSF11/PRKACA/ADORA1/ABAT/KCNJ11/TRPV4/RASL10B/MTNR1B/BRSK2	53	0.195571955719557
BP	GO:0042168	heme metabolic process	15/2252	46/18888	0.326086956521739	2.73496022858908	4.33457146042464	0.000183621122472733	0.00453513821908894	0.00377864954510003	FLVCR1/ABCB10/PPOX/HMOX2/BDH2/TMEM14A/FXN/TSPO/SLCO1B1/AMBP/SLCO1B3/HPX/SLC6A9/ALAS1/ALAS2	15	0.326086956521739
BP	GO:0099177	regulation of trans-synaptic signaling	86/2252	494/18888	0.174089068825911	1.46012181704432	3.81275972046153	0.0001861829823243	0.00457948841708782	0.00381560185997948	NTF3/NGFR/EFNB3/CNTN4/KMO/GRIA3/FBXO45/ITPKA/LRRC4/TMEM25/SYNE1/ADCY1/PFN2/EPHB1/ADRA1A/PLPPR4/NPY5R/CCL2/SLC38A2/HTR2A/NRG3/MIR324/CX3CR1/PTGS2/CAMK2B/CLSTN2/CHRNA5/CDC20/LRP8/GPR158/KCNJ10/SNCG/AKAP12/PRKCB/IL1B/GRM8/PPFIA3/NGF/CPEB3/FER1L5/NTRK2/PTPRS/PLG/GRM6/CDH11/CNR1/UNC13C/NLGN4X/LAMA2/P2RX3/ERC2/NR2E1/CUX2/GRM2/OTOF/SYN1/LRRC4C/CACNA2D2/SYNGR1/CHRNA3/BCHE/SYN3/LRRTM2/SLC8A3/SCGN/PRKCG/PL…	86	0.174089068825911
BP	GO:0043648	dicarboxylic acid metabolic process	24/2252	94/18888	0.25531914893617	2.14141566834209	4.0816839415479	0.00020934001119166	0.00512797232333014	0.00427259531038717	KMO/ASS1/ASPA/PCK1/AMDHD1/AADAT/ASL/GRHPR/HAAO/GLS2/GOT2/HOGA1/ADHFE1/UROC1/MTHFD2/GPT2/PRODH2/TAT/HAL/FTCD/SLC7A11/ACMSD/MTHFD1L/MTHFD1	24	0.25531914893617
BP	GO:0043605	amide catabolic process	8/2252	16/18888	0.5	4.19360568383659	4.70190172168718	0.000213831331804483	0.00521661171508324	0.00434644911178091	ALLC/PM20D1/AMDHD1/AADAT/UROC1/TDO2/HAL/FTCD	8	0.5
BP	GO:0045143	homologous chromosome segregation	19/2252	67/18888	0.283582089552239	2.37846292516105	4.15865000450307	0.000218522674274906	0.00530939034203704	0.0044237516987359	CCNE2/BRIP1/DMC1/TEX11/KNL1/ZWINT/ZCWPW1/NDC1/MSH4/FANCD2/ESPL1/PTTG1/PLK1/PTTG3P/KASH5/RNF212/MEIOB/CCNE1/MSH5	19	0.283582089552239
BP	GO:0048839	inner ear development	41/2252	196/18888	0.209183673469388	1.75446768405408	3.90644774568904	0.000219697024727912	0.00531631221376004	0.00442951896010122	BMPER/SLITRK6/ATP8B1/MYO15A/PLPPR4/MYO3A/CDH23/TGFB3/KCNK2/CCNA2/COL2A1/TECTA/SOX9/PLS1/LHFPL5/PTK7/MCM2/MAF/PRRX1/SCRIB/DCHS1/GABRA5/SPRY2/LGR5/CTHRC1/ANKRD24/USH2A/FGFR1/TBX18/OTX1/EYA1/SIX4/SIX1/PDZD7/HPN/HOXA13/WHRN/USH1C/GSDME/TMC1/SOBP	41	0.209183673469388
BP	GO:0048568	embryonic organ development	80/2252	455/18888	0.175824175824176	1.4746745261843	3.77089847343124	0.00022261991477907	0.00536531947836493	0.0044703515145152	SLITRK6/RSPO3/ZFPM2/FLVCR1/ENG/WNT11/MYO15A/BMP5/TCF21/PAX6/CCN1/MYO3A/EPHA2/CDH23/HOXA9/PLK4/SIX2/STIL/TGFB3/TH/APLNR/WNT2/GRHL2/COL2A1/TECTA/KRT19/SOX9/MESP1/PLS1/HOXD10/LHFPL5/FOXF1/ID2/GDNF/PTK7/HYAL1/ST14/HAND2/TBX4/KDR/PRRX1/SCRIB/RBP4/SNAI1/IL10/E2F8/JUNB/WNT7B/PLG/SPRY2/HOXD4/CTHRC1/ANKRD24/SLC39A1/ALDH1A2/SATB2/FGFR1/TAL1/TBX18/OTX1/SPINT2/EYA1/HOXA3/SOX17/SIX4/GGNBP2/SIX1/PDZD7/HPN/PDGF…	80	0.175824175824176
BP	GO:0006720	isoprenoid metabolic process	31/2252	135/18888	0.22962962962963	1.92595223998421	3.97247636043723	0.000225925310276913	0.00542311477720926	0.00451850620553825	BCO2/CYP26A1/CYP1A2/RDH5/CYP2C8/PRMT3/RDH16/LRAT/ADH4/TH/ALDH8A1/LRP8/LSS/RBP1/ADH6/CYP2C19/RBP4/AKR1C3/ADH1B/AKR1C4/CYP2C9/ADH1A/AKR1B10/ALDH1A2/RDH12/CYP4V2/AKR1B15/MVK/LRP2/CYP2S1/CYP2E1	31	0.22962962962963
BP	GO:0042430	indole-containing compound metabolic process	10/2252	24/18888	0.416666666666667	3.49467140319716	4.49928292120982	0.000228547863073779	0.00544235289877281	0.00453453529126462	IDO2/KMO/ALDH2/RNF180/TPH1/HAAO/SLC34A1/TDO2/ACMSD/IL4I1	10	0.416666666666667
BP	GO:0051315	attachment of mitotic spindle microtubules to kinetochore	10/2252	24/18888	0.416666666666667	3.49467140319716	4.49928292120982	0.000228547863073779	0.00544235289877281	0.00453453529126462	CENPE/KIF2C/CDCA8/NDC80/INCENP/NUF2/BIRC5/SKA3/CDT1/AURKB	10	0.416666666666667
BP	GO:0051653	spindle localization	18/2252	62/18888	0.290322580645161	2.43499684867931	4.16398342701914	0.000229947582863667	0.00544444821727771	0.00453628109788239	NDEL1/PKHD1/PAX6/GPSM2/SAPCD2/MAD2L1/GPSM1/ASPM/SPDL1/NDC80/ESPL1/SPAG5/PLK1/CENPA/SPRY2/ANKFN1/KASH5/MISP	18	0.290322580645161
BP	GO:0006958	complement activation, classical pathway	14/2252	42/18888	0.333333333333333	2.79573712255773	4.28646261137579	0.000230457654169527	0.00544444821727771	0.00453628109788239	C9/C8A/C1QC/C1QB/C7/C1R/C1S/CR2/SVEP1/CLU/C8B/IGHA2/NCR3LG1/C6	14	0.333333333333333
BP	GO:0032526	response to retinoic acid	26/2252	106/18888	0.245283018867925	2.05724052414625	4.01603087763221	0.000233998718311036	0.00547052998326651	0.00455801226646599	BRINP1/CYP26A1/WNT11/AQP3/PCK1/LRAT/RET/MYB/WNT2/SOX9/LTK/PTK7/TWF2/HAND2/TFRC/RBP4/WNT7B/TRIM16/AQP1/ALDH1A2/HSD17B2/RORB/EPHA3/PTK6/GJB3/TESC	26	0.245283018867925
BP	GO:0042472	inner ear morphogenesis	26/2252	106/18888	0.245283018867925	2.05724052414625	4.01603087763221	0.000233998718311036	0.00547052998326651	0.00455801226646599	SLITRK6/MYO15A/MYO3A/CDH23/COL2A1/TECTA/SOX9/PLS1/LHFPL5/PTK7/PRRX1/SCRIB/SPRY2/CTHRC1/ANKRD24/FGFR1/TBX18/OTX1/EYA1/SIX4/SIX1/PDZD7/HPN/WHRN/USH1C/SOBP	26	0.245283018867925
BP	GO:0002093	auditory receptor cell morphogenesis	9/2252	20/18888	0.45	3.77424511545293	4.56707476761915	0.000234307457874557	0.00547052998326651	0.00455801226646599	SLITRK6/CDH23/TECTA/PLS1/LHFPL5/SCRIB/ANKRD24/PDZD7/WHRN	9	0.45
BP	GO:0070542	response to fatty acid	17/2252	57/18888	0.298245614035088	2.50144900439376	4.17688530413083	0.000238319182039463	0.00554254377840417	0.00461801372200983	ASS1/ACSL1/FOXO1/PTGS2/CAT/SOX9/CD36/CPT1A/TBXAS1/AKR1C3/AKR1C4/PCSK1/FFAR2/PLCB1/PDX1/PDK4/OR51E2	17	0.298245614035088
BP	GO:0060119	inner ear receptor cell development	15/2252	47/18888	0.319148936170213	2.67676958542761	4.23459196756908	0.000240240684211247	0.00556557585089389	0.00463720390454268	SLITRK6/ATP8B1/CDH23/TECTA/PLS1/LHFPL5/SCRIB/GABRA5/CTHRC1/ANKRD24/FGFR1/PDZD7/WHRN/USH1C/TMC1	15	0.319148936170213
BP	GO:0043269	regulation of monoatomic ion transport	82/2252	470/18888	0.174468085106383	1.46330070670043	3.74224213846258	0.000241815402335799	0.00558042725776474	0.00464957800630223	HAMP/LRRC55/CXCL12/PLPP4/TRPV3/FHL1/ATP8B1/CD4/KCNJ16/TMEM38B/P2RY12/CCL2/CFTR/STOM/STC2/ATP1B2/HTR2A/FXYD6/APLNR/KCNJ8/PTGS2/GCK/SESTD1/CAMK2B/STAC/KCNN2/SCN1B/NOS3/KCNJ5/GABRE/GSTM2/ATP1B1/KCNJ10/CACNB2/CCR1/CASR/PCSK9/EGF/KCNJ12/ATP1A1/LGALS3/KCNAB1/CLIC2/CD33/FGF14/GRM6/THY1/KCNJ15/ACTN2/HECW2/FXYD1/RGS7/CNR1/KCNE3/CXCL11/CACNA1D/P2RX3/CXCL10/DPP10/TSPO/BAK1/GJC2/PER1/SIK1/KCNAB3/KCNN4/ANK3/S…	82	0.174468085106383
BP	GO:0043279	response to alkaloid	24/2252	95/18888	0.252631578947368	2.11887445078059	4.02240994839624	0.000248887938315791	0.00572155079735954	0.00476716128004861	CRHBP/TMEM38B/IGF1R/NQO1/HTR2A/TH/CCNA2/GSTM2/BLM/SLC34A1/TRPV1/CPT1A/CHEK1/TIAM1/CNR1/GRM2/BCHE/RAD51/PRKCG/CASQ2/PDX1/ABAT/CACNG4/DRD5	24	0.252631578947368
BP	GO:0170041	non-proteinogenic amino acid metabolic process	20/2252	73/18888	0.273972602739726	2.29786612812964	4.08771345405517	0.00025128920613377	0.00574136076360666	0.00478366682328278	IDO2/KMO/ASS1/BHMT/AADAT/CTH/ASL/ALDH8A1/SARDH/GOT2/HOGA1/P4HA2/AGXT2/TDO2/ARG1/P4HA3/KYAT1/DAO/MTHFD1/ABAT	20	0.273972602739726
BP	GO:0006941	striated muscle contraction	40/2252	191/18888	0.209424083769634	1.75648405605721	3.86608791883734	0.000253953621344405	0.00574136076360666	0.00478366682328278	EHD3/BMP10/ADRA1B/ADRA1A/TMEM38B/NR4A1/SMAD7/KCNJ8/TNNT2/STAC/KCNN2/SCN1B/KCNJ5/KCND3/SGCD/GSTM2/ATP1B1/DTNA/CACNB2/MYL3/ATP1A1/CLIC2/CTNNA3/KCNE3/CACNA1D/CCDC78/SLC8A3/SCN1A/ABCC9/DSG2/CASQ2/TNNI1/TNNC2/SCN5A/PRKACA/ADORA1/KLHL41/SCN4B/SCN4A/TRPV4	40	0.209424083769634
BP	GO:0006536	glutamate metabolic process	12/2252	33/18888	0.363636363636364	3.04989504279025	4.33627237871646	0.000254552551841353	0.00574136076360666	0.00478366682328278	AMDHD1/AADAT/ASL/GLS2/GOT2/ADHFE1/UROC1/PRODH2/TAT/HAL/FTCD/SLC7A11	12	0.363636363636364
BP	GO:0010464	regulation of mesenchymal cell proliferation	12/2252	33/18888	0.363636363636364	3.04989504279025	4.33627237871646	0.000254552551841353	0.00574136076360666	0.00478366682328278	SYNE1/WNT11/CHRD/WNT2/SOX9/FOXF1/KDR/PRRX1/FGFR1/SIX1/PDGFA/MYC	12	0.363636363636364
BP	GO:0042573	retinoic acid metabolic process	12/2252	33/18888	0.363636363636364	3.04989504279025	4.33627237871646	0.000254552551841353	0.00574136076360666	0.00478366682328278	BCO2/CYP26A1/CYP2C8/PRMT3/ALDH8A1/RBP1/ADH6/AKR1C3/ADH1B/ADH1A/ALDH1A2/CYP2S1	12	0.363636363636364
BP	GO:0030010	establishment of cell polarity	34/2252	154/18888	0.220779220779221	1.85172199026551	3.90466869109148	0.000256418015799249	0.00576169353545907	0.00480060796496339	FEZ1/NDEL1/EPHB1/PKHD1/PAX6/AMOTL2/GPSM2/FRMD4B/IGF1R/SAPCD2/MAD2L1/FERMT1/GPSM1/KCNJ8/SPDL1/NDC80/FOXF1/MPP7/PTK7/AMOT/KIF20B/SCRIB/SPAG5/PLK1/CDH5/CENPA/SPRY2/UST/ANKFN1/FOXJ1/PRICKLE1/MISP/CRB1/BRSK2	34	0.220779220779221
BP	GO:1903034	regulation of response to wounding	38/2252	179/18888	0.212290502793296	1.78052531827699	3.86037460890437	0.000268779370868467	0.00601653978222384	0.00501294430575117	EPPK1/TBXA2R/C1QTNF1/REG3A/IL33/THBD/IGF1R/SPP1/FERMT1/F11/MMRN1/ENPP4/MDK/NOS3/TSPAN8/PLAU/THBS1/CD36/EMILIN1/AJAP1/DDR2/IL10/CD109/PTPRS/PLG/HRG/PROC/WFDC1/PDGFA/FIGNL2/REG3G/CPB2/CLDN19/PDGFRA/FGB/CLDN4/KIAA0319/MIR200B	38	0.212290502793296
BP	GO:0071300	cellular response to retinoic acid	19/2252	68/18888	0.279411764705882	2.3434855292028	4.08337125456122	0.000269772906413918	0.00601653978222384	0.00501294430575117	BRINP1/WNT11/PCK1/RET/MYB/WNT2/SOX9/LTK/PTK7/TWF2/HAND2/WNT7B/AQP1/ALDH1A2/RORB/EPHA3/PTK6/GJB3/TESC	19	0.279411764705882
BP	GO:0032508	DNA duplex unwinding	21/2252	79/18888	0.265822784810127	2.22951188254603	4.02906849115599	0.000280962191565361	0.00621208378531446	0.005175870378261	BRIP1/RECQL4/MCM3/RFC4/PIF1/ZGRF1/RFC3/MCM4/CHTF18/MCM6/MCM2/GINS1/BLM/TOP2A/MCM5/MCM8/GINS4/DSCC1/RAD51/GTF2H2/CDC45	21	0.265822784810127
BP	GO:0097009	energy homeostasis	21/2252	79/18888	0.265822784810127	2.22951188254603	4.02906849115599	0.000280962191565361	0.00621208378531446	0.005175870378261	MFSD2A/PRCP/PPARGC1A/PM20D1/PRKAA2/FOXO1/SORL1/RMI1/ADRB1/SLC25A25/NR4A3/MRAP2/RASAL2/CD36/TRPV1/PCSK1N/SGIP1/STK39/EDN2/FMO2/TRPV4	21	0.265822784810127
BP	GO:0009914	hormone transport	60/2252	322/18888	0.186335403726708	1.56283441633662	3.74792279512413	0.000281658809740709	0.00621208378531446	0.005175870378261	SFRP1/SLC7A8/CRHBP/CLTRN/TRPV6/PFKFB2/MAFA/C1QTNF1/TUBB1/SSTR5/CFTR/KDM5B/SPP1/FOXO1/MYB/GCK/RAB11FIP1/NOS2/CASR/F2RL2/PRKCB/IL1B/SMPD3/RBP4/CPT1A/AACS/TIAM1/ILDR2/ACSL4/INHA/ABCA12/CNR1/AQP1/TSPO/SLCO1B1/GHRHR/CPE/FFAR2/FGFR1/NR1D1/IL1RN/FAM3B/PLCB1/TFR2/EPHA5/FGF23/SLCO1C1/RIMS2/FGB/PDX1/TNFSF11/PRKACA/ADORA1/ABAT/KCNJ11/TRPV4/RASL10B/MTNR1B/BRSK2/NMB	60	0.186335403726708
BP	GO:0071392	cellular response to estradiol stimulus	13/2252	38/18888	0.342105263157895	2.86930915209872	4.24383490714232	0.000286357479137396	0.00629249504707433	0.0052428685518538	SFRP1/CRHBP/ESR1/H2AZ1/IGF1R/RAMP3/ITGA2/CCNA2/IL10/KIF18A/SSTR1/SSTR2/MYOG	13	0.342105263157895
BP	GO:0060485	mesenchyme development	62/2252	336/18888	0.18452380952381	1.54764019284446	3.72658312476245	0.000296009715786518	0.00648076949178028	0.00539973767258923	SFRP1/HGF/TNXB/GATA5/FAM83D/ZFPM2/ENG/WNT11/BMP5/NRG1/TCF21/PAX6/NCAM1/SCX/EDNRB/SIX2/RBM24/EZH2/RET/SMAD7/TGFB3/OLFM1/APLNR/SP6/WNT2/SOX9/MDK/MESP1/NOS3/FOXF1/GDNF/PTK7/BASP1/DACT3/IL1B/HAND2/RFLNB/DCHS1/SNAI1/LOXL2/TIAM1/TGFB1I1/RANBP3L/SPRY2/HTR2B/ALDH1A2/HMGA2/FGFR1/EPHA3/SIX4/SIX1/HPN/PRICKLE1/SEMA4F/SEMA6D/DAND5/IGF1/MYC/TGFBR3L/TMEM100/ACTA1/ERBB4	62	0.18452380952381
BP	GO:0043650	dicarboxylic acid biosynthetic process	7/2252	13/18888	0.538461538461538	4.5161907364394	4.66596899735526	0.000302518349120726	0.00657509880979846	0.00547833228589532	KMO/HAAO/GLS2/GOT2/ACMSD/MTHFD1L/MTHFD1	7	0.538461538461538
BP	GO:0090232	positive regulation of spindle checkpoint	7/2252	13/18888	0.538461538461538	4.5161907364394	4.66596899735526	0.000302518349120726	0.00657509880979846	0.00547833228589532	KNL1/MAD2L1/CDCA8/NDC80/INCENP/BIRC5/AURKB	7	0.538461538461538
BP	GO:0010518	positive regulation of phospholipase activity	14/2252	43/18888	0.325581395348837	2.73071998017266	4.1802686361209	0.000304559169988188	0.00659547159064999	0.00549530676283034	ESR1/ANG/ADRA1A/SELE/HTR2A/AVPR1A/RASGRP4/PLA2G5/GPR55/HTR2B/PLCB2/FGFR1/LPAR1/PDGFRA	14	0.325581395348837
BP	GO:0009064	glutamine family amino acid metabolic process	20/2252	74/18888	0.27027027027027	2.26681388315491	4.01725436794574	0.000306267769615931	0.00660852873283183	0.0055061858941781	ASS1/AMDHD1/AADAT/GLYATL1/ASL/NOS3/NOS2/GLS2/GOT2/ADHFE1/PYCR1/UROC1/ARG1/PRODH2/TAT/HAL/FTCD/SLC7A11/ASRGL1/DAO	20	0.27027027027027
BP	GO:0060193	positive regulation of lipase activity	16/2252	53/18888	0.30188679245283	2.53198833741077	4.10914824097674	0.000309050804483173	0.00664459229638821	0.00553623383570575	ESR1/ANG/ADRA1A/SELE/HTR2A/AVPR1A/RASGRP4/PLA2G5/GPR55/APOA4/HTR2B/APOA5/PLCB2/FGFR1/LPAR1/PDGFRA	16	0.30188679245283
BP	GO:0010975	regulation of neuron projection development	80/2252	460/18888	0.173913043478261	1.45864545524751	3.66402253328499	0.000316887275265906	0.00678865678947786	0.0056562674939936	SFRP1/FEZ1/CXCL12/EFNB3/ITPKA/MFSD2A/SYNE1/BMP5/DAB1/ITGA6/NDEL1/PAX6/IGF1R/ADGRB3/SPP1/ATP1B2/TIAM2/EZH2/RET/ALKAL2/CAMK2B/RAP2A/KIF26A/MDK/SCN1B/LTK/LRP8/PTK7/PLK5/TWF2/ATOH7/NR2F1/DDR2/NGF/PRRX1/NTRK2/PTPRS/TIAM1/PLXNC1/TLX2/ABI3/THY1/PLXNB3/HECW2/SPART/POU3F2/UST/CNR1/CTNNA2/RAB17/BCL11A/NR2E1/FGFR1/ZDHHC15/CUX2/LRP4/EPHA3/LRRC4C/CHRNA3/FIGNL2/PTK6/LPAR1/NDNF/SEMA4F/ALKAL1/SEMA6D/VLDLR/ARC/MA…	80	0.173913043478261
BP	GO:0042178	xenobiotic catabolic process	10/2252	25/18888	0.4	3.35488454706927	4.33486392537009	0.000340409157087313	0.00725770327461145	0.00604707416890832	CYP2B6/CYP1A2/ACSL1/CYP2C8/ACAA1/CYP2A6/GSTM2/CYP2C19/CYP2C9/NR1I2	10	0.4
BP	GO:0061041	regulation of wound healing	31/2252	138/18888	0.22463768115942	1.88408371302803	3.83507202302657	0.000341210409932377	0.00725770327461145	0.00604707416890832	EPPK1/TBXA2R/C1QTNF1/REG3A/THBD/FERMT1/F11/MMRN1/ENPP4/NOS3/TSPAN8/PLAU/THBS1/CD36/EMILIN1/AJAP1/DDR2/CD109/PLG/HRG/PROC/WFDC1/PDGFA/FIGNL2/REG3G/CPB2/CLDN19/PDGFRA/FGB/CLDN4/MIR200B	31	0.22463768115942
BP	GO:0046320	regulation of fatty acid oxidation	12/2252	34/18888	0.352941176470588	2.96019224741406	4.20898716861207	0.000351037819622672	0.00744025903505217	0.00619917851674081	MFSD2A/PPARGC1A/ACADVL/SOX9/MLYCD/NR4A3/CPT1A/CNR1/FABP1/FABP3/FMO2/PDK4	12	0.352941176470588
BP	GO:0030258	lipid modification	40/2252	194/18888	0.206185567010309	1.72932193147901	3.75673228056765	0.000355724301660543	0.00750764652088923	0.00625532535954967	PLPP4/MFSD2A/HAO2/PLPP3/CYP4A22/CYGB/CYP2C8/ACAA1/PPARGC1A/MTMR11/ACADVL/ACOX2/ACAA2/BDH2/ADH4/ETFDH/SOX9/ACADS/CYP4F2/MLYCD/SLC27A2/NR4A3/ALOX15B/ACADM/PLPP2/CPT1A/EPHX2/ACOX1/CNR1/FABP1/ACAT1/ECHS1/CYP4V2/FABP3/HAO1/B4GALNT2/FMO2/PDK4/SGPP2/CYP2E1	40	0.206185567010309
BP	GO:0007163	establishment or maintenance of cell polarity	45/2252	226/18888	0.199115044247788	1.67001996258979	3.72824201780244	0.000358371320697581	0.00750764652088923	0.00625532535954967	FEZ1/SFRP5/CAP2/TEK/WNT11/LHX2/NDEL1/EPHB1/PKHD1/PAX6/AMOTL2/GPSM2/FRMD4B/IGF1R/SAPCD2/KIF2C/MAD2L1/FERMT1/GPSM1/KCNJ8/SPDL1/NDC80/FOXF1/MPP7/PTK7/AMOT/KIF20B/SCRIB/FSCN3/SPAG5/PLK1/DLG2/WNT7B/CDH5/CENPA/SPRY2/UST/AQP1/ANKFN1/SPINT2/FOXJ1/PRICKLE1/MISP/CRB1/BRSK2	45	0.199115044247788
BP	GO:0007596	blood coagulation	45/2252	226/18888	0.199115044247788	1.67001996258979	3.72824201780244	0.000358371320697581	0.00750764652088923	0.00625532535954967	TFPI2/ENTPD2/TBXA2R/SELP/C1QTNF1/TUBB1/P2RY12/F8/THBD/ITGA2/F11/MMRN1/F13A1/ENPP4/NOS3/TLR4/CYP4F2/TSPAN8/HBB/F9/F2RL2/PEAR1/PLAU/ADRA2B/THBS1/CD36/EMILIN1/PROZ/MFSD2B/SCUBE1/AXL/PLG/SVEP1/HRG/SLC4A1/PROC/PDGFA/CPB2/HGFAC/SLC7A11/ADRA2C/FGL1/PDGFRA/FGB/ANXA8	45	0.199115044247788
BP	GO:0034375	high-density lipoprotein particle remodeling	8/2252	17/18888	0.470588235294118	3.94692299655208	4.4723627191099	0.000361753755732993	0.00750764652088923	0.00625532535954967	LCAT/CETP/LIPC/APOA4/LIPG/APOA1/APOC1/APOC3	8	0.470588235294118
BP	GO:0051382	kinetochore assembly	8/2252	17/18888	0.470588235294118	3.94692299655208	4.4723627191099	0.000361753755732993	0.00750764652088923	0.00625532535954967	CENPE/KNTC1/CENPW/CENPH/CENPA/CENPF/DLGAP5/CENPK	8	0.470588235294118
BP	GO:0051782	negative regulation of cell division	8/2252	17/18888	0.470588235294118	3.94692299655208	4.4723627191099	0.000361753755732993	0.00750764652088923	0.00625532535954967	CHMP4C/ASPM/BLM/E2F8/E2F7/AURKB/MYC/RFPL1	8	0.470588235294118
BP	GO:0090266	regulation of mitotic cell cycle spindle assembly checkpoint	9/2252	21/18888	0.428571428571429	3.59451915757422	4.37679627206541	0.000366808633724315	0.00753407286518981	0.00627734362868416	KNL1/MAD2L1/CCNB1/CDCA8/NDC80/INCENP/BIRC5/DUSP1/AURKB	9	0.428571428571429
BP	GO:0140354	lipid import into cell	9/2252	21/18888	0.428571428571429	3.59451915757422	4.37679627206541	0.000366808633724315	0.00753407286518981	0.00627734362868416	ACSL1/PLPPR4/EPRS1/SLC27A2/SLC2A1/THBS1/CD36/FABP3/SLC27A6	9	0.428571428571429
BP	GO:1903504	regulation of mitotic spindle checkpoint	9/2252	21/18888	0.428571428571429	3.59451915757422	4.37679627206541	0.000366808633724315	0.00753407286518981	0.00627734362868416	KNL1/MAD2L1/CCNB1/CDCA8/NDC80/INCENP/BIRC5/DUSP1/AURKB	9	0.428571428571429
BP	GO:0050678	regulation of epithelial cell proliferation	72/2252	407/18888	0.176904176904177	1.48373272351958	3.6297872098925	0.000373042975592143	0.00763588309970631	0.00636217129605779	EPPK1/SFRP1/CXCL12/NGFR/TNMD/GDF2/ZFP36/TEK/PTPRK/ANG/DBH/PYGO2/BMP5/REG3A/PKHD1/PAX6/MCC/EDNRB/CCL2/FUT2/PRKDC/KDM5B/NR4A1/APLNR/WNT2/GPBAR1/PGR/SFN/SOX9/MDK/HYAL1/NR4A3/LAMC1/THBS1/EGF/ATOH8/UHRF1/KDR/FLT4/DUSP10/IL10/GPC3/CD109/ERBB2/PLXNB3/ITGB3BP/CCND1/HTR2B/ALDH1A2/FGFR1/NR1D1/SCG2/ECM1/EYA1/MMP12/SIX4/SIX1/HPN/REG3G/CPB2/SULF1/BRCA2/PDX1/SCN5A/RGN/IGF1/EGR3/MYC/THBS4/SGPP2/CDH3/MIR27B	72	0.176904176904177
BP	GO:0006310	DNA recombination	62/2252	339/18888	0.182890855457227	1.53394426193433	3.64986456619275	0.000378245640047432	0.00768991499680469	0.00640719034366528	RAD21/XRCC2/PARPBP/BRIP1/MSH2/RECQL4/TONSL/TIMELESS/MMS22L/FIGNL1/PRKDC/DMC1/TEX11/USP51/BARD1/SANBR/MCM3/RMI1/ZCWPW1/PIF1/ZGRF1/ATAD5/NSD2/MCM4/MSH4/MCM6/TOP6BL/FANCD2/FEN1/MCM2/RAG1/BLM/TFRC/UHRF1/FANCB/RAD51AP1/RMI2/TOP2A/IL10/CHEK1/MCM5/CDC7/ZSCAN4/HROB/BRCA1/EME1/RADX/EXO1/H1-4/KASH5/MCM8/RAD54L/RNF212/GINS4/RAD51/MEIOB/ANKLE1/BRCA2/KPNA2/H1-3/CDC45/MSH5	62	0.182890855457227
BP	GO:0007599	hemostasis	46/2252	233/18888	0.197424892703863	1.65584430434749	3.70614419584132	0.000378255815469396	0.00768991499680469	0.00640719034366528	TFPI2/ENTPD2/TBXA2R/SELP/C1QTNF1/TUBB1/P2RY12/F8/THBD/ITGA2/F11/MMRN1/F13A1/ENPP4/TPH1/NOS3/TLR4/CYP4F2/TSPAN8/HBB/F9/F2RL2/PEAR1/PLAU/ADRA2B/THBS1/CD36/EMILIN1/PROZ/MFSD2B/SCUBE1/AXL/PLG/SVEP1/HRG/SLC4A1/PROC/PDGFA/CPB2/HGFAC/SLC7A11/ADRA2C/FGL1/PDGFRA/FGB/ANXA8	46	0.197424892703863
BP	GO:0060048	cardiac muscle contraction	32/2252	145/18888	0.220689655172414	1.85097078458994	3.78460297246235	0.00038629855594076	0.00782680158934889	0.00652124341893215	EHD3/BMP10/ADRA1B/ADRA1A/TMEM38B/SMAD7/KCNJ8/TNNT2/KCNN2/SCN1B/KCNJ5/KCND3/SGCD/GSTM2/ATP1B1/CACNB2/MYL3/ATP1A1/CLIC2/CTNNA3/KCNE3/CACNA1D/SCN1A/ABCC9/DSG2/CASQ2/TNNI1/SCN5A/PRKACA/ADORA1/SCN4B/SCN4A	32	0.220689655172414
BP	GO:0031055	chromatin remodeling at centromere	6/2252	10/18888	0.6	5.03232682060391	4.69265861529929	0.000390704910585097	0.00784352954578479	0.0065351810503611	CENPW/HJURP/CENPI/MIS18A/CENPA/ITGB3BP	6	0.6
BP	GO:0034080	CENP-A containing chromatin assembly	6/2252	10/18888	0.6	5.03232682060391	4.69265861529929	0.000390704910585097	0.00784352954578479	0.0065351810503611	CENPW/HJURP/CENPI/MIS18A/CENPA/ITGB3BP	6	0.6
BP	GO:0035315	hair cell differentiation	16/2252	54/18888	0.296296296296296	2.48509966449576	4.02089214825224	0.000391121385613673	0.00784352954578479	0.0065351810503611	SLITRK6/TMEM132E/CDH23/TECTA/PLS1/LHFPL5/SCRIB/ANKRD24/USH2A/FGFR1/PDZD7/WHRN/USH1C/SPINK5/GSDME/TMC1	16	0.296296296296296
BP	GO:0055088	lipid homeostasis	37/2252	176/18888	0.210227272727273	1.76322057161311	3.74272160870634	0.000392373320091961	0.00784352954578479	0.0065351810503611	LCAT/CETP/CD24/TM6SF2/RCN3/NPC1/ACSM3/ACOX2/PRKAA2/ACACA/POLD1/ABCG4/ANGPTL4/TLCD1/PCSK9/CYP7A1/RBP1/LIPC/EPHX2/ACOX1/ABCA12/APOA4/CYP39A1/TSPO/DISP3/APOA5/TLCD4/NR1D1/FABP3/LIPG/APOA1/APOC3/ANGPTL3/NPC1L1/ADORA1/TLCD3B/MIR27B	37	0.210227272727273
BP	GO:0042490	mechanoreceptor differentiation	19/2252	70/18888	0.271428571428571	2.27652879979701	3.93671642929985	0.000404453148361082	0.00805805489251395	0.00671392226279395	SLITRK6/TMEM132E/ATP8B1/CDH23/TECTA/PLS1/LHFPL5/SCRIB/NTRK2/GABRA5/CTHRC1/ANKRD24/USH2A/FGFR1/PDZD7/WHRN/USH1C/GSDME/TMC1	19	0.271428571428571
BP	GO:0010389	regulation of G2/M transition of mitotic cell cycle	25/2252	104/18888	0.240384615384615	2.01615657876759	3.82317775387176	0.000424865840355699	0.00843662168706316	0.00702934181053615	RAD21/KIF14/FHL1/BARD1/CCNB1/DTL/CDC25C/CHMP4C/RRM1/ORC1/BLM/CLSPN/PLK1/CHEK1/CDK1/CDC7/BRCA1/CENPF/CCND1/CDC6/AURKA/AURKB/PKMYT1/TICRR/RFPL1	25	0.240384615384615
BP	GO:0070192	chromosome organization involved in meiotic cell cycle	18/2252	65/18888	0.276923076923077	2.32261237874027	3.92994133757877	0.00043657833573344	0.00864049242608864	0.00719920566871699	CCNE2/NCAPH/BRIP1/DMC1/TEX11/SMC2/ZCWPW1/NDC1/MSH4/FANCD2/SMC4/NCAPD2/KASH5/RNF212/RAD51/MEIOB/CCNE1/MSH5	18	0.276923076923077
BP	GO:1902749	regulation of cell cycle G2/M phase transition	27/2252	116/18888	0.232758620689655	1.95219574937221	3.78478477214714	0.000443551530697265	0.00874952969959589	0.00729005486096495	RAD21/KIF14/FHL1/ATF5/BARD1/CCNB1/DTL/CDC25C/CHMP4C/ATAD5/RRM1/ORC1/BLM/CLSPN/PLK1/CHEK1/CDK1/CDC7/BRCA1/CENPF/CCND1/CDC6/AURKA/AURKB/PKMYT1/TICRR/RFPL1	27	0.232758620689655
BP	GO:0045471	response to ethanol	28/2252	122/18888	0.229508196721311	1.92493375651516	3.77090782317725	0.000447832117341646	0.00878755470032567	0.00732173706000031	CRHBP/TBXA2R/DBH/SLC23A2/PAX6/IGF1R/NQO1/FOS/CYTB/TH/CAT/PRKCB/ND4/GOT2/CYP7A1/ADH6/CPT1A/CD14/CDK1/TBXAS1/RGS7/CNR1/S100A8/BAK1/TNFRSF11A/CLDN18/ABAT/KCNC2	28	0.229508196721311
BP	GO:0006081	cellular aldehyde metabolic process	20/2252	76/18888	0.263157894736842	2.20716088622978	3.87967810357539	0.000448419639216886	0.00878755470032567	0.00732173706000031	BCO2/ALPL/BMP5/PCK1/SCNN1B/ALDH2/EDNRB/MGAT4A/ADH4/ALDH8A1/TKFC/SHPK/GRHPR/HOGA1/AKR1C3/AGXT2/ALDOB/ALDH1A2/AKR7A3/ALDH3A1	20	0.263157894736842
BP	GO:0032465	regulation of cytokinesis	23/2252	93/18888	0.247311827956989	2.07425657480089	3.82093418451873	0.000461202432601579	0.00900851941065241	0.00750584351096688	ANKRD53/KIF14/RACGAP1/SSTR5/IGF1R/ECT2/CDCA8/CHMP4C/INCENP/BIRC5/KIF20B/MAP10/PLK1/E2F8/PLK3/CDC6/KLHL13/KIF20A/AURKA/E2F7/AURKB/BRCA2/KIF23	23	0.247311827956989
BP	GO:0007131	reciprocal meiotic recombination	17/2252	60/18888	0.283333333333333	2.37637655417407	3.92872855850237	0.000466239418698973	0.00901848869114485	0.00751414985476014	RAD21/BRIP1/DMC1/TEX11/RMI1/MSH4/TOP6BL/FANCD2/RAD51AP1/TOP2A/EME1/RAD54L/RNF212/RAD51/MEIOB/ANKLE1/MSH5	17	0.283333333333333
BP	GO:0046686	response to cadmium ion	17/2252	60/18888	0.283333333333333	2.37637655417407	3.92872855850237	0.000466239418698973	0.00901848869114485	0.00751414985476014	CYP1A2/TERT/NPC1/DTYMK/MT2A/MT1E/FOS/CYTB/CAT/MT1F/DAXX/HAAO/MT1H/SLC34A1/MT1X/CDK1/MT1A	17	0.283333333333333
BP	GO:0140527	reciprocal homologous recombination	17/2252	60/18888	0.283333333333333	2.37637655417407	3.92872855850237	0.000466239418698973	0.00901848869114485	0.00751414985476014	RAD21/BRIP1/DMC1/TEX11/RMI1/MSH4/TOP6BL/FANCD2/RAD51AP1/TOP2A/EME1/RAD54L/RNF212/RAD51/MEIOB/ANKLE1/MSH5	17	0.283333333333333
BP	GO:0010669	epithelial structure maintenance	12/2252	35/18888	0.342857142857143	2.87561532605938	4.0862862718199	0.000476722629035137	0.00919151985078392	0.00765831836320963	TFF1/MUC6/PBLD/SOX9/HTR4/TLR4/TFF3/RBP4/MUC13/INAVA/LDB2/VSIG1	12	0.342857142857143
BP	GO:1901992	positive regulation of mitotic cell cycle phase transition	24/2252	99/18888	0.242424242424242	2.03326336186016	3.79243391428245	0.00048074438791385	0.00923925789891022	0.00769809341418319	TERT/CCNE2/SASS6/LSM11/STIL/CCNB1/DTL/CDC25C/MTBP/CDC20/RRM1/HYAL1/ESPL1/DDR2/CDK1/UBE2C/CDC7/CDCA5/CCND1/CDC6/PLCB1/DLGAP5/RRM2/CCNE1	24	0.242424242424242
BP	GO:0071241	cellular response to inorganic substance	45/2252	229/18888	0.196506550218341	1.64814197181351	3.63065458077517	0.000483295665569094	0.00925851984970024	0.00771414235427593	CRHBP/CYP1A2/ITPKA/FBP1/ADCY1/FOSB/TIMELESS/MT2A/MT1E/JUND/NQO1/FOS/PRKAA2/SYT10/FOXO1/ECT2/TH/PTGS2/CCNA2/MT1F/DAXX/KCNJ10/SYT13/MT1H/BLM/SMPD3/SLC34A1/MT1X/JUNB/DLG2/AKR1C3/SLC41A1/AQP1/TSPO/CPNE7/MAP1LC3A/RAD51/ANK3/TFR2/STK39/MT1A/SYT1/SCN5A/KCNC2/MYOG	45	0.196506550218341
BP	GO:1900046	regulation of hemostasis	19/2252	71/18888	0.267605633802817	2.24446501388437	3.86525277771087	0.000491357937925293	0.00938289583060535	0.00781777166411488	TBXA2R/C1QTNF1/THBD/F11/ENPP4/TPH1/NOS3/TSPAN8/PLAU/THBS1/CD36/EMILIN1/PLG/HRG/PROC/PDGFA/CPB2/PDGFRA/FGB	19	0.267605633802817
BP	GO:0007202	activation of phospholipase C activity	10/2252	26/18888	0.384615384615385	3.22585052602815	4.17859256946994	0.000494418209845935	0.00941126637022024	0.00784140982494509	ANG/ADRA1A/SELE/HTR2A/AVPR1A/RASGRP4/GPR55/HTR2B/PLCB2/LPAR1	10	0.384615384615385
BP	GO:0030279	negative regulation of ossification	13/2252	40/18888	0.325	2.72584369449378	4.02012953218606	0.000506161932761519	0.00960422181623999	0.00800217912746782	SFRP1/SMAD6/SMAD7/SOX9/MDK/TPH1/CCR1/RFLNB/RFLNA/ZNF664-RFLNA/ECM1/LRP4/FGF23	13	0.325
BP	GO:0060071	Wnt signaling pathway, planar cell polarity pathway	15/2252	50/18888	0.3	2.51616341030195	3.94961573900703	0.000508804676793237	0.00962381504175056	0.00801850408364026	SFRP1/RSPO3/PRICKLE2/WNT11/CELSR3/PTK7/GPC3/TIAM1/WNT7B/CTHRC1/CELSR2/CELSR1/PRICKLE1/PLEKHA4/VANGL2	15	0.3
BP	GO:1901989	positive regulation of cell cycle phase transition	27/2252	117/18888	0.230769230769231	1.93551031561689	3.73455649899374	0.000512208958476145	0.00965764335902814	0.00804668963158108	FAM83D/TERT/CCNE2/SASS6/LSM11/EZH2/STIL/CCNB1/DTL/CDC25C/MTBP/ATAD5/CDC20/RRM1/HYAL1/ESPL1/DDR2/CDK1/UBE2C/CDC7/CDCA5/CCND1/CDC6/PLCB1/DLGAP5/RRM2/CCNE1	27	0.230769230769231
BP	GO:0000281	mitotic cytokinesis	22/2252	88/18888	0.25	2.09680284191829	3.79430471871873	0.000517550366909563	0.00972766837427187	0.008105034047829	ANKRD53/RACGAP1/CKAP2/ECT2/CDCA8/CHMP4C/INCENP/BIRC5/KIF20B/STMN1/CEP55/ESPL1/PLK1/KIF4A/ANLN/CENPA/KIF4B/KIF20A/ANK3/AURKB/TRIM36/KIF23	22	0.25
BP	GO:0006633	fatty acid biosynthetic process	35/2252	166/18888	0.210843373493976	1.76838793896724	3.65847161897174	0.000524575313876498	0.00982879827912172	0.00818929486866759	CYP1A2/SCD5/PTGIS/CYP2C8/LPGAT1/ACSM3/ACADVL/PRKAA2/ACACA/PTGS2/AVPR1A/GSTM2/MLYCD/IL1B/CBR4/ALOX15B/CYP7A1/LIPC/TBXAS1/AKR1C3/CYP2C9/APOA4/BRCA1/PTGES/APOA5/PTGS1/LIPG/APOC1/APOC3/PRXL2B/EDN2/RGN/PLA2G4F/PDK4/CYP2E1	35	0.210843373493976
BP	GO:0071805	potassium ion transmembrane transport	43/2252	217/18888	0.19815668202765	1.6619819760827	3.60855617008379	0.000531404190483326	0.00992563389537138	0.00826997771439677	LRRC55/FHL1/KCNJ16/SLC24A4/TMEM38B/ATP1B2/KCNK2/KCNJ8/SLC9A9/KCNN2/KCNJ5/KCND3/ATP1B1/KCNJ10/KCNJ12/ATP1A1/KCNH6/KCNAB1/SLC9A3/KCNH8/KCNJ15/ACTN2/RGS7/KCNE3/CACNA1D/AQP1/TMCO3/DPP10/KCNA6/KCNAB3/HPN/KCNN4/ANK3/KCNK9/STK39/ABCC9/CASQ2/KCNU1/KCNJ11/KCNH7/KCNN1/KCNC2/SLC17A7	43	0.19815668202765
BP	GO:0006809	nitric oxide biosynthetic process	20/2252	77/18888	0.25974025974026	2.17849645913589	3.81249190542681	0.000538853772859393	0.0100334236771981	0.00835978750417376	ASS1/PTGIS/NQO1/CX3CR1/HSP90AB1/PTGS2/ASL/NOS3/TLR4/NOS2/HBB/IL1B/CD36/TRPV1/GCH1/IL10/CLU/AGXT2/TSPO/RGN	20	0.25974025974026
BP	GO:0051781	positive regulation of cell division	23/2252	94/18888	0.24468085106383	2.0521900154945	3.76261445222583	0.000542791667706199	0.0100443718381793	0.00836890944522882	KIF14/RACGAP1/SSTR5/IGF1R/TGFB3/ECT2/CDCA8/CAT/MDK/INCENP/BIRC5/KIF20B/IL1B/MAP10/HTR2B/TAL1/CDC6/GAREM1/PDGFA/AURKB/KIF23/THBS4/PPBP	23	0.24468085106383
BP	GO:0051004	regulation of lipoprotein lipase activity	7/2252	14/18888	0.5	4.19360568383659	4.39799329007595	0.000542802761206608	0.0100443718381793	0.00836890944522882	ANGPTL4/SORT1/APOA4/APOA5/APOC1/APOC3/ANGPTL3	7	0.5
BP	GO:0051923	sulfation	9/2252	22/18888	0.409090909090909	3.43113192313903	4.19779454487132	0.000555402843777093	0.0102142855300175	0.00851048049849207	CHST4/SULT1C4/SULT1A1/SULT2B1/SULT1A2/SULT1C2/UST/SULT1E1/SULT2A1	9	0.409090909090909
BP	GO:0060713	labyrinthine layer morphogenesis	9/2252	22/18888	0.409090909090909	3.43113192313903	4.19779454487132	0.000555402843777093	0.0102142855300175	0.00851048049849207	RSPO3/BMP5/CCN1/GRHL2/ST14/IL10/WNT7B/SPINT2/SOCS3	9	0.409090909090909
BP	GO:0062013	positive regulation of small molecule metabolic process	31/2252	142/18888	0.21830985915493	1.83101093237936	3.65710837498848	0.000574621024300052	0.0104306698314979	0.0086907705807026	PTH1R/PPARGC1A/LPGAT1/HTR2A/PRKAA2/FOXO1/NNMT/PTGS2/GCK/AVPR1A/CD244/ABCG4/NOS3/NOS2/MLYCD/NR4A3/IL1B/CYP7A1/CPT1A/GPD1/APOA4/FABP1/BEND3/APOA5/PPP1R3G/NR1D1/APOA1/MAS1/RGN/IGF1/PRKACA	31	0.21830985915493
BP	GO:0048562	embryonic organ morphogenesis	55/2252	297/18888	0.185185185185185	1.55318729030985	3.53541394082308	0.000576216013034823	0.0104306698314979	0.0086907705807026	SLITRK6/FLVCR1/ENG/WNT11/MYO15A/TCF21/PAX6/MYO3A/EPHA2/CDH23/HOXA9/SIX2/STIL/TGFB3/TH/APLNR/GRHL2/COL2A1/TECTA/SOX9/MESP1/PLS1/HOXD10/LHFPL5/FOXF1/ID2/PTK7/HYAL1/HAND2/PRRX1/SCRIB/RBP4/SPRY2/HOXD4/CTHRC1/ANKRD24/SLC39A1/SATB2/FGFR1/TBX18/OTX1/EYA1/HOXA3/SOX17/SIX4/SIX1/PDZD7/HPN/WHRN/USH1C/PDGFRA/MTHFD1L/MTHFD1/SOBP/VANGL2	55	0.185185185185185
BP	GO:0006814	sodium ion transport	47/2252	244/18888	0.192622950819672	1.61556940278951	3.56076750750449	0.00058190061226315	0.0104306698314979	0.0086907705807026	SLC23A2/SLC24A4/SCNN1B/EDNRB/SLC6A8/ATP1B2/SLC38A2/FXYD6/SLC9A9/SLC4A9/SCN1B/NOS3/ATP1B1/SLC6A16/PCSK9/SLC17A1/SLC34A1/ATP1A1/SLC6A19/SLC6A13/SLC9A3/SLC38A4/FGF14/SLC41A1/HECW2/FXYD1/KCNE3/SLC5A12/SLC34A3/SLC17A3/PER1/SIK1/SLC28A3/ANK3/SLC8A3/SCN1A/STK39/SLC6A9/SCN5A/CNTN1/SLC6A12/SCN4B/PON3/SCN4A/TESC/SLC34A2/SLC17A7	47	0.192622950819672
BP	GO:0006957	complement activation, alternative pathway	8/2252	18/18888	0.444444444444444	3.72764949674364	4.25971057972323	0.000583319144028309	0.0104306698314979	0.0086907705807026	CFP/C9/C8A/C7/VSIG4/CR2/C8B/CFD	8	0.444444444444444
BP	GO:0044539	long-chain fatty acid import into cell	8/2252	18/18888	0.444444444444444	3.72764949674364	4.25971057972323	0.000583319144028309	0.0104306698314979	0.0086907705807026	ACSL1/EPRS1/SLC27A2/SLC2A1/THBS1/CD36/FABP3/SLC27A6	8	0.444444444444444
BP	GO:0060088	auditory receptor cell stereocilium organization	8/2252	18/18888	0.444444444444444	3.72764949674364	4.25971057972323	0.000583319144028309	0.0104306698314979	0.0086907705807026	CDH23/TECTA/PLS1/LHFPL5/SCRIB/ANKRD24/PDZD7/WHRN	8	0.444444444444444
BP	GO:1901970	positive regulation of mitotic sister chromatid separation	8/2252	18/18888	0.444444444444444	3.72764949674364	4.25971057972323	0.000583319144028309	0.0104306698314979	0.0086907705807026	CDCA8/CDC20/INCENP/BIRC5/ESPL1/UBE2C/AURKB/DLGAP5	8	0.444444444444444
BP	GO:0010639	negative regulation of organelle organization	65/2252	365/18888	0.178082191780822	1.49361298328426	3.50363269568696	0.000584135878247323	0.0104306698314979	0.0086907705807026	FEZ1/HGF/RAD21/PFN2/TBC1D7/TBC1D7-LOC100130357/HASPIN/KNL1/MAD2L1/CKAP2/ACAA2/SPTBN2/TRIM54/TMEM14A/CCNB1/ZWINT/CDCA8/MTBP/PIF1/CDC20/SPDL1/TTK/KNTC1/NDC80/APC2/INCENP/NUF2/BIRC5/STMN1/BUB1/TWF2/DUSP1/TFRC/ZWILCH/ESPL1/SPTA1/TOP2A/PLK1/CHEK1/KANK3/MYADM/CDH5/CLU/BRCA1/CCNF/CORO2B/CTNNA2/CENPF/FXN/TSPO/FLII/TPX2/BAK1/FHOD3/KIF24/PINX1/LPAR1/AURKB/HSPA1A/MAP2/IGF1/RHPN1/SPC24/TMSB15A/MAPT	65	0.178082191780822
BP	GO:0001516	prostaglandin biosynthetic process	11/2252	31/18888	0.354838709677419	2.97610725949693	4.05131756903779	0.000584620109344452	0.0104306698314979	0.0086907705807026	PTGIS/PTGS2/AVPR1A/IL1B/TBXAS1/AKR1C3/PTGES/PTGS1/PRXL2B/EDN2/PLA2G4F	11	0.354838709677419
BP	GO:0046457	prostanoid biosynthetic process	11/2252	31/18888	0.354838709677419	2.97610725949693	4.05131756903779	0.000584620109344452	0.0104306698314979	0.0086907705807026	PTGIS/PTGS2/AVPR1A/IL1B/TBXAS1/AKR1C3/PTGES/PTGS1/PRXL2B/EDN2/PLA2G4F	11	0.354838709677419
BP	GO:0050817	coagulation	45/2252	231/18888	0.194805194805195	1.63387234435192	3.56638410584109	0.000586853548688039	0.0104393561324655	0.00869800795376915	TFPI2/ENTPD2/TBXA2R/SELP/C1QTNF1/TUBB1/P2RY12/F8/THBD/ITGA2/F11/MMRN1/F13A1/ENPP4/NOS3/TLR4/CYP4F2/TSPAN8/HBB/F9/F2RL2/PEAR1/PLAU/ADRA2B/THBS1/CD36/EMILIN1/PROZ/MFSD2B/SCUBE1/AXL/PLG/SVEP1/HRG/SLC4A1/PROC/PDGFA/CPB2/HGFAC/SLC7A11/ADRA2C/FGL1/PDGFRA/FGB/ANXA8	45	0.194805194805195
BP	GO:0009308	amine metabolic process	27/2252	118/18888	0.228813559322034	1.91910768582352	3.68482182177484	0.000590019351409505	0.0104645271910226	0.00871898032646687	IDO2/KMO/AOC3/DBH/INMT/ALDH2/BHMT/RNF180/SULT1A1/TH/HAAO/HAND2/SULT1A2/SULT1C2/GCH1/DMGDH/NPR1/GDPD1/TDO2/NR4A2/SMOX/SLC7A11/ACMSD/DAO/ABAT/IL4I1/GPR37	27	0.228813559322034
BP	GO:0070371	ERK1 and ERK2 cascade	60/2252	332/18888	0.180722891566265	1.51576109054335	3.48832276996589	0.000636695912198197	0.0112589688378953	0.00938090426848231	MARCO/BMPER/FAM83D/TEK/CD4/NRG1/EPHB1/PKHD1/ADRA1A/CCN1/NPY5R/EPHA2/CCL2/NDRG2/RAMP3/HTR2A/ALKAL2/GPBAR1/SCIMP/SOX9/TLR4/PLA2G5/GPR55/CCR1/AKAP12/CASR/IL1B/HAND2/EGF/CD36/KDR/EMILIN1/FLT4/DUSP10/ATF3/CDK1/TIAM1/NECAB2/ERBB2/SPRY2/HTR2B/C3orf33/DUSP4/CCL22/GAREM1/CSF1R/PDGFA/FPR2/FGF23/ALKAL1/DUSP26/PDGFRA/FGB/RPS6KA6/IGF1/TNFSF11/MYC/TRPV4/ERBB4/MIR27B	60	0.180722891566265
BP	GO:0048286	lung alveolus development	15/2252	51/18888	0.294117647058824	2.46682687284505	3.85921793444929	0.000642318043105137	0.0113248818396443	0.00943582258012857	TCF21/TMEM38B/TGFB3/PGR/FOXF1/SMPD3/KDR/FLT4/SFTPD/ABCA12/MMP12/PDGFA/SLC7A11/CLDN18/EDN2	15	0.294117647058824
BP	GO:0051047	positive regulation of secretion	57/2252	312/18888	0.182692307692308	1.53227899986337	3.48804239919971	0.000653745638091917	0.0114924637613982	0.00957545081675807	CXCL12/KMO/PFKFB2/ANG/C1QTNF1/GOLPH3L/CFTR/SPP1/SYT10/TGFB3/MYB/GCK/AVPR1A/CYP4A11/TLR4/CYP4F2/GDNF/GPR158/CASR/F2RL2/PRKCB/IL1B/SMPD3/UNC13B/RBP4/AACS/S100A10/CD33/NPR1/ACSL4/INHA/PCSK1/AQP1/PTGES/S100A8/GHRHR/RAB27B/FFAR2/FGFR1/TNFRSF11A/HLA-F/KCNN4/CPB2/PLCB1/TFR2/FGB/SYT1/PDX1/IGF1/TNFSF11/PRKACA/ADORA1/ABAT/RASL10B/EXPH5/OR51E2/NMB	57	0.182692307692308
BP	GO:0007156	homophilic cell adhesion via plasma membrane adhesion molecules	35/2252	168/18888	0.208333333333333	1.74733570159858	3.57979927592507	0.000660303117874348	0.0115063043319809	0.00958698269587833	PCDH18/CNTN4/PCDHGB7/CDH23/PCDHGC3/CDH17/PTPRT/CELSR3/RET/CDH19/CLSTN2/PTK7/NEXN/DCHS1/NECTIN1/CDH5/CDH11/CDHR2/PLXNB3/PCDH7/PCDHGA1/ROBO4/PCDH19/CELSR2/CELSR1/PCDHGA9/IGSF9/SDK2/DSG2/L1CAM/MYOT/PCDHGB6/PCDHGA12/CDH7/CDH3	35	0.208333333333333
BP	GO:0030509	BMP signaling pathway	35/2252	168/18888	0.208333333333333	1.74733570159858	3.57979927592507	0.000660303117874348	0.0115063043319809	0.00958698269587833	BMPER/SFRP1/BMP10/GDF2/SMAD6/ENG/BMP5/CCN1/SCX/SOSTDC1/SMAD7/ARK2C/SORL1/CHRD/GREM2/GDF6/EGR1/SMPD3/KDR/GPC3/TOB1/NBL1/MICOS10-NBL1/CDH5/SPART/FST/LRP2/HOXA13/AMHR2/SULF1/DAND5/TMEM100/KCP/CHRDL1/ZNF423	35	0.208333333333333
BP	GO:0042491	inner ear auditory receptor cell differentiation	14/2252	46/18888	0.304347826086957	2.55262954668314	3.87904207299196	0.000660308245920937	0.0115063043319809	0.00958698269587833	SLITRK6/CDH23/TECTA/PLS1/LHFPL5/SCRIB/ANKRD24/USH2A/FGFR1/PDZD7/WHRN/USH1C/GSDME/TMC1	14	0.304347826086957
BP	GO:0009743	response to carbohydrate	46/2252	239/18888	0.192468619246862	1.61427499126764	3.51621350657892	0.000673358972393645	0.0116996121453396	0.00974804558872195	CLTRN/PFKFB2/FBP1/MAFA/PCK1/REG3A/PAX6/CFTR/IGF1R/SLC29A1/NQO1/PRKAA2/ITGA2/RMI1/TH/PTGS2/GCK/CAT/SLC26A6/EGR1/CASR/PRKCB/IL1B/SLC39A14/THBS1/UNC13B/RASAL2/CYP7A1/TIAM1/ILDR2/GJD3/ABCA12/PCSK1/CDT1/P2RX3/NR1D1/COL6A2/CPB2/PLCB1/EPHA5/MAPK13/PDX1/PRKACA/GYS2/KCNJ11/BRSK2	46	0.192468619246862
BP	GO:0000725	recombinational repair	37/2252	181/18888	0.204419889502762	1.71451282101606	3.55376305219351	0.000686975044673969	0.0119015937449748	0.00991633542746773	RAD21/XRCC2/PARPBP/RECQL4/TONSL/TIMELESS/MMS22L/FIGNL1/DMC1/USP51/MCM3/RMI1/ZGRF1/MCM4/MCM6/FEN1/MCM2/BLM/UHRF1/FANCB/RAD51AP1/RMI2/CHEK1/MCM5/CDC7/HROB/BRCA1/RADX/KASH5/MCM8/RAD54L/GINS4/RAD51/MEIOB/ANKLE1/BRCA2/CDC45	37	0.204419889502762
BP	GO:0031639	plasminogen activation	10/2252	27/18888	0.37037037037037	3.1063745806197	4.02973379103234	0.000701964012730212	0.0121261240002557	0.0101034126687759	CLEC3B/MELTF/F11/PGK1/PLAU/THBS1/S100A10/HPN/CPB2/FGB	10	0.37037037037037
BP	GO:0033013	tetrapyrrole metabolic process	17/2252	62/18888	0.274193548387097	2.2997192459749	3.77144340421251	0.000706068334635194	0.0121618744556615	0.0101331997304993	CYP1A2/FLVCR1/ABCB10/PPOX/HMOX2/BDH2/TMEM14A/SPTA1/FXN/TSPO/SLCO1B1/AMBP/SLCO1B3/HPX/SLC6A9/ALAS1/ALAS2	17	0.274193548387097
BP	GO:0071260	cellular response to mechanical stimulus	19/2252	73/18888	0.26027397260274	2.18297282172316	3.72584954205411	0.000714532229831418	0.012272296372708	0.0102252025993117	PDE2A/GADD45A/ENG/WNT11/IL33/SCX/IGF1R/SLC38A2/ITGA2/PTGS2/SOX9/TLR4/IL1B/SLC2A1/CHEK1/AQP1/BAK1/TLR5/CASP8AP2	19	0.26027397260274
BP	GO:0010565	regulation of cellular ketone metabolic process	31/2252	144/18888	0.215277777777778	1.8055802249852	3.57026236940462	0.000737080372722368	0.012623293374675	0.0105176511637748	MFSD2A/BMP5/PRMT3/BHMT/PPARGC1A/LPGAT1/ACADVL/PTGS2/AVPR1A/SOX9/EGR1/MLYCD/NR4A3/IL1B/CYP7A1/CPT1A/AKR1C3/APOA4/BRCA1/CNR1/FABP1/APOA5/NR1D1/FABP3/APOC1/APOC3/SLC7A11/ACMSD/RGN/FMO2/PDK4	31	0.215277777777778
BP	GO:0051293	establishment of spindle localization	16/2252	57/18888	0.280701754385965	2.35430494531177	3.76754482292157	0.000758684885706326	0.012956170176762	0.01079500208805	NDEL1/PKHD1/PAX6/GPSM2/SAPCD2/MAD2L1/GPSM1/SPDL1/NDC80/ESPL1/SPAG5/PLK1/CENPA/SPRY2/ANKFN1/MISP	16	0.280701754385965
BP	GO:0002790	peptide secretion	47/2252	247/18888	0.190283400809717	1.59594710235077	3.46866863487526	0.000766493663931367	0.0130105537741442	0.0108403141701921	SFRP1/CRHBP/CLTRN/PFKFB2/MAFA/SSTR5/CFTR/FOXO1/GCK/NOS2/CASR/F2RL2/PRKCB/IL1B/SMPD3/TRPV1/RBP4/CPT1A/AACS/TIAM1/ILDR2/ACSL4/ABCA12/CNR1/AQP1/S100A8/GHRHR/CPE/FFAR2/NR1D1/IL1RN/FAM3B/PLCB1/TFR2/EPHA5/RIMS2/FGB/PDX1/TNFSF11/PRKACA/ADORA1/ABAT/KCNJ11/TRPV4/RASL10B/MTNR1B/BRSK2	47	0.190283400809717
BP	GO:0006568	tryptophan metabolic process	6/2252	11/18888	0.545454545454545	4.57484256418537	4.36342989057708	0.000772753319361081	0.0130105537741442	0.0108403141701921	IDO2/KMO/HAAO/TDO2/ACMSD/IL4I1	6	0.545454545454545
BP	GO:0060623	regulation of chromosome condensation	6/2252	11/18888	0.545454545454545	4.57484256418537	4.36342989057708	0.000772753319361081	0.0130105537741442	0.0108403141701921	NCAPH/NCAPG2/SMC2/NCAPG/SMC4/NCAPD2	6	0.545454545454545
BP	GO:1902412	regulation of mitotic cytokinesis	6/2252	11/18888	0.545454545454545	4.57484256418537	4.36342989057708	0.000772753319361081	0.0130105537741442	0.0108403141701921	ANKRD53/CDCA8/INCENP/BIRC5/KIF20B/AURKB	6	0.545454545454545
BP	GO:1903027	regulation of opsonization	6/2252	11/18888	0.545454545454545	4.57484256418537	4.36342989057708	0.000772753319361081	0.0130105537741442	0.0108403141701921	CFP/FCN3/COLEC10/FCN2/COLEC11/PLA2G5	6	0.545454545454545
BP	GO:0007411	axon guidance	45/2252	234/18888	0.192307692307692	1.61292526301407	3.47112850463359	0.000779276592052403	0.0130468800859866	0.0108705810319915	FEZ1/CXCL12/NGFR/EFNB3/CNTN4/LHX2/EPHB1/PAX6/NCAM1/EFNA4/CELSR3/RET/ARK2C/UNC5C/ARHGEF25/SCN1B/GDNF/PTK7/NEXN/PLEKHG4B/ATOH7/NRXN3/NTN4/ENAH/FLRT2/WNT7B/ERBB2/NECTIN1/LGR6/LAMA2/ROBO4/EPHA3/IGSF9/CSF1R/EFNA3/EPHA5/SEMA4F/SEMA6D/CNTN1/ETV1/EGR2/L1CAM/MYOT/TBR1/VANGL2	45	0.192307692307692
BP	GO:0097485	neuron projection guidance	45/2252	234/18888	0.192307692307692	1.61292526301407	3.47112850463359	0.000779276592052403	0.0130468800859866	0.0108705810319915	FEZ1/CXCL12/NGFR/EFNB3/CNTN4/LHX2/EPHB1/PAX6/NCAM1/EFNA4/CELSR3/RET/ARK2C/UNC5C/ARHGEF25/SCN1B/GDNF/PTK7/NEXN/PLEKHG4B/ATOH7/NRXN3/NTN4/ENAH/FLRT2/WNT7B/ERBB2/NECTIN1/LGR6/LAMA2/ROBO4/EPHA3/IGSF9/CSF1R/EFNA3/EPHA5/SEMA4F/SEMA6D/CNTN1/ETV1/EGR2/L1CAM/MYOT/TBR1/VANGL2	45	0.192307692307692
BP	GO:0042572	retinol metabolic process	15/2252	52/18888	0.288461538461538	2.41938789452111	3.77094028617002	0.000804495149862629	0.0134314734936562	0.0111910219170835	CYP1A2/RDH5/CYP2C8/RDH16/LRAT/ADH4/ADH6/RBP4/AKR1C3/ADH1B/ADH1A/AKR1B10/ALDH1A2/RDH12/AKR1B15	15	0.288461538461538
BP	GO:0032392	DNA geometric change	21/2252	85/18888	0.247058823529412	2.07213457318984	3.64490671840802	0.000810830301730878	0.0134995340207394	0.0112477295337598	BRIP1/RECQL4/MCM3/RFC4/PIF1/ZGRF1/RFC3/MCM4/CHTF18/MCM6/MCM2/GINS1/BLM/TOP2A/MCM5/MCM8/GINS4/DSCC1/RAD51/GTF2H2/CDC45	21	0.247058823529412
BP	GO:0006865	amino acid transport	33/2252	158/18888	0.208860759493671	1.75175933628617	3.49124006313395	0.000884820547282361	0.0146093160527809	0.0121723931642712	SLC7A8/CLTRN/KMO/NPY5R/SLC17A5/SLC6A8/SLC7A2/SLC38A2/KCNJ8/AVPR1A/SLC25A18/SLC6A16/KCNJ10/TRPV1/SLC1A4/SLC6A19/NTRK2/SLC6A13/SLC38A4/GRM2/SLC1A5/SLC22A15/SLC43A2/TSPO2/SLC7A11/SLC6A9/SLC25A15/LRRC8E/ADORA1/SLC6A12/ABAT/SLC17A7/SLC36A2	33	0.208860759493671
BP	GO:0030902	hindbrain development	33/2252	158/18888	0.208860759493671	1.75175933628617	3.49124006313395	0.000884820547282361	0.0146093160527809	0.0121723931642712	KIF14/ATF5/BMP5/DAB1/EPHB1/PAX6/IGF1R/ATP1B2/EZH2/SPTBN2/GPR37L1/COX1/MDK/ND4/EGF/FCGR2B/SCRIB/PTPRS/NLGN4X/CTNNA2/MYO16/ALDH1A2/OTX1/LPAR1/WHRN/SCN5A/CNTN1/EGR2/ABAT/SSTR1/SSTR2/SEZ6/TBR1	33	0.208860759493671
BP	GO:1905039	carboxylic acid transmembrane transport	33/2252	158/18888	0.208860759493671	1.75175933628617	3.49124006313395	0.000884820547282361	0.0146093160527809	0.0121723931642712	SLC7A8/CLTRN/ACSL1/SLC23A2/MPC1/SLC17A5/SLC6A8/SLC7A2/SLC38A2/SLC25A18/KCNJ10/SLC2A1/THBS1/CD36/SLC1A4/SLC6A19/SLC6A13/CPT1A/SLC38A4/SLC16A3/SLC5A12/LRP2/SLC1A5/SLC25A21/SLC43A2/TSPO2/SLC7A11/SLC6A9/SLC25A15/LRRC8E/SLC6A12/SLC17A7/SLC36A2	33	0.208860759493671
BP	GO:0030510	regulation of BMP signaling pathway	27/2252	121/18888	0.223140495867769	1.87152650353038	3.53848276250621	0.000888856015187411	0.0146355162610886	0.0121942230182736	BMPER/SFRP1/GDF2/SMAD6/ENG/CCN1/SOSTDC1/SMAD7/ARK2C/SORL1/CHRD/GREM2/KDR/GPC3/TOB1/NBL1/MICOS10-NBL1/CDH5/SPART/FST/LRP2/HOXA13/SULF1/DAND5/KCP/CHRDL1/ZNF423	27	0.223140495867769
BP	GO:0170044	non-proteinogenic amino acid catabolic process	8/2252	19/18888	0.421052631578947	3.53145741796765	4.06175956715604	0.000902765261600031	0.0148237032103939	0.012351019238374	ALDH8A1/SARDH/GOT2/HOGA1/AGXT2/KYAT1/DAO/ABAT	8	0.421052631578947
BP	GO:0042440	pigment metabolic process	20/2252	80/18888	0.25	2.09680284191829	3.61695811779062	0.000911025637085633	0.0149144712409719	0.0124266466086733	FLVCR1/ABCB10/PPOX/HMOX2/BDH2/TMEM14A/OPN3/UGT1A10/FXN/TSPO/SLCO1B1/AMBP/SLCO1B3/HPX/SLC7A11/SLC6A9/ALAS1/ALAS2/CDH3/TYRP1	20	0.25
BP	GO:0060192	negative regulation of lipase activity	7/2252	15/18888	0.466666666666667	3.91403197158082	4.1539445920469	0.000913283666420565	0.0149144712409719	0.0124266466086733	ANXA8L1/ANGPTL4/SORT1/APOC1/APOC3/ANGPTL3/ANXA8	7	0.466666666666667
BP	GO:1901617	organic hydroxy compound biosynthetic process	47/2252	249/18888	0.188755020080321	1.58312825012305	3.40795364190382	0.000916778012593234	0.0149307416383372	0.0124402030046711	PTH1R/ITPKA/DBH/BMP5/PCK1/CYB5R2/ALDH2/CFTR/ACOX2/ACAA2/PRKAA2/AQP8/TH/SRD5A2/CD244/OPN3/TPH1/ABCG4/OSBPL3/LSS/SLC27A2/HAND2/CYP51A1/ALOX15B/CYP7A1/SNAI1/GCH1/AKR1C3/FAXDC2/CH25H/AKR1C4/CYP39A1/SQLE/NR4A2/NR1D1/QDPR/MVK/APOA1/CYP8B1/SLC7A11/NPC1L1/MAS1/DAO/AKR1D1/GPR37/CDH3/TYRP1	47	0.188755020080321
BP	GO:0006826	iron ion transport	16/2252	58/18888	0.275862068965517	2.31371348073743	3.6866399132301	0.000933380994247749	0.0151598320723337	0.0126310797591136	HAMP/STEAP4/FLVCR1/SCARA5/STEAP3/MELTF/CYBRD1/SLC39A14/SLC22A17/TFRC/LTF/NECTIN1/HRG/FXN/HPX/TFR2	16	0.275862068965517
BP	GO:0030193	regulation of blood coagulation	18/2252	69/18888	0.260869565217391	2.18796818287126	3.63724295042006	0.000948253283678927	0.0153596473619213	0.0127975646415205	TBXA2R/C1QTNF1/THBD/F11/ENPP4/NOS3/TSPAN8/PLAU/THBS1/CD36/EMILIN1/PLG/HRG/PROC/PDGFA/CPB2/PDGFRA/FGB	18	0.260869565217391
BP	GO:0043583	ear development	43/2252	223/18888	0.192825112107623	1.61726497224191	3.41154649614044	0.000951078956250055	0.0153637808689367	0.0128010086543926	BMPER/SLITRK6/ATP8B1/MYO15A/BMP5/PLPPR4/MYO3A/CDH23/SIX2/TGFB3/KCNK2/CCNA2/COL2A1/TECTA/SOX9/PLS1/LHFPL5/PTK7/MCM2/MAF/PRRX1/SCRIB/DCHS1/GABRA5/SPRY2/LGR5/CTHRC1/ANKRD24/USH2A/FGFR1/TBX18/OTX1/EYA1/SIX4/SIX1/PDZD7/HPN/HOXA13/WHRN/USH1C/GSDME/TMC1/SOBP	43	0.192825112107623
BP	GO:0030194	positive regulation of blood coagulation	10/2252	28/18888	0.357142857142857	2.99543263131185	3.88764382137141	0.000976276379370412	0.0156860320416585	0.013069506368991	TBXA2R/THBD/ENPP4/PLAU/THBS1/CD36/EMILIN1/PLG/HRG/CPB2	10	0.357142857142857
BP	GO:1900048	positive regulation of hemostasis	10/2252	28/18888	0.357142857142857	2.99543263131185	3.88764382137141	0.000976276379370412	0.0156860320416585	0.013069506368991	TBXA2R/THBD/ENPP4/PLAU/THBS1/CD36/EMILIN1/PLG/HRG/CPB2	10	0.357142857142857
BP	GO:0031570	DNA integrity checkpoint signaling	29/2252	134/18888	0.216417910447761	1.81514275867554	3.48401764295131	0.000983276497164995	0.0157561491248128	0.0131279274956613	INTS7/BRIP1/MSH2/TIMELESS/PRKDC/BARD1/DTL/FANCD2/ORC1/CHEK2/BLM/CLSPN/PLK1/CHEK1/E2F1/WDR76/CDK1/BRCA1/EME1/CDT1/CCND1/PLK3/CDC6/GTSE1/E2F7/RAD51/BRCA2/TICRR/CDC45	29	0.216417910447761
BP	GO:1903825	organic acid transmembrane transport	33/2252	159/18888	0.207547169811321	1.74074198196991	3.45103571590647	0.00099127901634342	0.0158419109109215	0.0131993836935568	SLC7A8/CLTRN/ACSL1/SLC23A2/MPC1/SLC17A5/SLC6A8/SLC7A2/SLC38A2/SLC25A18/KCNJ10/SLC2A1/THBS1/CD36/SLC1A4/SLC6A19/SLC6A13/CPT1A/SLC38A4/SLC16A3/SLC5A12/LRP2/SLC1A5/SLC25A21/SLC43A2/TSPO2/SLC7A11/SLC6A9/SLC25A15/LRRC8E/SLC6A12/SLC17A7/SLC36A2	33	0.207547169811321
BP	GO:0060688	regulation of morphogenesis of a branching structure	15/2252	53/18888	0.283018867924528	2.3737390663226	3.68468697188715	0.00100006528619662	0.0159095216460725	0.0132557165463344	SFRP1/HGF/ESR1/SIX2/WNT2/SOX9/MDK/GDNF/NTN4/BCL11A/FGFR1/SIX4/SIX1/PDGFA/SULF1	15	0.283018867924528
BP	GO:0046683	response to organophosphorus	28/2252	128/18888	0.21875	1.83470248667851	3.48627388356131	0.00100083321715296	0.0159095216460725	0.0132557165463344	CRHBP/PDE2A/TEK/ASS1/FBP1/PCK1/FOSB/P2RY12/THBD/CFTR/FOS/AQP8/KCNJ8/PTGS2/SLC26A6/RFC3/IL1B/TRPV1/GPD1/BCKDHB/TRIM16/P2RX3/AQP1/PER1/LPAR1/SLC26A3/ABCC9/KCNJ11	28	0.21875
BP	GO:0046879	hormone secretion	56/2252	311/18888	0.180064308681672	1.51023741668713	3.33815066580127	0.0010335525703436	0.0163860575940151	0.0136527633960507	SFRP1/CRHBP/CLTRN/TRPV6/PFKFB2/MAFA/C1QTNF1/SSTR5/CFTR/KDM5B/SPP1/FOXO1/MYB/GCK/RAB11FIP1/NOS2/CASR/F2RL2/PRKCB/IL1B/SMPD3/RBP4/CPT1A/AACS/TIAM1/ILDR2/ACSL4/INHA/ABCA12/CNR1/AQP1/TSPO/GHRHR/CPE/FFAR2/FGFR1/NR1D1/IL1RN/FAM3B/PLCB1/TFR2/EPHA5/FGF23/RIMS2/FGB/PDX1/TNFSF11/PRKACA/ADORA1/ABAT/KCNJ11/TRPV4/RASL10B/MTNR1B/BRSK2/NMB	56	0.180064308681672
BP	GO:0019674	NAD metabolic process	17/2252	64/18888	0.265625	2.22785301953819	3.62010893944481	0.00104431599327418	0.0165129013010576	0.0137584488002789	IDO2/KMO/PTGIS/ENO3/NQO1/NNMT/GPD2/GCK/PGK1/HAAO/ASPDH/NUDT17/GPD1/ALDOB/HK3/HK2/ACMSD	17	0.265625
BP	GO:0010959	regulation of metal ion transport	68/2252	394/18888	0.17258883248731	1.44753901777101	3.30297142157497	0.00105500248854461	0.0166035746521502	0.0138339972842075	HAMP/LRRC55/CXCL12/PLPP4/TRPV3/FHL1/CD4/TMEM38B/CCL2/STC2/ATP1B2/HTR2A/FXYD6/APLNR/PTGS2/GCK/SESTD1/CAMK2B/STAC/KCNN2/SCN1B/NOS3/GSTM2/ATP1B1/CACNB2/CCR1/CASR/PCSK9/EGF/ATP1A1/LGALS3/KCNAB1/CLIC2/CD33/FGF14/GRM6/THY1/ACTN2/HECW2/FXYD1/RGS7/KCNE3/CXCL11/CACNA1D/P2RX3/CXCL10/DPP10/TSPO/BAK1/GJC2/PER1/SIK1/KCNAB3/KCNN4/ANK3/STK39/CASQ2/EFHB/SCN5A/JPH4/CNTN1/PRKACA/ADORA1/SCN4B/TMC1/MS4A1/KCNC2/TESC	68	0.17258883248731
BP	GO:0002673	regulation of acute inflammatory response	14/2252	48/18888	0.291666666666667	2.44626998223801	3.69122713047279	0.00105560621847366	0.0166035746521502	0.0138339972842075	DNASE1L3/NPY5R/C2CD4B/EDNRB/PTGS2/IL1B/FCGR2B/CNR1/PTGES/FFAR2/TNFRSF11A/IL20RB/TNFSF11/ADORA1	14	0.291666666666667
BP	GO:0034368	protein-lipid complex remodeling	11/2252	33/18888	0.333333333333333	2.79573712255773	3.79863608694019	0.00106634627072434	0.0166846902097366	0.0139015822727938	LCAT/CETP/PLA2G5/LIPC/APOA4/APOA5/LIPG/APOA1/APOC1/APOC3/MPO	11	0.333333333333333
BP	GO:0034369	plasma lipoprotein particle remodeling	11/2252	33/18888	0.333333333333333	2.79573712255773	3.79863608694019	0.00106634627072434	0.0166846902097366	0.0139015822727938	LCAT/CETP/PLA2G5/LIPC/APOA4/APOA5/LIPG/APOA1/APOC1/APOC3/MPO	11	0.333333333333333
BP	GO:0007623	circadian rhythm	40/2252	205/18888	0.195121951219512	1.63652904735086	3.37142170195194	0.00111019423388634	0.0173254071434429	0.0144354237199842	KDM8/NGFR/NOCT/ASS1/ATF5/ADCY1/TIMELESS/PRKDC/SPSB4/PPARGC1A/EZH2/PRKAA2/TH/OPN3/ADRB1/TPH1/NOS2/EGR1/ID2/ID1/SUV39H2/ATOH7/NTRK2/TOP2A/CDK1/NFIL3/ID4/NR1D1/RORB/TNFRSF11A/PER1/SIK1/MAPK10/PRKCG/NFILZ/CLDN4/EGR3/ADORA1/KCNH7/MTNR1B	40	0.195121951219512
BP	GO:0032370	positive regulation of lipid transport	21/2252	87/18888	0.241379310344828	2.02449929564525	3.52388756518755	0.00111898105560146	0.0174170566909633	0.0145117855648314	CETP/C1QTNF1/ACSL1/SPP1/LRAT/MYB/CYP4A11/ABCG4/CYP4F2/IL1B/ABCA8/ABCA12/PTGES/FABP3/TNFRSF11A/LIPG/PON1/APOA1/CYP8B1/TNFSF11/NMB	21	0.241379310344828
BP	GO:0042060	wound healing	73/2252	430/18888	0.169767441860465	1.42387541823289	3.27130747233562	0.00112751711608322	0.0175043371502063	0.0145845071119336	EPPK1/TFPI2/PLPP3/ENTPD2/TBXA2R/SELP/C1QTNF1/NRG1/REG3A/TUBB1/PRCP/CCN1/P2RY12/F8/THBD/ITGA2/FERMT1/F11/CHMP4C/MMRN1/F13A1/ENPP4/NOS3/TLR4/CYP4F2/PTK7/TSPAN8/HBB/F9/F2RL2/PEAR1/PLAU/ADRA2B/THBS1/CD36/KDR/EMILIN1/AJAP1/DDR2/SCRIB/PROZ/S100A10/MFSD2B/CD109/SCUBE1/ERBB2/AXL/PLG/SVEP1/AQP1/HRG/SLC4A1/MMP12/EPB41L4B/PROC/WFDC1/PDGFA/FIGNL2/REG3G/CPB2/NDNF/HGFAC/SLC7A11/ADRA2C/FGL1/CLDN19/PDGFRA/FGB/CL…	73	0.169767441860465
BP	GO:1902750	negative regulation of cell cycle G2/M phase transition	18/2252	70/18888	0.257142857142857	2.15671149454453	3.5672090948967	0.00113649179205818	0.0175979571013775	0.0146625106851029	RAD21/FHL1/ATF5/BARD1/DTL/CHMP4C/ORC1/BLM/CLSPN/PLK1/CHEK1/CDK1/BRCA1/CDC6/AURKB/PKMYT1/TICRR/RFPL1	18	0.257142857142857
BP	GO:0001656	metanephros development	22/2252	93/18888	0.236559139784946	1.98407150633129	3.50016238834654	0.00114885699483985	0.0177386406935627	0.0147797273973469	TCF21/GREB1L/SIX2/RET/SOX9/CXCR2/GDF6/EGR1/GDNF/BASP1/GPC3/WNT7B/AQP1/ACAT1/EYA1/SOX17/FOXJ1/SIX4/SIX1/PDGFA/PDGFRA/MYC	22	0.236559139784946
BP	GO:0001657	ureteric bud development	23/2252	99/18888	0.232323232323232	1.94854405511599	3.48148475654527	0.00116738388093084	0.0177386406935627	0.0147797273973469	BMPER/SFRP1/SMAD6/WNT11/TCF21/HS3ST3A1/GREB1L/SIX2/RET/SMAD7/CAT/SOX9/GDNF/BASP1/DCHS1/GPC3/FGFR1/EPCAM/EYA1/FOXJ1/SIX4/SIX1/MYC	23	0.232323232323232
BP	GO:0006835	dicarboxylic acid transport	23/2252	99/18888	0.232323232323232	1.94854405511599	3.48148475654527	0.00116738388093084	0.0177386406935627	0.0147797273973469	KMO/NPY5R/SLC38A2/KCNJ8/SLC26A9/AVPR1A/SLC26A6/SLC25A18/KCNJ10/TRPV1/SLC1A4/NTRK2/GRM2/FOLR2/LRP2/SLC1A5/SLC25A21/SLC26A3/SLC7A11/LRRC8E/ADORA1/ABAT/SLC17A7	23	0.232323232323232
BP	GO:0019217	regulation of fatty acid metabolic process	23/2252	99/18888	0.232323232323232	1.94854405511599	3.48148475654527	0.00116738388093084	0.0177386406935627	0.0147797273973469	MFSD2A/PPARGC1A/LPGAT1/ACADVL/PTGS2/AVPR1A/SOX9/MLYCD/NR4A3/IL1B/CYP7A1/CPT1A/APOA4/BRCA1/CNR1/FABP1/APOA5/FABP3/APOC1/APOC3/RGN/FMO2/PDK4	23	0.232323232323232
BP	GO:0050773	regulation of dendrite development	23/2252	99/18888	0.232323232323232	1.94854405511599	3.48148475654527	0.00116738388093084	0.0177386406935627	0.0147797273973469	ITPKA/MFSD2A/SYNE1/BMP5/ADGRB3/EZH2/CAMK2B/RAP2A/LRP8/TIAM1/TLX2/HECW2/RAB17/BCL11A/NR2E1/ZDHHC15/CUX2/CHRNA3/VLDLR/LZTS1/TRPC5/KIAA0319/SEZ6	23	0.232323232323232
BP	GO:0061337	cardiac conduction	23/2252	99/18888	0.232323232323232	1.94854405511599	3.48148475654527	0.00116738388093084	0.0177386406935627	0.0147797273973469	EHD3/ATP1B2/KCNN2/SCN1B/KCNJ5/KCND3/ATP1B1/CACNB2/TMEM65/ATP1A1/KCNH6/GJD3/CTNNA3/KCNE3/CACNA1D/TBX18/SLC8A3/ABCC9/DSG2/CASQ2/SCN5A/PRKACA/SCN4B	23	0.232323232323232
BP	GO:0006706	steroid catabolic process	9/2252	24/18888	0.375	3.14520426287744	3.86899889504532	0.00116931979810335	0.0177386406935627	0.0147797273973469	CYP1A2/SPP1/SRD5A2/CYP7A1/CYP39A1/HSD17B14/FGF23/SULT1E1/AKR1D1	9	0.375
BP	GO:0060706	cell differentiation involved in embryonic placenta development	9/2252	24/18888	0.375	3.14520426287744	3.86899889504532	0.00116931979810335	0.0177386406935627	0.0147797273973469	PLK4/GRHL2/KRT19/ST14/SNAI1/E2F8/PLG/SPINT2/E2F7	9	0.375
BP	GO:0015837	amine transport	24/2252	105/18888	0.228571428571429	1.91707688403958	3.46704233227483	0.00117593785342812	0.0177938748099744	0.0148257481267646	CXCL12/CLTRN/KMO/NPY5R/SLC38A2/HTR2A/SYT10/AQP8/TH/AVPR1A/RAB3B/GDNF/SNCG/SYT13/PRKCB/ADRA2B/CNR1/GRM2/CHRNA3/SLC43A2/ADRA2C/SYT1/ADORA1/ABAT	24	0.228571428571429
BP	GO:0050679	positive regulation of epithelial cell proliferation	42/2252	219/18888	0.191780821917808	1.60850628969075	3.33248212466116	0.0012087746969595	0.0182445615245629	0.0152012575526725	SFRP1/CXCL12/GDF2/TEK/ANG/BMP5/REG3A/PKHD1/KDM5B/NR4A1/APLNR/WNT2/GPBAR1/SOX9/MDK/HYAL1/NR4A3/LAMC1/EGF/KDR/FLT4/IL10/ERBB2/PLXNB3/ITGB3BP/CCND1/HTR2B/FGFR1/SCG2/ECM1/EYA1/MMP12/HPN/REG3G/PDX1/SCN5A/IGF1/EGR3/MYC/THBS4/CDH3/MIR27B	42	0.191780821917808
BP	GO:0097305	response to alcohol	48/2252	259/18888	0.185328185328185	1.5543866627348	3.30528651439305	0.00122260203904688	0.0184067818321995	0.0153364185250717	SFRP1/CRHBP/CDA/FBP1/TBXA2R/ADCY1/DBH/PCK1/FOSB/SLC23A2/PAX6/SCNN1B/HSD3B2/CFTR/IGF1R/NQO1/FOS/PRKAA2/CYTB/ACACA/TH/AVPR1A/CAT/LRP8/PRKCB/ND4/BLM/GOT2/CYP7A1/ADH6/CPT1A/CD14/CDK1/TBXAS1/AKR1C3/RGS7/BRCA1/CNR1/TSPO/S100A8/BAK1/TNFRSF11A/RAD51/CYP8B1/STK39/CLDN18/ABAT/KCNC2	48	0.185328185328185
BP	GO:0086009	membrane repolarization	15/2252	54/18888	0.277777777777778	2.32978093546477	3.60036827839516	0.00123427447872853	0.0185358255260311	0.0154439369448946	SLC24A4/ATP1B2/KCNJ8/KCNN2/SCN1B/KCNJ5/KCND3/ATP1B1/ATP1A1/KCNH6/KCNE3/CACNA1D/CASQ2/SCN5A/SCN4B	15	0.277777777777778
BP	GO:0010976	positive regulation of neuron projection development	33/2252	161/18888	0.204968944099379	1.71911785797028	3.37147647733718	0.00123823336838025	0.0185486737915006	0.0154546420414377	FEZ1/ITPKA/BMP5/ITGA6/IGF1R/ATP1B2/EZH2/RET/ALKAL2/CAMK2B/MDK/SCN1B/LTK/LRP8/PTK7/PLK5/TWF2/ATOH7/DDR2/NTRK2/TIAM1/PLXNB3/CNR1/FGFR1/ZDHHC15/CUX2/EPHA3/PTK6/NDNF/ALKAL1/VLDLR/CNTN1/SERPINI1	33	0.204968944099379
BP	GO:0060113	inner ear receptor cell differentiation	17/2252	65/18888	0.261538461538462	2.19357835769914	3.5465363873495	0.00125955641365319	0.0188209217110129	0.0156814773499823	SLITRK6/ATP8B1/CDH23/TECTA/PLS1/LHFPL5/SCRIB/GABRA5/CTHRC1/ANKRD24/USH2A/FGFR1/PDZD7/WHRN/USH1C/GSDME/TMC1	17	0.261538461538462
BP	GO:0045931	positive regulation of mitotic cell cycle	28/2252	130/18888	0.215384615384615	1.80647629457576	3.39477694536326	0.00128590028954631	0.0191263037922067	0.0159359198402525	TERT/CCNE2/SASS6/LSM11/STIL/CCNB1/DTL/CDC25C/MTBP/CDC20/RRM1/HYAL1/ESPL1/DDR2/CDK1/UBE2C/CDC7/CDCA5/CCND1/FGFR1/TAL1/CDC6/AURKA/PLCB1/BRCA2/DLGAP5/RRM2/CCNE1	28	0.215384615384615
BP	GO:0071248	cellular response to metal ion	39/2252	200/18888	0.195	1.63550621669627	3.32425718278592	0.0012863935292734	0.0191263037922067	0.0159359198402525	CRHBP/CYP1A2/ITPKA/FBP1/ADCY1/FOSB/MT2A/MT1E/JUND/NQO1/FOS/PRKAA2/SYT10/ECT2/TH/PTGS2/MT1F/DAXX/KCNJ10/SYT13/MT1H/SMPD3/SLC34A1/MT1X/JUNB/DLG2/AKR1C3/SLC41A1/AQP1/TSPO/CPNE7/MAP1LC3A/ANK3/TFR2/STK39/MT1A/SYT1/SCN5A/MYOG	39	0.195
BP	GO:0030195	negative regulation of blood coagulation	14/2252	49/18888	0.285714285714286	2.39634610504948	3.60083666672658	0.0013179601066861	0.0195470162721162	0.0162864549163692	C1QTNF1/THBD/F11/NOS3/TSPAN8/PLAU/THBS1/PLG/HRG/PROC/PDGFA/CPB2/PDGFRA/FGB	14	0.285714285714286
BP	GO:0006910	phagocytosis, recognition	10/2252	29/18888	0.344827586206897	2.89214185092179	3.75175601731966	0.00133247061235347	0.0196878487213126	0.0164037956553683	CFP/FCN3/COLEC10/FCN2/COLEC11/PLA2G5/PEAR1/CD36/MEGF10/CRP	10	0.344827586206897
BP	GO:0051952	regulation of amine transport	22/2252	94/18888	0.234042553191489	1.96296436264691	3.44354496290375	0.00133404362257514	0.0196878487213126	0.0164037956553683	CXCL12/CLTRN/KMO/NPY5R/SLC38A2/HTR2A/SYT10/AVPR1A/RAB3B/GDNF/SNCG/SYT13/PRKCB/ADRA2B/CNR1/GRM2/CHRNA3/SLC43A2/ADRA2C/SYT1/ADORA1/ABAT	22	0.234042553191489
BP	GO:0072163	mesonephric epithelium development	23/2252	100/18888	0.23	1.92905861456483	3.42723643576465	0.00134815229827664	0.0197534546499057	0.0164584581155312	BMPER/SFRP1/SMAD6/WNT11/TCF21/HS3ST3A1/GREB1L/SIX2/RET/SMAD7/CAT/SOX9/GDNF/BASP1/DCHS1/GPC3/FGFR1/EPCAM/EYA1/FOXJ1/SIX4/SIX1/MYC	23	0.23
BP	GO:0072164	mesonephric tubule development	23/2252	100/18888	0.23	1.92905861456483	3.42723643576465	0.00134815229827664	0.0197534546499057	0.0164584581155312	BMPER/SFRP1/SMAD6/WNT11/TCF21/HS3ST3A1/GREB1L/SIX2/RET/SMAD7/CAT/SOX9/GDNF/BASP1/DCHS1/GPC3/FGFR1/EPCAM/EYA1/FOXJ1/SIX4/SIX1/MYC	23	0.23
BP	GO:0043691	reverse cholesterol transport	8/2252	20/18888	0.4	3.35488454706927	3.87670640047985	0.00134840379741702	0.0197534546499057	0.0164584581155312	LCAT/CETP/LIPC/CLU/APOA4/LIPG/APOA1/APOC3	8	0.4
BP	GO:0014074	response to purine-containing compound	30/2252	143/18888	0.20979020979021	1.75955483237899	3.35448346028345	0.0013741024673893	0.020065375774087	0.0167183488965959	CRHBP/PDE2A/TEK/ASS1/FBP1/PCK1/FOSB/TMEM38B/P2RY12/THBD/CFTR/FOS/AQP8/KCNJ8/PTGS2/SLC26A6/GSTM2/IL1B/TRPV1/CHEK1/GPD1/BCKDHB/P2RX3/AQP1/PER1/SLC26A3/ABCC9/CASQ2/ADORA1/KCNJ11	30	0.20979020979021
BP	GO:0071168	protein localization to chromatin	16/2252	60/18888	0.266666666666667	2.23658969804618	3.52972102520242	0.00138641731174894	0.020065375774087	0.0167183488965959	RAD21/ESR1/MSH2/TONSL/MMS22L/EZH2/H4C8/H2BC11/PLK1/CENPA/H4C9/MCM8/H4C14/H2AC8/CTCFL/ESCO2	16	0.266666666666667
BP	GO:0070372	regulation of ERK1 and ERK2 cascade	55/2252	308/18888	0.178571428571429	1.49771631565593	3.24022828224026	0.00138657070837379	0.020065375774087	0.0167183488965959	MARCO/BMPER/FAM83D/TEK/CD4/NRG1/EPHB1/PKHD1/ADRA1A/CCN1/NPY5R/EPHA2/CCL2/NDRG2/RAMP3/HTR2A/ALKAL2/GPBAR1/SCIMP/TLR4/PLA2G5/GPR55/CCR1/AKAP12/CASR/IL1B/HAND2/CD36/KDR/EMILIN1/FLT4/DUSP10/ATF3/TIAM1/NECAB2/ERBB2/SPRY2/HTR2B/C3orf33/DUSP4/CCL22/GAREM1/CSF1R/PDGFA/FPR2/FGF23/ALKAL1/DUSP26/PDGFRA/FGB/RPS6KA6/IGF1/TRPV4/ERBB4/MIR27B	55	0.178571428571429
BP	GO:0006068	ethanol catabolic process	6/2252	12/18888	0.5	4.19360568383659	4.07153487044593	0.00138983864321098	0.020065375774087	0.0167183488965959	SULT1C4/ALDH2/SULT1A1/SULT1A2/SULT1E1/SULT2A1	6	0.5
BP	GO:0042416	dopamine biosynthetic process	6/2252	12/18888	0.5	4.19360568383659	4.07153487044593	0.00138983864321098	0.020065375774087	0.0167183488965959	ALDH2/TH/GCH1/NR4A2/DAO/GPR37	6	0.5
BP	GO:0090267	positive regulation of mitotic cell cycle spindle assembly checkpoint	6/2252	12/18888	0.5	4.19360568383659	4.07153487044593	0.00138983864321098	0.020065375774087	0.0167183488965959	MAD2L1/CDCA8/NDC80/INCENP/BIRC5/AURKB	6	0.5
BP	GO:0032890	regulation of organic acid transport	19/2252	77/18888	0.246753246753247	2.0695716361791	3.46011494018135	0.00143023754316799	0.0205988669771447	0.0171628505180158	CLTRN/KMO/ACSL1/NPY5R/SLC38A2/EPRS1/AVPR1A/CYP4A11/CYP4F2/IL1B/THBS1/PTGES/GRM2/FABP3/TNFRSF11A/SLC43A2/TNFSF11/ADORA1/ABAT	19	0.246753246753247
BP	GO:0032368	regulation of lipid transport	32/2252	156/18888	0.205128205128205	1.72045361388168	3.32443216954958	0.00143547200063423	0.020624558047574	0.0171842561614386	CETP/C1QTNF1/ACSL1/KDM5B/SPP1/LRAT/MYB/EPRS1/CYP4A11/ABCG4/CYP4F2/IL1B/PCSK9/THBS1/EGF/ABCA8/ABCA12/APOA4/PTGES/TSPO/DISP3/FABP3/TNFRSF11A/LIPG/PON1/APOA1/APOC1/APOC3/CYP8B1/TNFSF11/NMB/MIR27B	32	0.205128205128205
BP	GO:0055091	phospholipid homeostasis	7/2252	16/18888	0.4375	3.66940497335702	3.93012822579567	0.00145730214889974	0.020887997467563	0.0174037522818243	CETP/RCN3/TLCD1/FABP3/LIPG/APOA1/ANGPTL3	7	0.4375
BP	GO:0016331	morphogenesis of embryonic epithelium	31/2252	150/18888	0.206666666666667	1.73335701598579	3.31772733388768	0.00148937683388618	0.0212626168414988	0.0177158828627512	SFRP1/LHX2/BMP5/RET/STIL/GLMN/WNT2/GRHL2/SOX9/GDNF/PTK7/KIF20B/ST14/SCRIB/TGFB1I1/WNT7B/CTHRC1/ALDH1A2/TBX18/CELSR1/SPINT2/LRP2/SIX4/SIX1/PRICKLE1/SULF1/MTHFD1L/PDX1/PRKACA/MTHFD1/VANGL2	31	0.206666666666667
BP	GO:0035725	sodium ion transmembrane transport	36/2252	182/18888	0.197802197802198	1.65900884195733	3.28683344887255	0.00149055319668529	0.0212626168414988	0.0177158828627512	SLC24A4/SCNN1B/SLC6A8/ATP1B2/FXYD6/SLC9A9/SLC4A9/SCN1B/ATP1B1/SLC6A16/PCSK9/SLC17A1/SLC34A1/ATP1A1/SLC6A19/SLC6A13/SLC9A3/FGF14/SLC41A1/HECW2/FXYD1/SLC34A3/SLC17A3/SLC28A3/ANK3/SLC8A3/SCN1A/STK39/SLC6A9/SCN5A/SLC6A12/SCN4B/SCN4A/TESC/SLC34A2/SLC17A7	36	0.197802197802198
BP	GO:0021537	telencephalon development	50/2252	275/18888	0.181818181818182	1.52494752139512	3.22637820419054	0.0015040836454264	0.0214045427350323	0.017834134652913	FEZ1/CXCL12/IGF2BP1/FBXO45/KIF14/MFSD2A/ATF5/ANXA3/LHX2/DAB1/NDEL1/PAX6/P2RY12/HSD3B2/IGF1R/TRAPPC9/ATP1B2/EZH2/SLC38A2/NRG3/TH/SRD5A2/AVPR1A/KIF26A/MDK/ASPM/ID2/LRP8/SLC2A1/NTRK2/PTPRS/KDM6B/PRDM8/NOTCH2NLB/POU3F2/AQP1/NR2E1/TUBB2A/ID4/NOTCH2NLA/CSF1R/LPAR1/PLCB1/SLC7A11/EPHA5/MAS1/WDR62/SCN5A/TBR1/ERBB4	50	0.181818181818182
BP	GO:0031100	animal organ regeneration	17/2252	66/18888	0.257575757575758	2.16034232197643	3.47429301739104	0.00151117707103508	0.0214544070156215	0.0178756812678258	CXCL12/ANXA3/EZH2/CYTB/NNMT/CCNA2/NR4A3/CPT1A/IL10/CDK1/AXL/CCND1/BAK1/AURKA/CPB2/PDX1/RGN	17	0.257575757575758
BP	GO:0042310	vasoconstriction	21/2252	89/18888	0.235955056179775	1.97900492945097	3.40607130345091	0.00152249107547784	0.0215128348891987	0.0179243630162639	TBXA2R/DBH/ADRA1B/ITGA9/ADRA1A/SCNN1B/EDNRB/HTR2A/PTGS2/AVPR1A/CASR/ADRA2B/TBXAS1/SVEP1/HTR2B/CRP/ADRA2C/FGB/EDN2/MTNR1B/DRD5	21	0.235955056179775
BP	GO:2000027	regulation of animal organ morphogenesis	21/2252	89/18888	0.235955056179775	1.97900492945097	3.40607130345091	0.00152249107547784	0.0215128348891987	0.0179243630162639	SFRP1/NGFR/HGF/GATA5/PKHD1/SIX2/SAPCD2/SP6/WNT2/SOX9/MESP1/GDNF/PTK7/PRKCB/AJAP1/NTN4/FGFR1/SIX4/SIX1/PDGFA/SULF1	21	0.235955056179775
BP	GO:0062014	negative regulation of small molecule metabolic process	25/2252	113/18888	0.221238938053097	1.85557773621088	3.35621636866376	0.00153589363593599	0.0216510289197864	0.0180395054409463	MFSD2A/CDA/FBP1/BMP5/PRMT3/ACADVL/GCK/MST1/SOX9/CYP7A1/SNAI1/AKR1C3/CH25H/BRCA1/CNR1/ALDOB/TSPO/SLC4A1/APOC1/SIK1/APOC3/CBFA2T3/ACMSD/PRKACA/FMO2	25	0.221238938053097
BP	GO:0042632	cholesterol homeostasis	23/2252	101/18888	0.227722772277228	1.90995902432162	3.37361122459323	0.00155241144233133	0.0218323839783867	0.0181906093713177	LCAT/CETP/CD24/NPC1/ACSM3/ABCG4/PCSK9/CYP7A1/LIPC/EPHX2/APOA4/CYP39A1/TSPO/DISP3/APOA5/NR1D1/FABP3/LIPG/APOA1/APOC3/ANGPTL3/NPC1L1/MIR27B	23	0.227722772277228
BP	GO:0000724	double-strand break repair via homologous recombination	35/2252	176/18888	0.198863636363636	1.66791135152592	3.27533918900118	0.00156209591228882	0.021917012365611	0.0182611212281651	RAD21/XRCC2/PARPBP/RECQL4/TONSL/TIMELESS/MMS22L/FIGNL1/DMC1/USP51/MCM3/RMI1/MCM4/MCM6/FEN1/MCM2/BLM/UHRF1/FANCB/RAD51AP1/RMI2/CHEK1/MCM5/CDC7/BRCA1/RADX/KASH5/MCM8/RAD54L/GINS4/RAD51/MEIOB/ANKLE1/BRCA2/CDC45	35	0.198863636363636
BP	GO:0006693	prostaglandin metabolic process	14/2252	50/18888	0.28	2.34841918294849	3.51264091427434	0.00163263166275555	0.0227875846509899	0.0189864767545474	PTGIS/PTGS2/AVPR1A/IL1B/ACOX1/TBXAS1/AKR1C3/AKR1C4/PTGES/PTGS1/CYP2S1/PRXL2B/EDN2/PLA2G4F	14	0.28
BP	GO:1900047	negative regulation of hemostasis	14/2252	50/18888	0.28	2.34841918294849	3.51264091427434	0.00163263166275555	0.0227875846509899	0.0189864767545474	C1QTNF1/THBD/F11/NOS3/TSPAN8/PLAU/THBS1/PLG/HRG/PROC/PDGFA/CPB2/PDGFRA/FGB	14	0.28
BP	GO:0014856	skeletal muscle cell proliferation	9/2252	25/18888	0.36	3.01939609236234	3.71729785339551	0.00163558203367487	0.0227875846509899	0.0189864767545474	HGF/EPHB1/DSN1/FOS/MYB/NDC80/MEGF10/SIX1/MYOG	9	0.36
BP	GO:0001659	temperature homeostasis	36/2252	183/18888	0.19672131147541	1.64994321987013	3.25059852239126	0.00164715366809981	0.0228954359865874	0.0190763378305513	ALPL/PLAC8/DBH/ACSL1/PEMT/EDNRB/IGF1R/PPARGC1A/ACADVL/HTR2A/NPR3/FOXO1/PTGS2/ADRB1/TLR4/EGR1/DIO2/ID1/IL1B/CD36/TRPV1/KDM6B/GADD45G/CNR1/PTGES/NR1D1/TNFRSF11A/YBX2/IL15/EDN2/TNFSF11/ADORA1/OXT/PRDM16/ABAT/ZNF423	36	0.19672131147541
BP	GO:0098659	inorganic cation import across plasma membrane	27/2252	126/18888	0.214285714285714	1.79725957878711	3.30359408605003	0.00168132592630864	0.0232622339387656	0.0193819516505024	TRPV6/TRPV3/KCNJ16/SLC24A4/SCNN1B/ATP1B2/AQP8/KCNJ8/SLC9A9/KCNJ5/ATP1B1/KCNJ10/SLC39A14/SLC34A1/TRPV1/KCNJ12/ATP1A1/SLC9A3/GRM6/KCNJ15/CACNA1D/SLC8A3/KCNK9/ABCC9/KCNJ11/MS4A1/TRPV4	27	0.214285714285714
BP	GO:0099587	inorganic ion import across plasma membrane	27/2252	126/18888	0.214285714285714	1.79725957878711	3.30359408605003	0.00168132592630864	0.0232622339387656	0.0193819516505024	TRPV6/TRPV3/KCNJ16/SLC24A4/SCNN1B/ATP1B2/AQP8/KCNJ8/SLC9A9/KCNJ5/ATP1B1/KCNJ10/SLC39A14/SLC34A1/TRPV1/KCNJ12/ATP1A1/SLC9A3/GRM6/KCNJ15/CACNA1D/SLC8A3/KCNK9/ABCC9/KCNJ11/MS4A1/TRPV4	27	0.214285714285714
BP	GO:0008544	epidermis development	66/2252	387/18888	0.170542635658915	1.43037713247139	3.14737358752567	0.00168550704632576	0.0232662254408524	0.0193852773457328	SLITRK6/KAZN/NGFR/TMEM132E/ZFP36/PTCH2/AQP3/LHX2/REG3A/LAMA3/PAX6/EPHA2/AGPAT2/CDH23/SULT2B1/COL7A1/EZH2/SOSTDC1/FERMT1/GRHL2/KRT86/SFN/TECTA/OPN3/SOX9/TNFRSF19/TCHH/PLS1/LHFPL5/STMN1/ST14/ALOX15B/SCRIB/SNAI1/CD109/AKR1C3/MAFF/SVEP1/LGR5/TRIM16/ABCA12/POU3F2/LDB2/ANKRD24/USH2A/FGFR1/KRT81/FST/LRP4/KRT17/PDZD7/PDGFA/REG3G/WHRN/EDAR/USH1C/SPINK5/CLDN4/GSDME/BNC1/TMC1/COL17A1/EXPH5/CDH3/KRT36/KRT16	66	0.170542635658915
BP	GO:0048511	rhythmic process	53/2252	297/18888	0.178451178451178	1.4967077524804	3.17445383036639	0.00170011176040594	0.0234137511335169	0.0195081948544276	KDM8/NGFR/ESR1/NOCT/ASS1/ATF5/ADCY1/TIMELESS/NPY5R/PRKDC/IGF1R/SPSB4/KDM5B/PPARGC1A/EZH2/PRKAA2/TGFB3/DTL/TH/PGR/SLC26A6/OPN3/ADRB1/MDK/TPH1/NOS3/NOS2/EGR1/ID2/ID1/SUV39H2/CA12/ATOH7/NTRK2/TOP2A/CDK1/AXL/NFIL3/ID4/NR1D1/RORB/TNFRSF11A/PER1/SIK1/MAPK10/PRKCG/PDGFRA/NFILZ/CLDN4/EGR3/ADORA1/KCNH7/MTNR1B	53	0.178451178451178
BP	GO:0046209	nitric oxide metabolic process	20/2252	84/18888	0.238095238095238	1.99695508754123	3.36923530704371	0.0017348309371158	0.0238008572779296	0.0198307293364714	ASS1/PTGIS/NQO1/CX3CR1/HSP90AB1/PTGS2/ASL/NOS3/TLR4/NOS2/HBB/IL1B/CD36/TRPV1/GCH1/IL10/CLU/AGXT2/TSPO/RGN	20	0.238095238095238
BP	GO:0030261	chromosome condensation	13/2252	45/18888	0.288888888888889	2.42297217288336	3.51616193035466	0.00173618433548223	0.0238008572779296	0.0198307293364714	NCAPH/NCAPG2/SMC2/NCAPG/TOP2A/PLK1/CDK1/SMC4/CDCA5/NCAPD2/H1-4/HMGA2/H1-3	13	0.288888888888889
BP	GO:0055092	sterol homeostasis	23/2252	102/18888	0.225490196078431	1.89123393584787	3.32059469106047	0.00178256952608098	0.0243579856749442	0.0202949253239455	LCAT/CETP/CD24/NPC1/ACSM3/ABCG4/PCSK9/CYP7A1/LIPC/EPHX2/APOA4/CYP39A1/TSPO/DISP3/APOA5/NR1D1/FABP3/LIPG/APOA1/APOC3/ANGPTL3/NPC1L1/MIR27B	23	0.225490196078431
BP	GO:0050820	positive regulation of coagulation	10/2252	30/18888	0.333333333333333	2.79573712255773	3.62156929839911	0.00178755176065113	0.0243579856749442	0.0202949253239455	TBXA2R/THBD/ENPP4/PLAU/THBS1/CD36/EMILIN1/PLG/HRG/CPB2	10	0.333333333333333
BP	GO:0044242	cellular lipid catabolic process	43/2252	230/18888	0.18695652173913	1.56804386439107	3.18899966999399	0.00178905064602652	0.0243579856749442	0.0202949253239455	BCO2/CYP26A1/MFSD2A/HAO2/PCK1/ACAA1/ACADVL/ACOX2/ACAA2/BDH2/SORL1/ETFDH/CYP4A11/ACADS/PLA2G5/CYP4F2/MLYCD/SLC27A2/SMPD3/ACADM/CPT1A/LIPC/ACOX1/AKR1C3/APOA4/GDPD1/PLA2G4E/CNR1/FABP1/ACAT1/APOA5/AKR1B10/PLA2G4C/ECHS1/LIPG/GBA3/APOC1/HAO1/APOC3/ANGPTL3/PLCB1/PLA2G4F/ABHD12B	43	0.18695652173913
BP	GO:0045923	positive regulation of fatty acid metabolic process	12/2252	40/18888	0.3	2.51616341030195	3.53170644643032	0.00181005668501412	0.0245322195154862	0.020440095898799	PPARGC1A/LPGAT1/PTGS2/AVPR1A/MLYCD/NR4A3/IL1B/CPT1A/APOA4/FABP1/APOA5/RGN	12	0.3
BP	GO:0099622	cardiac muscle cell membrane repolarization	12/2252	40/18888	0.3	2.51616341030195	3.53170644643032	0.00181005668501412	0.0245322195154862	0.020440095898799	KCNJ8/KCNN2/SCN1B/KCNJ5/KCND3/ATP1B1/ATP1A1/KCNH6/KCNE3/CACNA1D/SCN5A/SCN4B	12	0.3
BP	GO:0006935	chemotaxis	77/2252	466/18888	0.165236051502146	1.38586968950823	3.10317639010491	0.00181426095957447	0.0245335695823	0.0204412207662463	CXCL12/COLEC10/NTF3/HGF/CXCL14/NRG1/EPHB1/ITGA9/CCN1/EPHA2/ACKR4/P2RY12/EDNRB/CCL2/NR4A1/NRG3/CXCL2/ITGA2/CX3CR1/UNC5C/MDK/CXCR2/GDNF/AMOT/CCR1/CASR/PLAU/IL1B/THBS1/DUSP1/ATOH7/KDR/LECT2/SCRIB/CXCR1/LGALS3/IL10/TIAM1/FLRT2/CSF3R/WNT7B/SFTPD/NBL1/MICOS10-NBL1/PLXNB3/LGR6/CH25H/CCL28/CXCL11/CXCL10/HRG/S100A8/FFAR2/FGFR1/SCG2/TNFRSF11A/APOA1/CCL22/PLP2/CSF1R/PDGFA/LPAR1/FPR2/STK39/SEMA4F/SEMA6D/PDGF…	77	0.165236051502146
BP	GO:0007187	G protein-coupled receptor signaling pathway, coupled to cyclic nucleotide second messenger	15/2252	56/18888	0.267857142857143	2.24657447348389	3.43720351790657	0.00184227507649777	0.0248561583120252	0.0207099997312842	PTH1R/VIPR1/SSTR5/CCL2/HTR2A/NPY1R/HTR4/CCR1/CNR1/HTR2B/PTGIR/XCR1/SSTR1/SSTR2/MTNR1B	15	0.267857142857143
BP	GO:0042471	ear morphogenesis	27/2252	127/18888	0.21259842519685	1.78310792856044	3.25789225444307	0.00189763978416759	0.0255454797071389	0.0212843381197175	SLITRK6/MYO15A/MYO3A/CDH23/SIX2/COL2A1/TECTA/SOX9/PLS1/LHFPL5/PTK7/PRRX1/SCRIB/SPRY2/CTHRC1/ANKRD24/FGFR1/TBX18/OTX1/EYA1/SIX4/SIX1/PDZD7/HPN/WHRN/USH1C/SOBP	27	0.21259842519685
BP	GO:0021543	pallium development	37/2252	191/18888	0.193717277486911	1.62474775185292	3.19283627515964	0.00190250881836865	0.0255534723761561	0.0212909975628672	FEZ1/IGF2BP1/FBXO45/KIF14/MFSD2A/ANXA3/LHX2/DAB1/NDEL1/PAX6/P2RY12/HSD3B2/IGF1R/TRAPPC9/EZH2/SLC38A2/TH/SRD5A2/KIF26A/MDK/ASPM/LRP8/SLC2A1/NTRK2/PTPRS/KDM6B/NOTCH2NLB/POU3F2/NR2E1/TUBB2A/ID4/NOTCH2NLA/PLCB1/EPHA5/MAS1/WDR62/TBR1	37	0.193717277486911
BP	GO:0016137	glycoside metabolic process	8/2252	21/18888	0.380952380952381	3.19512814006597	3.7030478777152	0.00195246235968944	0.0261070861831404	0.021752265215332	SULT1C4/TH/CBR4/SLC34A1/AKR1C3/AKR1C4/AKR1B10/GBA3	8	0.380952380952381
BP	GO:0044321	response to leptin	8/2252	21/18888	0.380952380952381	3.19512814006597	3.7030478777152	0.00195246235968944	0.0261070861831404	0.021752265215332	GCK/CCNA2/NR4A3/CCND1/NR1D1/LRP2/FGF23/FGB	8	0.380952380952381
BP	GO:0006692	prostanoid metabolic process	14/2252	51/18888	0.274509803921569	2.30237174798872	3.42653690098371	0.0020073449242449	0.0267810281522584	0.0223137895596866	PTGIS/PTGS2/AVPR1A/IL1B/ACOX1/TBXAS1/AKR1C3/AKR1C4/PTGES/PTGS1/CYP2S1/PRXL2B/EDN2/PLA2G4F	14	0.274509803921569
BP	GO:2001057	reactive nitrogen species metabolic process	20/2252	85/18888	0.235294117647059	1.97346149827604	3.30945055210864	0.00201913882492655	0.0268783803042005	0.022394902779809	ASS1/PTGIS/NQO1/CX3CR1/HSP90AB1/PTGS2/ASL/NOS3/TLR4/NOS2/HBB/IL1B/CD36/TRPV1/GCH1/IL10/CLU/AGXT2/TSPO/RGN	20	0.235294117647059
BP	GO:0042330	taxis	77/2252	468/18888	0.164529914529915	1.3799471694676	3.06226347567826	0.00204126661326142	0.0271125567721411	0.0225900171867597	CXCL12/COLEC10/NTF3/HGF/CXCL14/NRG1/EPHB1/ITGA9/CCN1/EPHA2/ACKR4/P2RY12/EDNRB/CCL2/NR4A1/NRG3/CXCL2/ITGA2/CX3CR1/UNC5C/MDK/CXCR2/GDNF/AMOT/CCR1/CASR/PLAU/IL1B/THBS1/DUSP1/ATOH7/KDR/LECT2/SCRIB/CXCR1/LGALS3/IL10/TIAM1/FLRT2/CSF3R/WNT7B/SFTPD/NBL1/MICOS10-NBL1/PLXNB3/LGR6/CH25H/CCL28/CXCL11/CXCL10/HRG/S100A8/FFAR2/FGFR1/SCG2/TNFRSF11A/APOA1/CCL22/PLP2/CSF1R/PDGFA/LPAR1/FPR2/STK39/SEMA4F/SEMA6D/PDGF…	77	0.164529914529915
BP	GO:0021675	nerve development	22/2252	97/18888	0.22680412371134	1.90225412462691	3.27778923335004	0.00205025305664945	0.0271715355201636	0.0226391579204308	SLITRK6/NTF3/NGFR/FBXO45/ATP8B1/EPHB1/SLC24A4/RET/ARK2C/ATOH7/NGF/GABRA5/HOXA3/SIX4/SIX1/LPAR1/SCN1A/PRKCG/SULF1/EGR2/KCNC2/CNGB1	22	0.22680412371134
BP	GO:0006275	regulation of DNA replication	27/2252	128/18888	0.210938	1.76917739786856	3.21259744257554	0.00213738015356755	0.0282635424289231	0.0235490114264743	GDF2/DACH1/TIMELESS/GMNN/MCM3/CCNA2/RFC4/RFC3/ATAD5/MCM4/CHTF18/MCM6/MCM2/BLM/E2F8/CDK1/MCM5/CDC7/CDT1/FGFR1/CDC6/DSCC1/E2F7/PTK6/ESCO2/MAS1/TICRR	27	0.210938
BP	GO:0010972	negative regulation of G2/M transition of mitotic cell cycle	17/2252	68/18888	0.25	2.09680284191829	3.33360732159711	0.00214274114437884	0.0282718848122568	0.0235559622494627	RAD21/FHL1/BARD1/DTL/CHMP4C/ORC1/BLM/CLSPN/PLK1/CHEK1/CDK1/BRCA1/CDC6/AURKB/PKMYT1/TICRR/RFPL1	17	0.25
BP	GO:0007019	microtubule depolymerization	13/2252	46/18888	0.282608695652174	2.3702988647772	3.42351268555928	0.0021600143101579	0.0284370165898981	0.023693549040939	KIF19/KIF2C/CKAP2/TRIM54/APC2/STMN1/TPX2/STMND1/KIF24/KIF18A/NCKAP5/KIF18B/TRPV4	13	0.282608695652174
BP	GO:0060562	epithelial tube morphogenesis	58/2252	335/18888	0.173134328358209	1.45211420694043	3.07188329944505	0.0021909027145907	0.0287802758793596	0.0239795505904653	SFRP1/HHIP/GDF2/ESR1/ENG/WNT11/LHX2/BMP5/PKHD1/TCF21/HS3ST3A1/TIMELESS/EPHA2/GREB1L/KDM5B/SIX2/SOSTDC1/RET/STIL/GLMN/APLNR/WNT2/GRHL2/PGR/SOX9/MDK/MESP1/CXCR2/FOXF1/GDNF/PTK7/KIF20B/CASR/ST14/HAND2/EGF/KDR/SCRIB/DCHS1/GPC3/SPRY2/LGR5/CTHRC1/CXCL10/CELSR1/SPINT2/LRP2/EYA1/SOX17/SIX4/SIX1/CSF1R/PRICKLE1/MTHFD1L/PRKACA/MYC/MTHFD1/VANGL2	58	0.173134328358209
BP	GO:1905952	regulation of lipid localization	36/2252	186/18888	0.193548387096774	1.62333123245287	3.14320394767104	0.00220568465288312	0.0288999127524872	0.0240792313045652	CETP/C1QTNF1/ACSL1/KDM5B/SPP1/LRAT/MYB/EPRS1/CYP4A11/ABCG4/CYP4F2/IL1B/PCSK9/THBS1/EGF/CD36/ABCA8/ABCA12/APOA4/PTGES/TSPO/DISP3/FABP3/HILPDA/TNFRSF11A/LIPG/PON1/APOA1/APOC1/APOC3/CRP/CYP8B1/TNFSF11/PLIN2/NMB/MIR27B	36	0.193548387096774
BP	GO:0006570	tyrosine metabolic process	7/2252	17/18888	0.411764705882353	3.45355762198307	3.7236126124041	0.00222418602411647	0.0288999127524872	0.0240792313045652	TTC36/GSTZ1/TH/TAT/HGD/HPD/IL4I1	7	0.411764705882353
BP	GO:0008228	opsonization	7/2252	17/18888	0.411764705882353	3.45355762198307	3.7236126124041	0.00222418602411647	0.0288999127524872	0.0240792313045652	CFP/FCN3/COLEC10/FCN2/COLEC11/PLA2G5/CRP	7	0.411764705882353
BP	GO:0032310	prostaglandin secretion	7/2252	17/18888	0.411764705882353	3.45355762198307	3.7236126124041	0.00222418602411647	0.0288999127524872	0.0240792313045652	PTGS2/NOS2/IL1B/ABCC4/PTGES/TNFRSF11A/TNFSF11	7	0.411764705882353
BP	GO:0070206	protein trimerization	7/2252	17/18888	0.411764705882353	3.45355762198307	3.7236126124041	0.00222418602411647	0.0288999127524872	0.0240792313045652	ITLN1/STEAP4/SCARA5/PXDN/P2RX3/SLC1A5/COL1A2	7	0.411764705882353
BP	GO:0050818	regulation of coagulation	18/2252	74/18888	0.243243243243243	2.04013249483942	3.29841412673009	0.00223882876310706	0.0289132868040781	0.0240903744829026	TBXA2R/C1QTNF1/THBD/F11/ENPP4/NOS3/TSPAN8/PLAU/THBS1/CD36/EMILIN1/PLG/HRG/PROC/PDGFA/CPB2/PDGFRA/FGB	18	0.243243243243243
BP	GO:0009065	glutamine family amino acid catabolic process	9/2252	26/18888	0.346153846153846	2.90326547342533	3.57300316080758	0.00223972758746665	0.0289132868040781	0.0240903744829026	NOS3/NOS2/GLS2/GOT2/ADHFE1/ARG1/PRODH2/ASRGL1/DAO	9	0.346153846153846
BP	GO:0071280	cellular response to copper ion	9/2252	26/18888	0.346153846153846	2.90326547342533	3.57300316080758	0.00223972758746665	0.0289132868040781	0.0240903744829026	MT2A/MT1E/MT1F/DAXX/MT1H/MT1X/AQP1/MAP1LC3A/MT1A	9	0.346153846153846
BP	GO:0006586	indolalkylamine metabolic process	6/2252	13/18888	0.461538461538462	3.87102063123378	3.80983122368083	0.00232182746671691	0.0295384476924031	0.0246112547278179	IDO2/KMO/HAAO/TDO2/ACMSD/IL4I1	6	0.461538461538462
BP	GO:0006971	hypotonic response	6/2252	13/18888	0.461538461538462	3.87102063123378	3.80983122368083	0.00232182746671691	0.0295384476924031	0.0246112547278179	FBP1/PCK1/ITGA2/TSPO/STK39/TRPV4	6	0.461538461538462
BP	GO:0009068	aspartate family amino acid catabolic process	6/2252	13/18888	0.461538461538462	3.87102063123378	3.80983122368083	0.00232182746671691	0.0295384476924031	0.0246112547278179	MAT1A/AADAT/GOT2/RIDA/SDS/ASRGL1	6	0.461538461538462
BP	GO:0032530	regulation of microvillus organization	6/2252	13/18888	0.461538461538462	3.87102063123378	3.80983122368083	0.00232182746671691	0.0295384476924031	0.0246112547278179	ATP8B1/PLS1/TWF2/KLF5/CDHR2/USH1C	6	0.461538461538462
BP	GO:0051918	negative regulation of fibrinolysis	6/2252	13/18888	0.461538461538462	3.87102063123378	3.80983122368083	0.00232182746671691	0.0295384476924031	0.0246112547278179	THBD/PLAU/THBS1/PLG/HRG/CPB2	6	0.461538461538462
BP	GO:0060670	branching involved in labyrinthine layer morphogenesis	6/2252	13/18888	0.461538461538462	3.87102063123378	3.80983122368083	0.00232182746671691	0.0295384476924031	0.0246112547278179	RSPO3/GRHL2/ST14/IL10/SPINT2/SOCS3	6	0.461538461538462
BP	GO:0001823	mesonephros development	23/2252	104/18888	0.221153846153846	1.85486405246618	3.21633230179665	0.00233105699743981	0.0295384476924031	0.0246112547278179	BMPER/SFRP1/SMAD6/WNT11/TCF21/HS3ST3A1/GREB1L/SIX2/RET/SMAD7/CAT/SOX9/GDNF/BASP1/DCHS1/GPC3/FGFR1/EPCAM/EYA1/FOXJ1/SIX4/SIX1/MYC	23	0.221153846153846
BP	GO:0002027	regulation of heart rate	23/2252	104/18888	0.221153846153846	1.85486405246618	3.21633230179665	0.00233105699743981	0.0295384476924031	0.0246112547278179	ADRA1B/ADRA1A/EDNRB/KCNJ8/AVPR1A/ADRB1/SCN1B/KCNJ5/KCND3/CACNB2/TRPV1/KCNH6/GCH1/GJD3/CTNNA3/KCNE3/CACNA1D/DSG2/CASQ2/EDN2/SCN5A/PRKACA/SCN4B	23	0.221153846153846
BP	GO:0071900	regulation of protein serine/threonine kinase activity	48/2252	267/18888	0.179775280898876	1.50781327958169	3.07467638126971	0.00233918122801194	0.0295384476924031	0.0246112547278179	NTF3/CD24/CCNE2/GADD45A/PKIG/TENM1/TCIM/EZH2/GHR/CCNB1/CDC25C/CCNA2/MST1/TLR4/GTF2H1/CDKN2C/IL1B/TRIB1/THBS1/BLM/DUSP1/EGF/LTF/CCNB2/DUSP10/PLK1/ERBB2/PSRC1/SPRY2/THY1/PKIB/CCNF/CCND1/HTR2B/HMGA2/FGFR1/CRIPTO/CDC6/TNFRSF11A/UCHL1/PDGFA/CCNJL/SLC8A3/DIRAS3/PKMYT1/PRKAR2B/TNFSF11/CCNE1	48	0.179775280898876
BP	GO:0006942	regulation of striated muscle contraction	22/2252	98/18888	0.224489795918367	1.88284336825316	3.22384782925598	0.00235199795938494	0.0295384476924031	0.0246112547278179	EHD3/BMP10/ADRA1B/ADRA1A/TMEM38B/NR4A1/SMAD7/GSTM2/ATP1B1/MYL3/ATP1A1/CLIC2/CTNNA3/SLC8A3/DSG2/CASQ2/TNNI1/SCN5A/PRKACA/ADORA1/SCN4A/TRPV4	22	0.224489795918367
BP	GO:0071103	DNA conformation change	21/2252	92/18888	0.228260869565217	1.91447216001236	3.23498976784241	0.00235667619986627	0.0295384476924031	0.0246112547278179	BRIP1/RECQL4/MCM3/RFC4/PIF1/ZGRF1/RFC3/MCM4/CHTF18/MCM6/MCM2/GINS1/BLM/TOP2A/MCM5/MCM8/GINS4/DSCC1/RAD51/GTF2H2/CDC45	21	0.228260869565217
BP	GO:2000191	regulation of fatty acid transport	10/2252	31/18888	0.32258064516129	2.70555205408812	3.49663864065493	0.00236037635651144	0.0295384476924031	0.0246112547278179	ACSL1/EPRS1/CYP4A11/CYP4F2/IL1B/THBS1/PTGES/FABP3/TNFRSF11A/TNFSF11	10	0.32258064516129
BP	GO:0002021	response to dietary excess	11/2252	36/18888	0.305555555555556	2.56275902901125	3.45307315361776	0.00236228509234878	0.0295384476924031	0.0246112547278179	PPARGC1A/SORL1/RMI1/ADRB1/SLC25A25/RASAL2/TRPV1/PCSK1N/SGIP1/STK39/TRPV4	11	0.305555555555556
BP	GO:0034367	protein-containing complex remodeling	11/2252	36/18888	0.305555555555556	2.56275902901125	3.45307315361776	0.00236228509234878	0.0295384476924031	0.0246112547278179	LCAT/CETP/PLA2G5/LIPC/APOA4/APOA5/LIPG/APOA1/APOC1/APOC3/MPO	11	0.305555555555556
BP	GO:0048265	response to pain	11/2252	36/18888	0.305555555555556	2.56275902901125	3.45307315361776	0.00236228509234878	0.0295384476924031	0.0246112547278179	DBH/EDNRB/RET/THBS1/TRPV1/GCH1/P2RX3/TSPO/PRKCG/LPAR5/THBS4	11	0.305555555555556
BP	GO:0007369	gastrulation	38/2252	200/18888	0.19	1.5935701598579	3.10489467381256	0.00238337405939789	0.0297399305908584	0.0247791290517776	SFRP1/PLPP3/WNT11/MESP2/LAMA3/EPHA2/SCX/COL7A1/SIX2/ITGA2/APLNR/ETS2/TXNRD1/MESP1/FOXF1/AMOT/NR4A3/DUSP1/ATOH8/SNAI1/IL10/GPC3/KDM6B/MYADM/TLX2/DUSP4/HMGA2/FGFR1/TBX19/TAL1/EYA1/APOA1/IL1RN/SOX17/COL5A2/PRICKLE1/PRKACA/MIXL1	38	0.19
BP	GO:0045428	regulation of nitric oxide biosynthetic process	16/2252	63/18888	0.253968253968254	2.13008542671065	3.30563793756625	0.00240333399636493	0.0299265152005691	0.0249345902122861	ASS1/PTGIS/CX3CR1/HSP90AB1/PTGS2/ASL/TLR4/HBB/IL1B/CD36/TRPV1/IL10/CLU/AGXT2/TSPO/RGN	16	0.253968253968254
BP	GO:1903532	positive regulation of secretion by cell	51/2252	288/18888	0.177083333333333	1.48523534635879	3.05304656469505	0.00242363007437619	0.0300715644491885	0.0250554443628842	CXCL12/KMO/PFKFB2/ANG/C1QTNF1/GOLPH3L/CFTR/SPP1/SYT10/TGFB3/MYB/GCK/AVPR1A/TLR4/GDNF/GPR158/CASR/F2RL2/PRKCB/IL1B/SMPD3/UNC13B/RBP4/AACS/S100A10/CD33/ACSL4/INHA/PCSK1/PTGES/GHRHR/RAB27B/FFAR2/FGFR1/TNFRSF11A/HLA-F/KCNN4/CPB2/PLCB1/TFR2/FGB/SYT1/PDX1/IGF1/TNFSF11/PRKACA/ABAT/RASL10B/EXPH5/OR51E2/NMB	51	0.177083333333333
BP	GO:0046890	regulation of lipid biosynthetic process	36/2252	187/18888	0.192513368983957	1.61465031677131	3.1078333684053	0.00242504501664863	0.0300715644491885	0.0250554443628842	THRSP/MFSD2A/BMP5/PCK1/CCN1/PRMT3/IGF1R/LPGAT1/ACADVL/HTR2A/AQP8/CCDC3/PTGS2/AVPR1A/ABCG4/EGR1/IL1B/CYP7A1/ATP1A1/SNAI1/AKR1C3/APOA4/BRCA1/TSPO/HTR2B/LPCAT1/APOA5/HSD17B13/NR1D1/FABP3/APOC1/SIK1/APOC3/PDGFA/RGN/PDK4	36	0.192513368983957
BP	GO:0033674	positive regulation of kinase activity	53/2252	303/18888	0.174917491749175	1.46706997520356	3.01552691594428	0.00264777188610666	0.0327654918493986	0.0273000082666898	NTF3/CD24/KIF14/TEK/ANG/CD4/NRG1/TENM1/CCN1/TCIM/EPHA2/CENPE/IGF1R/EZH2/RET/ECT2/GHR/DOK7/HSP90AB1/DAXX/TLR4/LTK/LRP8/ADRA2B/IL1B/THBS1/EGF/CLSPN/LTF/KDR/FLT4/DDR2/NTRK2/ERBB2/AXL/PSRC1/CCND1/HTR2B/HMGA2/FGFR1/TPX2/CRIPTO/TNFRSF11A/CHRNA3/CSF1R/PDGFA/ADRA2C/PDGFRA/IGF1/TNFSF11/EEF1A2/ERBB4/MAPT	53	0.174917491749175
BP	GO:0032467	positive regulation of cytokinesis	13/2252	47/18888	0.276595744680851	2.31986697403726	3.33325349832879	0.00266529203326528	0.0327735951946921	0.0273067599246389	KIF14/RACGAP1/SSTR5/IGF1R/ECT2/CDCA8/INCENP/BIRC5/KIF20B/MAP10/CDC6/AURKB/KIF23	13	0.276595744680851
BP	GO:0060711	labyrinthine layer development	13/2252	47/18888	0.276595744680851	2.31986697403726	3.33325349832879	0.00266529203326528	0.0327735951946921	0.0273067599246389	RSPO3/BMP5/CCN1/WNT2/GRHL2/ST14/IL10/JUNB/WNT7B/PLG/SPINT2/GGNBP2/SOCS3	13	0.276595744680851
BP	GO:0140353	lipid export from cell	13/2252	47/18888	0.276595744680851	2.31986697403726	3.33325349832879	0.00266529203326528	0.0327735951946921	0.0273067599246389	C1QTNF1/KDM5B/SPP1/MYB/PTGS2/NOS2/IL1B/ABCC4/PTGES/TSPO/TNFRSF11A/TNFSF11/NMB	13	0.276595744680851
BP	GO:0001508	action potential	30/2252	149/18888	0.201342281879195	1.68870027537044	3.10521312133343	0.00267101077232159	0.0327735951946921	0.0273067599246389	GNA14/ADRA1A/KCNJ8/KCNN2/SCN1B/KCNJ5/KCND3/ATP1B1/CACNB2/CD36/ATP1A1/GPR88/NTRK2/KCNH6/CTNNA3/CNR1/KCNE3/CACNA1D/TBX18/ANK3/SCN1A/CLDN19/ABCC9/DSG2/SCN5A/SCN4B/KCNJ11/SCN4A/KCNC2/MTNR1B	30	0.201342281879195
BP	GO:1904029	regulation of cyclin-dependent protein kinase activity	19/2252	81/18888	0.234567901234568	1.96737056772581	3.21008730713209	0.0026800004233856	0.0327735951946921	0.0273067599246389	CCNE2/GADD45A/CCNB1/CDC25C/HSP90AB1/CCNA2/GTF2H1/CDKN2C/BLM/CCNB2/PLK1/PSRC1/CCNF/CCND1/CDC6/CCNJL/DIRAS3/PKMYT1/CCNE1	19	0.234567901234568
BP	GO:0086065	cell communication involved in cardiac conduction	15/2252	58/18888	0.258620689655172	2.16910638819134	3.28083279704118	0.00268132642633502	0.0327735951946921	0.0273067599246389	ATP1B2/KCNN2/SCN1B/KCNJ5/ATP1B1/CACNB2/ATP1A1/CTNNA3/CACNA1D/TBX18/DSG2/CASQ2/SCN5A/PRKACA/SCN4B	15	0.258620689655172
BP	GO:0003007	heart morphogenesis	48/2252	269/18888	0.178438661710037	1.49660277192681	3.01820219629416	0.00272896556334604	0.0332878105553455	0.0277352010315577	BMP10/GATA5/ZFPM2/TEK/SMAD6/ENG/WNT11/BMP5/NRG1/MESP2/CCN1/NPY5R/STIL/SMAD7/OLFM1/TH/APLNR/WNT2/NPY1R/GRHL2/KCNJ8/COL2A1/TNNT2/SOX9/NSD2/MESP1/NOS3/FOXF1/MYL3/HAND2/DCHS1/RBP4/SNAI1/FLRT2/DNAH11/HTR2B/ALDH1A2/CPE/TBX19/LRP2/EYA1/SOX17/SIX1/PRICKLE1/ABCC9/TNNI1/TMEM100/VANGL2	48	0.178438661710037
BP	GO:0009713	catechol-containing compound biosynthetic process	8/2252	22/18888	0.363636363636364	3.04989504279025	3.53951924462948	0.00275078208306793	0.0334175294928801	0.0278432820603217	DBH/ALDH2/TH/HAND2/GCH1/NR4A2/DAO/GPR37	8	0.363636363636364
BP	GO:0042423	catecholamine biosynthetic process	8/2252	22/18888	0.363636363636364	3.04989504279025	3.53951924462948	0.00275078208306793	0.0334175294928801	0.0278432820603217	DBH/ALDH2/TH/HAND2/GCH1/NR4A2/DAO/GPR37	8	0.363636363636364
BP	GO:0034284	response to monosaccharide	40/2252	215/18888	0.186046511627907	1.56041141724152	3.04060764647419	0.00276749634221722	0.0334844648531019	0.0278990521948214	CLTRN/PFKFB2/MAFA/PCK1/REG3A/PAX6/CFTR/IGF1R/SLC29A1/PRKAA2/ITGA2/RMI1/TH/PTGS2/GCK/CAT/SLC26A6/EGR1/CASR/PRKCB/SLC39A14/THBS1/UNC13B/RASAL2/CYP7A1/TIAM1/ILDR2/GJD3/ABCA12/PCSK1/NR1D1/COL6A2/CPB2/PLCB1/EPHA5/PDX1/PRKACA/GYS2/KCNJ11/BRSK2	40	0.186046511627907
BP	GO:1901888	regulation of cell junction assembly	40/2252	215/18888	0.186046511627907	1.56041141724152	3.04060764647419	0.00276749634221722	0.0334844648531019	0.0278990521948214	SLITRK6/SFRP1/GDF2/EFNB3/TEK/LRRN3/EPHB1/EPHA2/ADGRB3/APLNR/GPBAR1/RAP2A/CLSTN2/LRRN1/IL1RAPL2/IL1B/THBS1/PTPN13/KDR/NTRK2/SNAI1/S100A10/PTPRS/FLRT2/NECTIN1/ABI3/THY1/RAB17/HRG/CUX2/EPHA3/SIX4/LRFN4/SIX1/LRRTM2/CLDN19/COL16A1/PRKACA/ICAM5/LZTS1	40	0.186046511627907
BP	GO:0030072	peptide hormone secretion	44/2252	242/18888	0.181818181818182	1.52494752139512	3.02393157595469	0.00278130202395827	0.0335835195903002	0.0279815839986105	SFRP1/CRHBP/CLTRN/PFKFB2/MAFA/SSTR5/CFTR/FOXO1/GCK/NOS2/CASR/F2RL2/PRKCB/IL1B/SMPD3/RBP4/CPT1A/AACS/TIAM1/ILDR2/ACSL4/ABCA12/CNR1/AQP1/GHRHR/CPE/FFAR2/NR1D1/IL1RN/FAM3B/PLCB1/TFR2/EPHA5/RIMS2/FGB/PDX1/TNFSF11/PRKACA/ABAT/KCNJ11/TRPV4/RASL10B/MTNR1B/BRSK2	44	0.181818181818182
BP	GO:0014046	dopamine secretion	12/2252	42/18888	0.285714285714286	2.39634610504948	3.33310777877646	0.00285799546705327	0.0344399977955189	0.0286951964232364	CXCL12/HTR2A/SYT10/GDNF/SNCG/SYT13/PRKCB/CNR1/GRM2/SYT1/ABAT/GNAT1	12	0.285714285714286
BP	GO:1905954	positive regulation of lipid localization	24/2252	112/18888	0.214285714285714	1.79725957878711	3.11349696190617	0.00294971790251498	0.0354737704292395	0.029556529485965	CETP/C1QTNF1/ACSL1/SPP1/LRAT/MYB/CYP4A11/ABCG4/CYP4F2/IL1B/CD36/ABCA8/ABCA12/PTGES/FABP3/HILPDA/TNFRSF11A/LIPG/PON1/APOA1/CYP8B1/TNFSF11/PLIN2/NMB	24	0.214285714285714
BP	GO:0050819	negative regulation of coagulation	14/2252	53/18888	0.264150943396226	2.21548979523442	3.26022570279757	0.00297116901333621	0.0356599943628726	0.0297116901333621	C1QTNF1/THBD/F11/NOS3/TSPAN8/PLAU/THBS1/PLG/HRG/PROC/PDGFA/CPB2/PDGFRA/FGB	14	0.264150943396226
BP	GO:0014059	regulation of dopamine secretion	11/2252	37/18888	0.297297297297297	2.4934952714704	3.34563643157105	0.00300498381006578	0.0358931302063632	0.0299059374983585	CXCL12/HTR2A/SYT10/GDNF/SNCG/SYT13/PRKCB/CNR1/GRM2/SYT1/ABAT	11	0.297297297297297
BP	GO:0019755	one-carbon compound transport	9/2252	27/18888	0.333333333333333	2.79573712255773	3.43544905505511	0.00300860937483486	0.0358931302063632	0.0299059374983585	AQP3/AQP8/UPK3A/SLC14A1/HBB/AQP7/HBA2/AQP1/HBA1	9	0.333333333333333
BP	GO:0060669	embryonic placenta morphogenesis	9/2252	27/18888	0.333333333333333	2.79573712255773	3.43544905505511	0.00300860937483486	0.0358931302063632	0.0299059374983585	RSPO3/BMP5/CCN1/GRHL2/ST14/IL10/WNT7B/SPINT2/SOCS3	9	0.333333333333333
BP	GO:0001704	formation of primary germ layer	27/2252	131/18888	0.206106870229008	1.72866188494027	3.07908188691839	0.00301775406985116	0.0359305101105585	0.02993708220689	WNT11/MESP2/LAMA3/EPHA2/SCX/COL7A1/SIX2/ITGA2/ETS2/TXNRD1/MESP1/FOXF1/DUSP1/ATOH8/SNAI1/KDM6B/TLX2/DUSP4/HMGA2/FGFR1/TBX19/TAL1/EYA1/SOX17/COL5A2/PRKACA/MIXL1	27	0.206106870229008
BP	GO:0001707	mesoderm formation	18/2252	76/18888	0.236842105263158	1.98644479760681	3.1703216408989	0.00306244953690899	0.0362821724496784	0.0302300851262169	WNT11/MESP2/EPHA2/SCX/SIX2/ITGA2/TXNRD1/MESP1/FOXF1/SNAI1/KDM6B/TLX2/HMGA2/FGFR1/TBX19/TAL1/EYA1/PRKACA	18	0.236842105263158
BP	GO:0046470	phosphatidylcholine metabolic process	18/2252	76/18888	0.236842105263158	1.98644479760681	3.1703216408989	0.00306244953690899	0.0362821724496784	0.0302300851262169	LCAT/CETP/MFSD2A/SLC44A3/PEMT/PCYT1B/LPGAT1/PLAAT3/PLA2G5/TMEM86B/LIPC/APOA4/LPCAT1/PLA2G4C/FABP3/PON1/APOA1/APOC1	18	0.236842105263158
BP	GO:0006734	NADH metabolic process	10/2252	32/18888	0.3125	2.62100355239787	3.3765672076796	0.00307157089836662	0.0362821724496784	0.0302300851262169	ENO3/NQO1/GPD2/GCK/PGK1/NUDT17/GPD1/ALDOB/HK3/HK2	10	0.3125
BP	GO:0060219	camera-type eye photoreceptor cell differentiation	10/2252	32/18888	0.3125	2.62100355239787	3.3765672076796	0.00307157089836662	0.0362821724496784	0.0302300851262169	SAMD11/CABP4/SOX9/PROM1/NTRK2/THY1/RORB/SDK2/USH1C/GNAT1	10	0.3125
BP	GO:0072524	pyridine-containing compound metabolic process	33/2252	170/18888	0.194117647058824	1.62810573607773	3.02669546593588	0.00312757959103113	0.0368070647463255	0.030667422191183	IDO2/ALPL/KMO/PFKFB2/NOCT/FBP1/PTGIS/TP53I3/ENO3/NQO1/HTR2A/PRKAA2/NNMT/GPD2/GCK/DCXR/PGK1/SHPK/HAAO/ASPDH/NUDT17/GPD1/ALDOB/SLC4A1/HK3/CBFA2T3/HK2/HKDC1/ACMSD/PNP/IGF1/PRKACA/FMO2	33	0.194117647058824
BP	GO:0022612	gland morphogenesis	26/2252	125/18888	0.208	1.74453996447602	3.07279161349218	0.0031283233881769	0.0368070647463255	0.030667422191183	SFRP1/HGF/ESR1/PAX6/EPHA2/KDM5B/SOSTDC1/NRG3/TGFB3/PGR/SOX9/MDK/RXFP1/NTN4/SCRIB/FGFR1/ID4/CSF1R/HPN/HOXA13/PDGFA/CPB2/SULF1/FGL1/EDAR/PLAG1	26	0.208
BP	GO:0038066	p38MAPK cascade	15/2252	59/18888	0.254237288135593	2.13234187313725	3.20502316625907	0.00320642525113026	0.0376518737249618	0.0313713118872863	HGF/GADD45B/ZFP36/GADD45A/KCNJ8/GDF6/IL1B/HAND2/DUSP1/DUSP10/GADD45G/MAP1LC3A/PER1/MAPK11/STK39	15	0.254237288135593
BP	GO:0010212	response to ionizing radiation	28/2252	138/18888	0.202898550724638	1.70175303112209	3.04413866817282	0.0032376132125532	0.0377124934930842	0.0314218199089107	SFRP1/DCUN1D3/XRCC2/EEF1D/GADD45A/INTS7/MSH2/THBD/FIGNL1/PRKDC/BARD1/ECT2/RRM1/EGR1/FANCD2/CHEK2/BLM/RAD51AP1/BRCA1/CXCL10/RAD54L/TSPYL5/BAK1/EYA1/RAD51/BRCA2/MYC/TICRR	28	0.202898550724638
BP	GO:0032964	collagen biosynthetic process	13/2252	48/18888	0.270833333333333	2.27153641207815	3.24526524043869	0.00326317533590218	0.0377124934930842	0.0314218199089107	SUCO/ENG/CYGB/RCN3/SCX/TGFB3/ITGA2/MYB/CYP7A1/EMILIN1/DDR2/ADAMTS3/PCOLCE	13	0.270833333333333
BP	GO:0045776	negative regulation of blood pressure	13/2252	48/18888	0.270833333333333	2.27153641207815	3.24526524043869	0.00326317533590218	0.0377124934930842	0.0314218199089107	PRCP/ADRA1A/GPR37L1/ADRB1/NOS3/NOS2/TRPV1/GCH1/CNR1/ABCC9/ADORA1/ABAT/DRD5	13	0.270833333333333
BP	GO:0046189	phenol-containing compound biosynthetic process	13/2252	48/18888	0.270833333333333	2.27153641207815	3.24526524043869	0.00326317533590218	0.0377124934930842	0.0314218199089107	DBH/ALDH2/TH/OPN3/TPH1/HAND2/GCH1/NR4A2/SLC7A11/DAO/GPR37/CDH3/TYRP1	13	0.270833333333333
BP	GO:0010755	regulation of plasminogen activation	7/2252	18/18888	0.388888888888889	3.26169330965068	3.53203699035007	0.00326837403871802	0.0377124934930842	0.0314218199089107	CLEC3B/MELTF/PLAU/THBS1/S100A10/HPN/CPB2	7	0.388888888888889
BP	GO:0020027	hemoglobin metabolic process	7/2252	18/18888	0.388888888888889	3.26169330965068	3.53203699035007	0.00326837403871802	0.0377124934930842	0.0314218199089107	ABCB10/CAT/INHA/HPX/SLC6A9/ALAS1/ALAS2	7	0.388888888888889
BP	GO:0051917	regulation of fibrinolysis	7/2252	18/18888	0.388888888888889	3.26169330965068	3.53203699035007	0.00326837403871802	0.0377124934930842	0.0314218199089107	THBD/F11/PLAU/THBS1/PLG/HRG/CPB2	7	0.388888888888889
BP	GO:0072189	ureter development	7/2252	18/18888	0.388888888888889	3.26169330965068	3.53203699035007	0.00326837403871802	0.0377124934930842	0.0314218199089107	RET/SOX9/FOXF1/ALDH1A2/TBX18/SOX17/SIX1	7	0.388888888888889
BP	GO:0090036	regulation of protein kinase C signaling	7/2252	18/18888	0.388888888888889	3.26169330965068	3.53203699035007	0.00326837403871802	0.0377124934930842	0.0314218199089107	WNT11/ADRA1A/SEZ6L/AKAP12/FLT4/MYADM/SEZ6	7	0.388888888888889
BP	GO:0019730	antimicrobial humoral response	27/2252	132/18888	0.204545454545455	1.71556596156951	3.03534286195978	0.0033723732576292	0.038675755404548	0.032224403867266	CXCL14/ANG/REG3A/H2BC8/LYZ/COLEC11/RNASE4/CXCL2/H2BC11/DMBT1/PRSS3/TSLP/LTF/CXCL11/CXCL10/HRG/SLPI/REG3G/IGHA2/FGB/SPINK5/PI3/H2BC21/NCR3LG1/RNASE7/PPBP/CAMP	27	0.204545454545455
BP	GO:0080164	regulation of nitric oxide metabolic process	16/2252	65/18888	0.246153846153846	2.06454433665801	3.16313143712023	0.00337773871861704	0.038675755404548	0.032224403867266	ASS1/PTGIS/CX3CR1/HSP90AB1/PTGS2/ASL/TLR4/HBB/IL1B/CD36/TRPV1/IL10/CLU/AGXT2/TSPO/RGN	16	0.246153846153846
BP	GO:1904036	negative regulation of epithelial cell apoptotic process	16/2252	65/18888	0.246153846153846	2.06454433665801	3.16313143712023	0.00337773871861704	0.038675755404548	0.032224403867266	TERT/TEK/PKHD1/NPC1/IGF1R/PRKAA2/MDK/ANGPTL4/HAND2/KDR/CDH5/ITGB3BP/SCG2/NDNF/FGB/PDX1	16	0.246153846153846
BP	GO:1905330	regulation of morphogenesis of an epithelium	16/2252	65/18888	0.246153846153846	2.06454433665801	3.16313143712023	0.00337773871861704	0.038675755404548	0.032224403867266	SFRP1/HGF/ESR1/SIX2/WNT2/SOX9/MDK/GDNF/EGF/NTN4/CXCL10/FGFR1/SIX4/SIX1/PDGFA/SULF1	16	0.246153846153846
BP	GO:0032963	collagen metabolic process	23/2252	107/18888	0.214953271028037	1.80285851828489	3.06416945820548	0.00341803481982717	0.0390623214495354	0.0325464883417578	P3H2/SUCO/TNXB/ENG/CYGB/RCN3/SCX/CTSL/TGFB3/ADAMTS2/ITGA2/MYB/TNS2/MFAP4/SMPD3/CYP7A1/EMILIN1/DDR2/MMP23B/MMP12/COL1A2/ADAMTS3/PCOLCE	23	0.214953271028037
BP	GO:0030856	regulation of epithelial cell differentiation	33/2252	171/18888	0.192982456140351	1.61858464990184	2.98964967687686	0.00344219960508375	0.0392634103808885	0.0327140344147272	GDF2/CD24/ZFP36/PTCH2/AQP3/REG3A/PAX6/SULT2B1/SIX2/EZH2/SFN/SOX9/MESP1/GDNF/PROM1/IL1B/ATOH8/ALOX15B/AJAP1/CD109/CDH5/MAFF/SPRY2/TRIM16/ABCA12/CCND1/FST/FOXJ1/PROC/REG3G/PLCB1/TMEM100/KRT36	33	0.192982456140351
BP	GO:0043270	positive regulation of monoatomic ion transport	39/2252	211/18888	0.184834123222749	1.55024285942774	2.95721779591222	0.00348610973255034	0.0396885292789588	0.0330682408916204	LRRC55/CXCL12/TRPV3/FHL1/P2RY12/CCL2/CFTR/ATP1B2/APLNR/STAC/SCN1B/GSTM2/ATP1B1/CACNB2/CCR1/CASR/LGALS3/GRM6/THY1/ACTN2/FXYD1/RGS7/CXCL11/CACNA1D/P2RX3/CXCL10/TSPO/BAK1/GJC2/KCNN4/ANK3/STK39/SCN5A/CNTN1/ADORA1/SCN4B/MS4A1/KCNC2/TESC	39	0.184834123222749
BP	GO:0033555	multicellular organismal response to stress	21/2252	95/18888	0.221052631578947	1.85401514443302	3.07022741528491	0.00354725938992325	0.040224155673785	0.0335145215418186	BRINP1/DBH/EDNRB/RET/ADRB1/MDK/THBS1/RAG1/TRPV1/GCH1/GABRA5/P2RX3/TSPO/NR2E1/NR4A2/LRP11/TMEM74/PRKCG/LPAR5/KIAA0319/THBS4	21	0.221052631578947
BP	GO:0035914	skeletal muscle cell differentiation	18/2252	77/18888	0.233766233766234	1.9606468132223	3.10773797493589	0.00356041251805033	0.040224155673785	0.0335145215418186	EPHB1/SCX/BCL9/NR4A1/RBM24/FOS/EGR1/ATF3/KLF5/MAFF/MEGF10/ANKRD33/SIX4/SIX1/B4GALNT2/KLHL41/EGR2/MYOG	18	0.233766233766234
BP	GO:0048146	positive regulation of fibroblast proliferation	14/2252	54/18888	0.259259259259259	2.17446220643379	3.17984440853808	0.00357908210044891	0.040224155673785	0.0335145215418186	NGFR/ESR1/MYB/CCNB1/WNT2/CCNA2/DDR2/E2F1/AQP1/CDC6/PDGFA/PDGFRA/IGF1/MYC	14	0.259259259259259
BP	GO:0120193	tight junction organization	19/2252	83/18888	0.228915662650602	1.91996404802157	3.09039832865777	0.0035874430484947	0.040224155673785	0.0335145215418186	GDF2/WNT11/EPHA2/MPDZ/TGFB3/ECT2/GPBAR1/GRHL2/MPP7/CLDN15/SNAI1/CDH5/SVEP1/CLDN20/CLDN19/CLDN18/CLDN4/PRKACA/CLDN34	19	0.228915662650602
BP	GO:0016102	diterpenoid biosynthetic process	5/2252	10/18888	0.5	4.19360568383659	3.71658893062643	0.00360045562748452	0.040224155673785	0.0335145215418186	PRMT3/ALDH8A1/RBP1/AKR1C3/ALDH1A2	5	0.5
BP	GO:0030638	polyketide metabolic process	5/2252	10/18888	0.5	4.19360568383659	3.71658893062643	0.00360045562748452	0.040224155673785	0.0335145215418186	SULT1C4/CBR4/AKR1C3/AKR1C4/AKR1B10	5	0.5
BP	GO:0030647	aminoglycoside antibiotic metabolic process	5/2252	10/18888	0.5	4.19360568383659	3.71658893062643	0.00360045562748452	0.040224155673785	0.0335145215418186	CBR4/SLC34A1/AKR1C3/AKR1C4/AKR1B10	5	0.5
BP	GO:0044598	doxorubicin metabolic process	5/2252	10/18888	0.5	4.19360568383659	3.71658893062643	0.00360045562748452	0.040224155673785	0.0335145215418186	SULT1C4/CBR4/AKR1C3/AKR1C4/AKR1B10	5	0.5
BP	GO:0051307	meiotic chromosome separation	5/2252	10/18888	0.5	4.19360568383659	3.71658893062643	0.00360045562748452	0.040224155673785	0.0335145215418186	NCAPH/KNL1/ZWINT/TTK/ESPL1	5	0.5
BP	GO:0060068	vagina development	5/2252	10/18888	0.5	4.19360568383659	3.71658893062643	0.00360045562748452	0.040224155673785	0.0335145215418186	ESR1/RBP4/AXL/BAK1/LRP2	5	0.5
BP	GO:0035296	regulation of tube diameter	30/2252	152/18888	0.197368421052632	1.65537066467234	2.98477487549487	0.0036413346545711	0.0402439885215347	0.0335310461497813	TBXA2R/DBH/ADRA1B/ITGA9/ADRA1A/SCNN1B/EDNRB/HTR2A/KCNJ8/PTGS2/AVPR1A/ADRB1/NOS3/HBB/CASR/ADRA2B/UTS2B/GCH1/TBXAS1/SVEP1/NPR1/HTR2B/CRP/ADRA2C/FGB/EDN2/ADORA1/VSTM4/MTNR1B/DRD5	30	0.197368421052632
BP	GO:0072073	kidney epithelium development	30/2252	152/18888	0.197368421052632	1.65537066467234	2.98477487549487	0.0036413346545711	0.0402439885215347	0.0335310461497813	BMPER/SFRP1/CD24/SMAD6/WNT11/TCF21/HS3ST3A1/EDNRB/GREB1L/SIX2/RET/SMAD7/CAT/SOX9/CXCR2/GDNF/BASP1/PROM1/DCHS1/GPC3/WNT7B/AQP1/ACAT1/FGFR1/EPCAM/EYA1/FOXJ1/SIX4/SIX1/MYC	30	0.197368421052632
BP	GO:0097746	blood vessel diameter maintenance	30/2252	152/18888	0.197368421052632	1.65537066467234	2.98477487549487	0.0036413346545711	0.0402439885215347	0.0335310461497813	TBXA2R/DBH/ADRA1B/ITGA9/ADRA1A/SCNN1B/EDNRB/HTR2A/KCNJ8/PTGS2/AVPR1A/ADRB1/NOS3/HBB/CASR/ADRA2B/UTS2B/GCH1/TBXAS1/SVEP1/NPR1/HTR2B/CRP/ADRA2C/FGB/EDN2/ADORA1/VSTM4/MTNR1B/DRD5	30	0.197368421052632
BP	GO:0001833	inner cell mass cell proliferation	6/2252	14/18888	0.428571428571429	3.59451915757422	3.5729764334202	0.00365609599584964	0.0402439885215347	0.0335310461497813	NDEL1/NCAPG2/GINS1/CHEK1/GINS4/BRCA2	6	0.428571428571429
BP	GO:0033700	phospholipid efflux	6/2252	14/18888	0.428571428571429	3.59451915757422	3.5729764334202	0.00365609599584964	0.0402439885215347	0.0335310461497813	ABCA12/APOA4/APOA5/APOA1/APOC1/APOC3	6	0.428571428571429
BP	GO:0035630	bone mineralization involved in bone maturation	6/2252	14/18888	0.428571428571429	3.59451915757422	3.5729764334202	0.00365609599584964	0.0402439885215347	0.0335310461497813	PHOSPHO1/LTF/RFLNB/RFLNA/ZNF664-RFLNA/IGF1	6	0.428571428571429
BP	GO:0061469	regulation of type B pancreatic cell proliferation	6/2252	14/18888	0.428571428571429	3.59451915757422	3.5729764334202	0.00365609599584964	0.0402439885215347	0.0335310461497813	SFRP1/NR4A1/NR4A3/NR1D1/PDX1/SGPP2	6	0.428571428571429
BP	GO:0098883	synapse pruning	6/2252	14/18888	0.428571428571429	3.59451915757422	3.5729764334202	0.00365609599584964	0.0402439885215347	0.0335310461497813	ADGRB3/C1QC/C1QB/CX3CR1/C1QL1/PLXNC1	6	0.428571428571429
BP	GO:0048565	digestive tract development	27/2252	133/18888	0.203007518796992	1.70266696937726	2.9919756350477	0.0037615879253868	0.0413290643934502	0.0344351247581366	SFRP1/SFRP5/GATA5/ASS1/AGR2/WNT11/TCF21/EDNRB/SIX2/RET/TGFB3/SOX9/FOXF1/ID2/SLC4A2/SPDEF/DCHS1/KLF5/PYY/ALDH1A2/SOX17/HOXA13/PTK6/PDGFRA/CLDN18/PDX1/MIXL1	27	0.203007518796992
BP	GO:0002385	mucosal immune response	11/2252	38/18888	0.289473684210526	2.42787697485276	3.24166505159491	0.00378101760127311	0.0413403327277503	0.0344445134656511	H2BC8/CD160/H2BC11/GP2/NOS2/LTF/APOA4/RAB17/FFAR2/H2BC21/CAMP	11	0.289473684210526
BP	GO:2000193	positive regulation of fatty acid transport	8/2252	23/18888	0.347826086956522	2.91729091049502	3.38504739708324	0.00378238302205494	0.0413403327277503	0.0344445134656511	ACSL1/CYP4A11/CYP4F2/IL1B/PTGES/FABP3/TNFRSF11A/TNFSF11	8	0.347826086956522
BP	GO:0009266	response to temperature stimulus	33/2252	172/18888	0.191860465116279	1.60917427403032	2.95284388711432	0.00378336322604641	0.0413403327277503	0.0344445134656511	CXCL12/NGFR/TRPV3/PLAC8/SCARA5/EPHB1/TCIM/PLIN1/ACADVL/HTR2A/FOXO1/HSP90AB1/PTGS2/STAC/ADRB1/NOS3/DAXX/HSPB6/THBS1/TRPV1/ACADM/P2RX3/CXCL10/HTR2B/PCSK1N/LRP11/HSPA1A/IGF1/IER5/PRKACA/ADORA1/TRPV4/MAPT	33	0.191860465116279
BP	GO:0009913	epidermal cell differentiation	44/2252	246/18888	0.178861788617886	1.50015162673829	2.9051209270423	0.00381267540497893	0.0415846001743778	0.0346480356145895	SLITRK6/KAZN/TMEM132E/ZFP36/PTCH2/AQP3/REG3A/PAX6/EPHA2/CDH23/SULT2B1/EZH2/GRHL2/KRT86/SFN/TECTA/OPN3/TCHH/PLS1/LHFPL5/ST14/ALOX15B/SCRIB/CD109/AKR1C3/MAFF/TRIM16/ABCA12/ANKRD24/USH2A/FGFR1/KRT81/KRT17/PDZD7/REG3G/WHRN/USH1C/SPINK5/GSDME/TMC1/EXPH5/CDH3/KRT36/KRT16	44	0.178861788617886
BP	GO:0006006	glucose metabolic process	36/2252	192/18888	0.1875	1.57260213143872	2.93406987489843	0.0038256480537976	0.0416500881922555	0.0347025998322624	PFKFB2/IGFBP4/FBP1/C1QTNF1/PCK1/ENO3/PPARGC1A/FOXO1/NNMT/NPY1R/GCK/MST1/DCXR/MLYCD/PGK1/SLC39A14/TFF3/ACADM/RBP4/ATF3/CPT1A/GPD1/ALDOB/PPP1R3G/SDS/SLC37A4/HK3/SIK1/HK2/HKDC1/PDX1/RGN/IGF1/PRKACA/PDK4/KCNJ11	36	0.1875
BP	GO:0006641	triglyceride metabolic process	23/2252	108/18888	0.212962962962963	1.78616538385633	3.01452734955057	0.00386374036695916	0.0419883203151181	0.0349844127771939	CETP/TNXB/THRSP/MFSD2A/PCK1/ACSL1/AGPAT2/LPGAT1/SORL1/CAT/PLAAT3/PCSK9/CPT1A/MOGAT2/LIPC/APOA4/APOA5/LIPG/APOC1/SIK1/APOC3/RGN/MOGAT3	23	0.212962962962963
BP	GO:0003206	cardiac chamber morphogenesis	26/2252	127/18888	0.204724409448819	1.71706689416931	2.98314778235762	0.00391820091189107	0.0425028799462303	0.0354131407281625	BMP10/ZFPM2/TEK/SMAD6/ENG/WNT11/BMP5/NRG1/CCN1/NPY5R/SMAD7/APLNR/WNT2/GRHL2/TNNT2/NSD2/MESP1/NOS3/FOXF1/MYL3/HAND2/RBP4/DNAH11/CPE/LRP2/TNNI1	26	0.204724409448819
BP	GO:0006817	phosphate ion transport	9/2252	28/18888	0.321428571428571	2.69588936818067	3.30405232453405	0.00397129342531803	0.0426549457644619	0.0355398410418304	SLC17A1/SLC34A1/SLC34A3/FGFR1/SLC17A3/SLC37A4/FGF23/SLC34A2/SLC17A7	9	0.321428571428571
BP	GO:0010039	response to iron ion	9/2252	28/18888	0.321428571428571	2.69588936818067	3.30405232453405	0.00397129342531803	0.0426549457644619	0.0355398410418304	HAMP/TFF1/CYBRD1/TFRC/FXN/MAP1LC3A/TFR2/PDX1/ABAT	9	0.321428571428571
BP	GO:0014047	glutamate secretion	9/2252	28/18888	0.321428571428571	2.69588936818067	3.30405232453405	0.00397129342531803	0.0426549457644619	0.0355398410418304	KMO/NPY5R/SLC38A2/KCNJ8/AVPR1A/TRPV1/NTRK2/GRM2/ADORA1	9	0.321428571428571
BP	GO:0042634	regulation of hair cycle	9/2252	28/18888	0.321428571428571	2.69588936818067	3.30405232453405	0.00397129342531803	0.0426549457644619	0.0355398410418304	NGFR/TRPV3/TERT/FERMT1/EPS8L3/FST/PER1/KRT17/CDH3	9	0.321428571428571
BP	GO:0044342	type B pancreatic cell proliferation	9/2252	28/18888	0.321428571428571	2.69588936818067	3.30405232453405	0.00397129342531803	0.0426549457644619	0.0355398410418304	SFRP1/DACH1/IGFBP4/NR4A1/NR4A3/NR1D1/RASGRF1/PDX1/SGPP2	9	0.321428571428571
BP	GO:0015800	acidic amino acid transport	16/2252	66/18888	0.242424242424242	2.03326336186016	3.09379362904053	0.00397503844584328	0.0426549457644619	0.0355398410418304	KMO/NPY5R/SLC38A2/KCNJ8/AVPR1A/SLC25A18/KCNJ10/TRPV1/SLC1A4/NTRK2/SLC6A13/GRM2/SLC7A11/ADORA1/ABAT/SLC17A7	16	0.242424242424242
BP	GO:0010721	negative regulation of cell development	50/2252	288/18888	0.173611111111111	1.45611308466548	2.86981254910632	0.00399813655287999	0.0428206094726283	0.0356778710345807	SFRP1/BRINP1/EFNB3/LHX2/DAB1/PAX6/EDNRB/C1QC/SPP1/FGL2/SMAD7/SORL1/GPR37L1/MDK/TLR4/ID2/SLC4A2/GPR55/IL1B/TRIB1/FCGR2B/TRPV1/LTF/DUSP10/RFLNB/PAEP/PTPRS/ERBB2/TLX2/THY1/INHA/SPART/RFLNA/ZNF664-RFLNA/TSPO/BCL11A/NR2E1/ID4/NR1D1/LRP4/FOXJ1/TMEM178A/SEMA4F/SEMA6D/CLDN18/MAP2/IGF1/MYC/TRPC5/KIAA0319	50	0.173611111111111
BP	GO:0030900	forebrain development	67/2252	408/18888	0.16421568627451	1.37731167067182	2.83478785937455	0.00400480520247603	0.0428206094726283	0.0356778710345807	FEZ1/CXCL12/IGF2BP1/FBXO45/KIF14/MFSD2A/ATF5/ANXA3/LHX2/DAB1/NDEL1/PAX6/P2RY12/HSD3B2/IGF1R/TRAPPC9/ATP1B2/EZH2/SLC38A2/NRG3/STIL/TH/SRD5A2/AVPR1A/KIF26A/MDK/ASPM/RRM1/ID2/LRP8/SLC2A1/NTRK2/E2F1/PTPRS/KDM6B/PRDM8/WNT7B/AXL/NOTCH2NLB/POU3F2/PCSK1/AQP1/NR2E1/ALDH1A2/GHRHR/TUBB2A/FGFR1/NR4A2/ID4/NOTCH2NLA/TBX19/OTX1/LRP2/CSF1R/LPAR1/NDNF/PLCB1/SLC7A11/EPHA5/MAS1/WDR62/SCN5A/SSTR1/SSTR2/KCNC2/TBR1/ER…	67	0.16421568627451
BP	GO:0035150	regulation of tube size	30/2252	153/18888	0.196078431372549	1.64455124856337	2.94521869215383	0.00402488290851581	0.0429584377574982	0.0357927087221584	TBXA2R/DBH/ADRA1B/ITGA9/ADRA1A/SCNN1B/EDNRB/HTR2A/KCNJ8/PTGS2/AVPR1A/ADRB1/NOS3/HBB/CASR/ADRA2B/UTS2B/GCH1/TBXAS1/SVEP1/NPR1/HTR2B/CRP/ADRA2C/FGB/EDN2/ADORA1/VSTM4/MTNR1B/DRD5	30	0.196078431372549
BP	GO:0000079	regulation of cyclin-dependent protein serine/threonine kinase activity	18/2252	78/18888	0.230769230769231	1.93551031561689	3.04608986530228	0.00412357094490628	0.0437568944560816	0.0364579779808075	CCNE2/GADD45A/CCNB1/CDC25C/CCNA2/GTF2H1/CDKN2C/BLM/CCNB2/PLK1/PSRC1/CCNF/CCND1/CDC6/CCNJL/DIRAS3/PKMYT1/CCNE1	18	0.230769230769231
BP	GO:0048332	mesoderm morphogenesis	18/2252	78/18888	0.230769230769231	1.93551031561689	3.04608986530228	0.00412357094490628	0.0437568944560816	0.0364579779808075	WNT11/MESP2/EPHA2/SCX/SIX2/ITGA2/TXNRD1/MESP1/FOXF1/SNAI1/KDM6B/TLX2/HMGA2/FGFR1/TBX19/TAL1/EYA1/PRKACA	18	0.230769230769231
BP	GO:0014855	striated muscle cell proliferation	19/2252	84/18888	0.226190476190476	1.89710733316417	3.03179725834896	0.00412897581951314	0.0437568944560816	0.0364579779808075	BMP10/HGF/ZFPM2/EPHB1/DSN1/FOS/MYB/KCNK2/WNT2/NDC80/RBP4/CDK1/MEGF10/FGFR1/SIX1/MAPK11/MYOG/ERBB4/MIR200B	19	0.226190476190476
BP	GO:0086001	cardiac muscle cell action potential	19/2252	84/18888	0.226190476190476	1.89710733316417	3.03179725834896	0.00412897581951314	0.0437568944560816	0.0364579779808075	KCNJ8/KCNN2/SCN1B/KCNJ5/KCND3/ATP1B1/CACNB2/ATP1A1/KCNH6/CTNNA3/KCNE3/CACNA1D/TBX18/ANK3/SCN1A/DSG2/SCN5A/SCN4B/SCN4A	19	0.226190476190476
BP	GO:0046883	regulation of hormone secretion	45/2252	254/18888	0.177165354330709	1.48592327380037	2.86861814191221	0.00416009222117128	0.044008621603435	0.036667715506961	SFRP1/CRHBP/PFKFB2/C1QTNF1/SSTR5/CFTR/KDM5B/SPP1/FOXO1/MYB/GCK/RAB11FIP1/NOS2/CASR/F2RL2/PRKCB/IL1B/RBP4/CPT1A/AACS/TIAM1/ACSL4/INHA/ABCA12/CNR1/TSPO/GHRHR/FFAR2/FGFR1/NR1D1/PLCB1/TFR2/EPHA5/FGF23/FGB/PDX1/TNFSF11/PRKACA/ADORA1/ABAT/KCNJ11/RASL10B/MTNR1B/BRSK2/NMB	45	0.177165354330709
BP	GO:0051384	response to glucocorticoid	27/2252	134/18888	0.201492537313433	1.68996049945654	2.94897369505174	0.00418798365533217	0.0442254033708841	0.0368483367553962	ALPL/ZFP36/ASS1/ANXA3/SMYD3/PCK1/FOSB/ND3/SSTR5/HSD3B2/IGF1R/FOS/GHR/TH/PTGS2/AVPR1A/IL10/WNT7B/BCKDHB/PCSK1/AQP1/GHRHR/TAT/IL1RN/BCHE/PDX1/SSTR2	27	0.201492537313433
BP	GO:1900087	positive regulation of G1/S transition of mitotic cell cycle	14/2252	55/18888	0.254545454545455	2.13492652995317	3.10120565418098	0.00428460685466998	0.0451659526814153	0.0376319967129745	TERT/CCNE2/SASS6/LSM11/STIL/MTBP/RRM1/HYAL1/DDR2/CCND1/CDC6/PLCB1/RRM2/CCNE1	14	0.254545454545455
BP	GO:0048706	embryonic skeletal system development	26/2252	128/18888	0.203125	1.70365230905861	2.93892100158976	0.00437213561499317	0.0460074904415743	0.0383331608497641	FLVCR1/WNT11/SCX/HOXA9/KIAA1217/SIX2/TGFB3/GRHL2/COL2A1/HOXD10/HYAL1/HAND2/PRRX1/RBP4/HOXD4/SLC39A1/SATB2/EYA1/HOXA3/SIX4/SIX1/DMRT2/SULF1/PDGFRA/MTHFD1L/MTHFD1	26	0.203125
BP	GO:0006937	regulation of muscle contraction	32/2252	167/18888	0.191616766467066	1.60713032194935	2.89945828427447	0.00439036432118572	0.0461181151981144	0.0384253327232072	EHD3/BMP10/TBXA2R/ADRA1B/ADRA1A/TMEM38B/NR4A1/SMAD7/ITGA2/PTGS2/TNNT2/GSTM2/ATP1B1/ADRA2B/MYL3/ATP1A1/CLIC2/CTNNA3/CHRNA3/SLC8A3/ADRA2C/DSG2/CASQ2/TNNI1/TNNC2/EDN2/SCN5A/PRKACA/ADORA1/ABAT/SCN4A/TRPV4	32	0.191616766467066
BP	GO:0086002	cardiac muscle cell action potential involved in contraction	15/2252	61/18888	0.245901639344262	2.06242902483767	3.05784530182194	0.00451038517958228	0.0472957407339707	0.0394065231479294	KCNJ8/KCNN2/SCN1B/KCNJ5/KCND3/CACNB2/ATP1A1/CTNNA3/KCNE3/CACNA1D/SCN1A/DSG2/SCN5A/SCN4B/SCN4A	15	0.245901639344262
BP	GO:0048762	mesenchymal cell differentiation	47/2252	269/18888	0.174721189591078	1.46542354751167	2.82870425361575	0.00454572974966541	0.0475828839119967	0.0396457690951554	SFRP1/HGF/TNXB/GATA5/FAM83D/ENG/WNT11/BMP5/NRG1/TCF21/PAX6/NCAM1/EDNRB/SIX2/EZH2/RET/SMAD7/TGFB3/OLFM1/SP6/WNT2/SOX9/MDK/GDNF/DACT3/IL1B/HAND2/RFLNB/SNAI1/LOXL2/TIAM1/TGFB1I1/RANBP3L/SPRY2/HTR2B/ALDH1A2/HMGA2/FGFR1/EPHA3/SIX1/HPN/SEMA4F/SEMA6D/IGF1/TGFBR3L/TMEM100/ERBB4	47	0.174721189591078
BP	GO:0030198	extracellular matrix organization	56/2252	332/18888	0.168674698795181	1.41471035117379	2.8048714559217	0.00457249841370586	0.047779410871888	0.0398095141612853	TNXB/ENG/WDR72/CCN1/TMEM38B/SCX/COL7A1/MELTF/ADAMTS2/FERMT1/COL2A1/FMOD/SOX9/MFAP4/SH3PXD2B/FOXF1/DPT/HAS3/LAMC1/ADAMTSL2/SMPD3/COL15A1/RXFP1/EMILIN1/DDR2/NTN4/LOXL2/FLRT2/PLG/COL4A5/PXDN/CTSV/LAMA2/NR2E1/CRISPLD2/MMP23B/HPSE2/SPINT2/MMP12/COL5A2/HPN/PRICKLE1/COL1A2/ADAMTS3/CPB2/COL4A6/NDNF/SULF1/COL16A1/PDGFRA/FBLN5/SPINK5/MATN3/IMPG1/COL17A1/MIR27B	56	0.168674698795181
BP	GO:0007076	mitotic chromosome condensation	7/2252	19/18888	0.368421052631579	3.0900252407217	3.35347533671508	0.00464831249203684	0.0484000537490289	0.0403266300267967	NCAPH/SMC2/NCAPG/PLK1/SMC4/CDCA5/NCAPD2	7	0.368421052631579
BP	GO:1901978	positive regulation of cell cycle checkpoint	7/2252	19/18888	0.368421052631579	3.0900252407217	3.35347533671508	0.00464831249203684	0.0484000537490289	0.0403266300267967	KNL1/MAD2L1/CDCA8/NDC80/INCENP/BIRC5/AURKB	7	0.368421052631579
BP	GO:0061180	mammary gland epithelium development	16/2252	67/18888	0.238805970149254	2.00291614750404	3.02567241033821	0.00465618720188918	0.0484000537490289	0.0403266300267967	ESR1/PYGO2/EPHA2/KDM5B/SOSTDC1/WNT2/PGR/FOXF1/ID2/SCRIB/WNT7B/CCND1/CSF1R/BRCA2/TNFSF11/ERBB4	16	0.238805970149254
BP	GO:0042044	fluid transport	11/2252	39/18888	0.282051282051282	2.36562371908731	3.14094567484059	0.00470899698560463	0.0486949394168838	0.0405723269693963	AQP3/SCNN1B/EDNRB/CFTR/AQP8/UPK3A/SLC26A6/SLC14A1/AQP7/AQP1/CLDN18	11	0.282051282051282
BP	GO:0050892	intestinal absorption	11/2252	39/18888	0.282051282051282	2.36562371908731	3.14094567484059	0.00470899698560463	0.0486949394168838	0.0405723269693963	HAMP/NPC1/SLC26A6/PLS1/CD36/MOGAT2/FABP1/GCNT3/CYP8B1/NPC1L1/TJP2	11	0.282051282051282
BP	GO:0071312	cellular response to alkaloid	11/2252	39/18888	0.282051282051282	2.36562371908731	3.14094567484059	0.00470899698560463	0.0486949394168838	0.0405723269693963	CRHBP/TMEM38B/TH/CCNA2/GSTM2/BLM/SLC34A1/TRPV1/CHEK1/RAD51/CASQ2	11	0.282051282051282
BP	GO:0006879	intracellular iron ion homeostasis	17/2252	73/18888	0.232876712328767	1.95318620891019	3.00212171805199	0.00473486861292381	0.0488779096708905	0.0407247766707436	HAMP/GDF2/STEAP4/FLVCR1/SCARA5/BDH2/CYBRD1/BOLA2/BOLA2B/SLC39A14/SLC22A17/TFRC/FXN/HPX/TFR2/ALAS2/MYC	17	0.232876712328767
BP	GO:0001754	eye photoreceptor cell differentiation	13/2252	50/18888	0.26	2.18067495559503	3.07566608954165	0.00478531072480837	0.0492285752188978	0.041016949069786	SAMD11/CABP4/PAX6/TH/SOX9/PROM1/NTRK2/THY1/RORB/SDK2/USH1C/CRB1/GNAT1	13	0.26
BP	GO:0071827	plasma lipoprotein particle organization	13/2252	50/18888	0.26	2.18067495559503	3.07566608954165	0.00478531072480837	0.0492285752188978	0.041016949069786	LCAT/CETP/MFSD2A/PLA2G5/LIPC/APOA4/APOA5/LIPG/APOA1/APOC1/APOC3/MPO/PRKACA	13	0.26
BP	GO:0070374	positive regulation of ERK1 and ERK2 cascade	39/2252	215/18888	0.181395348837209	1.52140113181048	2.82895069494989	0.00485192081320145	0.0498280596228609	0.041516435824301	MARCO/BMPER/TEK/CD4/NRG1/ADRA1A/NPY5R/CCL2/RAMP3/HTR2A/ALKAL2/GPBAR1/SCIMP/TLR4/PLA2G5/GPR55/CCR1/AKAP12/CASR/HAND2/CD36/KDR/FLT4/NECAB2/SPRY2/HTR2B/CCL22/GAREM1/CSF1R/PDGFA/FPR2/FGF23/ALKAL1/PDGFRA/FGB/IGF1/TRPV4/ERBB4/MIR27B	39	0.181395348837209
BP	GO:0043062	extracellular structure organization	56/2252	333/18888	0.168168168168168	1.41046197174084	2.78039047377289	0.00487478439225536	0.0499769919597089	0.0416405253403631	TNXB/ENG/WDR72/CCN1/TMEM38B/SCX/COL7A1/MELTF/ADAMTS2/FERMT1/COL2A1/FMOD/SOX9/MFAP4/SH3PXD2B/FOXF1/DPT/HAS3/LAMC1/ADAMTSL2/SMPD3/COL15A1/RXFP1/EMILIN1/DDR2/NTN4/LOXL2/FLRT2/PLG/COL4A5/PXDN/CTSV/LAMA2/NR2E1/CRISPLD2/MMP23B/HPSE2/SPINT2/MMP12/COL5A2/HPN/PRICKLE1/COL1A2/ADAMTS3/CPB2/COL4A6/NDNF/SULF1/COL16A1/PDGFRA/FBLN5/SPINK5/MATN3/IMPG1/COL17A1/MIR27B	56	0.168168168168168
CC	GO:0062023	collagen-containing extracellular matrix	109/2384	428/19894	0.254672897196262	2.12519405068055	8.68302689099684	7.23312257239263e-15	4.74492840748957e-12	3.90588618909202e-12	MARCO/ANGPTL6/CFP/SFRP1/COL6A6/FCN3/CXCL12/P3H2/FREM1/DCN/TNXB/ANGPTL1/BGN/CLEC3B/ANG/MXRA5/ENTPD2/FCN2/PZP/SRPX/LAMA3/CCN1/NCAM1/CTSL/C1QC/LAD1/COL7A1/FGL2/C1QB/TGFB3/ADAMTS2/SERPINB8/WNT2/SDC3/CILP/COL25A1/COL2A1/FMOD/MMRN1/F13A1/VWA2/COCH/MST1/MDK/ORM1/MFAP4/ITIH4/AZGP1/ORM2/ANGPTL4/DPT/F9/LAMC1/THBS1/COL15A1/EMILIN1/NTN4/SBSPON/ASPN/LGALS3/S100A10/GPC3/LOXL2/TGFB1I1/TIMP2/PLG/COL4A5/CLU/PXDN/…	109	0.254672897196262
CC	GO:0000775	chromosome, centromeric region	74/2384	257/19894	0.287937743190661	2.40278249288382	8.35178916883747	2.45277676899119e-13	8.04510780229112e-11	6.62249727627622e-11	CENPL/RAD21/PHF6/NUP160/NDEL1/PKHD1/CENPE/DSN1/CENPU/EZH2/FIRRM/KNL1/KIF2C/MAD2L1/CCNB1/ZWINT/CDCA8/NUP37/CHMP4C/MTBP/H4C8/CENPQ/H2BC11/CDC20/SPDL1/TTK/DAXX/KNTC1/NDC80/SGO2/INCENP/CENPW/NUF2/HJURP/BIRC5/BUB1/SUV39H2/NEK2/ZWILCH/CENPI/NCAPG/MIS18A/SPAG5/SNAI1/TOP2A/PLK1/SKA3/CENPH/ERCC6L/CENPM/CENPA/SMC4/HELLS/CDCA5/NCAPD2/ITGB3BP/CDT1/CENPF/H4C9/H4C14/PLK3/SGO1/AURKA/DSCC1/PINX1/KIF18A/SYCP2L/H2…	74	0.287937743190661
CC	GO:0000793	condensed chromosome	76/2384	281/19894	0.270462633451957	2.2569562205928	7.82999511658645	3.77783467746799e-12	8.26086516139667e-10	6.80010241944238e-10	CENPL/RAD21/PHF6/NUP160/NCAPH/NDEL1/CENPE/DMC1/TEX11/DSN1/NCAPG2/CENPU/FIRRM/KNL1/KIF2C/MAD2L1/CCNB1/ZWINT/SMC2/NUP37/CHMP4C/MTBP/CENPQ/CDC20/SPDL1/TTK/KNTC1/NDC80/MSH4/SGO2/INCENP/CENPW/NUF2/HJURP/FANCD2/BIRC5/BUB1/BLM/NEK2/ZWILCH/CENPI/NCAPG/SPAG5/TOP2A/PLK1/CHEK1/SKA3/CENPH/ERCC6L/CENPM/CENPA/SMC4/BRCA1/NCAPD2/ITGB3BP/CDT1/CENPF/KASH5/PLK3/RNF212/SGO1/SYN1/AURKA/PINX1/KIF18A/MKI67/SYCP2L/RAD51…	76	0.270462633451957
CC	GO:0098687	chromosomal region	97/2384	402/19894	0.241293532338308	2.01354594477278	7.5751015516322	6.86153038388692e-12	1.12529098295746e-09	9.26306601824735e-10	CENPL/RAD21/PHF6/TERT/NUP160/MSH2/NDEL1/RECQL4/PKHD1/CENPE/PRKDC/DMC1/DSN1/CENPU/EZH2/FIRRM/KNL1/KIF2C/MAD2L1/MCM3/CCNB1/POLD1/ZWINT/CDCA8/NUP37/CHMP4C/MTBP/H4C8/CENPQ/PIF1/H2BC11/CDC20/SPDL1/MCM4/TTK/DAXX/KNTC1/NDC80/MCM6/SGO2/INCENP/CENPW/NUF2/HJURP/BIRC5/FEN1/ORC1/MCM2/BUB1/CHEK2/SUV39H2/BLM/NEK2/ZWILCH/CENPI/NCAPG/RAD51AP1/MIS18A/SPAG5/SNAI1/TOP2A/PLK1/CHEK1/CDK1/SKA3/CENPH/MCM5/ERCC6L/CENPM/…	97	0.241293532338308
CC	GO:0000779	condensed chromosome, centromeric region	55/2384	181/19894	0.303867403314917	2.53571229930661	7.65831071670168	2.89142255893668e-11	3.79354639732493e-09	3.12273636365162e-09	CENPL/PHF6/NUP160/NDEL1/CENPE/DSN1/CENPU/FIRRM/KNL1/KIF2C/MAD2L1/CCNB1/ZWINT/NUP37/CHMP4C/MTBP/CENPQ/CDC20/SPDL1/TTK/KNTC1/NDC80/SGO2/INCENP/CENPW/NUF2/HJURP/BIRC5/BUB1/NEK2/ZWILCH/CENPI/NCAPG/SPAG5/PLK1/SKA3/CENPH/ERCC6L/CENPM/CENPA/NCAPD2/ITGB3BP/CDT1/CENPF/PLK3/SGO1/AURKA/PINX1/KIF18A/SYCP2L/AURKB/KANSL1/CENPK/DYNC1I1/SPC24	55	0.303867403314917
CC	GO:0000776	kinetochore	51/2384	170/19894	0.3	2.50343959731544	7.2639549484437	2.49967822773562e-10	2.73298152899095e-08	2.24971040496206e-08	CENPL/PHF6/NUP160/NDEL1/CENPE/DSN1/CENPU/FIRRM/KNL1/KIF2C/MAD2L1/CCNB1/ZWINT/NUP37/CHMP4C/MTBP/CENPQ/CDC20/SPDL1/TTK/KNTC1/NDC80/SGO2/INCENP/CENPW/NUF2/HJURP/BIRC5/BUB1/NEK2/ZWILCH/CENPI/SPAG5/PLK1/SKA3/CENPH/ERCC6L/CENPM/ITGB3BP/CDT1/CENPF/PLK3/SGO1/AURKA/PINX1/KIF18A/AURKB/KANSL1/CENPK/DYNC1I1/SPC24	51	0.3
CC	GO:0072562	blood microparticle	44/2384	144/19894	0.305555555555556	2.54979958985831	6.88705310061352	2.21012969926534e-09	2.07120726102581e-07	1.70495719657612e-07	FCN3/CD5L/ENG/C9/FCN2/PZP/C8A/STOM/C1QC/C1QB/HP/F13A1/C1R/ORM1/C1S/ITIH4/IGKV1D-33/ORM2/ANGPTL4/HBB/SLC2A1/TFRC/HBA2/HPR/CFHR3/PLG/CLU/APOA4/HRG/IGLV3-25/SLC4A1/AMBP/PON1/APOA1/IGKV2D-28/HBA1/BCHE/HPX/AFM/IGHA2/ALB/FGB/HSPA1A/ACTA1	44	0.305555555555556
CC	GO:0016323	basolateral plasma membrane	64/2384	255/19894	0.250980392156863	2.09438083958416	6.4899160609579	4.98159511468241e-09	4.08490799403958e-07	3.36257670241063e-07	PTH1R/EPPK1/SLC7A8/TEK/PLPP3/AQP3/KCNJ16/SLC23A2/ABCC10/SLC17A5/SLC16A5/CD1D/CDH17/SLC29A1/AQP8/SLC26A6/SLC4A9/SLC51B/CD81/CD300LG/SLC14A1/ATP1B1/KCNJ10/CA9/SLC4A2/CASR/ST14/AQP7/SLC2A1/SLC39A14/ABCC4/CA12/ABCA8/TFRC/AJAP1/ATP1A1/SCRIB/SLC6A13/DLG2/ERBB2/SLC41A1/AQP1/RAB17/SLC16A3/MYO1A/SLCO1B1/SLC2A9/EPCAM/OTOF/SLC4A1/SLCO1B3/AURKA/ANK3/SLC43A2/STK39/CLDN19/SLC6A9/SLCO1C1/VSIG1/ADORA1/SLC6A12/KC…	64	0.250980392156863
CC	GO:0009925	basal plasma membrane	67/2384	286/19894	0.234265734265734	1.95490038485005	6.00184298528887	4.16826430521962e-08	3.03820153802675e-06	2.50095858313177e-06	PTH1R/EPPK1/SLC7A8/TEK/PLPP3/AQP3/KCNJ16/ITGA9/SLC23A2/ABCC10/SLC17A5/SLC16A5/CD1D/CDH17/SLC29A1/AQP8/SLC26A6/SLC4A9/SLC51B/CD81/CD300LG/SLC14A1/ATP1B1/KCNJ10/CA9/SLC4A2/CASR/ST14/AQP7/SLC2A1/SLC39A14/ABCC4/CA12/ABCA8/TFRC/AJAP1/ATP1A1/SCRIB/SLC6A13/DLG2/ERBB2/SLC41A1/AQP1/RAB17/SLC16A3/MYO1A/SLCO1B1/SLC2A9/EPCAM/OTOF/SLC4A1/SLC1A5/SLCO1B3/AURKA/ANK3/SLC43A2/STK39/CLDN19/SLC6A9/SLCO1C1/VSIG1/CLDN…	67	0.234265734265734
CC	GO:0045178	basal part of cell	70/2384	305/19894	0.229508196721311	1.91519969193531	5.94319316153156	5.00174672196631e-08	3.2811458496099e-06	2.70094322986181e-06	PTH1R/EPPK1/SLC7A8/TEK/PLPP3/AQP3/KCNJ16/ITGA9/PRCP/SLC23A2/ABCC10/SLC17A5/SLC16A5/CD1D/CDH17/SLC29A1/ITGA2/AQP8/SLC26A6/SLC4A9/SLC51B/CD81/CD300LG/SLC14A1/ATP1B1/KCNJ10/CA9/SLC4A2/CASR/ST14/AQP7/SLC2A1/SLC39A14/ABCC4/CA12/ABCA8/TFRC/AJAP1/ATP1A1/SCRIB/SLC6A13/DLG2/ERBB2/SLC41A1/KCNE3/AQP1/RAB17/SLC16A3/MYO1A/SLCO1B1/SLC2A9/EPCAM/OTOF/SLC4A1/SLC1A5/SLCO1B3/AURKA/ANK3/SLC43A2/STK39/CLDN19/SLC6A9/S…	70	0.229508196721311
CC	GO:0016324	apical plasma membrane	85/2384	402/19894	0.211442786069652	1.76444747737821	5.71337422037359	1.02077519872834e-07	6.08753209423446e-06	5.01107824830276e-06	PTH1R/SLC7A8/TEK/ATP8B1/PKHD1/SLC23A2/SLC24A4/SCNN1B/CFTR/CTSL/SLC6A8/MPDZ/SAPCD2/ATP1B2/SLC29A1/SPTBN2/AQP8/KCNK2/UPK3A/SLC26A9/CPO/CYBRD1/SLC26A6/CYP4A11/ASPM/GP2/CYP4F2/CD300LG/LHFPL5/ATP1B1/SLC4A2/PROM1/CASR/F2RL2/SLC2A1/MAL2/SLC17A1/SLC39A14/ABCC4/SLC34A1/CA12/CD36/FRMD1/AJAP1/DDR2/ATP1A1/SLC6A19/ABCC11/SLC9A3/ERBB2/MUC13/THY1/OTOG/CDHR2/FXYD1/AQP1/ATP6V0D2/RAB17/SLC16A3/SLC5A12/MYO1A/NHERF2…	85	0.211442786069652
CC	GO:0009897	external side of plasma membrane	84/2384	405/19894	0.207407407407407	1.73077305493413	5.48245976683526	2.88281077010052e-07	1.57593655432162e-05	1.29726484654523e-05	STAB2/FCN3/CLEC4M/CXCL12/COLEC10/IL13RA2/CD24/LIFR/FCGR3B/ENG/SELP/FCN2/CD4/IL1RL1/ITGA6/ITGA9/PKHD1/ADGRA3/ADGRE1/NCAM1/ACKR4/SCNN1B/SELE/THBD/VTCN1/FCGR3A/COLEC11/CD1D/ATP1B2/ITGA2/CX3CR1/GHR/CLEC4F/ITGAE/CD244/GFRA2/FCRL6/CD163/CXCR2/TLR4/GP2/AZGP1/AMOT/CCR1/PLAU/ST14/PCSK9/ABCC4/THBS1/CEACAM21/CD36/FCGR2B/TRPV1/TFRC/TRGC1/KDR/CXCR1/CD14/SCUBE1/CD33/CSF3R/TNFRSF18/PLG/CDH5/THY1/CXCL10/CD207/FO…	84	0.207407407407407
CC	GO:0000940	outer kinetochore	12/2384	20/19894	0.6	5.00687919463087	6.6151363127593	4.24985446315422e-07	2.14454194448398e-05	1.76532416161791e-05	DSN1/KNL1/CCNB1/ZWINT/SPDL1/NDC80/NUF2/BUB1/PLK1/SKA3/CENPF/SPC24	12	0.6
CC	GO:0045177	apical part of cell	92/2384	468/19894	0.196581196581197	1.64043050536339	5.17324966686069	9.75220502685315e-07	4.56960464115405e-05	3.76156479607193e-05	PTH1R/SLC7A8/TEK/ATP8B1/PKHD1/SLC23A2/SLC24A4/SCNN1B/CFTR/CTSL/SLC6A8/MPDZ/SAPCD2/ATP1B2/SLC29A1/SPTBN2/AQP8/KCNK2/UPK3A/SLC26A9/CPO/CYBRD1/SLC26A6/SLC4A9/CYP4A11/ASPM/GP2/CYP4F2/CD300LG/LHFPL5/ATP1B1/SLC4A2/PROM1/CASR/F2RL2/SLC2A1/MAL2/SLC17A1/SLC39A14/ABCC4/SLC34A1/CA12/CD36/FRMD1/AJAP1/DDR2/ATP1A1/DCHS1/SLC6A19/ABCC11/SLC9A3/ERBB2/MUC13/THY1/OTOG/CDHR2/FXYD1/FABP1/AQP1/ATP6V0D2/RAB17/SLC16A3/S…	92	0.196581196581197
CC	GO:0034364	high-density lipoprotein particle	13/2384	26/19894	0.5	4.17239932885906	5.97252039505469	2.32345926153513e-06	0.000101612618371136	8.36445334152646e-05	LCAT/CETP/APOF/HPR/LIPC/CLU/APOA4/APOA5/PON1/APOA1/APOC1/APOC3/SAA4	13	0.5
CC	GO:0042383	sarcolemma	37/2384	141/19894	0.26241134751773	2.18976986053596	5.23137896002777	2.66163345069609e-06	0.000109126971478539	8.98301289609929e-05	BGN/ANXA8L1/PGM5/IGF1R/SLC38A2/TGFB3/KCNJ8/KRT19/STAC/SCN1B/KCND3/SGCD/ATP1B1/DTNA/CACNB2/SLC2A1/AHNAK2/ATP1A1/FXYD1/LAMA2/CACNA1D/AQP1/FLNC/COL6A2/CCDC78/SGCZ/ANK3/SLC8A3/SCN1A/SCN5A/ANXA8/SSPN/KCNJ11/MYOT/CACNG4/SGCG/SLC27A6	37	0.26241134751773
CC	GO:0042555	MCM complex	8/2384	11/19894	0.727272727272727	6.06894447834045	6.20487610809237	4.9613506194221e-06	0.000174366392676496	0.000143533311044677	TONSL/MMS22L/MCM3/MCM4/MCM6/MCM2/MCM5/MCM8	8	0.727272727272727
CC	GO:0071162	CMG complex	8/2384	11/19894	0.727272727272727	6.06894447834045	6.20487610809237	4.9613506194221e-06	0.000174366392676496	0.000143533311044677	MCM3/MCM4/MCM6/MCM2/GINS1/MCM5/GINS4/CDC45	8	0.727272727272727
CC	GO:0005581	collagen trimer	26/2384	86/19894	0.302325581395349	2.52284610582176	5.22209926411752	5.05024612934975e-06	0.000174366392676496	0.000143533311044677	MARCO/COL6A6/FCN3/COLEC10/CCBE1/FCN2/C1QTNF1/C1QTNF7/COLEC11/C1QC/COL7A1/C1QB/COL25A1/COL2A1/C1QL1/COL15A1/EMILIN1/SFTPD/COL4A5/CTHRC1/COL5A2/COL1A2/COL6A2/COL4A6/COL16A1/COL17A1	26	0.302325581395349
CC	GO:0043025	neuronal cell body	92/2384	488/19894	0.188524590163934	1.57319974694686	4.73051126778109	6.02549916396571e-06	0.000197636372578075	0.000162688477427074	CRHBP/FEZ1/BRINP1/NGFR/GPM6A/MYO10/IGF2BP1/ASS1/ANG/ANXA3/NDEL1/MAST1/CYGB/IGF1R/TIAM2/SLC38A2/NQO1/HTR2A/RET/SPTBN2/PRKAA2/TGFB3/OLFM1/SORL1/CX3CR1/GHR/TH/HSP90AB1/KCNK2/SRD5A2/UNC5C/KCNN2/SCN1B/KCND3/RRM1/SEZ6L/PDE1A/LRP8/PTK7/SNCG/AKAP12/CASR/TRPV1/ATOH7/RIC3/PTPRS/TIAM1/GABRA5/DLG2/THY1/INHA/NRSN2/PCSK1/KCNE3/RAB17/PCSK2/USH2A/TPX2/PLK3/GJC2/LRP4/UCHL1/ND1/AURKA/CHRNA3/HPN/KCNN4/LPAR1/SLC8A3/…	92	0.188524590163934
CC	GO:0034358	plasma lipoprotein particle	15/2384	36/19894	0.416666666666667	3.47699944071588	5.48870133544844	6.80340633985981e-06	0.000202865207224911	0.000166992701069286	LCAT/CETP/APOF/HPR/LIPC/CLU/APOA4/APOA5/PON1/APOA1/APOC1/APOC3/SAA4/VLDLR/LPA	15	0.416666666666667
CC	GO:1990777	lipoprotein particle	15/2384	36/19894	0.416666666666667	3.47699944071588	5.48870133544844	6.80340633985981e-06	0.000202865207224911	0.000166992701069286	LCAT/CETP/APOF/HPR/LIPC/CLU/APOA4/APOA5/PON1/APOA1/APOC1/APOC3/SAA4/VLDLR/LPA	15	0.416666666666667
CC	GO:0000228	nuclear chromosome	50/2384	226/19894	0.221238938053097	1.84619439330047	4.72067885933241	1.14900964426852e-05	0.000327717533321805	0.000269767481697827	RAD21/PRIM2/NCAPH/TONSL/TIMELESS/MMS22L/POLA2/FIGNL1/DMC1/TEX11/NCAPG2/MCM3/POLD1/SMC2/MCM4/PRIM1/MSH4/MCM6/INCENP/BIRC5/ORC1/WDHD1/MCM2/GINS1/BLM/NEK2/NCAPG/TOP2A/PLK1/CHEK1/ORC6/MCM5/SMC4/BRCA1/NCAPD2/EME1/KASH5/HMGA2/MCM10/RNF212/GINS4/SYN1/PINX1/SYCP2L/RAD51/FAM9B/BRCA2/POLE2/DNMT3L/CDC45	50	0.221238938053097
CC	GO:0031526	brush border membrane	20/2384	60/19894	0.333333333333333	2.78159955257271	5.09965456728903	1.22279291560313e-05	0.00033423006359819	0.000275128406010705	CLTRN/ITLN1/AQP8/CYBRD1/SLC26A6/PRKCB/SLC34A1/CD36/SLC6A19/SLC9A3/CDHR2/AQP1/SLC34A3/SLC17A3/LRP2/SLC28A3/SLC26A3/SLC7A11/SLC34A2/DRD5	20	0.333333333333333
CC	GO:0000794	condensed nuclear chromosome	24/2384	81/19894	0.296296296296296	2.47253293562018	4.89996074469694	1.680304594616e-05	0.000440911925627239	0.000362945792437057	RAD21/NCAPH/DMC1/TEX11/NCAPG2/SMC2/MSH4/INCENP/BLM/NEK2/NCAPG/PLK1/CHEK1/SMC4/BRCA1/NCAPD2/KASH5/RNF212/SYN1/SYCP2L/RAD51/FAM9B/BRCA2/DNMT3L	24	0.296296296296296
CC	GO:0032994	protein-lipid complex	15/2384	39/19894	0.384615384615385	3.2095379452762	5.09634729719275	2.16244372735024e-05	0.000545601186592983	0.000449122927988126	LCAT/CETP/APOF/HPR/LIPC/CLU/APOA4/APOA5/PON1/APOA1/APOC1/APOC3/SAA4/VLDLR/LPA	15	0.384615384615385
CC	GO:0005819	spindle	81/2384	433/19894	0.187066974595843	1.56103623851078	4.35524388664396	2.82516556115887e-05	0.00068641059560008	0.000565033112231774	ANKRD53/RAD21/FAM83D/KIF14/NDEL1/CEP295/TUBB1/PKHD1/MZT1/GPSM2/RACGAP1/CENPE/HASPIN/DSN1/FIRRM/BEX4/KIF2C/MAD2L1/CKAP2/ECT2/CCNB1/SAC3D1/CDCA8/RMDN2/CHMP4C/ASPM/CXCR2/CDC20/SPDL1/TTK/KIF11/KNTC1/INCENP/KIFC1/BIRC5/SNCG/CKAP2L/KIF20B/POC1A/MAP7D3/SLC34A1/NEK2/ZWILCH/UHRF1/ESPL1/HMMR/SPAG5/MAP10/SHCBP1/PLK1/KIF4A/CDK1/KIFC2/SKA3/CEP128/PSRC1/CDC7/HECW2/FAM161A/CENPF/ANKFN1/TUBB2A/KASH5/TPX2/PLK3/CA…	81	0.187066974595843
CC	GO:0031261	DNA replication preinitiation complex	8/2384	13/19894	0.615384615384615	5.13526071244192	5.50320451399891	3.09530466252178e-05	0.000725185663790816	0.000596951613486342	MCM3/MCM4/MCM6/MCM2/GINS1/MCM5/GINS4/CDC45	8	0.615384615384615
CC	GO:0000939	inner kinetochore	9/2384	17/19894	0.529411764705882	4.41783458349783	5.20187935453384	4.94236811369334e-05	0.00109839977266049	0.000904170544568083	CENPL/CENPU/CENPQ/CENPW/CENPI/CENPH/CENPM/ITGB3BP/CENPK	9	0.529411764705882
CC	GO:0051233	spindle midzone	14/2384	37/19894	0.378378378378378	3.15749138400145	4.84678000932575	5.0231696920449e-05	0.00109839977266049	0.000904170544568083	KIF14/RACGAP1/CENPE/FIRRM/CDCA8/INCENP/KIF20B/MAP10/PLK1/CDC6/AURKA/KIF18A/AURKB/KIF18B	14	0.378378378378378
CC	GO:0000800	lateral element	8/2384	14/19894	0.571428571428571	4.76845637583893	5.20450600304634	6.46106653217759e-05	0.00136724504680919	0.00112547610560513	DMC1/INCENP/BLM/BRCA1/KASH5/SYCP2L/RAD51/BRCA2	8	0.571428571428571
CC	GO:0031093	platelet alpha granule lumen	20/2384	67/19894	0.298507462686567	2.49098467394571	4.51068262783771	7.37895051463732e-05	0.00151268485550065	0.00124519789934505	HGF/F8/TGFB3/MMRN1/F13A1/ORM1/ORM2/THBS1/EGF/PLG/ACTN2/CLU/HRG/ISLR/PDGFA/ALB/FGB/IGF1/CFD/PPBP	20	0.298507462686567
CC	GO:0044291	cell-cell contact zone	21/2384	73/19894	0.287671232876712	2.40055851797371	4.42343960738457	8.93632626143977e-05	0.00177643334166803	0.00146230793369014	PGM5/SCN1B/ATP1B1/SLC2A1/TMEM65/AJAP1/SCRIB/JAM2/TIAM1/NECTIN1/FXYD1/CTNNA3/ANK3/BAIAP2L2/SCN1A/DSG2/MYH1/SCN5A/TJP2/SCN4B/KCNJ11	21	0.287671232876712
CC	GO:0098862	cluster of actin-based cell projections	37/2384	165/19894	0.224242424242424	1.87125788082164	4.14664015504685	0.000111654524435487	0.00215427553028469	0.00177333656456361	CLTRN/ITLN1/ATP8B1/MYO15A/MYO3A/CDH23/SLC38A2/AQP8/CYBRD1/SLC26A6/DCXR/PLS1/LHFPL5/PRKCB/TWF2/SLC34A1/CD36/SLC6A19/SLC9A3/CDHR2/ANKRD24/AQP1/MYO1A/USH2A/SLC34A3/FLII/SLC17A3/LRP2/SLC28A3/PDZD7/SLC26A3/WHRN/SLC7A11/USH1C/TMC1/SLC34A2/DRD5	37	0.224242424242424
CC	GO:0072686	mitotic spindle	40/2384	184/19894	0.217391304347826	1.81408666472133	4.09351545068966	0.000123538852913901	0.00231547107175768	0.0019060280163859	FAM83D/CEP295/TUBB1/PKHD1/GPSM2/RACGAP1/CENPE/MAD2L1/CKAP2/ECT2/RMDN2/ASPM/CXCR2/KIF11/KIFC1/CKAP2L/KIF20B/SLC34A1/ESPL1/SPAG5/MAP10/PLK1/CDK1/KIFC2/SKA3/CDC7/HECW2/FAM161A/TUBB2A/TPX2/CDC6/AURKA/KIF18A/AURKB/KIF18B/TUBB6/DLGAP5/MISP/WDR62/KIF23	40	0.217391304347826
CC	GO:0031091	platelet alpha granule	24/2384	91/19894	0.263736263736264	2.20082601961797	4.23638562691635	0.000132210089529641	0.00232592044564308	0.00191462963513303	HGF/SELP/F8/TGFB3/MMRN1/F13A1/ORM1/ORM2/THBS1/EGF/CD36/CD109/PLG/ACTN2/CLU/PCDH7/HRG/ISLR/PDGFA/ALB/FGB/IGF1/CFD/PPBP	24	0.263736263736264
CC	GO:0000795	synaptonemal complex	14/2384	40/19894	0.35	2.92067953020134	4.48663860179645	0.000134733196546398	0.00232592044564308	0.00191462963513303	DMC1/TEX11/MSH4/INCENP/BLM/PLK1/BRCA1/KASH5/RNF212/SYN1/SYCP2L/RAD51/FAM9B/BRCA2	14	0.35
CC	GO:0099086	synaptonemal structure	14/2384	40/19894	0.35	2.92067953020134	4.48663860179645	0.000134733196546398	0.00232592044564308	0.00191462963513303	DMC1/TEX11/MSH4/INCENP/BLM/PLK1/BRCA1/KASH5/RNF212/SYN1/SYCP2L/RAD51/FAM9B/BRCA2	14	0.35
CC	GO:0005788	endoplasmic reticulum lumen	59/2384	313/19894	0.188498402555911	1.57298121663057	3.77012121904348	0.000264872339508476	0.00445528858250155	0.00366746316242505	CFP/P3H2/IGFBP4/RDH5/CD4/RCN3/BPIFB2/CCN1/F8/SDF2L1/STC2/MGAT4A/COL7A1/SPP1/MELTF/IGFBP1/PTGS2/COL25A1/COL2A1/SLC27A2/F9/LAMC1/PCSK9/ARSF/THBS1/COL15A1/P4HA2/PROZ/IL27/GPC3/LIPC/ANO8/WNT7B/TSPAN15/COL4A5/CLU/APOA4/APOA5/P4HA3/SCG2/APOA1/EBI3/COL5A2/BCHE/PROC/PDGFA/COL1A2/COL6A2/COL4A6/FGF23/VCAN/COL16A1/TSPAN5/CASQ2/ALB/CHGB/MATN3/CHRDL1/COL17A1	59	0.188498402555911
CC	GO:0005903	brush border	26/2384	107/19894	0.242990654205607	2.02771	3.93307183811075	0.000298175591276434	0.00489007969693352	0.00402537048223186	CLTRN/ITLN1/SLC38A2/AQP8/CYBRD1/SLC26A6/DCXR/PLS1/PRKCB/SLC34A1/CD36/SLC6A19/SLC9A3/CDHR2/AQP1/MYO1A/SLC34A3/FLII/SLC17A3/LRP2/SLC28A3/SLC26A3/SLC7A11/USH1C/SLC34A2/DRD5	26	0.242990654205607
CC	GO:0000922	spindle pole	37/2384	177/19894	0.209039548022599	1.74439293974899	3.6705289532447	0.000486795505605612	0.0077887280896898	0.00641145300065928	ANKRD53/RAD21/FAM83D/GPSM2/DSN1/BEX4/MAD2L1/CKAP2/CCNB1/RMDN2/ASPM/CDC20/SPDL1/KIF11/KNTC1/CKAP2L/KIF20B/POC1A/NEK2/SPAG5/MAP10/PLK1/CEP128/PSRC1/FAM161A/CENPF/KASH5/TPX2/PLK3/CDC6/SGO1/AURKA/AURKB/DLGAP5/MISP/WDR62/DYNC1I1	37	0.209039548022599
CC	GO:0098839	postsynaptic density membrane	24/2384	99/19894	0.242424242424242	2.02298149278015	3.76502457121688	0.000518701942207713	0.00810163033543475	0.00666902497124202	EFNB3/GRIA3/LRRC4/ADCY1/PLPPR4/ADGRB3/PTPRT/CLSTN2/SCRIB/ABHD17C/PTPRS/TIAM1/DLG2/ACTN2/NLGN4X/NETO2/LRRC4C/LRFN4/LRRTM2/SEMA4F/ARC/RGS7BP/CACNG4/ERBB4	24	0.242424242424242
CC	GO:0097060	synaptic membrane	70/2384	397/19894	0.17632241813602	1.47137507818707	3.50056518189464	0.000569616144257969	0.00868995792170297	0.00715331902091403	GPM6A/PDE2A/EFNB3/GRIA3/FBXO45/LRRC4/SYNE1/ADCY1/PLPPR4/ADGRB3/PTPRT/HTR2A/FXYD6/KCNJ8/RAP2A/CLSTN2/IQSEC3/CHRNA5/GABRE/KCND3/GPR158/UNC13B/TRPV1/GABBR2/NRXN3/SCRIB/ABHD17C/DNAJC6/GABRR3/PTPRS/TIAM1/GABRA5/DLG2/ERBB2/NECTIN1/ACTN2/GPHN/CNR1/UNC13C/NLGN4X/ERC2/NETO2/GRM2/HTR3A/OTOF/LRP4/LRRC4C/LRFN4/CHRNA3/LRRTM2/LPAR1/STX11/ANK3/PRKCG/SEMA4F/SLC6A9/RIMS2/ARC/SYT1/GABRD/CNTN1/SSPN/ADORA1/NRXN2/CSP…	70	0.17632241813602
CC	GO:0005874	microtubule	80/2384	468/19894	0.170940170940171	1.42646130901164	3.4448559309673	0.000639218740687288	0.00953017031570138	0.00784495727207126	CRHBP/FEZ1/TPPP2/KIF14/CCT3/GABARAPL3/TUBE1/NDEL1/CEP295/TUBB1/KIF19/GAS2L3/MTUS2/RACGAP1/CENPE/CFAP20/BEX4/KIF2C/CKAP2/TRIM54/EML6/RMDN2/CHMP4C/KIF26A/MAP1LC3C/DCXR/ASPM/KIF11/KNTC1/GABARAPL1/APC2/CYP2A6/INCENP/KIFC1/BIRC5/KIF20B/STMN1/NEK2/ZWILCH/BAG2/KIF21B/SPAG5/MAP10/PLK1/KIF4A/CDK1/KIFC2/TIAM1/SKA3/DNAH11/PSRC1/SPRY2/FHDC1/KIF4B/FAM161A/KIF17/DYNC1I2/TUBB2A/TPX2/MAP1LC3A/CAPN6/GTSE1/KIF24/K…	80	0.170940170940171
CC	GO:0030315	T-tubule	15/2384	51/19894	0.294117647058824	2.45435254638768	3.83717239381131	0.0006784595012612	0.00989043184060772	0.0081415140151344	IGF1R/TGFB3/STAC/SCN1B/ATP1B1/CACNB2/AHNAK2/ATP1A1/FXYD1/CACNA1D/ANK3/SCN1A/SCN5A/KCNJ11/CACNG4	15	0.294117647058824
CC	GO:0098858	actin-based cell projection	44/2384	226/19894	0.194690265486726	1.62465106610441	3.48475138285571	0.000757880085550319	0.0108080290461089	0.0088968531781994	SLC7A8/GPM6A/MYO10/IGF2BP1/TEK/ATP8B1/AOC3/MYO15A/ITGA6/EPHB1/MYO3A/CDH23/TIAM2/UNC5C/SCIMP/DCXR/PLS1/S100P/LHFPL5/OSBPL3/CA9/PROM1/TWF2/FSCN3/ENAH/SLC38A4/ABI3/CDHR2/ACTN2/ANKRD24/MYO1A/USH2A/PDZD7/PDGFA/WHRN/SLC7A11/USH1C/PDGFRA/MAP2/CRB1/TMC1/TRPV4/CD302/ACTA1	44	0.194690265486726
CC	GO:1905370	serine-type endopeptidase complex	6/2384	11/19894	0.545454545454545	4.55170835875534	4.34763300965728	0.000794553522396733	0.0108968312735502	0.00896995257273949	FCN3/COLEC10/FCN2/THBD/COLEC11/PLAU	6	0.545454545454545
CC	GO:0045121	membrane raft	53/2384	286/19894	0.185314685314685	1.54641373726944	3.43437860967148	0.000797329117576844	0.0108968312735502	0.00896995257273949	ITLN1/CD24/TEK/PLPP3/SKAP1/ADCY1/CD4/ADRA1B/PTGIS/EPHB1/ADRA1A/NPC1/SELE/IGF1R/STOM/HTR2A/EEIG1/CAVIN2/PTGS2/NOS3/BAALC/GP2/LRP8/PGK1/SLC2A1/MAL2/CD36/KDR/ATP1A1/PLPP2/S100A10/CD14/ARID3C/MYADM/THY1/FXYD1/NFAM1/CNR1/KCNE3/MYO1A/CRIPTO/TNFRSF11A/LRP4/KIF18A/CHRNA3/SULF1/FYB2/ARC/SCN5A/OLR1/PRKACA/MS4A1/MAPT	53	0.185314685314685
CC	GO:0099634	postsynaptic specialization membrane	27/2384	120/19894	0.225	1.87757969798658	3.55787036143701	0.000841731700348007	0.0111251108347855	0.00915786562619535	EFNB3/GRIA3/LRRC4/ADCY1/PLPPR4/ADGRB3/PTPRT/CLSTN2/KCND3/SCRIB/ABHD17C/PTPRS/TIAM1/GABRA5/DLG2/ACTN2/GPHN/NLGN4X/NETO2/LRRC4C/LRFN4/LRRTM2/SEMA4F/ARC/RGS7BP/CACNG4/ERBB4	27	0.225
CC	GO:0071682	endocytic vesicle lumen	9/2384	23/19894	0.391304347826087	3.26535599649839	4.01098197611673	0.000847950520944013	0.0111251108347855	0.00915786562619535	CTSL/HP/HBB/LTF/HBA2/APOA1/HBA1/HPX/MPO	9	0.391304347826087
CC	GO:0098857	membrane microdomain	53/2384	287/19894	0.184668989547038	1.54102553609429	3.4065387367754	0.000866339235315621	0.011143500752295	0.00917300366804775	ITLN1/CD24/TEK/PLPP3/SKAP1/ADCY1/CD4/ADRA1B/PTGIS/EPHB1/ADRA1A/NPC1/SELE/IGF1R/STOM/HTR2A/EEIG1/CAVIN2/PTGS2/NOS3/BAALC/GP2/LRP8/PGK1/SLC2A1/MAL2/CD36/KDR/ATP1A1/PLPP2/S100A10/CD14/ARID3C/MYADM/THY1/FXYD1/NFAM1/CNR1/KCNE3/MYO1A/CRIPTO/TNFRSF11A/LRP4/KIF18A/CHRNA3/SULF1/FYB2/ARC/SCN5A/OLR1/PRKACA/MS4A1/MAPT	53	0.184668989547038
CC	GO:0005657	replication fork	19/2384	74/19894	0.256756756756757	2.14258343914384	3.63339114651098	0.00091134751541827	0.0114969994252766	0.00946399342934358	XRCC2/PRIM2/TONSL/TIMELESS/MMS22L/POLA2/MCM3/POLD1/RFC4/PIF1/RFC3/PRIM1/WDHD1/BLM/UHRF1/CHEK1/EME1/RADX/MCM10	19	0.256756756756757
CC	GO:0005604	basement membrane	22/2384	92/19894	0.239130434782609	1.99549533119346	3.53133409009887	0.00105655152256258	0.0130773169585105	0.0107648645695056	P3H2/FREM1/ANG/ENTPD2/LAMA3/LAD1/COL7A1/COL2A1/VWA2/LAMC1/COL15A1/NTN4/LOXL2/COL4A5/PXDN/LAMA2/USH2A/LAMB4/COL4A6/LAMC3/THBS4/COL17A1	22	0.239130434782609
CC	GO:0005871	kinesin complex	14/2384	48/19894	0.291666666666667	2.43389960850112	3.66997465627692	0.00111072070535058	0.0134931996798144	0.0111072070535058	KIF14/NDEL1/KIF19/KIF2C/KIF11/KIFC1/KIF20B/KIF21B/KIFC2/KIF17/KIF20A/KIF18A/KIF18B/KIF23	14	0.291666666666667
CC	GO:0150034	distal axon	50/2384	272/19894	0.183823529411765	1.5339703414923	3.2718255961722	0.00132060959670418	0.0157512708261444	0.0129659851312774	CRHBP/FEZ1/NGFR/GPM6A/IGF2BP1/CABP4/ANG/NDRG2/TIAM2/ITGA2/OLFM1/TH/HSP90AB1/KCNK2/UNC5C/BASP1/SNCG/KIF20B/CASR/PRKCB/TWF2/UNC13B/KIF21B/FSCN3/NTRK2/PTPRS/TIAM1/NECTIN1/THY1/CNR1/UNC13C/PCSK1/ERC2/USH2A/KCNA6/SLC8A3/WHRN/SCGN/PRKCG/CPLX2/RASGRF1/MAP2/ADORA1/TRPC5/L1CAM/TRPV4/KCNC2/CNGB1/BRSK2/MAPT	50	0.183823529411765
CC	GO:0031253	cell projection membrane	62/2384	354/19894	0.175141242937853	1.46151840897888	3.23287247717471	0.00134764333404188	0.0157866790559192	0.0129951321496896	EHD3/SLC7A8/CLTRN/HHIP/MYO10/ITLN1/CYS1/EPHA2/P2RY12/ARHGEF4/ARPC1A/ATP1B2/RAB25/AQP8/FERMT1/SCIMP/CYBRD1/SLC26A6/GPR37L1/GABRE/APC2/S100P/EPS8L3/CA9/PROM1/PRKCB/SLC34A1/CD36/TRPV1/GPR88/FSCN3/SLC6A19/BMX/TIAM1/SLC9A3/SLC38A4/GABRA5/ERBB2/SPRY2/THY1/CDHR2/AQP1/USH2A/SLC34A3/SLC17A3/PDE6G/LRP2/SLC28A3/SLC26A3/SLC7A11/ARL13A/PLA2G4F/ADORA1/KCNJ11/TRPV4/KCNC2/GNAT1/TESC/SLC34A2/CNGB1/DRD5/MAPT	62	0.175141242937853
CC	GO:0042827	platelet dense granule	8/2384	21/19894	0.380952380952381	3.17897091722595	3.68629051377022	0.00201855273243197	0.0232310630258838	0.0191231311493556	CLEC3B/SELP/CDC37L1/ITIH4/ABCC4/RAB27B/ECM1/SERPINA4	8	0.380952380952381
CC	GO:0014704	intercalated disc	14/2384	51/19894	0.274509803921569	2.29072904329517	3.40546717171454	0.00210822683202699	0.0238447724449949	0.019628318780941	PGM5/SCN1B/ATP1B1/SLC2A1/TMEM65/FXYD1/CTNNA3/ANK3/SCN1A/DSG2/MYH1/SCN5A/SCN4B/KCNJ11	14	0.274509803921569
CC	GO:1905286	serine-type peptidase complex	6/2384	13/19894	0.461538461538462	3.85144553433144	3.79470341222778	0.00238459636629322	0.0265134782421754	0.0218251192847176	FCN3/COLEC10/FCN2/THBD/COLEC11/PLAU	6	0.461538461538462
CC	GO:0016342	catenin complex	10/2384	31/19894	0.32258064516129	2.69187053474778	3.47844984973375	0.00245329847281386	0.0268227299694316	0.0220796862553248	CDH23/CDH17/CDH19/APC2/DCHS1/CDH5/CDH11/CTNNA2/CDH7/CDH3	10	0.32258064516129
CC	GO:0042734	presynaptic membrane	33/2384	167/19894	0.197604790419162	1.64897218984849	3.10752043789572	0.00253021038551706	0.0272101313590032	0.0223985837406429	GPM6A/PDE2A/EFNB3/FBXO45/HTR2A/FXYD6/KCNJ8/GPR158/UNC13B/NRXN3/SCRIB/DNAJC6/PTPRS/GABRA5/ERBB2/NECTIN1/CNR1/UNC13C/ERC2/GRM2/OTOF/LPAR1/STX11/SLC6A9/RIMS2/SYT1/CNTN1/ADORA1/NRXN2/KCNJ11/RGS7BP/KCNC2/ERBB4	33	0.197604790419162
CC	GO:0045211	postsynaptic membrane	49/2384	276/19894	0.177536231884058	1.48150410952242	2.97226390738169	0.00306543680128137	0.032434299058719	0.0266989656885797	EFNB3/GRIA3/FBXO45/LRRC4/SYNE1/ADCY1/PLPPR4/ADGRB3/PTPRT/HTR2A/FXYD6/CLSTN2/IQSEC3/CHRNA5/GABRE/KCND3/GPR158/TRPV1/GABBR2/SCRIB/ABHD17C/GABRR3/PTPRS/TIAM1/GABRA5/DLG2/ACTN2/GPHN/NLGN4X/NETO2/HTR3A/LRRC4C/LRFN4/CHRNA3/LRRTM2/LPAR1/ANK3/SEMA4F/SLC6A9/ARC/GABRD/CNTN1/SSPN/ADORA1/CSPG5/RGS7BP/KCNC2/CACNG4/ERBB4	49	0.177536231884058
CC	GO:0005876	spindle microtubule	19/2384	82/19894	0.231707317073171	1.93355090849566	3.12565	0.00329201741178112	0.0342787844782288	0.028217292100981	CEP295/CENPE/RMDN2/CHMP4C/KIF11/KNTC1/ZWILCH/PLK1/KIF4A/CDK1/SKA3/PSRC1/FAM161A/CAPN6/AURKA/KIF18A/AURKB/KIF18B/MISP	19	0.231707317073171
CC	GO:0001917	photoreceptor inner segment	17/2384	71/19894	0.23943661971831	1.99805038283392	3.10854488947644	0.00368551028816785	0.0377764804537204	0.0310964930564162	MYO3A/CDH23/ATP1B2/SLC2A1/ATP1A1/INHA/FAM161A/KIF17/USH2A/RDH12/HKDC1/WHRN/USH1C/ASRGL1/CRB1/IMPG1/GNAT1	17	0.23943661971831
CC	GO:1990023	mitotic spindle midzone	6/2384	14/19894	0.428571428571429	3.57634228187919	3.55811173983867	0.00375280842851871	0.0378744973708966	0.0311771777138478	CENPE/KIF20B/MAP10/KIF18A/AURKB/KIF18B	6	0.428571428571429
CC	GO:0097431	mitotic spindle pole	11/2384	38/19894	0.289473684210526	2.41559961144472	3.22289788017638	0.00393546768299919	0.0391161636370828	0.0321992810427206	FAM83D/GPSM2/RMDN2/ASPM/KIF20B/SPAG5/MAP10/PLK1/FAM161A/AURKA/AURKB	11	0.289473684210526
CC	GO:0045277	respiratory chain complex IV	9/2384	28/19894	0.321428571428571	2.6822567114094	3.28682259261382	0.00411185552302508	0.0402593615388725	0.0331403280960231	NDUFA4L2/COX3/COA6/COX1/UQCRC2/COX2/C15orf48/MTCO2P12/COX4I2	9	0.321428571428571
CC	GO:0098984	neuron to neuron synapse	60/2384	360/19894	0.166666666666667	1.39079977628635	2.76102385508882	0.00502550270054145	0.0484813201699293	0.0399084037984174	ADGRA1/NGFR/EFNB3/CAP2/GRIA3/FBXO45/LRRC4/INSYN2B/ADCY1/PLPPR4/ADGRB3/MPDZ/ATP1B2/PTPRT/CLSTN2/IQSEC3/BAALC/C1QL1/MAL2/ATP1A1/SCRIB/ABHD17C/CPEB3/DNAJC6/NTRK2/SORT1/PTPRS/TIAM1/PLXNC1/DLG2/NECTIN1/ABI3/ACTN2/GPHN/NLGN4X/SH2D5/P2RX3/NSF/ZDHHC15/SLC30A3/NETO2/LRP4/SYN1/LRRC4C/AURKA/LRFN4/CHRNA3/SYN3/LRRTM2/SLC8A3/PRKCG/SEMA4F/SLC6A9/ARC/SYT1/ADORA1/LZTS1/RGS7BP/CACNG4/ERBB4	60	0.166666666666667
MF	GO:0004497	monooxygenase activity	40/2285	105/18522	0.380952380952381	3.08796498905908	8.04879452122437	1.46956931379425e-11	1.68118729498062e-08	1.44945941792127e-08	CYP2B6/CYP26A1/CYP1A2/KMO/CYP4A22/DBH/PTGIS/CYP2C8/CYP2A7/CYP2J2/HMOX2/TH/CYP4A11/TPH1/NOS3/CYP4F2/CYP2A6/NOS2/CYP51A1/CYP7A1/CYP2C19/CYP2U1/TBXAS1/AKR1C3/FAXDC2/CH25H/AKR1C4/CYP2C9/CYP39A1/SQLE/CYP4V2/CYP2A13/MIOX/CYP8B1/CYP2S1/CYP3A43/FMO2/AKR1D1/CYP2E1/TYRP1	40	0.380952380952381
MF	GO:0020037	heme binding	47/2285	142/18522	0.330985915492958	2.68294141214904	7.55201490864454	8.019070733087e-11	4.58690845932577e-08	3.95466804047501e-08	IDO2/CYP2B6/CYP26A1/CYP1A2/STEAP4/FLVCR1/CYP4A22/PTGIS/CYGB/CYP2C8/PXDNL/STC2/CYP2A7/CYP2J2/STEAP3/HMOX2/PTGS2/CAT/COX1/CYP4A11/NOS3/CYP4F2/CYP2A6/NOS2/HBB/CYP51A1/CYP7A1/HBA2/CYP2C19/CYP2U1/TBXAS1/PXDN/CYP2C9/CYP39A1/TDO2/HRG/NR1D1/PTGS1/CYP4V2/CYP2A13/AMBP/HBA1/CYP8B1/CYP2S1/MPO/CYP3A43/CYP2E1	47	0.330985915492958
MF	GO:0046906	tetrapyrrole binding	47/2285	152/18522	0.309210526315789	2.50643210871819	6.99582927342387	1.05816113289852e-09	4.0351211201197e-07	3.47893677728391e-07	IDO2/CYP2B6/CYP26A1/CYP1A2/STEAP4/FLVCR1/CYP4A22/PTGIS/CYGB/CYP2C8/PXDNL/STC2/CYP2A7/CYP2J2/STEAP3/HMOX2/PTGS2/CAT/COX1/CYP4A11/NOS3/CYP4F2/CYP2A6/NOS2/HBB/CYP51A1/CYP7A1/HBA2/CYP2C19/CYP2U1/TBXAS1/PXDN/CYP2C9/CYP39A1/TDO2/HRG/NR1D1/PTGS1/CYP4V2/CYP2A13/AMBP/HBA1/CYP8B1/CYP2S1/MPO/CYP3A43/CYP2E1	47	0.309210526315789
MF	GO:0016705	oxidoreductase activity, acting on paired donors, with incorporation or reduction of molecular oxygen	52/2285	179/18522	0.290502793296089	2.35478894417075	6.83259059931301	1.66387819403566e-09	4.758691634942e-07	4.10277333634584e-07	KDM8/CYP2B6/P3H2/CYP26A1/CYP1A2/KMO/SCD5/CYP4A22/DBH/PTGIS/PHYHD1/CYP2C8/KDM5B/CYP2A7/CYP2J2/ASPH/HMOX2/TH/TET1/PTGS2/CYP4A11/TPH1/NOS3/CYP4F2/CYP2A6/NOS2/CYP51A1/CYP7A1/CYP2C19/P4HA2/CYP2U1/KDM6B/TBXAS1/AKR1C3/FAXDC2/CH25H/AKR1C4/CYP2C9/CYP39A1/P4HA3/SQLE/PTGS1/CYP4V2/CYP2A13/BBOX1/CYP8B1/CYP2S1/CYP3A43/FMO2/AKR1D1/CYP2E1/TYRP1	52	0.290502793296089
MF	GO:0016712	oxidoreductase activity, acting on paired donors, with incorporation or reduction of molecular oxygen, reduced flavin or flavoprotein as one donor, and incorporation of one atom of oxygen	21/2285	43/18522	0.488372093023256	3.95869930283446	7.28648788540958	5.23022619811508e-09	1.19667575412873e-06	1.03173093634396e-06	CYP2B6/CYP1A2/CYP4A22/CYP2C8/CYP2A7/CYP2J2/HMOX2/CYP4A11/CYP4F2/CYP2A6/CYP7A1/CYP2C19/CYP2U1/CYP2C9/CYP39A1/CYP4V2/CYP2A13/CYP8B1/CYP2S1/CYP3A43/CYP2E1	21	0.488372093023256
MF	GO:0008391	arachidonic acid monooxygenase activity	13/2285	18/18522	0.722222222222222	5.85426695842451	7.72946654700936	6.96612180623676e-09	1.32820722438914e-06	1.14513265481471e-06	CYP2B6/CYP4A22/CYP2C8/CYP2A7/CYP2J2/CYP4A11/CYP4F2/CYP2A6/CYP2C19/CYP2C9/CYP2A13/CYP2S1/CYP2E1	13	0.722222222222222
MF	GO:0005201	extracellular matrix structural constituent	48/2285	166/18522	0.289156626506024	2.34387703988822	6.52449610696244	8.21600194127748e-09	1.34272946011735e-06	1.1576532058612e-06	COL6A6/DCN/TNXB/BGN/MXRA5/TFPI2/CD4/SRPX/LAMA3/CCN1/MUC6/MUC3A/COL7A1/FGL2/CILP/COL25A1/COL2A1/FMOD/MMRN1/TECTA/MFAP4/DPT/LAMC1/THBS1/COL15A1/EMILIN1/SBSPON/ASPN/FBN3/COL4A5/PXDN/CTHRC1/LAMA2/ECM1/PRELP/EMILIN3/COL5A2/COL1A2/COL6A2/COL4A6/VCAN/COL16A1/FGB/PCOLCE/FBLN5/MATN3/IMPG1/COL17A1	48	0.289156626506024
MF	GO:0008392	arachidonic acid epoxygenase activity	12/2285	16/18522	0.75	6.07943107221007	7.62502385075609	1.36357036997772e-08	1.94990562906814e-06	1.68113873245937e-06	CYP2B6/CYP2C8/CYP2A7/CYP2J2/CYP4A11/CYP4F2/CYP2A6/CYP2C19/CYP2C9/CYP2A13/CYP2S1/CYP2E1	12	0.75
MF	GO:0005506	iron ion binding	43/2285	153/18522	0.281045751633987	2.27813103359506	5.95526046427701	1.1847920967872e-07	1.50600239858284e-05	1.29842128033872e-05	CYP2B6/P3H2/CYP26A1/CYP1A2/CYP4A22/PTGIS/CYGB/CYP2C8/CYP2A7/CYP2J2/MELTF/TH/TET1/CYP4A11/TPH1/CYP4F2/CYP2A6/HAAO/CYP51A1/LTF/ALOX15B/CYP7A1/HBA2/CYP2C19/P4HA2/CYP2U1/TBXAS1/FAXDC2/CH25H/CYP2C9/CYP39A1/FXN/P4HA3/CYP4V2/CYP2A13/HBA1/MIOX/BBOX1/CYP8B1/CYP2S1/CYP3A43/RRM2/CYP2E1	43	0.281045751633987
MF	GO:0019838	growth factor binding	39/2285	135/18522	0.288888888888889	2.3417067833698	5.86936995264048	2.05499951944845e-07	2.35091945024903e-05	2.02687847339284e-05	NGFR/LIFR/TEK/IGFBP4/ENG/ITGA6/CCN1/EPHA2/IGF1R/TGFB3/GHR/IGFBP1/COL2A1/FGFBP2/IGFALS/THBS1/CD36/KLB/KDR/FLT4/NTRK2/IGFBP6/SORT1/CD109/ERBB2/TRIM16/PXDN/GHRHR/FGFR1/LRP2/IL1RN/CSF1R/PDGFA/COL1A2/PDGFRA/SCN5A/IGFBPL1/TGFBR3L/CHRDL1	39	0.288888888888889
MF	GO:0016614	oxidoreductase activity, acting on CH-OH group of donors	38/2285	135/18522	0.281481481481481	2.28166301969365	5.60670521341996	6.0406877124429e-07	6.28231522094062e-05	5.41638697278373e-05	HAO2/CYP4A22/RDH5/HSD3B2/RDH16/BDH2/ADH4/GPD2/SRD5A2/DCXR/CYP4F2/GRHPR/CBR4/ABCC4/ADHFE1/AKR7L/ADH6/LDHD/GPD1/KCNAB1/AKR1C3/ADH1B/AKR1C4/ADH1A/AKR1B10/HSD17B13/HSD17B2/RDH12/AKR1B15/HSD17B14/HAO1/MIOX/KCNAB3/PRXL2B/AKR7A3/AKR1D1/DHDH/ALDH3A1	38	0.281481481481481
MF	GO:0004714	transmembrane receptor protein tyrosine kinase activity	22/2285	60/18522	0.366666666666667	2.97216630196937	5.73987200998124	1.18719707256986e-06	0.00011317945425166	9.75792681577155e-05	EFNB3/TEK/EPHB1/EPHA2/IGF1R/EFNA4/RET/LTK/KDR/FLT4/DDR2/NTRK2/ERBB2/AXL/FGFR1/EPHA3/CSF1R/EFNA3/EPHA5/PDGFRA/PDGFRL/ERBB4	22	0.366666666666667
MF	GO:0019199	transmembrane receptor protein kinase activity	26/2285	79/18522	0.329113924050633	2.66776722156053	5.57257111098504	1.46211517986693e-06	0.00012866613582829	0.000110931329840916	EFNB3/TEK/ENG/EPHB1/EPHA2/IGF1R/EFNA4/SOSTDC1/RET/LTK/KDR/FLT4/DDR2/NTRK2/ERBB2/AXL/FGFR1/EPHA3/CSF1R/AMHR2/EFNA3/EPHA5/PDGFRA/PDGFRL/TGFBR3L/ERBB4	26	0.329113924050633
MF	GO:0008028	monocarboxylic acid transmembrane transporter activity	22/2285	64/18522	0.34375	2.78640590809628	5.37032087315732	4.11906013331535e-06	0.000313485080772874	0.000270275598715664	MFSD2A/MPC1/SLC6A8/SLC16A5/SLC26A6/SLC51B/SLC27A2/ABCC4/CD36/SLC1A4/SLC6A13/ABCC11/SLC16A4/AKR1C4/SLC16A3/SLC5A12/SLCO1B1/SLCO1B3/TSPO2/SLCO1C1/SLC6A12/SLC27A6	22	0.34375
MF	GO:0016709	oxidoreductase activity, acting on paired donors, with incorporation or reduction of molecular oxygen, NAD(P)H as one donor, and incorporation of one atom of oxygen	16/2285	38/18522	0.421052631578947	3.41301393527583	5.58568025051666	4.17402314574119e-06	0.000313485080772874	0.000270275598715664	CYP2B6/CYP26A1/KMO/NOS3/CYP4F2/NOS2/CYP51A1/CYP7A1/CYP2C19/AKR1C3/AKR1C4/CYP2C9/SQLE/FMO2/AKR1D1/CYP2E1	16	0.421052631578947
MF	GO:0017116	single-stranded DNA helicase activity	12/2285	23/18522	0.521739130434783	4.22916944153744	5.8130364817902	4.38440672409615e-06	0.000313485080772874	0.000270275598715664	MCM3/RFC4/PIF1/RFC3/MCM4/CHTF18/MCM6/MCM2/MCM5/MCM8/DSCC1/RAD51	12	0.521739130434783
MF	GO:0016616	oxidoreductase activity, acting on the CH-OH group of donors, NAD or NADP as acceptor	34/2285	125/18522	0.272	2.20480700218818	5.07015700346278	5.32796428252917e-06	0.000358540655247845	0.000309120899859432	CYP4A22/RDH5/HSD3B2/RDH16/BDH2/ADH4/SRD5A2/DCXR/GRHPR/CBR4/ABCC4/ADHFE1/AKR7L/ADH6/LDHD/GPD1/KCNAB1/AKR1C3/ADH1B/AKR1C4/ADH1A/AKR1B10/HSD17B13/HSD17B2/RDH12/AKR1B15/HSD17B14/MIOX/KCNAB3/PRXL2B/AKR7A3/AKR1D1/DHDH/ALDH3A1	34	0.272
MF	GO:0005041	low-density lipoprotein particle receptor activity	9/2285	15/18522	0.6	4.86354485776805	5.61546854347788	1.62044063324725e-05	0.00100557339630608	0.000866969334135807	STAB2/SORL1/LRP8/STAB1/CD36/LRP2/VLDLR/OLR1/LRP12	9	0.6
MF	GO:0022804	active transmembrane transporter activity	87/2285	454/18522	0.191629955947137	1.55333481140169	4.4779918789014	1.67009567568317e-05	0.00100557339630608	0.000866969334135807	SLC7A8/ATP13A4/MFSD2A/ABCB10/ND3/SLC23A2/SLC24A4/ABCC10/CFTR/SLC17A5/SLC6A8/SLC16A5/CDH17/ND4L/SLC29A1/SLC38A2/SLC17A9/CYTB/KCNJ8/COX3/SLC26A9/ABCA9/CYBRD1/SLC26A6/SLC9A9/SLC4A9/COX1/ABCG4/COX2/ATP1B1/SLC25A18/SLC6A16/SLC46A3/SLC45A4/SLC25A25/SLC4A2/ND5/ND4/SLC17A1/SLC39A14/ABCC4/SLC34A1/ABCA8/ATP1A1/SLC1A4/SLC6A19/SLC6A13/MFSD2B/ABCC11/SLC9A3/SLC38A4/SLC41A1/SLC16A4/ABCA12/ATP6V0D2/TMCO3/SLC16A3…	87	0.191629955947137
MF	GO:0004033	aldo-keto reductase (NADP) activity	13/2285	30/18522	0.433333333333333	3.51256017505471	5.16663259504504	2.30362799192595e-05	0.00131767521138165	0.00113605233075506	ADH4/AKR7L/KCNAB1/AKR1C3/AKR1C4/AKR1B10/RDH12/AKR1B15/MIOX/KCNAB3/AKR7A3/AKR1D1/ALDH3A1	13	0.433333333333333
MF	GO:0003774	cytoskeletal motor activity	30/2285	112/18522	0.267857142857143	2.17122538293217	4.66385474265074	2.571041917412e-05	0.00140060569215206	0.00120755201835341	MYO10/KIF14/MYO15A/KIF19/MYO3A/MYO5C/CENPE/MYH4/KIF2C/KIF11/KIFC1/KIF20B/KIF21B/GPR88/KIF4A/KIFC2/DNAH11/KIF4B/KIF17/MYO1A/DYNC1I2/MYO16/KIF24/KIF20A/KIF18A/KIF18B/MYH1/KIF23/MYH13/DYNC1I1	30	0.267857142857143
MF	GO:0005539	glycosaminoglycan binding	52/2285	239/18522	0.217573221757322	1.76362853977642	4.45738138347311	2.80912120458299e-05	0.00146074302638316	0.00125940027210252	STAB2/LYVE1/SFRP1/RSPO3/DCN/TNXB/BGN/CLEC3B/ANG/ENG/SELP/REG3A/TENM1/CCN1/F11/GREM2/COL25A1/MDK/STAB1/RSPO4/THBS1/LTF/HMMR/LIPC/PTPRS/LGR6/CXCL11/CXCL10/HRG/APOA5/CRISPLD2/FGFR1/LIPH/PRELP/ZG16/LIPG/ANGPTL3/REG3G/ADAMTS3/NDNF/SULF1/VCAN/MPO/PCOLCE/TGFBR3L/SPOCK3/LPA/THBS4/IMPG1/COL17A1/HAPLN3/RNASE7	52	0.217573221757322
MF	GO:0015631	tubulin binding	75/2285	383/18522	0.195822454308094	1.58731881780942	4.35701500166746	2.94713946688918e-05	0.00146588154353097	0.00126383051737994	FEZ1/TPPP2/FAM83D/PHF6/KIF14/ATF5/NDEL1/CEP295/KIF19/MAST1/CCDC170/GAS2L3/DLEC1/MTUS2/RACGAP1/CENPE/AGBL4/GPAA1/BEX4/KIF2C/TRIM54/CCDC187/EML6/PRUNE1/UNC5C/RMDN2/KIF26A/KIF11/NDC80/GABARAPL1/APC2/KIFC1/NUF2/BIRC5/KIF20B/STMN1/MAP7D3/KIF21B/SPAG5/MAP10/PLK1/KIF4A/KIFC2/TIAM1/SKA3/PSRC1/FHDC1/KIF4B/FAM161A/JAKMIP3/BRCA1/CENPF/KIF17/S100A8/MAP1LC3A/CAPN6/STMND1/SGIP1/GTSE1/KIF24/KIF20A/KIF18A/FTCD/D…	75	0.195822454308094
MF	GO:0008017	microtubule binding	58/2285	277/18522	0.209386281588448	1.69726595517778	4.38620407663013	3.27563112157549e-05	0.00156138416795099	0.00134616945654221	FAM83D/KIF14/NDEL1/CEP295/KIF19/MAST1/CCDC170/GAS2L3/MTUS2/RACGAP1/CENPE/KIF2C/TRIM54/CCDC187/EML6/RMDN2/KIF26A/KIF11/NDC80/APC2/KIFC1/NUF2/BIRC5/KIF20B/MAP7D3/KIF21B/SPAG5/MAP10/PLK1/KIF4A/KIFC2/TIAM1/SKA3/PSRC1/FHDC1/KIF4B/FAM161A/JAKMIP3/CENPF/KIF17/S100A8/MAP1LC3A/CAPN6/SGIP1/GTSE1/KIF24/KIF20A/KIF18A/FTCD/DCX/KIF18B/DLGAP5/MAP2/KIF23/TRPV4/DYNC1I1/SPC24/MAPT	58	0.209386281588448
MF	GO:0005242	inward rectifier potassium channel activity	12/2285	27/18522	0.444444444444444	3.60262582056893	5.07678616311099	3.50138024153376e-05	0.00160223159852585	0.00138138664687037	KCNJ16/KCNJ8/KCNN2/KCNJ5/KCNJ10/KCNJ12/KCNH6/KCNJ15/ABCC9/KCNJ11/KCNH7/KCNN1	12	0.444444444444444
MF	GO:0016645	oxidoreductase activity, acting on the CH-NH group of donors	12/2285	28/18522	0.428571428571429	3.47396061269147	4.91449381472843	5.44121854875297e-05	0.00239413616145131	0.00206413837254313	AIFM2/ETFDH/SARDH/PYCR1/DMGDH/MTHFD2/SMOX/QDPR/PRODH2/MTHFD1L/MTHFD1/IL4I1	12	0.428571428571429
MF	GO:0034185	apolipoprotein binding	9/2285	17/18522	0.529411764705882	4.29136310979534	5.09305229954738	6.23817324498392e-05	0.00264313710824504	0.00227881806259257	LCAT/LRP8/PCSK9/LIPC/PLG/LRP4/VLDLR/LPA/MAPT	9	0.529411764705882
MF	GO:0046943	carboxylic acid transmembrane transporter activity	41/2285	181/18522	0.226519337016575	1.83614492788665	4.2406435039739	7.3907950422165e-05	0.00301966768867703	0.00260344923103641	SLC7A8/GRIA3/MFSD2A/SLC23A2/MPC1/SLC17A5/SLC6A8/SLC16A5/SLC7A2/SLC38A2/SLC26A9/SLC26A6/SLC51B/SLC25A18/SLC27A2/ABCC4/CD36/SLC1A4/SLC6A19/SLC6A13/ABCC11/SLC38A4/SLC16A4/AKR1C4/SLC16A3/SLC5A12/SLCO1B1/SLC1A5/SLCO1B3/SLC25A21/SLC26A3/SLC43A2/TSPO2/SLC7A11/SLC6A9/SLCO1C1/SLC25A15/SLC6A12/SLC17A7/SLC27A6/SLC36A2	41	0.226519337016575
MF	GO:0016701	oxidoreductase activity, acting on single donors with incorporation of molecular oxygen	11/2285	25/18522	0.44	3.56659956236324	4.81725786720625	8.34080169817513e-05	0.003211334363005	0.00276869736670564	IDO2/BCO2/PTGS2/HAAO/ALOX15B/TDO2/PTGS1/MIOX/HPDL/HGD/HPD	11	0.44
MF	GO:0005342	organic acid transmembrane transporter activity	41/2285	182/18522	0.225274725274725	1.82605621949167	4.20114872680936	8.42133137151662e-05	0.003211334363005	0.00276869736670564	SLC7A8/GRIA3/MFSD2A/SLC23A2/MPC1/SLC17A5/SLC6A8/SLC16A5/SLC7A2/SLC38A2/SLC26A9/SLC26A6/SLC51B/SLC25A18/SLC27A2/ABCC4/CD36/SLC1A4/SLC6A19/SLC6A13/ABCC11/SLC38A4/SLC16A4/AKR1C4/SLC16A3/SLC5A12/SLCO1B1/SLC1A5/SLCO1B3/SLC25A21/SLC26A3/SLC43A2/TSPO2/SLC7A11/SLC6A9/SLCO1C1/SLC25A15/SLC6A12/SLC17A7/SLC27A6/SLC36A2	41	0.225274725274725
MF	GO:0043177	organic acid binding	45/2285	208/18522	0.216346153846154	1.7536820400606	4.10063063235934	0.000108202888392646	0.00397188112133894	0.00342441351738553	P3H2/CYP26A1/SIGLEC11/RBP5/ASS1/SELP/DBH/PCK1/SELE/LRAT/ACOX2/TH/SIGLEC7/MDK/NOS3/NOS2/GSTM2/HBB/GRHPR/CASR/CD36/SIGLEC16/RBP1/HBA2/OXER1/P4HA2/CD33/ACOX1/AKR1C3/SIGLEC14/AKR1C4/FABP1/TDO2/P4HA3/S100A8/LCN12/FABP3/FOLR2/AMBP/TAT/APOC1/HBA1/FTCD/SIGLEC9/ALB	45	0.216346153846154
MF	GO:0030228	lipoprotein particle receptor activity	9/2285	18/18522	0.5	4.05295404814004	4.86122959177221	0.000111101569827663	0.00397188112133894	0.00342441351738553	STAB2/SORL1/LRP8/STAB1/CD36/LRP2/VLDLR/OLR1/LRP12	9	0.5
MF	GO:0008514	organic anion transmembrane transporter activity	53/2285	258/18522	0.205426356589147	1.66516716706529	4.03612985665761	0.000117938437262848	0.00408853249177875	0.00352498614721815	SLC7A8/GRIA3/MFSD2A/SLC25A47/SLC23A2/CFTR/MPC1/SLC17A5/SLC6A8/SLC16A5/SLC7A2/SLC38A2/SLC17A9/SLC26A9/SLC26A6/SLC4A9/SLC51B/SLC25A18/SLC52A1/SLC27A2/SLC25A25/SLC4A2/SLC2A1/SLC39A14/ABCC4/CD36/SLC1A4/SLC6A19/SLC6A13/ABCC11/SLC38A4/SLC16A4/AKR1C4/SLC16A3/SLC5A12/SLCO1B1/SLC17A3/SLC4A1/SLC1A5/SLCO1B3/SLC25A21/SLC26A3/SLC43A2/TSPO2/SLC7A11/SLC6A9/SLCO1C1/SLC25A15/SLC6A12/SLCO5A1/SLC17A7/SLC27A6/SLC36A2	53	0.205426356589147
MF	GO:0008395	steroid hydroxylase activity	11/2285	26/18522	0.423076923076923	3.4294226561185	4.65021749398505	0.000128508208075508	0.00432392323642296	0.00372793160887773	CYP2B6/CYP1A2/CYP2C8/CYP7A1/CYP2C19/CYP2U1/CH25H/CYP2C9/CYP39A1/CYP8B1/CYP3A43	11	0.423076923076923
MF	GO:0038024	cargo receptor activity	21/2285	73/18522	0.287671232876712	2.33183657564222	4.27708986205822	0.000135407978607296	0.00437605534076979	0.00377287804039501	MARCO/STAB2/LYVE1/SCARA5/MRC1/ACKR4/SORL1/DMBT1/CD163/LRP8/STAB1/CD36/TFRC/HMMR/MEGF10/FOLR2/LRP2/TFR2/VLDLR/OLR1/LRP12	21	0.287671232876712
MF	GO:0003777	microtubule motor activity	20/2285	68/18522	0.294117647058824	2.38409061655297	4.28939602811258	0.000138818156108603	0.00437605534076979	0.00377287804039501	KIF14/KIF19/CENPE/KIF2C/KIF11/KIFC1/KIF20B/KIF21B/KIF4A/KIFC2/DNAH11/KIF4B/KIF17/DYNC1I2/KIF24/KIF20A/KIF18A/KIF18B/KIF23/DYNC1I1	20	0.294117647058824
MF	GO:0015291	secondary active transmembrane transporter activity	57/2285	285/18522	0.2	1.62118161925602	3.96448473686362	0.000142184040198984	0.00437605534076979	0.00377287804039501	SLC7A8/MFSD2A/SLC23A2/SLC24A4/SLC17A5/SLC6A8/SLC16A5/CDH17/SLC29A1/SLC38A2/SLC17A9/SLC26A9/SLC26A6/SLC9A9/SLC4A9/SLC25A18/SLC6A16/SLC46A3/SLC45A4/SLC25A25/SLC4A2/SLC17A1/SLC39A14/SLC34A1/SLC1A4/SLC6A19/SLC6A13/MFSD2B/SLC9A3/SLC38A4/SLC41A1/SLC16A4/TMCO3/SLC16A3/SLC5A12/SLCO1B1/SLC34A3/SLC2A9/SLC30A3/SLC17A3/SLC37A4/SLC4A1/SLC1A5/SLCO1B3/SLC28A3/SLC25A21/SLC8A3/SLC26A3/SLC7A11/SLC6A9/SLCO1C1/SLC25…	57	0.2
MF	GO:0019955	cytokine binding	34/2285	145/18522	0.23448275862069	1.90069569154154	4.08457807181909	0.000145358481598997	0.00437605534076979	0.00377287804039501	IL13RA2/BGN/LIFR/ZFP36/ENG/CD4/IL1RL1/ACKR4/SOSTDC1/TGFB3/CX3CR1/GHR/CHRD/GREM2/CXCR2/CCR1/THBS1/CD36/CXCR1/CD109/CSF3R/NBL1/MICOS10-NBL1/TRIM16/PXDN/TNFRSF11A/EBI3/IL1RN/PLP2/CSF1R/IL20RB/XCR1/TGFBR3L/CHRDL1	34	0.23448275862069
MF	GO:0071813	lipoprotein particle binding	12/2285	31/18522	0.387096774193548	3.13777087597939	4.46873114265238	0.000176875284353681	0.00505863313251528	0.00436137214314208	STAB2/SORL1/LRP8/STAB1/PCSK9/THBS1/CD36/LIPC/APOA1/CRP/VLDLR/MAPT	12	0.387096774193548
MF	GO:0071814	protein-lipid complex binding	12/2285	31/18522	0.387096774193548	3.13777087597939	4.46873114265238	0.000176875284353681	0.00505863313251528	0.00436137214314208	STAB2/SORL1/LRP8/STAB1/PCSK9/THBS1/CD36/LIPC/APOA1/CRP/VLDLR/MAPT	12	0.387096774193548
MF	GO:0016209	antioxidant activity	23/2285	85/18522	0.270588235294118	2.19336336722873	4.13675175563169	0.000183845484470934	0.00512973742035971	0.00442267571114929	CYGB/GSTZ1/PXDNL/NQO1/SRXN1/HP/PTGS2/TXNRD1/CAT/MGST1/GSTM2/HBB/HBA2/CLIC2/PXDN/APOA4/FABP1/PTGES/PTGS1/HBA1/NXN/MPO/ALB	23	0.270588235294118
MF	GO:0015293	symporter activity	34/2285	147/18522	0.231292517006803	1.87483588621444	3.99479047727142	0.000192357259075316	0.00523944534243241	0.00451726194871105	MFSD2A/SLC23A2/SLC24A4/SLC17A5/SLC6A8/SLC16A5/SLC29A1/SLC38A2/SLC4A9/SLC25A18/SLC6A16/SLC46A3/SLC45A4/SLC17A1/SLC39A14/SLC34A1/SLC1A4/SLC6A19/SLC6A13/MFSD2B/SLC38A4/SLC16A4/SLC16A3/SLC5A12/SLC34A3/SLC2A9/SLC17A3/SLC1A5/SLC28A3/SLC6A9/SLC6A12/SLC34A2/SLC17A7/SLC36A2	34	0.231292517006803
MF	GO:0031406	carboxylic acid binding	42/2285	196/18522	0.214285714285714	1.73698030634573	3.89110096655858	0.000224375580788686	0.00596943405633155	0.0051466320489351	P3H2/CYP26A1/SIGLEC11/RBP5/ASS1/SELP/DBH/PCK1/SELE/LRAT/ACOX2/TH/SIGLEC7/MDK/NOS3/NOS2/GSTM2/GRHPR/CASR/CD36/SIGLEC16/RBP1/OXER1/P4HA2/CD33/ACOX1/AKR1C3/SIGLEC14/AKR1C4/FABP1/TDO2/P4HA3/S100A8/LCN12/FABP3/FOLR2/AMBP/TAT/APOC1/FTCD/SIGLEC9/ALB	42	0.214285714285714
MF	GO:0016702	oxidoreductase activity, acting on single donors with incorporation of molecular oxygen, incorporation of two atoms of oxygen	10/2285	24/18522	0.416666666666667	3.37746170678337	4.37199026875575	0.000303421617331957	0.00774139780947695	0.00667435567489869	IDO2/BCO2/PTGS2/HAAO/ALOX15B/TDO2/PTGS1/HPDL/HGD/HPD	10	0.416666666666667
MF	GO:0004745	NAD-retinol dehydrogenase activity	9/2285	20/18522	0.45	3.64765864332604	4.44416396907257	0.000304513025722432	0.00774139780947695	0.00667435567489869	RDH5/RDH16/ADH4/ADH6/AKR1C3/ADH1B/ADH1A/HSD17B13/RDH12	9	0.45
MF	GO:0005436	sodium:phosphate symporter activity	7/2285	13/18522	0.538461538461538	4.36471974415082	4.55251638744037	0.000375064478977921	0.00932769052066831	0.00804200038449228	MFSD2A/SLC17A1/SLC34A1/SLC34A3/SLC17A3/SLC34A2/SLC17A7	7	0.538461538461538
MF	GO:0008483	transaminase activity	10/2285	25/18522	0.4	3.24236323851204	4.20869780789256	0.000450097350898759	0.0107004628540225	0.00922555547867052	MGAT4A/AADAT/BCAT2/GOT2/AGXT2/ETNPPL/GPT2/TAT/KYAT1/ABAT	10	0.4
MF	GO:0030169	low-density lipoprotein particle binding	8/2285	17/18522	0.470588235294118	3.81454498648475	4.35522436674786	0.000458324020845371	0.0107004628540225	0.00922555547867052	STAB2/SORL1/STAB1/PCSK9/THBS1/CD36/LIPC/CRP	8	0.470588235294118
MF	GO:0070492	oligosaccharide binding	8/2285	17/18522	0.470588235294118	3.81454498648475	4.35522436674786	0.000458324020845371	0.0107004628540225	0.00922555547867052	ITLN1/SELP/REG3A/SELE/COLEC11/LGALS3/LOXL2/REG3G	8	0.470588235294118
MF	GO:0004935	adrenergic receptor activity	6/2285	10/18522	0.6	4.86354485776805	4.58439162981754	0.000472043113154819	0.0108003464289823	0.00931167151633822	ADRA1B/ADRA1A/ADRB1/ADRA2B/GPR88/ADRA2C	6	0.6
MF	GO:0019825	oxygen binding	12/2285	34/18522	0.352941176470588	2.86090873986356	4.0741966805245	0.000482152883735234	0.0108153509606492	0.00932460788565355	CYP26A1/CYGB/CYP2A7/TH/HBB/HBA2/CYP2C19/TDO2/HBA1/CYP8B1/ALB/CYP2E1	12	0.352941176470588
MF	GO:0016769	transferase activity, transferring nitrogenous groups	10/2285	26/18522	0.384615384615385	3.11765696010773	4.05345912838635	0.000651090565163294	0.0140537284254115	0.0121166208452434	MGAT4A/AADAT/BCAT2/GOT2/AGXT2/ETNPPL/GPT2/TAT/KYAT1/ABAT	10	0.384615384615385
MF	GO:0070330	aromatase activity	10/2285	26/18522	0.384615384615385	3.11765696010773	4.05345912838635	0.000651090565163294	0.0140537284254115	0.0121166208452434	CYP1A2/CYP2C8/CYP2A7/CYP4A11/CYP4F2/CYP2C19/CYP2C9/CYP2A13/CYP3A43/CYP2E1	10	0.384615384615385
MF	GO:0022853	active monoatomic ion transmembrane transporter activity	48/2285	244/18522	0.19672131147541	1.59460487139936	3.50736902573077	0.000671239228342718	0.0142203273560013	0.0122602564708992	ATP13A4/MFSD2A/SLC23A2/SLC24A4/SLC17A5/SLC6A8/SLC29A1/SLC38A2/CYTB/KCNJ8/COX3/SLC26A6/SLC9A9/SLC4A9/COX1/COX2/ATP1B1/SLC25A18/SLC45A4/SLC4A2/SLC17A1/SLC39A14/SLC34A1/ATP1A1/SLC6A13/SLC9A3/SLC38A4/SLC41A1/ATP6V0D2/TMCO3/SLC16A3/SLC5A12/SLC34A3/SLC2A9/SLC17A3/MTCO2P12/SLC4A1/SLC28A3/SLC8A3/SLC26A3/ABCC9/SLC6A9/SLC6A12/KCNJ11/COX4I2/SLC34A2/SLC17A7/SLC36A2	48	0.19672131147541
MF	GO:0030246	carbohydrate binding	53/2285	279/18522	0.189964157706093	1.53983200395285	3.40827809567296	0.000857565024933424	0.0178373525186152	0.0153787259016769	CLEC1B/FCN3/CLEC4M/P3H2/COLEC10/FREM1/ITLN1/SIGLEC11/CLEC3B/FBP1/MRC1/GALNT14/ENG/SELP/FCN2/DBH/SIGLEC1/CLEC9A/REG3A/GALNT13/SELE/COLEC11/CLEC4F/GCK/SIGLEC7/CLEC11A/SIGLEC16/P4HA2/LGALS3/LOXL2/GALNT17/CD33/CLEC12A/SFTPD/NECTIN1/SIGLEC14/ALDOB/P4HA3/PPP1R3G/CD207/ZG16/AMBP/HK3/FAM3B/HK2/CRYBG2/REG3G/HKDC1/VCAN/SIGLEC9/CNTN1/OLR1/CD302	53	0.189964157706093
MF	GO:0008094	ATP-dependent activity, acting on DNA	28/2285	123/18522	0.227642276422764	1.84524737151091	3.52826907092115	0.000883973203666304	0.0180583097320402	0.0155692272901377	XRCC2/BRIP1/MSH2/RECQL4/DMC1/MCM3/TTF2/RFC4/PIF1/ZGRF1/RFC3/ATAD5/MCM4/CHTF18/MSH4/MCM6/MCM2/BLM/HLTF/TOP2A/MCM5/ERCC6L/HELLS/MCM8/RAD54L/DSCC1/RAD51/MSH5	28	0.227642276422764
MF	GO:0016725	oxidoreductase activity, acting on CH or CH2 groups	6/2285	11/18522	0.545454545454545	4.42140441615277	4.25802528965554	0.000930025907496854	0.0186657831259018	0.0160929690733989	CYP1A2/CYP2C8/ACOX2/RRM1/CYP2C9/RRM2	6	0.545454545454545
MF	GO:0004601	peroxidase activity	16/2285	57/18522	0.280701754385965	2.27534262351722	3.61752939834869	0.00110005591658047	0.0216976546304837	0.0187069399970217	CYGB/GSTZ1/PXDNL/PTGS2/TXNRD1/CAT/MGST1/GSTM2/HBB/HBA2/CLIC2/PXDN/PTGES/PTGS1/HBA1/MPO	16	0.280701754385965
MF	GO:0005520	insulin-like growth factor binding	8/2285	19/18522	0.421052631578947	3.41301393527583	3.94764	0.00113471384672245	0.0220019091635675	0.0189692573484199	IGFBP4/ITGA6/IGF1R/IGFBP1/IGFALS/IGFBP6/LRP2/IGFBPL1	8	0.421052631578947
MF	GO:0046873	metal ion transmembrane transporter activity	76/2285	437/18522	0.173913043478261	1.40972314717915	3.25157955854127	0.00117376147541088	0.0222718890247153	0.0192020243063657	LRRC55/GPM6A/TRPV6/TRPV3/MFSD2A/KCNJ16/SLC23A2/SLC24A4/TMEM38B/SCNN1B/TUSC3/SLC6A8/SLC29A1/SLC38A2/KCNK2/KCNJ8/SLC9A9/SLC4A9/KCNN2/SCN1B/KCNJ5/KCND3/ATP1B1/KCNJ10/SLC46A3/CACNB2/SLC17A1/SLC39A14/SLC34A1/TRPV1/KCNJ12/ATP1A1/KCNH6/SLC6A13/KCNAB1/SLC9A3/SLC38A4/KCNH8/SLC41A1/NIPAL2/KCNJ15/KCNE3/CACNA1D/AQP1/TMCO3/SLC5A12/SLC39A1/KCNA6/SLC34A3/SLC30A3/SLC17A3/CACNA2D2/SLC28A3/KCNAB3/KCNN4/SLC8A3/PKD2…	76	0.173913043478261
MF	GO:0008201	heparin binding	36/2285	174/18522	0.206896551724138	1.67708443371312	3.36624336610346	0.00118757450219199	0.0222718890247153	0.0192020243063657	SFRP1/RSPO3/TNXB/CLEC3B/ANG/SELP/TENM1/CCN1/F11/GREM2/COL25A1/MDK/RSPO4/THBS1/LTF/LIPC/PTPRS/LGR6/CXCL11/CXCL10/HRG/APOA5/CRISPLD2/FGFR1/LIPH/PRELP/LIPG/ANGPTL3/ADAMTS3/NDNF/MPO/PCOLCE/LPA/THBS4/IMPG1/COL17A1	36	0.206896551724138
MF	GO:0140272	exogenous protein binding	20/2285	80/18522	0.25	2.02647702407002	3.45153784986807	0.00139256019861367	0.0256949817292588	0.0221532921239561	CLEC4M/EFNB3/MRC1/CD4/EPHA2/NCAM1/NPC1/HTR2A/ITGA2/HAVCR1/CD81/SLC52A1/TFRC/CR2/CDK1/NECTIN1/AXL/SLC1A5/ALB/HSPA1A	20	0.25
MF	GO:0042562	hormone binding	22/2285	92/18522	0.239130434782609	1.93836932737133	3.38475682235124	0.00154401573039695	0.0280373650091129	0.0241728110172422	PTH1R/CRHBP/VIPR1/EDNRB/IGF1R/SHBG/SULT2B1/NPR3/GHR/AVPR1A/ADRA2B/RXFP1/ATP1A1/NPR1/GLP2R/TSPO/GHRHR/TTR/LRP2/AMHR2/ADRA2C/UCN2	22	0.239130434782609
MF	GO:0015079	potassium ion transmembrane transporter activity	33/2285	158/18522	0.208860759493671	1.69300612137495	3.28174169564449	0.00157637491242151	0.0281777015595345	0.0242938041601802	LRRC55/KCNJ16/SLC24A4/TMEM38B/KCNK2/KCNJ8/SLC9A9/KCNN2/KCNJ5/KCND3/ATP1B1/KCNJ10/KCNJ12/ATP1A1/KCNH6/KCNAB1/SLC9A3/KCNH8/KCNJ15/KCNE3/AQP1/TMCO3/KCNA6/KCNAB3/KCNN4/KCNK9/ABCC9/KCNU1/KCNJ11/KCNH7/KCNN1/KCNC2/SLC17A7	33	0.208860759493671
MF	GO:0003678	DNA helicase activity	16/2285	59/18522	0.271186440677966	2.19821236509291	3.45804858494391	0.00164087465615272	0.0284418273733137	0.0245215239683428	BRIP1/RECQL4/MCM3/RFC4/PIF1/ZGRF1/RFC3/MCM4/CHTF18/MCM6/MCM2/BLM/MCM5/MCM8/DSCC1/RAD51	16	0.271186440677966
MF	GO:0016684	oxidoreductase activity, acting on peroxide as acceptor	16/2285	59/18522	0.271186440677966	2.19821236509291	3.45804858494391	0.00164087465615272	0.0284418273733137	0.0245215239683428	CYGB/GSTZ1/PXDNL/PTGS2/TXNRD1/CAT/MGST1/GSTM2/HBB/HBA2/CLIC2/PXDN/PTGES/PTGS1/HBA1/MPO	16	0.271186440677966
MF	GO:0004032	alditol:NADP+ 1-oxidoreductase activity	6/2285	12/18522	0.5	4.05295404814004	3.96853398599832	0.00166628852517787	0.0284512548179624	0.0245296519731604	ADH4/AKR1C3/AKR1C4/AKR1B10/AKR1B15/AKR1D1	6	0.5
MF	GO:0008574	plus-end-directed microtubule motor activity	7/2285	16/18522	0.4375	3.54633479212254	3.82244846832749	0.00178567029075865	0.0300412766562925	0.02590051180249	KIF14/KIF19/KIF11/KIF20B/KIF17/KIF18A/KIF18B	7	0.4375
MF	GO:0005319	lipid transporter activity	35/2285	173/18522	0.202312138728324	1.63992360329366	3.17224997901968	0.00205828347242732	0.03412574336894	0.0294219925806926	CETP/PLSCR4/MFSD2A/ATP8B1/PITPNM3/NPC1/APOF/ABCA9/ABCG4/SLC51B/OSBPL3/GLTPD2/SLC27A2/SLC2A1/ABCC4/CD36/ABCA8/RBP4/MFSD2B/ATP8B3/ABCC11/ABCA12/AKR1C4/APOA4/FABP1/TSPO/SLCO1B1/APOA5/OSBP2/APOA1/SLCO1B3/CFHR4/SLCO1C1/ABCA10/SLC27A6	35	0.202312138728324
MF	GO:0016229	steroid dehydrogenase activity	11/2285	35/18522	0.314285714285714	2.54757111597374	3.43774642971025	0.00241931313733122	0.0395384889872417	0.0340886678147271	RDH5/HSD3B2/RDH16/SRD5A2/AKR1C3/AKR1C4/HSD17B13/HSD17B2/AKR1B15/HSD17B14/AKR1D1	11	0.314285714285714
MF	GO:0008528	G protein-coupled peptide receptor activity	27/2285	126/18522	0.214285714285714	1.73698030634573	3.1138800394777	0.00274646038632047	0.044060715005438	0.03798756897322	PTH1R/VIPR1/NPY5R/SSTR5/EDNRB/RAMP3/NPR3/CX3CR1/APLNR/NPBWR1/NPY1R/AVPR1A/KISS1R/GPR37L1/F2RL2/RXFP1/NMUR1/SORCS1/LGR5/NPR1/GLP2R/GHRHR/FPR2/MAS1/SSTR1/SSTR2/GPR37	27	0.214285714285714
MF	GO:0031994	insulin-like growth factor I binding	6/2285	13/18522	0.461538461538462	3.74118835212927	3.70886904201249	0.00277305199334925	0.044060715005438	0.03798756897322	IGFBP4/ITGA6/IGF1R/IGFBP1/IGFBP6/LRP2	6	0.461538461538462
MF	GO:0001618	virus receptor activity	19/2285	79/18522	0.240506329113924	1.94952220037116	3.17267296935852	0.00291883285002653	0.0457417093209637	0.0394368620111731	CLEC4M/EFNB3/MRC1/CD4/EPHA2/NCAM1/NPC1/HTR2A/ITGA2/HAVCR1/CD81/SLC52A1/TFRC/CR2/CDK1/NECTIN1/AXL/SLC1A5/HSPA1A	19	0.240506329113924
MF	GO:0044325	transmembrane transporter binding	28/2285	133/18522	0.210526315789474	1.70650696763791	3.06750751999863	0.00303553806354956	0.0469277776310904	0.0404594475895581	LRRC55/CABP4/FHL1/STAC/SCN1B/KCND3/ID2/CASR/BAG2/S100A10/KCNAB1/CDH5/ACTN2/FXYD1/KCNE3/DPP10/TSPO/BAK1/KCNAB3/TMEM74/ANK3/ABCC9/RIMS2/SCN5A/TJP2/SCN4B/KCNJ11/KCNC2	28	0.210526315789474
