# Supplementary material for: Metabolic reprogramming in hepatocellular carcinoma: an integrated omics study of lipid pathways and their diagnostic potential
Source: J Transl Med. 2025 Jun 11;23:644. doi: 10.1186/s12967-025-06698-7 (PMC12153152; doi:10.1186/s12967-025-06698-7)
Supplement: Supplementary file 4 — Supplementary Material 4 [file 12967_2025_6698_MOESM4_ESM.xlsx]

## Sheet: Table S4
Table S4. KEGG Enrichment of Cancer vs Control DEGs
category	subcategory	ID	Description	GeneRatio	BgRatio	RichFactor	FoldEnrichment	zScore	pvalue	p.adjust	qvalue	geneID	Count	richFactor
Cellular Processes	Cell growth and death	hsa04110	Cell cycle	48/1182	158/8865	0.30379746835443	2.27848101265823	6.35984818965565	1.44316957924328e-08	4.99336674418175e-06	3.98010978696568e-06	RAD21/GADD45B/CCNE2/GADD45A/RBL1/PRKDC/KNL1/MAD2L1/MCM3/TGFB3/CCNB1/CDC25C/CCNA2/MTBP/SFN/CDC20/MCM4/TTK/NDC80/MCM6/ORC1/CDKN2C/MCM2/BUB1/CHEK2/ESPL1/CCNB2/PTTG1/PLK1/CHEK1/E2F1/CDK1/ORC6/MCM5/GADD45G/CDC7/CDCA5/CDT1/CCND1/CDC6/SGO1/AURKB/PKMYT1/ESCO2/MYC/TICRR/CDC45/CCNE1	48	0.30379746835443
Organismal Systems	Digestive system	hsa04974	Protein digestion and absorption	33/1182	105/8865	0.314285714285714	2.35714285714286	5.4868913070668	1.11661116178993e-06	0.000193173730989657	0.000153974802309979	COL6A6/SLC7A8/PGA3/PRCP/COL7A1/ATP1B2/SLC38A2/COL25A1/COL2A1/PRSS3/PGA4/LOC124906959/LOC128966586/ATP1B1/CELA2B/COL15A1/ATP1A1/SLC6A19/SLC9A3/COL4A5/KCNE3/MEP1B/SLC1A5/COL5A2/KCNN4/COL1A2/COL6A2/SLC8A3/CPB2/COL4A6/COL16A1/COL17A1/SLC36A2	33	0.314285714285714
Metabolism	Lipid metabolism	hsa00590	Arachidonic acid metabolism	23/1182	63/8865	0.365079365079365	2.73809523809524	5.43014413839688	2.7700110987445e-06	0.000319474613388533	0.000254646634340723	CYP2B6/PTGIS/CYP2C8/GGT5/CYP2J2/PTGS2/PLAAT3/PLA2G5/CYP4F2/ALOX15B/CYP2C19/CYP2U1/EPHX2/TBXAS1/AKR1C3/CYP2C9/PLA2G4E/PTGES/PLA2G4C/PTGS1/PRXL2B/PLA2G4F/CYP2E1	23	0.365079365079365
Metabolism	Xenobiotics biodegradation and metabolism	hsa00980	Metabolism of xenobiotics by cytochrome P450	26/1182	79/8865	0.329113924050633	2.46835443037975	5.14170362265403	5.9164200389378e-06	0.00051177033336812	0.000407921592158343	CYP2B6/CYP1A2/UGT2B10/CYP2A7/GSTM5/ADH4/CYP2A6/MGST1/GSTM2/UGT2B7/AKR7L/ADH6/ADH1B/CYP2C9/UGT1A10/ADH1A/GSTT2/CYP2A13/CYP2S1/AKR7A3/SULT2A1/UGT1A6/DHDH/GSTA5/ALDH3A1/CYP2E1	26	0.329113924050633
Human Diseases	Cancer: overview	hsa05204	Chemical carcinogenesis - DNA adducts	24/1182	71/8865	0.338028169014085	2.53521126760563	5.09403926635165	7.99038181144625e-06	0.00055293442135208	0.00044073263886293	CYP1A2/NAT1/CYP2C8/UGT2B10/SULT1A1/NAT2/CYP2A7/GSTM5/PTGS2/CYP2A6/MGST1/GSTM2/SULT1A2/UGT2B7/CYP2C19/CYP2C9/UGT1A10/GSTT2/CYP2A13/CYP3A43/SULT2A1/UGT1A6/GSTA5/CYP2E1	24	0.338028169014085
Metabolism	Lipid metabolism	hsa00071	Fatty acid degradation	17/1182	43/8865	0.395348837209302	2.96511627906977	5.06637287460024	1.63380383664657e-05	0.000942160212466189	0.000750976500353336	ACSL1/ACAA1/ALDH2/ACADVL/ACAA2/ADH4/ACADS/ACADM/ADH6/CPT1A/CYP2U1/ACOX1/ACSL4/ADH1B/ADH1A/ACAT1/ECHS1	17	0.395348837209302
Organismal Systems	Digestive system	hsa04978	Mineral absorption	21/1182	61/8865	0.344262295081967	2.58196721311475	4.86273467979984	2.12725103990256e-05	0.00105146979972326	0.000838104920984165	TRPV6/MT2A/ATP1B2/MT1E/HMOX2/SLC26A9/CYBRD1/SLC26A6/MT1F/ATP1B1/MT1H/SLC34A1/ATP1A1/SLC6A19/MT1X/SLC9A3/SLC34A3/SLC8A3/SLC26A3/MT1A/SLC34A2	21	0.344262295081967
Metabolism	Amino acid metabolism	hsa00350	Tyrosine metabolism	15/1182	36/8865	0.416666666666667	3.125	5.01086406954306	2.45015489304487e-05	0.0010596919912419	0.000844658660497046	AOC3/DBH/GSTZ1/ADH4/TH/GOT2/ADH6/ADH1B/ADH1A/TAT/HGD/HPD/ALDH3A1/IL4I1/TYRP1	15	0.416666666666667
Organismal Systems	Endocrine system	hsa03320	PPAR signaling pathway	24/1182	76/8865	0.315789473684211	2.36842105263158	4.69910345262148	2.92133774203429e-05	0.00112309206527096	0.000895193553699398	SCD5/PCK1/ACSL1/ACAA1/PLIN1/ACOX2/ANGPTL4/SLC27A2/AQP7/CD36/CYP7A1/ACADM/CPT1A/ACOX1/ACSL4/FABP1/APOA5/FABP3/APOA1/APOC3/CYP8B1/OLR1/PLIN2/SLC27A6	24	0.315789473684211
Metabolism	Xenobiotics biodegradation and metabolism	hsa00982	Drug metabolism - cytochrome P450	23/1182	73/8865	0.315068493150685	2.36301369863014	4.58644306181692	4.43812323536346e-05	0.00144795197810796	0.00115413269931331	CYP2B6/CYP1A2/CYP2C8/UGT2B10/CYP2A7/GSTM5/ADH4/CYP2A6/MGST1/GSTM2/UGT2B7/ADH6/CYP2C19/ADH1B/CYP2C9/UGT1A10/ADH1A/GSTT2/FMO2/UGT1A6/GSTA5/ALDH3A1/CYP2E1	23	0.315068493150685
Metabolism	Amino acid metabolism	hsa00380	Tryptophan metabolism	16/1182	42/8865	0.380952380952381	2.85714285714286	4.73173063318893	4.96519797448339e-05	0.00144795197810796	0.00115413269931331	IDO2/CYP1A2/KMO/INMT/ALDH2/AADAT/CAT/TPH1/ALDH8A1/HAAO/TDO2/ACAT1/ECHS1/KYAT1/ACMSD/IL4I1	16	0.380952380952381
Organismal Systems	Immune system	hsa04610	Complement and coagulation cascades	26/1182	88/8865	0.295454545454545	2.21590909090909	4.49601330538359	5.02179876800447e-05	0.00144795197810796	0.00115413269931331	C9/C8A/F8/THBD/C1QC/C1QB/C7/VSIG4/F11/F13A1/C1R/C1S/F9/F2RL2/PLAU/CFHR3/CR2/PLG/CLU/C8B/PROC/CFHR4/CPB2/FGB/CFD/C6	26	0.295454545454545
Organismal Systems	Digestive system	hsa04979	Cholesterol metabolism	18/1182	51/8865	0.352941176470588	2.64705882352941	4.6266417262818	5.6112484034803e-05	0.00149345534431091	0.00119040249531323	LCAT/CETP/NPC1/ANGPTL4/PCSK9/CD36/CYP7A1/SORT1/LIPC/APOA4/TSPO/LRP2/LIPG/APOA1/APOC1/APOC3/ANGPTL3/LPA	18	0.352941176470588
Metabolism	Metabolism of cofactors and vitamins	hsa00830	Retinol metabolism	21/1182	68/8865	0.308823529411765	2.31617647058824	4.27326158161251	0.000130024971145323	0.00321347428687728	0.00256139416842667	CYP2B6/CYP26A1/CYP1A2/RDH5/CYP2C8/UGT2B10/RDH16/CYP2A7/LRAT/ADH4/CYP2A6/UGT2B7/ADH6/ADH1B/CYP2C9/UGT1A10/ADH1A/ALDH1A2/RDH12/CYP2S1/UGT1A6	21	0.308823529411765
NA	NA	hsa04820	Cytoskeleton in muscle cells	51/1182	232/8865	0.219827586206897	1.64870689655172	3.9270807583479	0.000167125049336805	0.0038550178047023	0.00307275529306968	COL6A6/DCN/BGN/MYBPC1/FHL1/SYNE1/ITGA6/ITGA9/ENO3/CKM/MYH4/ATP1B2/SPTBN2/ITGA2/TRIM54/SDC3/TNNT2/MYOM2/NEB/SGCD/ATP1B1/DTNA/PDLIM2/MYL3/THBS1/CSRP2/LMNB1/ATP1A1/FBN3/COL4A5/ACTN2/LDB3/LAMA2/FLNC/COL5A2/COL1A2/COL6A2/SGCZ/ANK3/COL4A6/DSG2/VCAN/TNNI1/MYH1/TNNC2/SSPN/MYH13/THBS4/MYOT/SGCG/ACTA1	51	0.219827586206897
Metabolism	Biosynthesis of other secondary metabolites	hsa00232	Caffeine metabolism	5/1182	6/8865	0.833333333333333	6.25	5.04546006569071	0.000223204308631033	0.00482679317414609	0.00384733742508754	CYP1A2/NAT1/NAT2/CYP2A7/CYP2A6	5	0.833333333333333
Metabolism	Amino acid metabolism	hsa00280	Valine, leucine and isoleucine degradation	16/1182	48/8865	0.333333333333333	2.5	4.08704719481995	0.000307516251373546	0.00625886017501451	0.00498880853621479	HMGCLL1/ACAA1/ALDH2/ACAA2/BCAT2/ACADS/HMGCL/ACADM/AACS/BCKDHB/AGXT2/ALDH6A1/ACAT1/ECHS1/ABAT/IL4I1	16	0.333333333333333
Human Diseases	Infectious disease: parasitic	hsa05146	Amoebiasis	27/1182	103/8865	0.262135922330097	1.96601941747573	3.86777355191732	0.000332660503209031	0.00639447411724027	0.00509690361641908	C9/ADCY1/C8A/GNA14/LAMA3/CD1D/CXCL2/TGFB3/TLR4/NOS2/LAMC1/PRKCB/IL1B/IL10/CD14/COL4A5/LAMA2/ARG1/C8B/PLCB2/LAMB4/COL1A2/COL4A6/PRKCG/PLCB1/PRKACA/LAMC3	27	0.262135922330097
Genetic Information Processing	Replication and repair	hsa03030	DNA replication	13/1182	36/8865	0.361111111111111	2.70833333333333	4.02834170296599	0.000464589211645834	0.00846041406470835	0.00674362179785089	PRIM2/POLA2/MCM3/POLD1/RFC4/RFC3/MCM4/PRIM1/MCM6/FEN1/MCM2/MCM5/POLE2	13	0.361111111111111
Metabolism	Metabolism of cofactors and vitamins	hsa00790	Folate biosynthesis	11/1182	28/8865	0.392857142857143	2.94642857142857	4.04597555462647	0.000552454262696434	0.0095574587446483	0.0076180535171824	ALPL/TH/TPH1/GCH1/ALPI/AKR1C3/GPHN/GGH/AKR1B10/QDPR/AKR1B15	11	0.392857142857143
Human Diseases	Infectious disease: parasitic	hsa05143	African trypanosomiasis	13/1182	37/8865	0.351351351351351	2.63513513513514	3.90914289320731	0.000629953039061994	0.0103792262626405	0.00827306748041316	IDO2/SELE/HBB/PRKCB/IL1B/HBA2/HPR/IL10/PLCB2/APOA1/HBA1/PRKCG/PLCB1	13	0.351351351351351
Organismal Systems	Digestive system	hsa04975	Fat digestion and absorption	14/1182	43/8865	0.325581395348837	2.44186046511628	3.71733867722148	0.000942536007618276	0.0148235208470874	0.0118155231577028	PLPP3/AGPAT2/PLA2G5/GOT2/CD36/PLPP2/AGPAT1/MOGAT2/APOA4/FABP1/ACAT1/APOA1/NPC1L1/MOGAT3	14	0.325581395348837
Metabolism	Lipid metabolism	hsa00591	Linoleic acid metabolism	11/1182	30/8865	0.366666666666667	2.75	3.7657682934236	0.00109063934679838	0.0161685466081712	0.0128876154893242	CYP1A2/CYP2C8/CYP2J2/PLAAT3/PLA2G5/CYP2C19/CYP2C9/PLA2G4E/PLA2G4C/PLA2G4F/CYP2E1	11	0.366666666666667
Environmental Information Processing	Signal transduction	hsa04010	MAPK signaling pathway	59/1182	300/8865	0.196666666666667	1.475	3.28283268460853	0.00115721411031467	0.0161685466081712	0.0128876154893242	NTF3/NGFR/HGF/GADD45B/TEK/GADD45A/MAP3K9/EPHA2/IGF1R/NR4A1/EFNA4/JUND/RET/FOS/TGFB3/DAXX/RASGRP4/GDNF/CACNB2/STMN1/PRKCB/IL1B/DUSP1/EGF/KDR/FLT4/DUSP10/NGF/NTRK2/CD14/FGF22/ERBB2/GADD45G/PLA2G4E/MAPK12/CACNA1D/PLA2G4C/DUSP4/FGFR1/CACNA2D2/MAPK10/CSF1R/PDGFA/EFNA3/PRKCG/MAPK11/FGF23/PDGFRA/MAPK13/RASGRF1/HSPA1A/RPS6KA6/IGF1/PRKACA/MYC/PLA2G4F/CACNG4/ERBB4/MAPT	59	0.196666666666667
Cellular Processes	Cell motility	hsa04814	Motor proteins	42/1182	197/8865	0.213197969543147	1.5989847715736	3.33462988704352	0.00116824758729561	0.0161685466081712	0.0128876154893242	MYO10/KIF14/MYO15A/TUBE1/TUBB1/KIF19/MYO3A/MYO5C/CENPE/DYNLT5/MYH4/KIF2C/TNNT2/KIF26A/BICDL1/KIF11/KIFC1/KIF20B/MYL3/KIF21B/KIF4A/KIFC2/DNAH11/KIF4B/KIF17/MYO1A/DYNC1I2/MYO16/TUBB2A/KIF24/KIF20A/KIF18A/KIF18B/TUBA3D/TNNI1/MYH1/TNNC2/TUBB6/KIF23/MYH13/DYNC1I1/ACTA1	42	0.213197969543147
Metabolism	Biosynthesis of other secondary metabolites	hsa00524	Neomycin, kanamycin and gentamicin biosynthesis	4/1182	5/8865	0.8	6	4.38627989230366	0.00140597590369229	0.0187102947183666	0.0149135905573838	GCK/HK3/HK2/HKDC1	4	0.8
Metabolism	Metabolism of other amino acids	hsa00410	beta-Alanine metabolism	11/1182	31/8865	0.354838709677419	2.66129032258065	3.63417536441881	0.00148959925462911	0.0190889385963582	0.0152153997938723	CNDP1/AOC3/ALDH2/ACADS/MLYCD/ACOX1/ALDH6A1/ECHS1/SMOX/ABAT/ALDH3A1	11	0.354838709677419
Human Diseases	Infectious disease: parasitic	hsa05144	Malaria	15/1182	50/8865	0.3	2.25	3.47649854716434	0.00161157708656253	0.0199144882839512	0.0158734284465933	HGF/SELP/SELE/CCL2/TGFB3/CD81/TLR4/HBB/IL1B/THBS1/CD36/HBA2/IL10/HBA1/THBS4	15	0.3
Organismal Systems	Sensory system	hsa04750	Inflammatory mediator regulation of TRP channels	24/1182	99/8865	0.242424242424242	1.81818181818182	3.21088597957861	0.0022428555908681	0.0267595873944953	0.0213295159639725	TRPV3/ADCY1/CYP2J2/HTR2A/CAMK2B/PRKCB/IL1B/TRPV1/NGF/PLA2G4E/MAPK12/HTR2B/PLA2G4C/PLCB2/MAPK10/PRKCG/MAPK11/PLCB1/MAPK13/IGF1/PRKACA/PLA2G4F/TRPV4/CALML3	24	0.242424242424242
Organismal Systems	Digestive system	hsa04976	Bile secretion	22/1182	90/8865	0.244444444444444	1.83333333333333	3.11655389403852	0.00300563289135783	0.0346649660136603	0.0276307304398509	ADCY1/UGT2B10/CFTR/ATP1B2/AQP8/KCNN2/SLC51B/ATP1B1/SLC4A2/SLC2A1/ABCC4/CYP7A1/UGT2B7/ATP1A1/SLC9A3/UGT1A10/AQP1/SLCO1B1/SLCO1B3/PRKACA/SULT2A1/UGT1A6	22	0.244444444444444
Cellular Processes	Cell growth and death	hsa04115	p53 signaling pathway	19/1182	75/8865	0.253333333333333	1.9	3.06998956267579	0.00368058706223679	0.041080100759159	0.0327441022175225	GADD45B/CCNE2/GADD45A/TP53I3/STEAP3/CCNB1/AIFM2/SFN/CHEK2/THBS1/CCNB2/CHEK1/CDK1/GADD45G/CCND1/GTSE1/IGF1/RRM2/CCNE1	19	0.253333333333333
Metabolism	Xenobiotics biodegradation and metabolism	hsa00983	Drug metabolism - other enzymes	20/1182	81/8865	0.246913580246914	1.85185185185185	3.02077663257138	0.00402466468797489	0.0430485943587145	0.0343131479220664	NAT1/CDA/TK1/UGT2B10/NAT2/CYP2A7/GSTM5/RRM1/CYP2A6/MGST1/GSTM2/UGT2B7/UGT1A10/UCK2/GSTT2/MPO/RRM2/UGT1A6/GSTA5/CYP2E1	20	0.246913580246914
Organismal Systems	Nervous system	hsa04726	Serotonergic synapse	26/1182	115/8865	0.226086956521739	1.69565217391304	2.94506738165112	0.00422446196860165	0.0430485943587145	0.0343131479220664	CYP2C8/CYP2J2/HTR2A/GNG11/PTGS2/KCNN2/HTR4/TPH1/KCNJ5/PRKCB/DUSP1/ALOX15B/GNAO1/CYP2C19/CYP2C9/PLA2G4E/CACNA1D/HTR2B/PLA2G4C/PLCB2/PTGS1/HTR3A/PRKCG/PLCB1/PRKACA/PLA2G4F	26	0.226086956521739
Metabolism	Lipid metabolism	hsa00120	Primary bile acid biosynthesis	7/1182	17/8865	0.411764705882353	3.08823529411765	3.38017768829606	0.00423020869420894	0.0430485943587145	0.0343131479220664	ACOX2/CYP7A1/CH25H/AKR1C4/CYP39A1/CYP8B1/AKR1D1	7	0.411764705882353
Metabolism	Amino acid metabolism	hsa00330	Arginine and proline metabolism	14/1182	50/8865	0.28	2.1	3.05931872150462	0.0045958820731831	0.0442850668518238	0.0352987146795797	CNDP1/ALDH2/CKM/NOS3/NOS2/GOT2/HOGA1/PYCR1/P4HA2/ARG1/P4HA3/SMOX/PRODH2/DAO	14	0.28
Human Diseases	Cancer: specific types	hsa05222	Small cell lung cancer	22/1182	93/8865	0.236559139784946	1.7741935483871	2.9437430967103	0.00460769481695277	0.0442850668518238	0.0352987146795797	GADD45B/CCNE2/GADD45A/ITGA6/LAMA3/ITGA2/PTGS2/NOS2/LAMC1/BIRC3/E2F1/GADD45G/COL4A5/LAMA2/TRAF5/CCND1/BAK1/LAMB4/COL4A6/MYC/LAMC3/CCNE1	22	0.236559139784946
Metabolism	Amino acid metabolism	hsa00340	Histidine metabolism	8/1182	22/8865	0.363636363636364	2.72727272727273	3.18149056085788	0.00552420720045358	0.050912594514463	0.0405813804769982	CNDP1/ASPA/ALDH2/AMDHD1/UROC1/HAL/FTCD/ALDH3A1	8	0.363636363636364
Metabolism	Amino acid metabolism	hsa00260	Glycine, serine and threonine metabolism	12/1182	41/8865	0.292682926829268	2.19512195121951	3.0083585576634	0.00573473678544475	0.050912594514463	0.0405813804769982	AOC3/BHMT/CTH/SARDH/GRHPR/DMGDH/AGXT2/PSPH/SDS/ALAS1/ALAS2/DAO	12	0.292682926829268
Environmental Information Processing	Signaling molecules and interaction	hsa04512	ECM-receptor interaction	21/1182	89/8865	0.235955056179775	1.76966292134831	2.86223610851987	0.00573870284989612	0.050912594514463	0.0405813804769982	COL6A6/FREM1/TNXB/ITGA6/ITGA9/LAMA3/SPP1/ITGA2/COL2A1/LAMC1/THBS1/CD36/HMMR/COL4A5/LAMA2/LAMB4/COL1A2/COL6A2/COL4A6/LAMC3/THBS4	21	0.235955056179775
Metabolism	Amino acid metabolism	hsa00220	Arginine biosynthesis	8/1182	23/8865	0.347826086956522	2.60869565217391	3.02984733429042	0.00749791987277092	0.0648570068994685	0.0516961843859469	ASS1/ASL/NOS3/NOS2/GLS2/GOT2/ARG1/GPT2	8	0.347826086956522
Organismal Systems	Endocrine system	hsa04911	Insulin secretion	20/1182	86/8865	0.232558139534884	1.74418604651163	2.71998443757715	0.00818398522307158	0.0690648509068968	0.0550501701782992	ADCY1/ATP1B2/GCK/CAMK2B/KCNN2/ATP1B1/PRKCB/SLC2A1/ATP1A1/CACNA1D/PLCB2/KCNN4/PRKCG/PLCB1/RIMS2/PDX1/KCNU1/PRKACA/KCNJ11/KCNN1	20	0.232558139534884
Environmental Information Processing	Signaling molecules and interaction	hsa04514	Cell adhesion molecules	32/1182	158/8865	0.20253164556962	1.51898734177215	2.58172055223645	0.00940003159066105	0.0774383554849696	0.0617245182143658	SLITRK6/LRRC4/SELP/SIGLEC1/CD4/ITGA6/ITGA9/NCAM1/SELE/VTCN1/SDC3/CLDN15/NRXN3/JAM2/PTPRS/NECTIN1/CDH5/NLGN4X/CLDN20/HLA-F/LRRC4C/PDCD1LG2/CLDN19/VCAN/CLDN18/CLDN4/CNTN1/NRXN2/L1CAM/HLA-DMA/CDH3/CLDN34	32	0.20253164556962
Organismal Systems	Digestive system	hsa04971	Gastric acid secretion	18/1182	76/8865	0.236842105263158	1.77631578947368	2.6658375356218	0.00970528708339994	0.078093705368753	0.0622468841089543	ADCY1/KCNJ16/CFTR/ATP1B2/KCNK2/CAMK2B/ATP1B1/KCNJ10/SLC4A2/PRKCB/ATP1A1/KCNJ15/PLCB2/PRKCG/PLCB1/PRKACA/SSTR2/CALML3	18	0.236842105263158
Metabolism	Carbohydrate metabolism	hsa00051	Fructose and mannose metabolism	10/1182	34/8865	0.294117647058824	2.20588235294118	2.76310666978297	0.0108749782810243	0.085516874664418	0.0681637394647932	PFKFB2/FBP1/TKFC/ALDOB/AKR1B10/PFKFB4/AKR1B15/HK3/HK2/HKDC1	10	0.294117647058824
Metabolism	Lipid metabolism	hsa00565	Ether lipid metabolism	13/1182	50/8865	0.26	1.95	2.6421388958449	0.0119825078160825	0.090418060589509	0.0720703738194443	PLPP3/PLAAT3/PLA2G5/TMEM86B/PLPP2/GDPD1/PLA2G4E/LPCAT1/GAL3ST1/PLA2G4C/PAFAH1B3/UGT8/PLA2G4F	13	0.26
Organismal Systems	Nervous system	hsa04727	GABAergic synapse	20/1182	89/8865	0.224719101123595	1.68539325842697	2.5488525929885	0.012020898228663	0.090418060589509	0.0720703738194443	ADCY1/SLC38A2/GNG11/GABRE/GABARAPL1/PRKCB/GLS2/GABBR2/GNAO1/GABRR3/SLC6A13/GABRA5/GPHN/CACNA1D/NSF/PRKCG/GABRD/PRKACA/SLC6A12/ABAT	20	0.224719101123595
Organismal Systems	Nervous system	hsa04723	Retrograde endocannabinoid signaling	30/1182	149/8865	0.201342281879195	1.51006711409396	2.46274838337861	0.0126433822574661	0.0930768140656018	0.0741896114547845	GRIA3/ADCY1/ND3/NDUFA4L2/ND4L/GNG11/PTGS2/KCNJ5/GABRE/ND5/PRKCB/ND4/GNAO1/GABRR3/GABRA5/CNR1/MAPK12/CACNA1D/PLCB2/NDUFA11/ND1/MAPK10/ND2/PRKCG/MAPK11/PLCB1/MAPK13/GABRD/PRKACA/SLC17A7	30	0.201342281879195
Metabolism	Amino acid metabolism	hsa00360	Phenylalanine metabolism	6/1182	16/8865	0.375	2.8125	2.84609311298949	0.0135105928639999	0.0973888568946658	0.0776266519817537	AOC3/GOT2/TAT/HPD/ALDH3A1/IL4I1	6	0.375
Environmental Information Processing	Signal transduction	hsa04350	TGF-beta signaling pathway	23/1182	108/8865	0.212962962962963	1.59722222222222	2.44922315949875	0.014210716810197	0.100345061557718	0.0799829818318284	HAMP/DCN/SMAD6/BMP5/RBL1/SMAD7/TGFB3/CHRD/GREM2/FMOD/GDF6/ID2/ID1/THBS1/TFRC/NBL1/MICOS10-NBL1/ID4/BMP8B/FST/AMHR2/TFR2/MYC	23	0.212962962962963
Genetic Information Processing	Information processing in viruses	hsa03265	Virion - Ebolavirus, Lyssavirus and Morbillivirus	5/1182	12/8865	0.416666666666667	3.125	2.88909964339622	0.0147112946044087	0.101802158662508	0.0811444039232648	CLEC4M/NGFR/NCAM1/NPC1/FCGR2B	5	0.416666666666667
Metabolism	Global and overview maps	hsa01212	Fatty acid metabolism	14/1182	57/8865	0.245614035087719	1.84210526315789	2.50163158707859	0.0154736120949654	0.103264553822636	0.0823100489854905	SCD5/ACSL1/ACAA1/ACADVL/ACAA2/ACACA/ACADS/CBR4/ACADM/CPT1A/ACOX1/ACSL4/ACAT1/ECHS1	14	0.245614035087719
Cellular Processes	Cell growth and death	hsa04114	Oocyte meiosis	28/1182	139/8865	0.201438848920863	1.51079136690647	2.38068282947887	0.015519528320165	0.103264553822636	0.0823100489854905	CCNE2/ADCY1/IGF1R/MAD2L1/CCNB1/CDC25C/PGR/CAMK2B/CDC20/BUB1/SPDYC/ESPL1/CCNB2/CPEB3/PTTG1/PLK1/CDK1/MAPK12/SGO1/AURKA/MAPK11/PKMYT1/MAPK13/RPS6KA6/IGF1/PRKACA/CCNE1/CALML3	28	0.201438848920863
Metabolism	Lipid metabolism	hsa00140	Steroid hormone biosynthesis	15/1182	63/8865	0.238095238095238	1.78571428571429	2.45472269269996	0.0165387440736881	0.107969914141435	0.0860605947826469	CYP1A2/UGT2B10/HSD3B2/SULT2B1/SRD5A2/CYP7A1/UGT2B7/AKR1C3/AKR1C4/UGT1A10/HSD17B2/SULT1E1/AKR1D1/UGT1A6/CYP2E1	15	0.238095238095238
Metabolism	Global and overview maps	hsa01240	Biosynthesis of cofactors	30/1182	153/8865	0.196078431372549	1.47058823529412	2.30295813464473	0.0180548123053681	0.115684538104766	0.0922097626511979	IDO2/ALPL/KMO/DHODH/PPOX/UGT2B10/ALDH2/MAT1A/NQO1/EPRS1/BCAT2/HAAO/ASPDH/UGT2B7/GCH1/ALPI/GPHN/MTHFD2/UGT1A10/GGH/TDO2/PANK1/RDH12/MTHFD1L/ALAS1/ALAS2/RGN/MTHFD1/HPD/UGT1A6	30	0.196078431372549
Human Diseases	Immune disease	hsa05322	Systemic lupus erythematosus	28/1182	141/8865	0.198581560283688	1.48936170212766	2.29741737544201	0.0186199845204275	0.117136629892144	0.0933671951072153	FCGR3B/LOC124905743/C9/C8A/H2AZ1/H2BC8/FCGR3A/C1QC/C1QB/C7/H4C8/C1R/H2BC11/C1S/IL10/C8B/H4C9/H2AC18/H4C14/H2BC18/H3C6/H2AC8/H2BC9/H2BC21/HLA-DMA/C6/H2AC13/H3C2	28	0.198581560283688
Organismal Systems	Endocrine system	hsa04914	Progesterone-mediated oocyte maturation	23/1182	111/8865	0.207207207207207	1.55405405405405	2.30392613146508	0.0194409280891146	0.118945083736305	0.0948086764189593	ADCY1/IGF1R/MAD2L1/CCNB1/CDC25C/HSP90AB1/CCNA2/PGR/BUB1/SPDYC/CCNB2/CPEB3/PLK1/CDK1/MAPK12/AURKA/MAPK10/MAPK11/PKMYT1/MAPK13/RPS6KA6/IGF1/PRKACA	23	0.207207207207207
Human Diseases	Cancer: overview	hsa05202	Transcriptional misregulation in cancer	37/1182	198/8865	0.186868686868687	1.40151515151515	2.24108500939763	0.019621684218135	0.118945083736305	0.0948086764189593	NGFR/GADD45B/GRIA3/GADD45A/TSPAN7/ERG/IGF1R/HOXA9/FOXO1/CCNA2/NSD2/ID2/PROM1/NR4A3/CDKN2C/MAF/PLAU/BIRC3/CD14/GADD45G/MYCN/HMGA2/BAK1/EYA1/TLX1/SIX4/SIX1/CSF1R/H3C6/PDGFA/SSX3/MPO/SSX2/IGF1/ETV1/MYC/H3C2	37	0.186868686868687
Metabolism	Amino acid metabolism	hsa00250	Alanine, aspartate and glutamate metabolism	10/1182	37/8865	0.27027027027027	2.02702702702703	2.45532942052691	0.0199387712621552	0.118945083736305	0.0948086764189593	ASS1/ASPA/ASL/GLS2/GOT2/AGXT2/GPT2/ASRGL1/ABAT/IL4I1	10	0.27027027027027
Metabolism	Carbohydrate metabolism	hsa00650	Butanoate metabolism	8/1182	27/8865	0.296296296296296	2.22222222222222	2.49467086249491	0.0209045118691074	0.122592561130698	0.0977160055255335	HMGCLL1/ACSM3/ACADS/HMGCL/AACS/ACAT1/ECHS1/ABAT	8	0.296296296296296
Cellular Processes	Transport and catabolism	hsa04146	Peroxisome	18/1182	83/8865	0.216867469879518	1.62650602409639	2.24918809665584	0.023524340164767	0.13565702828349	0.10812942321349	HAO2/HMGCLL1/ACSL1/ACAA1/ACOX2/PXMP4/CAT/NOS2/MLYCD/SLC27A2/HMGCL/PEX11G/EPHX2/ACOX1/ACSL4/MVK/HAO1/DAO	18	0.216867469879518
Human Diseases	Endocrine and metabolic disease	hsa04936	Alcoholic liver disease	28/1182	144/8865	0.194444444444444	1.45833333333333	2.17489222952136	0.0241667649637951	0.137077060286445	0.109261301475657	SCD5/ALDH2/PPARGC1A/C1QC/C1QB/ACADVL/CXCL2/PRKAA2/ACACA/FOXO1/ADH4/TLR4/MLYCD/IL1B/ACADM/ADH6/CPT1A/CD14/ACOX1/ADH1B/FABP1/MAPK12/ADH1A/CCND1/MAPK10/MAPK11/MAPK13/CYP2E1	28	0.194444444444444
Organismal Systems	Excretory system	hsa04964	Proximal tubule bicarbonate reclamation	7/1182	23/8865	0.304347826086957	2.28260869565217	2.41568909085317	0.0260134444334396	0.142806952704641	0.113828480707685	PCK1/ATP1B2/ATP1B1/GLS2/ATP1A1/SLC9A3/AQP1	7	0.304347826086957
Genetic Information Processing	Replication and repair	hsa03460	Fanconi anemia pathway	13/1182	55/8865	0.236363636363636	1.77272727272727	2.25464321267172	0.0261117747372186	0.142806952704641	0.113828480707685	BRIP1/FANCE/RMI1/UBE2T/FANCD2/FANCI/BLM/FANCB/RMI2/BRCA1/EME1/RAD51/BRCA2	13	0.236363636363636
Environmental Information Processing	Signal transduction	hsa04020	Calcium signaling pathway	45/1182	254/8865	0.177165354330709	1.32874015748032	2.08497579702561	0.0264151588817833	0.142806952704641	0.113828480707685	HGF/ITPKA/TBXA2R/ADCY1/ADRA1B/GNA14/ADRA1A/EDNRB/ASPH/HTR2A/RET/AVPR1A/CAMK2B/ADRB1/MST1/HTR4/NOS3/PDE1A/NOS2/GDNF/PRKCB/EGF/KDR/FLT4/NGF/NTRK2/FGF22/ERBB2/CACNA1D/P2RX3/HTR2B/PLCB2/FGFR1/PDGFA/SLC8A3/PRKCG/PLCB1/FGF23/CASQ2/PDGFRA/TNNC2/PRKACA/DRD5/CALML3/ERBB4	45	0.177165354330709
Metabolism	Carbohydrate metabolism	hsa00010	Glycolysis / Gluconeogenesis	15/1182	67/8865	0.223880597014925	1.67910447761194	2.1884680562328	0.02818738929978	0.14912420210819	0.118863830095363	FBP1/PCK1/ENO3/ALDH2/ADH4/GCK/PGK1/ADH6/ADH1B/ALDOB/ADH1A/HK3/HK2/HKDC1/ALDH3A1	15	0.223880597014925
Environmental Information Processing	Signaling molecules and interaction	hsa04080	Neuroactive ligand-receptor interaction	62/1182	368/8865	0.168478260869565	1.26358695652174	2.02569105882759	0.0284456570495391	0.14912420210819	0.118863830095363	PTH1R/VIPR1/GRIA3/TBXA2R/ADRA1B/ADRA1A/NPY5R/SSTR5/EDNRB/HTR2A/P2RY13/CORT/GHR/APLNR/NPBWR1/NPY1R/AVPR1A/KISS1R/ADRB1/HTR4/PRSS3/CHRNA5/GABRE/F2RL2/ADRA2B/GRM8/TRPV1/RXFP1/GABBR2/NMUR1/UTS2B/GABRR3/GABRA5/PLG/GRM6/CALCB/CNR1/PYY/S1PR5/P2RX3/GLP2R/TSPO/HTR2B/GHRHR/GRM2/TAC3/CHRNA3/PTGIR/LPAR1/FPR2/ADRA2C/MAS1/EDN2/GABRD/ADORA1/OXT/SSTR1/SSTR2/MTNR1B/UCN2/DRD5/NMB	62	0.168478260869565
Environmental Information Processing	Signal transduction	hsa04151	PI3K-Akt signaling pathway	61/1182	362/8865	0.168508287292818	1.26381215469613	2.01011633182015	0.0294762480106489	0.152220624054993	0.12133192425436	COL6A6/NTF3/NGFR/HGF/TNXB/TEK/CCNE2/ITGA6/PCK1/ITGA9/LAMA3/EPHA2/IGF1R/SPP1/NR4A1/EFNA4/PPP2R2C/RET/PRKAA2/ITGA2/GNG11/GHR/MYB/HSP90AB1/COL2A1/NOS3/TLR4/GDNF/LAMC1/THBS1/EGF/KDR/FLT4/NGF/NTRK2/FGF22/CSF3R/ERBB2/COL4A5/BRCA1/LAMA2/CCND1/FGFR1/LAMB4/CSF1R/PDGFA/COL1A2/LPAR1/EFNA3/COL6A2/COL4A6/FGF23/PDGFRA/LPAR5/IGF1/MYC/LAMC3/GYS2/THBS4/CCNE1/ERBB4	61	0.168508287292818
Organismal Systems	Endocrine system	hsa04935	Growth hormone synthesis, secretion and action	24/1182	122/8865	0.19672131147541	1.47540983606557	2.07384376073176	0.030864006106729	0.155009919984517	0.12355521459064	ADCY1/SOCS2/SSTR5/FOS/GHR/IGFALS/PRKCB/MRAP2/JUNB/MAPK12/CACNA1D/GHRHR/PLCB2/MAPK10/PRKCG/MAPK11/PLCB1/MAPK13/IGF1/PRKACA/SOCS3/SSTR1/SSTR2/SHC3	24	0.19672131147541
Environmental Information Processing	Membrane transport	hsa02010	ABC transporters	11/1182	45/8865	0.244444444444444	1.83333333333333	2.19810742691245	0.0309974670030447	0.155009919984517	0.12355521459064	ABCB10/ABCC10/CFTR/ABCA9/ABCG4/ABCC4/ABCA8/ABCC11/ABCA12/ABCC9/ABCA10	11	0.244444444444444
Metabolism	Global and overview maps	hsa01200	Carbon metabolism	23/1182	116/8865	0.198275862068966	1.48706896551724	2.07108746571764	0.0313603884361739	0.155009919984517	0.12355521459064	FBP1/HAO2/ENO3/GCK/CAT/ACADS/TKFC/PGK1/GOT2/ACOX1/PSPH/IDNK/ALDOB/ALDH6A1/ACAT1/SDS/ECHS1/GPT2/HK3/HAO1/HK2/HKDC1/RGN	23	0.198275862068966
Human Diseases	Cardiovascular disease	hsa05412	Arrhythmogenic right ventricular cardiomyopathy	18/1182	86/8865	0.209302325581395	1.56976744186047	2.08248808502001	0.0327211578903267	0.159411919929201	0.127063958081687	ITGA6/ITGA9/ITGA2/SGCD/DTNA/CACNB2/ACTN2/CTNNA3/LAMA2/CTNNA2/CACNA1D/CACNA2D2/SGCZ/SLC8A3/DSG2/SSPN/CACNG4/SGCG	18	0.209302325581395
Environmental Information Processing	Signal transduction	hsa04015	Rap1 signaling pathway	38/1182	212/8865	0.179245283018868	1.34433962264151	1.99035146665628	0.0331724226442267	0.159411919929201	0.127063958081687	NGFR/HGF/TEK/SKAP1/ADCY1/PFN2/EPHA2/IGF1R/EFNA4/ID1/PRKCB/THBS1/EGF/KDR/FLT4/NGF/GNAO1/FGF22/TIAM1/ENAH/CNR1/MAPK12/SIPA1L2/PLCB2/FGFR1/CSF1R/PDGFA/LPAR1/EFNA3/PRKCG/MAPK11/PLCB1/FGF23/PDGFRA/MAPK13/LPAR5/IGF1/CALML3	38	0.179245283018868
Metabolism	Amino acid metabolism	hsa00400	Phenylalanine, tyrosine and tryptophan biosynthesis	3/1182	6/8865	0.5	3.75	2.64286003440942	0.0345938044938675	0.163965155546276	0.130693248412304	GOT2/TAT/IL4I1	3	0.5
Human Diseases	Cardiovascular disease	hsa05414	Dilated cardiomyopathy	21/1182	105/8865	0.2	1.5	2.02148627102461	0.0353586060863559	0.165325374403772	0.131777450848154	ADCY1/ITGA6/ITGA9/TGFB3/ITGA2/TNNT2/ADRB1/SGCD/DTNA/CACNB2/MYL3/LAMA2/CACNA1D/CACNA2D2/SGCZ/SLC8A3/IGF1/PRKACA/SSPN/CACNG4/SGCG	21	0.2
Organismal Systems	Circulatory system	hsa04260	Cardiac muscle contraction	18/1182	87/8865	0.206896551724138	1.55172413793103	2.02834589834527	0.0363102498761865	0.167511286095474	0.133519796035942	ATP1B2/ASPH/CYTB/COX3/TNNT2/COX1/UQCRC2/COX2/ATP1B1/CACNB2/MYL3/ATP1A1/CACNA1D/CACNA2D2/SLC8A3/CASQ2/CACNG4/COX4I2	18	0.206896551724138
Organismal Systems	Endocrine system	hsa04913	Ovarian steroidogenesis	12/1182	52/8865	0.230769230769231	1.73076923076923	2.07289944426647	0.0377762716653022	0.171981447318349	0.137082869477966	ADCY1/HSD3B2/IGF1R/CYP2J2/PTGS2/AKR1C3/PLA2G4E/PLA2G4C/HSD17B2/IGF1/PRKACA/PLA2G4F	12	0.230769230769231
Genetic Information Processing	Replication and repair	hsa03440	Homologous recombination	10/1182	41/8865	0.24390243902439	1.82926829268293	2.08743246858277	0.0392774155914347	0.174499479927469	0.13908994140857	XRCC2/BRIP1/BARD1/POLD1/BLM/BRCA1/EME1/RAD54L/RAD51/BRCA2	10	0.24390243902439
Environmental Information Processing	Signaling molecules and interaction	hsa04061	Viral protein interaction with cytokine and cytokine receptor	20/1182	100/8865	0.2	1.5	1.97220583551784	0.0393380330472329	0.174499479927469	0.13908994140857	CXCL12/CXCL14/ACKR4/CCL2/CXCL2/TNFRSF10D/CX3CR1/TNFRSF10C/CXCR2/CCR1/CXCR1/IL10/CCL28/CXCL11/CXCL10/CCL22/CSF1R/IL20RB/XCR1/PPBP	20	0.2
Human Diseases	Cancer: specific types	hsa05214	Glioma	16/1182	76/8865	0.210526315789474	1.57894736842105	1.98808222995524	0.0404420406439693	0.177125899529283	0.14118340637868	GADD45B/GADD45A/IGF1R/CAMK2B/PRKCB/EGF/E2F1/GADD45G/CCND1/BAK1/PDGFA/PRKCG/PDGFRA/IGF1/SHC3/CALML3	16	0.210526315789474
Human Diseases	Endocrine and metabolic disease	hsa04930	Type II diabetes mellitus	11/1182	47/8865	0.234042553191489	1.75531914893617	2.03635069052336	0.0415583082905704	0.179739683356717	0.143266799633282	MAFA/SOCS2/GCK/CACNA1D/HK3/MAPK10/HK2/HKDC1/PDX1/SOCS3/KCNJ11	11	0.234042553191489
Organismal Systems	Endocrine system	hsa04929	GnRH secretion	14/1182	65/8865	0.215384615384615	1.61538461538462	1.95308062752178	0.0447548996155032	0.191175250209434	0.15238185444135	SPP1/KISS1R/KCNN2/KCNJ5/PRKCB/GABBR2/CACNA1D/PLCB2/KCNN4/PRKCG/PLCB1/TRPC5/KCNJ11/KCNN1	14	0.215384615384615
Cellular Processes	Transport and catabolism	hsa04145	Phagosome	29/1182	159/8865	0.182389937106918	1.36792452830189	1.83614159028116	0.0471584295587936	0.198985568626129	0.158607298387727	MARCO/CLEC4M/MRC1/FCGR3B/LOC124905743/TUBB1/FCGR3A/CTSL/COLEC11/ITGA2/C1R/TLR4/THBS1/CD36/FCGR2B/TFRC/CD14/SFTPD/ATP6V0D2/DYNC1I2/TUBB2A/HLA-F/TUBA3D/MPO/TUBB6/OLR1/DYNC1I1/THBS4/HLA-DMA	29	0.182389937106918
Environmental Information Processing	Signaling molecules and interaction	hsa04060	Cytokine-cytokine receptor interaction	50/1182	298/8865	0.167785234899329	1.25838926174497	1.77961642349156	0.0483949131437823	0.201742649972875	0.160804911143576	BMP10/CXCL12/NGFR/IL13RA2/GDF2/LIFR/CXCL14/CD4/BMP5/IL1RL1/IL33/CTF1/ACKR4/CCL2/CXCL2/TNFRSF10D/TGFB3/CX3CR1/GHR/TNFRSF10C/TNFRSF19/CXCR2/TSLP/GDF6/CCR1/IL1B/NGF/CXCR1/IL27/IL10/CSF3R/TNFRSF18/INHA/CCL28/CXCL11/CXCL10/TNFSF9/BMP8B/TNFRSF11A/EBI3/IL1RN/CCL22/CSF1R/AMHR2/IL15/IL20RB/EDAR/XCR1/TNFSF11/PPBP	50	0.167785234899329
Metabolism	Lipid metabolism	hsa00592	alpha-Linolenic acid metabolism	7/1182	26/8865	0.269230769230769	2.01923076923077	2.04134226901678	0.0489873000863379	0.201781021784201	0.160835496524067	ACAA1/PLAAT3/PLA2G5/ACOX1/PLA2G4E/PLA2G4C/PLA2G4F	7	0.269230769230769
