# Supplementary material for: Metabolic reprogramming in hepatocellular carcinoma: an integrated omics study of lipid pathways and their diagnostic potential
Source: J Transl Med. 2025 Jun 11;23:644. doi: 10.1186/s12967-025-06698-7 (PMC12153152; doi:10.1186/s12967-025-06698-7)
Supplement: Supplementary file 5 — Supplementary Material 5 [file 12967_2025_6698_MOESM5_ESM.xlsx]

## Sheet: Table S5
Table S5. protein.raw.intensity
ID	ProteinGroup	Control_1	Control_2	Control_3	Control_4	Control_5	Control_6	Control_7	Control_8	Control_9	Control_10	Cancer_1	Cancer_2	Cancer_3	Cancer_4	Cancer_5	Cancer_6	Cancer_7	Cancer_8	Cancer_9	Cancer_10	GeneName	Description	MolecularWeight	Chromosome	SubcellularLocation	GO_CellularComponent	GO_MolecularFunction	GO_BiologicalProcess	EggNOG	KEGG_Pathway	Reactome_Pathway	Wiki_Pathway	Disease	CellMarker_Cell	TF_Family	Kinase_Category	Kinase_Family	CAZy
A0A075B6H9	A0A075B6H9	234690	NA	43176.7	118488	NA	190520	45650.9	391667	14326.3	NA	247416	38971.1	30506.2	88690.8	95349.8	166527	96991.4	92082.7	55851.1	38088.8	IGLV4-69	Immunoglobulin lambda variable 4-69	12775	22	Extracellular	GO:0005575//cellular_component;GO:0005576//extracellular region;GO:0005615//extracellular space;GO:0005886//plasma membrane;GO:0016020//membrane;GO:0019814//immunoglobulin complex;GO:0032991//protein-containing complex;GO:0071944//cell periphery;GO:0110165//cellular anatomical entity	NA	NA	Cellular processes and signaling::Signal transduction mechanisms::Immunoglobulin lambda variable	NA	NA	NA	NA	NA	NA	NA	NA	NA
A0A075B6I0	A0A075B6I0	780161	NA	423396	264544	NA	359525	NA	241301	131484	85973	828486	81149.2	136838	188927	72590.1	225206	NA	116792	218748	137797	IGLV8-61	Immunoglobulin lambda variable 8-61	12816.2	22	Extracellular	GO:0005575//cellular_component;GO:0005576//extracellular region;GO:0005615//extracellular space;GO:0005886//plasma membrane;GO:0016020//membrane;GO:0019814//immunoglobulin complex;GO:0032991//protein-containing complex;GO:0071944//cell periphery;GO:0110165//cellular anatomical entity	NA	NA	Poorly characterized::Function unknown::Immunoglobulin lambda variable 8-61	NA	NA	NA	NA	NA	NA	NA	NA	NA
A0A075B6I1	A0A075B6I1	68075.3	NA	NA	8810.77	NA	34330	NA	79393.2	NA	NA	118135	NA	NA	NA	26009.3	55756.9	NA	NA	NA	15083.7	IGLV4-60	Immunoglobulin lambda variable 4-60	12989.2	22	Extracellular	GO:0005575//cellular_component;GO:0005576//extracellular region;GO:0005615//extracellular space;GO:0005886//plasma membrane;GO:0016020//membrane;GO:0019814//immunoglobulin complex;GO:0032991//protein-containing complex;GO:0071944//cell periphery;GO:0110165//cellular anatomical entity	NA	NA	Cellular processes and signaling::Signal transduction mechanisms::Immunoglobulin lambda variable	NA	NA	NA	NA	NA	NA	NA	NA	NA
A0A075B6I4	A0A075B6I4	22645.9	NA	NA	14040.6	NA	NA	NA	54453.1	NA	NA	NA	NA	NA	NA	NA	12598.9	NA	12626.7	NA	NA	IGLV10-54	Immunoglobulin lambda variable 10-54	12396.5	22	Extracellular	GO:0005575//cellular_component;GO:0005576//extracellular region;GO:0005615//extracellular space;GO:0005886//plasma membrane;GO:0016020//membrane;GO:0019814//immunoglobulin complex;GO:0032991//protein-containing complex;GO:0071944//cell periphery;GO:0110165//cellular anatomical entity	NA	NA	Poorly characterized::Function unknown::Immunoglobulin V-Type	NA	NA	NA	NA	NA	NA	NA	NA	NA
A0A075B6K5	A0A075B6K5	257159	NA	NA	NA	NA	NA	NA	92160.8	NA	NA	372161	41433.9	NA	NA	NA	66679.8	80904.7	NA	118347	NA	IGLV3-9	Immunoglobulin lambda variable 3-9	12333.4	22	Extracellular	GO:0005575//cellular_component;GO:0005576//extracellular region;GO:0005615//extracellular space;GO:0005886//plasma membrane;GO:0016020//membrane;GO:0019814//immunoglobulin complex;GO:0032991//protein-containing complex;GO:0071944//cell periphery;GO:0110165//cellular anatomical entity	NA	NA	Poorly characterized::Function unknown::Immunoglobulin V-Type	NA	NA	NA	NA	NA	NA	NA	NA	NA
A0A075B6R2	A0A075B6R2	851020	NA	NA	NA	NA	22317.9	35108.8	51265.6	30461.4	32711.8	1210000	NA	NA	NA	NA	54022	42846.4	33101.1	136695	NA	IGHV4-4	Immunoglobulin heavy variable 4-4	12849.4	14	Extracellular	GO:0005575//cellular_component;GO:0005576//extracellular region;GO:0005615//extracellular space;GO:0005886//plasma membrane;GO:0009897//external side of plasma membrane;GO:0009986//cell surface;GO:0016020//membrane;GO:0019814//immunoglobulin complex;GO:0032991//protein-containing complex;GO:0042571//immunoglobulin complex, circulating;GO:0071944//cell periphery;GO:0098552//side of membrane;GO:011…	GO:0003674//molecular_function;GO:0003823//antigen binding;GO:0005102//signaling receptor binding;GO:0005488//binding;GO:0005515//protein binding;GO:0034987//immunoglobulin receptor binding	GO:0002253//activation of immune response;GO:0002429//immune response-activating cell surface receptor signaling pathway;GO:0002449//lymphocyte mediated immunity;GO:0002455//humoral immune response mediated by circulating immunoglobulin;GO:0002460//adaptive immune response based on somatic recombination of immune receptors built from immunoglobulin superfamily domains;GO:0002684//positive regulat…	Poorly characterized::Function unknown::Immunoglobulin V-Type	NA	NA	NA	NA	NA	NA	NA	NA	NA
A0A087X1C5	A0A087X1C5	NA	NA	NA	95103.6	272637	NA	NA	NA	511723	NA	NA	NA	NA	474318	NA	NA	NA	NA	303244	237010	CYP2D7	Putative cytochrome P450 2D7	57496.1953000001	22	Endoplasmic reticulum	GO:0005575//cellular_component;GO:0005622//intracellular;GO:0005737//cytoplasm;GO:0005739//mitochondrion;GO:0016020//membrane;GO:0016021//integral component of membrane;GO:0031224//intrinsic component of membrane;GO:0043226//organelle;GO:0043227//membrane-bounded organelle;GO:0043229//intracellular organelle;GO:0043231//intracellular membrane-bounded organelle;GO:0110165//cellular anatomical enti…	GO:0003674//molecular_function;GO:0003824//catalytic activity;GO:0004497//monooxygenase activity;GO:0005488//binding;GO:0005506//iron ion binding;GO:0008395//steroid hydroxylase activity;GO:0016491//oxidoreductase activity;GO:0016705//oxidoreductase activity, acting on paired donors, with incorporation or reduction of molecular oxygen;GO:0016712//oxidoreductase activity, acting on paired donors, …	GO:0006631//fatty acid metabolic process;GO:0006690//icosanoid metabolic process;GO:0019369//arachidonic acid metabolic process;GO:0042737//drug catabolic process;GO:0042738//exogenous drug catabolic process;GO:0043436//oxoacid metabolic process;GO:0044255//cellular lipid metabolic process;GO:0071466//cellular response to xenobiotic stimulus	Metabolism::Secondary metabolites biosynthesis, transport and catabolism::aromatase activity	5. Organismal Systems::5.6 Nervous system::hsa04726//Serotonergic synapse;1. Metabolism::1.11 Xenobiotics biodegradation and metabolism::hsa00980//Metabolism of xenobiotics by cytochrome P450;1. Metabolism::1.11 Xenobiotics biodegradation and metabolism::hsa00982//Drug metabolism - cytochrome P450;6. Human Diseases::6.12 Drug resistance: antineoplastic::hsa01522//Endocrine resistance	NA	NA	NA	NA	NA	NA	NA	NA
A0A0A0MS14	A0A0A0MS14	1290000	NA	NA	NA	NA	NA	NA	70502.2	NA	NA	1500000	39258.7	NA	NA	NA	NA	NA	NA	NA	25908.2	IGHV1-45	Immunoglobulin heavy variable 1-45	13510.1	14	Extracellular	GO:0005575//cellular_component;GO:0005576//extracellular region;GO:0005615//extracellular space;GO:0005886//plasma membrane;GO:0009897//external side of plasma membrane;GO:0009986//cell surface;GO:0016020//membrane;GO:0019814//immunoglobulin complex;GO:0032991//protein-containing complex;GO:0042571//immunoglobulin complex, circulating;GO:0071944//cell periphery;GO:0098552//side of membrane;GO:011…	GO:0003674//molecular_function;GO:0003823//antigen binding;GO:0005102//signaling receptor binding;GO:0005488//binding;GO:0005515//protein binding;GO:0034987//immunoglobulin receptor binding	GO:0002253//activation of immune response;GO:0002429//immune response-activating cell surface receptor signaling pathway;GO:0002449//lymphocyte mediated immunity;GO:0002455//humoral immune response mediated by circulating immunoglobulin;GO:0002460//adaptive immune response based on somatic recombination of immune receptors built from immunoglobulin superfamily domains;GO:0002684//positive regulat…	Poorly characterized::Function unknown::Immunoglobulin V-Type	NA	NA	NA	NA	NA	NA	NA	NA	NA
A0A0A0MS15	A0A0A0MS15	503268	58939.8	310442	134544	53624.4	305235	61285.8	241913	70488.4	11875.3	632965	107728	259675	166691	196976	198714	114621	38735.9	280412	63914.1	IGHV3-49	Immunoglobulin heavy variable 3-49	13057.7	14	Extracellular	GO:0005575//cellular_component;GO:0005576//extracellular region;GO:0005615//extracellular space;GO:0005886//plasma membrane;GO:0009897//external side of plasma membrane;GO:0009986//cell surface;GO:0016020//membrane;GO:0019814//immunoglobulin complex;GO:0032991//protein-containing complex;GO:0042571//immunoglobulin complex, circulating;GO:0071944//cell periphery;GO:0098552//side of membrane;GO:011…	GO:0003674//molecular_function;GO:0003823//antigen binding;GO:0005102//signaling receptor binding;GO:0005488//binding;GO:0005515//protein binding;GO:0034987//immunoglobulin receptor binding	GO:0002253//activation of immune response;GO:0002429//immune response-activating cell surface receptor signaling pathway;GO:0002449//lymphocyte mediated immunity;GO:0002455//humoral immune response mediated by circulating immunoglobulin;GO:0002460//adaptive immune response based on somatic recombination of immune receptors built from immunoglobulin superfamily domains;GO:0002684//positive regulat…	Poorly characterized::Function unknown::Immunoglobulin V-Type	NA	NA	NA	NA	NA	NA	NA	NA	NA
A0A0A0MT89	A0A0A0MT89	199222	NA	NA	151572	NA	NA	100637	152326	50278.7	NA	215854	NA	103170	76278.4	47913	138782	211280	8493.3	NA	53730.3	IGKJ1	Immunoglobulin kappa joining 1	1393.76	2	NA	GO:0005575//cellular_component;GO:0005576//extracellular region;GO:0005886//plasma membrane;GO:0016020//membrane;GO:0019814//immunoglobulin complex;GO:0032991//protein-containing complex;GO:0071944//cell periphery;GO:0110165//cellular anatomical entity	NA	NA	NA	NA	NA	NA	NA	NA	NA	NA	NA	NA
A0A0B4J1U7	A0A0B4J1U7	481940	31784	165044	364329	83048.2	435190	195966	588164	68573.8	39411.6	449742	108413	119044	244005	174683	276113	257767	188675	177811	128515	IGHV6-1	Immunoglobulin heavy variable 6-1	13483	14	Extracellular	GO:0005575//cellular_component;GO:0005576//extracellular region;GO:0005615//extracellular space;GO:0005886//plasma membrane;GO:0009897//external side of plasma membrane;GO:0009986//cell surface;GO:0016020//membrane;GO:0019814//immunoglobulin complex;GO:0032991//protein-containing complex;GO:0042571//immunoglobulin complex, circulating;GO:0071944//cell periphery;GO:0098552//side of membrane;GO:011…	GO:0003674//molecular_function;GO:0003823//antigen binding;GO:0005102//signaling receptor binding;GO:0005488//binding;GO:0005515//protein binding;GO:0034987//immunoglobulin receptor binding	GO:0002253//activation of immune response;GO:0002429//immune response-activating cell surface receptor signaling pathway;GO:0002449//lymphocyte mediated immunity;GO:0002455//humoral immune response mediated by circulating immunoglobulin;GO:0002460//adaptive immune response based on somatic recombination of immune receptors built from immunoglobulin superfamily domains;GO:0002684//positive regulat…	Poorly characterized::Function unknown::Immunoglobulin V-Type	NA	NA	NA	NA	NA	NA	NA	NA	NA
A0A0B4J1V0	A0A0B4J1V0	167981	31657.7	75228.9	NA	NA	97118.8	57418.8	74329.7	40678.3	NA	527089	50723	113503	45602.5	NA	NA	85401.8	NA	102914	NA	IGHV3-15	Immunoglobulin heavy variable 3-15	12927.5	14	Extracellular	GO:0005575//cellular_component;GO:0005576//extracellular region;GO:0005615//extracellular space;GO:0005886//plasma membrane;GO:0009897//external side of plasma membrane;GO:0009986//cell surface;GO:0016020//membrane;GO:0019814//immunoglobulin complex;GO:0032991//protein-containing complex;GO:0042571//immunoglobulin complex, circulating;GO:0071944//cell periphery;GO:0098552//side of membrane;GO:011…	GO:0003674//molecular_function;GO:0003823//antigen binding;GO:0005102//signaling receptor binding;GO:0005488//binding;GO:0005515//protein binding;GO:0034987//immunoglobulin receptor binding	GO:0002253//activation of immune response;GO:0002429//immune response-activating cell surface receptor signaling pathway;GO:0002449//lymphocyte mediated immunity;GO:0002455//humoral immune response mediated by circulating immunoglobulin;GO:0002460//adaptive immune response based on somatic recombination of immune receptors built from immunoglobulin superfamily domains;GO:0002684//positive regulat…	Poorly characterized::Function unknown::Immunoglobulin heavy variable	NA	NA	NA	NA	NA	NA	NA	NA	NA
A0A0B4J1V2	A0A0B4J1V2	69693.2	NA	8338.55	97671.2	NA	NA	NA	51740.3	NA	NA	110975	NA	NA	50458.7	NA	69534.9	NA	17038.9	NA	24499.1	IGHV2-26	Immunoglobulin heavy variable 2-26	13184	14	Extracellular	GO:0005575//cellular_component;GO:0005576//extracellular region;GO:0005615//extracellular space;GO:0005886//plasma membrane;GO:0009897//external side of plasma membrane;GO:0009986//cell surface;GO:0016020//membrane;GO:0019814//immunoglobulin complex;GO:0032991//protein-containing complex;GO:0042571//immunoglobulin complex, circulating;GO:0071944//cell periphery;GO:0098552//side of membrane;GO:011…	GO:0003674//molecular_function;GO:0003823//antigen binding;GO:0005102//signaling receptor binding;GO:0005488//binding;GO:0005515//protein binding;GO:0034987//immunoglobulin receptor binding	GO:0002253//activation of immune response;GO:0002429//immune response-activating cell surface receptor signaling pathway;GO:0002449//lymphocyte mediated immunity;GO:0002455//humoral immune response mediated by circulating immunoglobulin;GO:0002460//adaptive immune response based on somatic recombination of immune receptors built from immunoglobulin superfamily domains;GO:0002684//positive regulat…	Poorly characterized::Function unknown::Immunoglobulin V-Type	NA	NA	NA	NA	NA	NA	NA	NA	NA
A0A0B4J1X5	A0A0B4J1X5	802812	402178	647180	367462	330432	1030000	160882	1120000	174200	184110	785503	817123	610201	196372	517169	575613	222773	175711	478746	278471	IGHV3-74	Immunoglobulin heavy variable 3-74	12841.3	14	Extracellular	GO:0005575//cellular_component;GO:0005576//extracellular region;GO:0005615//extracellular space;GO:0005886//plasma membrane;GO:0009897//external side of plasma membrane;GO:0009986//cell surface;GO:0016020//membrane;GO:0019814//immunoglobulin complex;GO:0032991//protein-containing complex;GO:0042571//immunoglobulin complex, circulating;GO:0071944//cell periphery;GO:0098552//side of membrane;GO:011…	GO:0003674//molecular_function;GO:0003823//antigen binding;GO:0005102//signaling receptor binding;GO:0005488//binding;GO:0005515//protein binding;GO:0034987//immunoglobulin receptor binding	GO:0002253//activation of immune response;GO:0002429//immune response-activating cell surface receptor signaling pathway;GO:0002449//lymphocyte mediated immunity;GO:0002455//humoral immune response mediated by circulating immunoglobulin;GO:0002460//adaptive immune response based on somatic recombination of immune receptors built from immunoglobulin superfamily domains;GO:0002684//positive regulat…	Poorly characterized::Function unknown::Immunoglobulin V-Type	NA	NA	NA	NA	NA	NA	NA	NA	NA
A0A0B4J1Y8	A0A0B4J1Y8	248150	NA	NA	NA	NA	NA	NA	67083.5	NA	NA	293488	NA	NA	NA	NA	82306.5	NA	NA	NA	NA	IGLV9-49	Immunoglobulin lambda variable 9-49	13025.5	22	Extracellular	GO:0005575//cellular_component;GO:0005576//extracellular region;GO:0005615//extracellular space;GO:0005886//plasma membrane;GO:0016020//membrane;GO:0019814//immunoglobulin complex;GO:0032991//protein-containing complex;GO:0071944//cell periphery;GO:0110165//cellular anatomical entity	NA	NA	Cellular processes and signaling::Signal transduction mechanisms::Immunoglobulin lambda variable	NA	NA	NA	NA	NA	NA	NA	NA	NA
A0A0B4J1Y9	A0A0B4J1Y9	2120000	400993	1540000	830178	532792	2330000	693677	1730000	432854	389477	2690000	773921	1360000	818967	1070000	1290000	1450000	540878	1370000	1030000	IGHV3-72	Immunoglobulin heavy variable 3-72	13204.7	14	Extracellular	GO:0005575//cellular_component;GO:0005576//extracellular region;GO:0005615//extracellular space;GO:0005886//plasma membrane;GO:0009897//external side of plasma membrane;GO:0009986//cell surface;GO:0016020//membrane;GO:0019814//immunoglobulin complex;GO:0032991//protein-containing complex;GO:0042571//immunoglobulin complex, circulating;GO:0071944//cell periphery;GO:0098552//side of membrane;GO:011…	GO:0003674//molecular_function;GO:0003823//antigen binding;GO:0005102//signaling receptor binding;GO:0005488//binding;GO:0005515//protein binding;GO:0034987//immunoglobulin receptor binding	GO:0002253//activation of immune response;GO:0002429//immune response-activating cell surface receptor signaling pathway;GO:0002449//lymphocyte mediated immunity;GO:0002455//humoral immune response mediated by circulating immunoglobulin;GO:0002460//adaptive immune response based on somatic recombination of immune receptors built from immunoglobulin superfamily domains;GO:0002684//positive regulat…	Poorly characterized::Function unknown::Immunoglobulin heavy variable	NA	NA	NA	NA	NA	NA	NA	NA	NA
A0A0B4J2F0	A0A0B4J2F0	NA	23503.3	37236.1	66422.9	98718.3	60401.7	91429.4	105397	84302.8	106562	35928.5	109010	107631	NA	20471.8	48523.5	113649	134236	83820.9	NA	PIGBOS1	Protein PIGBOS1	6314.15	15	Extracellular	GO:0005575//cellular_component;GO:0005622//intracellular;GO:0005737//cytoplasm;GO:0005739//mitochondrion;GO:0005740//mitochondrial envelope;GO:0005741//mitochondrial outer membrane;GO:0016020//membrane;GO:0016021//integral component of membrane;GO:0019867//outer membrane;GO:0031090//organelle membrane;GO:0031224//intrinsic component of membrane;GO:0031300//intrinsic component of organelle membran…	GO:0003674//molecular_function;GO:0005488//binding;GO:0005515//protein binding	GO:0006986//response to unfolded protein;GO:0007165//signal transduction;GO:0009966//regulation of signal transduction;GO:0010646//regulation of cell communication;GO:0030968//endoplasmic reticulum unfolded protein response;GO:0034976//response to endoplasmic reticulum stress;GO:0035966//response to topologically incorrect protein;GO:0035967//cellular response to topologically incorrect protein;G…	Poorly characterized::Function unknown::PIGB opposite strand 1	NA	NA	NA	NA	NA	NA	NA	NA	NA
A0A0C4DH25	A0A0C4DH25	212015	NA	29939.7	226627	NA	NA	NA	580847	NA	NA	421625	NA	59421.1	616045	148607	100187	43522.2	67777.7	NA	138688	IGKV3D-20	Immunoglobulin kappa variable 3D-20	12516.7	2	Extracellular	GO:0005575//cellular_component;GO:0005576//extracellular region;GO:0005615//extracellular space;GO:0005886//plasma membrane;GO:0016020//membrane;GO:0019814//immunoglobulin complex;GO:0032991//protein-containing complex;GO:0071944//cell periphery;GO:0110165//cellular anatomical entity	NA	GO:0002253//activation of immune response;GO:0002429//immune response-activating cell surface receptor signaling pathway;GO:0002433//immune response-regulating cell surface receptor signaling pathway involved in phagocytosis;GO:0002449//lymphocyte mediated immunity;GO:0002455//humoral immune response mediated by circulating immunoglobulin;GO:0002460//adaptive immune response based on somatic reco…	Cellular processes and signaling::Signal transduction mechanisms::Immunoglobulin V-Type	NA	NA	NA	NA	NA	NA	NA	NA	NA
A0A0C4DH29	A0A0C4DH29	216912	NA	5264.54	NA	NA	39296.5	14620.4	35145	14333.2	NA	149198	7336.2	13733.5	9398.19	11504.1	27933.5	NA	NA	NA	22301.7	IGHV1-3	Immunoglobulin heavy variable 1-3	13009.4	14	Extracellular	GO:0005575//cellular_component;GO:0005576//extracellular region;GO:0005615//extracellular space;GO:0005886//plasma membrane;GO:0009897//external side of plasma membrane;GO:0009986//cell surface;GO:0016020//membrane;GO:0019814//immunoglobulin complex;GO:0032991//protein-containing complex;GO:0042571//immunoglobulin complex, circulating;GO:0071944//cell periphery;GO:0098552//side of membrane;GO:011…	GO:0003674//molecular_function;GO:0003823//antigen binding;GO:0005102//signaling receptor binding;GO:0005488//binding;GO:0005515//protein binding;GO:0034987//immunoglobulin receptor binding	GO:0002253//activation of immune response;GO:0002429//immune response-activating cell surface receptor signaling pathway;GO:0002449//lymphocyte mediated immunity;GO:0002455//humoral immune response mediated by circulating immunoglobulin;GO:0002460//adaptive immune response based on somatic recombination of immune receptors built from immunoglobulin superfamily domains;GO:0002684//positive regulat…	Poorly characterized::Function unknown::Immunoglobulin V-Type	NA	NA	NA	NA	NA	NA	NA	NA	NA
A0A0C4DH31	A0A0C4DH31	4320000	298671	1050000	652353	NA	1470000	NA	1720000	NA	652378	3830000	NA	1110000	926247	667636	1100000	1120000	NA	772336	NA	IGHV1-18	Immunoglobulin heavy variable 1-18	12822.1	14	Extracellular	GO:0005575//cellular_component;GO:0005576//extracellular region;GO:0005615//extracellular space;GO:0005886//plasma membrane;GO:0009897//external side of plasma membrane;GO:0009986//cell surface;GO:0016020//membrane;GO:0019814//immunoglobulin complex;GO:0032991//protein-containing complex;GO:0042571//immunoglobulin complex, circulating;GO:0071944//cell periphery;GO:0098552//side of membrane;GO:011…	GO:0003674//molecular_function;GO:0003823//antigen binding;GO:0005102//signaling receptor binding;GO:0005488//binding;GO:0005515//protein binding;GO:0034987//immunoglobulin receptor binding	GO:0002253//activation of immune response;GO:0002429//immune response-activating cell surface receptor signaling pathway;GO:0002449//lymphocyte mediated immunity;GO:0002455//humoral immune response mediated by circulating immunoglobulin;GO:0002460//adaptive immune response based on somatic recombination of immune receptors built from immunoglobulin superfamily domains;GO:0002684//positive regulat…	Poorly characterized::Function unknown::Immunoglobulin V-Type	NA	NA	NA	NA	NA	NA	NA	NA	NA
A0A0C4DH34	A0A0C4DH34	167336	NA	15774.2	104185	92220.1	7273.9	18556.3	135850	5369.95	37877.3	135656	13064.3	31920.7	94358.1	40362.2	48644.8	67037.5	16370.2	12738.5	3146.35	IGHV4-28	Immunoglobulin heavy variable 4-28	13125.7	14	Extracellular	GO:0005575//cellular_component;GO:0005576//extracellular region;GO:0005615//extracellular space;GO:0005886//plasma membrane;GO:0009897//external side of plasma membrane;GO:0009986//cell surface;GO:0016020//membrane;GO:0019814//immunoglobulin complex;GO:0032991//protein-containing complex;GO:0042571//immunoglobulin complex, circulating;GO:0071944//cell periphery;GO:0098552//side of membrane;GO:011…	GO:0003674//molecular_function;GO:0003823//antigen binding;GO:0005102//signaling receptor binding;GO:0005488//binding;GO:0005515//protein binding;GO:0034987//immunoglobulin receptor binding	GO:0002253//activation of immune response;GO:0002429//immune response-activating cell surface receptor signaling pathway;GO:0002449//lymphocyte mediated immunity;GO:0002455//humoral immune response mediated by circulating immunoglobulin;GO:0002460//adaptive immune response based on somatic recombination of immune receptors built from immunoglobulin superfamily domains;GO:0002684//positive regulat…	Poorly characterized::Function unknown::Immunoglobulin V-Type	NA	NA	NA	NA	NA	NA	NA	NA	NA
A0A0C4DH35	A0A0C4DH35	629967	NA	322056	249696	NA	345161	203588	358384	210362	131978	885442	169621	317971	281967	213759	275583	208606	96498.8	323707	217397	IGHV3-35	Probable non-functional immunoglobulin heavy variable 3-35	12812.1	14	Extracellular	GO:0005575//cellular_component;GO:0005576//extracellular region;GO:0005615//extracellular space;GO:0005886//plasma membrane;GO:0009897//external side of plasma membrane;GO:0009986//cell surface;GO:0016020//membrane;GO:0019814//immunoglobulin complex;GO:0032991//protein-containing complex;GO:0042571//immunoglobulin complex, circulating;GO:0071944//cell periphery;GO:0098552//side of membrane;GO:011…	GO:0003674//molecular_function;GO:0003823//antigen binding;GO:0005102//signaling receptor binding;GO:0005488//binding;GO:0005515//protein binding;GO:0034987//immunoglobulin receptor binding	GO:0002253//activation of immune response;GO:0002429//immune response-activating cell surface receptor signaling pathway;GO:0002449//lymphocyte mediated immunity;GO:0002455//humoral immune response mediated by circulating immunoglobulin;GO:0002460//adaptive immune response based on somatic recombination of immune receptors built from immunoglobulin superfamily domains;GO:0002684//positive regulat…	Poorly characterized::Function unknown::Immunoglobulin V-Type	NA	NA	NA	NA	NA	NA	NA	NA	NA
A0A0C4DH36	A0A0C4DH36	523169	NA	34267.8	13472.1	58773.9	70691.9	67055.3	176264	NA	NA	475533	72969.3	18520.9	66879.7	68932.3	97665.2	67146.1	12415.8	157530	51523.2	IGHV3-38	Probable non-functional immunoglobulin heavy variable 3-38	12760.2	14	Extracellular	GO:0005575//cellular_component;GO:0005576//extracellular region;GO:0005615//extracellular space;GO:0005886//plasma membrane;GO:0009897//external side of plasma membrane;GO:0009986//cell surface;GO:0016020//membrane;GO:0019814//immunoglobulin complex;GO:0032991//protein-containing complex;GO:0042571//immunoglobulin complex, circulating;GO:0071944//cell periphery;GO:0098552//side of membrane;GO:011…	GO:0003674//molecular_function;GO:0003823//antigen binding;GO:0005102//signaling receptor binding;GO:0005488//binding;GO:0005515//protein binding;GO:0034987//immunoglobulin receptor binding	GO:0002253//activation of immune response;GO:0002429//immune response-activating cell surface receptor signaling pathway;GO:0002449//lymphocyte mediated immunity;GO:0002455//humoral immune response mediated by circulating immunoglobulin;GO:0002460//adaptive immune response based on somatic recombination of immune receptors built from immunoglobulin superfamily domains;GO:0002684//positive regulat…	Poorly characterized::Function unknown::Immunoglobulin V-Type	NA	NA	NA	NA	NA	NA	NA	NA	NA
A0A0C4DH38	A0A0C4DH38	1290000	193758	228029	348832	320277	566194	255174	713560	333238	314041	1130000	323336	377701	327067	277644	433747	318168	193394	411747	281185	IGHV5-51	Immunoglobulin heavy variable 5-51	12676.3	14	Extracellular	GO:0005575//cellular_component;GO:0005576//extracellular region;GO:0005615//extracellular space;GO:0005886//plasma membrane;GO:0009897//external side of plasma membrane;GO:0009986//cell surface;GO:0016020//membrane;GO:0019814//immunoglobulin complex;GO:0032991//protein-containing complex;GO:0042571//immunoglobulin complex, circulating;GO:0071944//cell periphery;GO:0098552//side of membrane;GO:011…	GO:0003674//molecular_function;GO:0003823//antigen binding;GO:0005102//signaling receptor binding;GO:0005488//binding;GO:0005515//protein binding;GO:0034987//immunoglobulin receptor binding	GO:0002253//activation of immune response;GO:0002429//immune response-activating cell surface receptor signaling pathway;GO:0002449//lymphocyte mediated immunity;GO:0002455//humoral immune response mediated by circulating immunoglobulin;GO:0002460//adaptive immune response based on somatic recombination of immune receptors built from immunoglobulin superfamily domains;GO:0002684//positive regulat…	Poorly characterized::Function unknown::Immunoglobulin V-Type	NA	NA	NA	NA	NA	NA	NA	NA	NA
A0A0C4DH67	A0A0C4DH67	1570000	22583.2	199199	86194.5	153579	328827	319969	482825	118959	71201	1100000	140572	299957	260348	275643	354388	405218	111329	252259	145588	IGKV1-8	Immunoglobulin kappa variable 1-8	12539	2	Extracellular	GO:0005575//cellular_component;GO:0005576//extracellular region;GO:0005615//extracellular space;GO:0005886//plasma membrane;GO:0016020//membrane;GO:0019814//immunoglobulin complex;GO:0032991//protein-containing complex;GO:0071944//cell periphery;GO:0110165//cellular anatomical entity	NA	NA	Poorly characterized::Function unknown::Immunoglobulin V-Type	NA	NA	NA	NA	NA	NA	NA	NA	NA
A0A0J9YVY3	A0A0J9YVY3	133173	NA	NA	NA	NA	NA	NA	NA	NA	NA	287282	NA	11567.4	NA	NA	NA	NA	NA	19809	NA	IGHV7-4-1	Immunoglobulin heavy variable 7-4-1	12850.3	14	Extracellular	GO:0005575//cellular_component;GO:0005576//extracellular region;GO:0005615//extracellular space;GO:0005886//plasma membrane;GO:0009897//external side of plasma membrane;GO:0009986//cell surface;GO:0016020//membrane;GO:0019814//immunoglobulin complex;GO:0032991//protein-containing complex;GO:0042571//immunoglobulin complex, circulating;GO:0071944//cell periphery;GO:0098552//side of membrane;GO:011…	GO:0003674//molecular_function;GO:0003823//antigen binding;GO:0005102//signaling receptor binding;GO:0005488//binding;GO:0005515//protein binding;GO:0034987//immunoglobulin receptor binding	GO:0002253//activation of immune response;GO:0002429//immune response-activating cell surface receptor signaling pathway;GO:0002449//lymphocyte mediated immunity;GO:0002455//humoral immune response mediated by circulating immunoglobulin;GO:0002460//adaptive immune response based on somatic recombination of immune receptors built from immunoglobulin superfamily domains;GO:0002684//positive regulat…	Poorly characterized::Function unknown::Immunoglobulin V-Type	NA	NA	NA	NA	NA	NA	NA	NA	NA
A0A0J9YX35	A0A0J9YX35	665349	52089.2	99852	NA	45920.9	105776	123874	154537	80357.3	NA	607400	108355	157466	118406	91070.9	101257	176035	26043	140404	143204	IGHV3-64D	Immunoglobulin heavy variable 3-64D	12824.3	14	Extracellular	GO:0005575//cellular_component;GO:0005576//extracellular region;GO:0005615//extracellular space;GO:0005886//plasma membrane;GO:0009897//external side of plasma membrane;GO:0009986//cell surface;GO:0016020//membrane;GO:0019814//immunoglobulin complex;GO:0032991//protein-containing complex;GO:0042571//immunoglobulin complex, circulating;GO:0071944//cell periphery;GO:0098552//side of membrane;GO:011…	GO:0003674//molecular_function;GO:0003823//antigen binding;GO:0005102//signaling receptor binding;GO:0005488//binding;GO:0005515//protein binding;GO:0034987//immunoglobulin receptor binding	GO:0002253//activation of immune response;GO:0002429//immune response-activating cell surface receptor signaling pathway;GO:0002449//lymphocyte mediated immunity;GO:0002455//humoral immune response mediated by circulating immunoglobulin;GO:0002460//adaptive immune response based on somatic recombination of immune receptors built from immunoglobulin superfamily domains;GO:0002684//positive regulat…	Poorly characterized::Function unknown::Immunoglobulin V-Type	NA	NA	NA	NA	NA	NA	NA	NA	NA
A0A0J9YXQ4	A0A0J9YXQ4	NA	NA	NA	NA	NA	NA	NA	NA	NA	NA	NA	NA	NA	NA	NA	112643	NA	NA	NA	NA	PNMA6E	Paraneoplastic antigen Ma6E	65164.6018000001	X	Nucleus	NA	NA	NA	Poorly characterized::Function unknown::PNMA	NA	NA	NA	NA	NA	NA	NA	NA	NA
A0A0U1RRL7	A0A0U1RRL7	NA	122520	88288.5	30542	19958.2	21878.7	13107.1	56516.7	52787.4	NA	2910.16	43400.4	65012	33240.4	16886.9	18248	3822.79	34647.9	NA	13764.2	MMP24OS	Protein MMP24OS	7680.52	20	Extracellular	NA	NA	NA	NA	NA	NA	NA	NA	NA	NA	NA	NA	NA
A0AV96	A0AV96	233362	246923	181679	220994	199671	226150	241107	212543	268687	220848	185742	288985	368823	315906	360149	586291	310686	353472	321334	324705	RBM47	RNA-binding protein 47	64107.7388000001	4	Nucleus	GO:0005575//cellular_component;GO:0005622//intracellular;GO:0005634//nucleus;GO:0043226//organelle;GO:0043227//membrane-bounded organelle;GO:0043229//intracellular organelle;GO:0043231//intracellular membrane-bounded organelle;GO:0110165//cellular anatomical entity	GO:0003674//molecular_function;GO:0003676//nucleic acid binding;GO:0003723//RNA binding;GO:0003729//mRNA binding;GO:0005488//binding;GO:0005515//protein binding;GO:0097159//organic cyclic compound binding;GO:1901363//heterocyclic compound binding	GO:0002244//hematopoietic progenitor cell differentiation;GO:0002520//immune system development;GO:0006139//nucleobase-containing compound metabolic process;GO:0030097//hemopoiesis;GO:0043412//macromolecule modification;GO:0048513//animal organ development;GO:0048534//hematopoietic or lymphoid organ development;GO:0048731//system development;GO:0090304//nucleic acid metabolic process	Information storage and processing::RNA processing and modification::RNA recognition motif. (a.k.a. RRM, RBD, or RNP domain)	NA	NA	WP3945//TYROBP causal network in microglia	NA	Fetal gonad::Normal::Mitotic fetal germ cell;Fetal kidney::Normal::Monocyte	NA	NA	NA	NA
A0AVT1	A0AVT1	508174	697486	785068	569025	609244	780691	695379	602330	708641	548046	528218	564715	336412	453599	338231	561187	566557	885761	520135	796249	UBA6	Ubiquitin-like modifier-activating enzyme 6	117985	4	Nucleus	GO:0005575//cellular_component;GO:0005622//intracellular;GO:0005634//nucleus;GO:0005737//cytoplasm;GO:0005829//cytosol;GO:0043226//organelle;GO:0043227//membrane-bounded organelle;GO:0043229//intracellular organelle;GO:0043231//intracellular membrane-bounded organelle;GO:0110165//cellular anatomical entity	GO:0000166//nucleotide binding;GO:0003674//molecular_function;GO:0003824//catalytic activity;GO:0004839//ubiquitin activating enzyme activity;GO:0005488//binding;GO:0005515//protein binding;GO:0005524//ATP binding;GO:0008641//ubiquitin-like modifier activating enzyme activity;GO:0016874//ligase activity;GO:0016877//ligase activity, forming carbon-sulfur bonds;GO:0017076//purine nucleotide binding…	GO:0006508//proteolysis;GO:0006974//cellular response to DNA damage stimulus;GO:0007399//nervous system development;GO:0007417//central nervous system development;GO:0007420//brain development;GO:0009057//macromolecule catabolic process;GO:0019538//protein metabolic process;GO:0021537//telencephalon development;GO:0021543//pallium development;GO:0021761//limbic system development;GO:0021766//hipp…	Cellular processes and signaling::Posttranslational modification, protein turnover, chaperones::Ubiquitin-like modifier activating enzyme 6	2. Genetic Information Processing::2.3 Folding, sorting and degradation::hsa04120//Ubiquitin mediated proteolysis	Immune System::R-HSA-1280218//Adaptive Immune System|Metabolism of proteins::R-HSA-597592//Post-translational protein modification|Metabolism of proteins::R-HSA-8852135//Protein ubiquitination|Metabolism of proteins::R-HSA-8866652//Synthesis of active ubiquitin: roles of E1 and E2 enzymes|Immune System::R-HSA-983168//Antigen processing: Ubiquitination & Proteasome degradation|Immune System::R-HSA…	NA	NA	Fetal gonad::Normal::Meiotic prophase fetal germ cell;Fetal kidney::Normal::Natural killer T (NKT) cell	NA	NA	NA	NA
A0FGR8	A0FGR8	269850	271891	163713	190315	346573	285102	247363	167397	269552	247152	294433	310726	193602	323515	171821	493074	339048	156974	356030	219102	ESYT2	Extended synaptotagmin-2	102371	7	Nucleus	GO:0005575//cellular_component;GO:0005622//intracellular;GO:0005789//endoplasmic reticulum membrane;GO:0005886//plasma membrane;GO:0005887//integral component of plasma membrane;GO:0009898//cytoplasmic side of plasma membrane;GO:0012505//endomembrane system;GO:0016020//membrane;GO:0016021//integral component of membrane;GO:0019897//extrinsic component of plasma membrane;GO:0019898//extrinsic comp…	GO:0003674//molecular_function;GO:0005488//binding;GO:0005509//calcium ion binding;GO:0005515//protein binding;GO:0005543//phospholipid binding;GO:0005544//calcium-dependent phospholipid binding;GO:0008289//lipid binding;GO:0008429//phosphatidylethanolamine binding;GO:0031210//phosphatidylcholine binding;GO:0035091//phosphatidylinositol binding;GO:0042802//identical protein binding;GO:0043167//io…	GO:0006643//membrane lipid metabolic process;GO:0006665//sphingolipid metabolic process;GO:0006869//lipid transport;GO:0006996//organelle organization;GO:0010256//endomembrane system organization;GO:0016192//vesicle-mediated transport;GO:0044255//cellular lipid metabolic process;GO:0051643//endoplasmic reticulum localization;GO:0061817//endoplasmic reticulum-plasma membrane tethering;GO:0071702//…	Cellular processes and signaling::Cell wall/membrane/envelope biogenesis::C2 domain	NA	Metabolism::R-HSA-1660662//Glycosphingolipid metabolism|Metabolism::R-HSA-428157//Sphingolipid metabolism|Metabolism::R-HSA-556833//Metabolism of lipids	NA	NA	Fetal kidney::Normal::Monocyte	NA	NA	NA	NA
A0JD36	A0JD36	48162.7	63063	26365.4	70270	80419.9	22944.6	104825	48881.3	111804	NA	35507.4	NA	NA	54927.9	NA	25447.5	NA	26750.1	19162.4	NA	TRDV2	T cell receptor delta variable 2	12945.5	14	Extracellular	GO:0005575//cellular_component;GO:0005576//extracellular region;GO:0005615//extracellular space;GO:0005886//plasma membrane;GO:0016020//membrane;GO:0032991//protein-containing complex;GO:0042101//T cell receptor complex;GO:0043235//receptor complex;GO:0071944//cell periphery;GO:0098796//membrane protein complex;GO:0098797//plasma membrane protein complex;GO:0098802//plasma membrane signaling rece…	NA	GO:0045087//innate immune response;GO:0051707//response to other organism;GO:0098542//defense response to other organism	Poorly characterized::Function unknown::Domain of unknown function (DUF1968)	NA	NA	NA	NA	NA	NA	NA	NA	NA
A0JNW5	A0JNW5	26634.5	NA	NA	NA	NA	NA	NA	NA	5933.73	NA	NA	39863.7	17207.6	24367	22507.2	39322.1	NA	28864.6	6817.36	53040.7	UHRF1BP1L	UHRF1-binding protein 1-like	164220	12	Plasma membrane	GO:0005575//cellular_component;GO:0005622//intracellular;GO:0005737//cytoplasm;GO:0005768//endosome;GO:0005769//early endosome;GO:0005829//cytosol;GO:0012505//endomembrane system;GO:0031410//cytoplasmic vesicle;GO:0031982//vesicle;GO:0043226//organelle;GO:0043227//membrane-bounded organelle;GO:0043229//intracellular organelle;GO:0097708//intracellular vesicle;GO:0110165//cellular anatomical entity	GO:0003674//molecular_function;GO:0005488//binding;GO:0005515//protein binding;GO:0042802//identical protein binding;GO:0042803//protein homodimerization activity;GO:0044877//protein-containing complex binding;GO:0046983//protein dimerization activity;GO:0062069//GARP complex binding	NA	Poorly characterized::Function unknown::UHRF1 binding protein	NA	NA	NA	NA	Fetal gonad::Normal::Oogenesis phase fetal germ cell;Lung::Normal::Ionocyte cell	NA	NA	NA	NA
A0M8Q6	A0M8Q6	NA	NA	13207.1	105534	30170.6	NA	NA	199085	NA	126886	78733.1	34847.6	21728.9	74300.3	NA	113565	13755.7	64685.4	31060.1	72740.3	IGLC7	Immunoglobulin lambda constant 7	11255.1	22	Extracellular	GO:0005575//cellular_component;GO:0005576//extracellular region;GO:0005615//extracellular space;GO:0005886//plasma membrane;GO:0009897//external side of plasma membrane;GO:0009986//cell surface;GO:0016020//membrane;GO:0019814//immunoglobulin complex;GO:0032991//protein-containing complex;GO:0042571//immunoglobulin complex, circulating;GO:0071944//cell periphery;GO:0098552//side of membrane;GO:011…	GO:0003674//molecular_function;GO:0003823//antigen binding;GO:0005102//signaling receptor binding;GO:0005488//binding;GO:0005515//protein binding;GO:0034987//immunoglobulin receptor binding	GO:0002253//activation of immune response;GO:0002429//immune response-activating cell surface receptor signaling pathway;GO:0002433//immune response-regulating cell surface receptor signaling pathway involved in phagocytosis;GO:0002449//lymphocyte mediated immunity;GO:0002455//humoral immune response mediated by circulating immunoglobulin;GO:0002460//adaptive immune response based on somatic reco…	Cellular processes and signaling::Posttranslational modification, protein turnover, chaperones::Immunoglobulin C-Type	NA	NA	NA	NA	NA	NA	NA	NA	NA
A0MZ66	A0MZ66	480654	438063	371819	272993	277828	497116	387701	1180000	409069	292805	463947	686531	846270	634995	1420000	708451	552068	508733	651401	856677	SHTN1	Shootin-1	71649.0453999999	10	Nucleus	GO:0005575//cellular_component;GO:0005622//intracellular;GO:0005737//cytoplasm;GO:0005856//cytoskeleton;GO:0005874//microtubule;GO:0005875//microtubule associated complex;GO:0015630//microtubule cytoskeleton;GO:0030027//lamellipodium;GO:0030175//filopodium;GO:0030424//axon;GO:0030426//growth cone;GO:0030427//site of polarized growth;GO:0031252//cell leading edge;GO:0032991//protein-containing com…	GO:0003674//molecular_function;GO:0003779//actin binding;GO:0005488//binding;GO:0005515//protein binding;GO:0008092//cytoskeletal protein binding;GO:0019894//kinesin binding;GO:0044877//protein-containing complex binding;GO:0045296//cadherin binding;GO:0050839//cell adhesion molecule binding;GO:0051015//actin filament binding	GO:0000902//cell morphogenesis;GO:0000904//cell morphogenesis involved in differentiation;GO:0001558//regulation of cell growth;GO:0001764//neuron migration;GO:0006929//substrate-dependent cell migration;GO:0006996//organelle organization;GO:0007015//actin filament organization;GO:0007165//signal transduction;GO:0007166//cell surface receptor signaling pathway;GO:0007264//small GTPase mediated si…	Cellular processes and signaling::Cytoskeleton::endoplasmic reticulum polarization	NA	Developmental Biology::R-HSA-373760//L1CAM interactions|Developmental Biology::R-HSA-422475//Axon guidance|Developmental Biology::R-HSA-437239//Recycling pathway of L1|Developmental Biology::R-HSA-9675108//Nervous system development	NA	NA	Embryonic prefrontal cortex::Normal::Neural progenitor cell;Embryonic prefrontal cortex::Normal::Oligodendrocyte progenitor cell;Fetal gonad::Normal::Oogenesis phase fetal germ cell;Fetal gonad::Normal::Sertoli cell;Fetal kidney::Normal::Monocyte	NA	NA	NA	NA
A0PJX8	A0PJX8	NA	190216	172292	191413	166260	108454	171826	118386	158275	99171.7	NA	NA	NA	NA	NA	NA	NA	26268.7	NA	117234	TMEM82	Transmembrane protein 82	37226.8	1	Plasma membrane	GO:0005575//cellular_component;GO:0016020//membrane;GO:0016021//integral component of membrane;GO:0031224//intrinsic component of membrane;GO:0110165//cellular anatomical entity	NA	NA	Poorly characterized::Function unknown::Transmembrane protein 82	NA	NA	NA	NA	NA	NA	NA	NA	NA
A1L0T0	A1L0T0	510248	2140000	2100000	1510000	2270000	1330000	1500000	1380000	1760000	1810000	357169	1180000	1110000	1680000	447870	695093	538686	1030000	953922	1160000	ILVBL	2-hydroxyacyl-CoA lyase 2	67876.9486000001	19	Endoplasmic reticulum	GO:0005575//cellular_component;GO:0005622//intracellular;GO:0005737//cytoplasm;GO:0005789//endoplasmic reticulum membrane;GO:0005948//acetolactate synthase complex;GO:0012505//endomembrane system;GO:0016020//membrane;GO:0016021//integral component of membrane;GO:0031090//organelle membrane;GO:0031224//intrinsic component of membrane;GO:0032991//protein-containing complex;GO:0042175//nuclear outer…	GO:0000166//nucleotide binding;GO:0000287//magnesium ion binding;GO:0003674//molecular_function;GO:0003824//catalytic activity;GO:0003984//acetolactate synthase activity;GO:0005488//binding;GO:0005515//protein binding;GO:0016740//transferase activity;GO:0016744//transferase activity, transferring aldehyde or ketonic groups;GO:0016829//lyase activity;GO:0019842//vitamin binding;GO:0030976//thiamin…	GO:0006520//cellular amino acid metabolic process;GO:0006631//fatty acid metabolic process;GO:0008652//cellular amino acid biosynthetic process;GO:0009081//branched-chain amino acid metabolic process;GO:0016042//lipid catabolic process;GO:0016053//organic acid biosynthetic process;GO:0016054//organic acid catabolic process;GO:0019395//fatty acid oxidation;GO:0030258//lipid modification;GO:0043436…	Metabolism::Amino acid transport and metabolism::Thiamine pyrophosphate enzyme, C-terminal TPP binding domain	NA	NA	NA	NA	NA	NA	NA	NA	NA
A1L170	A1L170	NA	5818.13	NA	20404.2	NA	NA	13535.6	36051.9	36330.9	NA	NA	30310.4	131851	14720.5	142967	58473.7	170994	76214.7	25583.8	5533.24	C1orf226	Uncharacterized protein C1orf226	29061.4	1	Nucleus	NA	NA	NA	Poorly characterized::Function unknown::Domain of unknown function (DUF4628)	NA	NA	NA	NA	Embryo::Normal::1-cell stage cell (Blastomere)	NA	NA	NA	NA
A1L188	A1L188	19244.8	22560.5	NA	42600.8	20095	NA	33981.6	50571.9	19705.7	18386.8	18824.8	20946.7	19123.7	45835.9	53683.6	NA	22425.7	114208	20586.6	141782	NDUFAF8	NADH dehydrogenase [ubiquinone] 1 alpha subcomplex assembly factor 8	7756.97889999999	17	Extracellular	GO:0005575//cellular_component;GO:0005622//intracellular;GO:0005737//cytoplasm;GO:0005739//mitochondrion;GO:0043226//organelle;GO:0043227//membrane-bounded organelle;GO:0043229//intracellular organelle;GO:0043231//intracellular membrane-bounded organelle;GO:0110165//cellular anatomical entity	GO:0003674//molecular_function;GO:0005488//binding;GO:0005515//protein binding	GO:0006996//organelle organization;GO:0022607//cellular component assembly;GO:0043933//protein-containing complex subunit organization	Poorly characterized::Function unknown::mitochondrial respiratory chain complex I assembly	5. Organismal Systems::5.10 Environmental adaptation::hsa04714//Thermogenesis	NA	NA	NA	NA	NA	NA	NA	NA
A1L390	A1L390	53686.7	NA	NA	NA	NA	13607.3	NA	NA	40427.1	NA	25121.7	13600.6	17159.4	54311.4	16195.8	9031.17	NA	26884.7	46987.9	19844.9	PLEKHG3	Pleckstrin homology domain-containing family G member 3	134430	14	Nucleus	NA	GO:0003674//molecular_function;GO:0005085//guanyl-nucleotide exchange factor activity;GO:0005088//Ras guanyl-nucleotide exchange factor activity;GO:0005089//Rho guanyl-nucleotide exchange factor activity;GO:0005488//binding;GO:0005515//protein binding;GO:0017016//Ras GTPase binding;GO:0017048//Rho GTPase binding;GO:0019899//enzyme binding;GO:0031267//small GTPase binding;GO:0051020//GTPase bindin…	NA	Cellular processes and signaling::Signal transduction mechanisms::RhoGEF domain	NA	NA	NA	NA	Fetal kidney::Normal::Natural killer T (NKT) cell;Liver::Normal::CD4+ cytotoxic T cell;Lung::Normal::Ionocyte cell;Peripheral blood::Normal::Effector CD8+ memory T (Tem) cell	NA	NA	NA	NA
A1X283	A1X283	69695.7	NA	NA	NA	NA	17663.4	NA	NA	NA	NA	110108	62927.9	74687.6	75201	66588.5	136070	24275.2	NA	61775.6	38436.1	SH3PXD2B	SH3 and PX domain-containing protein 2B	101592	5	Mitochondria	GO:0002102//podosome;GO:0005575//cellular_component;GO:0005622//intracellular;GO:0005737//cytoplasm;GO:0005856//cytoskeleton;GO:0015629//actin cytoskeleton;GO:0030054//cell junction;GO:0042995//cell projection;GO:0043226//organelle;GO:0043228//non-membrane-bounded organelle;GO:0043229//intracellular organelle;GO:0043232//intracellular non-membrane-bounded organelle;GO:0110165//cellular anatomical…	GO:0003674//molecular_function;GO:0005488//binding;GO:0005515//protein binding;GO:0005543//phospholipid binding;GO:0008047//enzyme activator activity;GO:0008289//lipid binding;GO:0010314//phosphatidylinositol-5-phosphate binding;GO:0016176//superoxide-generating NADPH oxidase activator activity;GO:0019904//protein domain specific binding;GO:0030234//enzyme regulator activity;GO:0032266//phosphati…	GO:0001501//skeletal system development;GO:0001649//osteoblast differentiation;GO:0002051//osteoblast fate commitment;GO:0006801//superoxide metabolic process;GO:0006996//organelle organization;GO:0007015//actin filament organization;GO:0007423//sensory organ development;GO:0007507//heart development;GO:0009887//animal organ morphogenesis;GO:0009893//positive regulation of metabolic process;GO:00…	Cellular processes and signaling::Cytoskeleton::PhoX homologous domain, present in p47phox and p40phox.	NA	NA	NA	NA	Esophagus::Normal::FGFR1HighNME5- epithelial cell	NA	NA	NA	NA
A1Z1Q3	A1Z1Q3	NA	NA	NA	NA	NA	NA	NA	NA	NA	NA	NA	NA	NA	NA	NA	NA	NA	11421.8	NA	NA	MACROD2	ADP-ribose glycohydrolase MACROD2	47427.4	20	Nucleus	GO:0005575//cellular_component;GO:0005622//intracellular;GO:0005634//nucleus;GO:0005654//nucleoplasm;GO:0005730//nucleolus;GO:0031974//membrane-enclosed lumen;GO:0031981//nuclear lumen;GO:0043226//organelle;GO:0043227//membrane-bounded organelle;GO:0043228//non-membrane-bounded organelle;GO:0043229//intracellular organelle;GO:0043231//intracellular membrane-bounded organelle;GO:0043232//intracell…	GO:0003674//molecular_function;GO:0003824//catalytic activity;GO:0016787//hydrolase activity;GO:0016798//hydrolase activity, acting on glycosyl bonds;GO:0019213//deacetylase activity	GO:0006139//nucleobase-containing compound metabolic process;GO:0006974//cellular response to DNA damage stimulus;GO:0007399//nervous system development;GO:0007417//central nervous system development;GO:0007420//brain development;GO:0009116//nucleoside metabolic process;GO:0019538//protein metabolic process;GO:0036211//protein modification process;GO:0043412//macromolecule modification;GO:0044260…	Information storage and processing::Replication, recombination and repair::Appr-1'-p processing enzyme	NA	NA	NA	NA	Kidney::Normal::B cell	NA	NA	NA	NA
A2RRP1	A2RRP1	114186	122725	103942	91240.3	86700.6	111354	94374	87276	108598	75669.4	100584	190320	111443	162487	93838.6	159479	182482	83684	144901	128160	NBAS	Neuroblastoma-amplified sequence	268605.868299999	2	Nucleus	GO:0005575//cellular_component;GO:0005622//intracellular;GO:0005737//cytoplasm;GO:0005783//endoplasmic reticulum;GO:0005789//endoplasmic reticulum membrane;GO:0005829//cytosol;GO:0012505//endomembrane system;GO:0016020//membrane;GO:0031090//organelle membrane;GO:0032991//protein-containing complex;GO:0042175//nuclear outer membrane-endoplasmic reticulum membrane network;GO:0043226//organelle;GO:0…	GO:0000149//SNARE binding;GO:0003674//molecular_function;GO:0005488//binding;GO:0005515//protein binding	GO:0006139//nucleobase-containing compound metabolic process;GO:0006890//retrograde vesicle-mediated transport, Golgi to endoplasmic reticulum;GO:0009057//macromolecule catabolic process;GO:0009892//negative regulation of metabolic process;GO:0009893//positive regulation of metabolic process;GO:0009894//regulation of catabolic process;GO:0009895//negative regulation of catabolic process;GO:001046…	Poorly characterized::Function unknown::Neuroblastoma-amplified sequence, N terminal	NA	Vesicle-mediated transport::R-HSA-199991//Membrane Trafficking|Vesicle-mediated transport::R-HSA-6811434//COPI-dependent Golgi-to-ER retrograde traffic|Vesicle-mediated transport::R-HSA-6811442//Intra-Golgi and retrograde Golgi-to-ER traffic|Vesicle-mediated transport::R-HSA-8856688//Golgi-to-ER retrograde transport	NA	DOID:9631//Pelger-Huet anomaly	Fetal gonad::Normal::Mitotic fetal germ cell	NA	NA	NA	NA
A2VDF0	A2VDF0	377817	1340000	1050000	1890000	1510000	1280000	1300000	1070000	1420000	1510000	389421	467548	347339	343573	275896	103583	722282	1120000	537332	581611	FUOM	Fucose mutarotase	16767	10	Cytoplasm	GO:0005575//cellular_component;GO:0005622//intracellular;GO:0005737//cytoplasm;GO:0005829//cytosol;GO:0110165//cellular anatomical entity	GO:0003674//molecular_function;GO:0003824//catalytic activity;GO:0005488//binding;GO:0016853//isomerase activity;GO:0016854//racemase and epimerase activity;GO:0016857//racemase and epimerase activity, acting on carbohydrates and derivatives;GO:0030246//carbohydrate binding;GO:0036094//small molecule binding;GO:0036373//L-fucose mutarotase activity;GO:0042806//fucose binding;GO:0048029//monosacch…	GO:0005996//monosaccharide metabolic process;GO:0007399//nervous system development;GO:0007617//mating behavior;GO:0007618//mating;GO:0010721//negative regulation of cell development;GO:0019098//reproductive behavior;GO:0019318//hexose metabolic process;GO:0019953//sexual reproduction;GO:0022008//neurogenesis;GO:0030182//neuron differentiation;GO:0045595//regulation of cell differentiation;GO:004…	Metabolism::Carbohydrate transport and metabolism::RbsD / FucU transport protein family	NA	Metabolism of proteins::R-HSA-446193//Biosynthesis of the N-glycan precursor (dolichol lipid-linked oligosaccharide, LLO) and transfer to a nascent protein|Metabolism of proteins::R-HSA-446203//Asparagine N-linked glycosylation|Metabolism of proteins::R-HSA-446219//Synthesis of substrates in N-glycan biosythesis|Metabolism of proteins::R-HSA-597592//Post-translational protein modification|Metabol…	NA	NA	Fetal gonad::Normal::Migration phase fetal germ cell	NA	NA	NA	NA
A3KMH1	A3KMH1	112744	1e+06	933987	687070	340610	760561	979060	661483	626239	507817	130074	807031	602238	76684.5	329602	94173	1110000	597594	464644	397286	VWA8	von Willebrand factor A domain-containing protein 8	214852.151000002	13	Mitochondria	GO:0005575//cellular_component;GO:0005622//intracellular;GO:0005737//cytoplasm;GO:0005739//mitochondrion;GO:0005777//peroxisome;GO:0042579//microbody;GO:0043226//organelle;GO:0043227//membrane-bounded organelle;GO:0043229//intracellular organelle;GO:0043231//intracellular membrane-bounded organelle;GO:0110165//cellular anatomical entity	GO:0000166//nucleotide binding;GO:0003674//molecular_function;GO:0003824//catalytic activity;GO:0005488//binding;GO:0005515//protein binding;GO:0005524//ATP binding;GO:0016462//pyrophosphatase activity;GO:0016787//hydrolase activity;GO:0016817//hydrolase activity, acting on acid anhydrides;GO:0016818//hydrolase activity, acting on acid anhydrides, in phosphorus-containing anhydrides;GO:0016887//A…	NA	Poorly characterized::Function unknown::ATPase activity	NA	NA	NA	NA	NA	NA	NA	NA	NA
A3KN83	A3KN83	21750.2	NA	NA	NA	NA	44324.3	NA	65382.7	NA	71528.6	23736.6	46334.4	44649.6	40891	NA	49143.3	NA	NA	51790.3	134266	SBNO1	Protein strawberry notch homolog 1	154332.447000001	12	Nucleus	GO:0005575//cellular_component;GO:0005622//intracellular;GO:0005634//nucleus;GO:0043226//organelle;GO:0043227//membrane-bounded organelle;GO:0043229//intracellular organelle;GO:0043231//intracellular membrane-bounded organelle;GO:0110165//cellular anatomical entity	GO:0003674//molecular_function;GO:0003676//nucleic acid binding;GO:0003677//DNA binding;GO:0003682//chromatin binding;GO:0005488//binding;GO:0005515//protein binding;GO:0031490//chromatin DNA binding;GO:0042393//histone binding;GO:0097159//organic cyclic compound binding;GO:1901363//heterocyclic compound binding	GO:0006139//nucleobase-containing compound metabolic process;GO:0009059//macromolecule biosynthetic process;GO:0009889//regulation of biosynthetic process;GO:0010467//gene expression;GO:0010468//regulation of gene expression;GO:0010556//regulation of macromolecule biosynthetic process;GO:0018130//heterocycle biosynthetic process;GO:0019219//regulation of nucleobase-containing compound metabolic p…	Information storage and processing::Transcription::strawberry notch homolog 1	NA	NA	NA	NA	Fetal gonad::Normal::Mitotic arrest phase fetal germ cell;Fetal kidney::Normal::Natural killer T (NKT) cell;Large intestine::Normal::Goblet cell;Lung::Normal::SLC16A7+ cell	NA	NA	NA	NA
A4D126	A4D126	NA	NA	NA	NA	NA	NA	NA	NA	NA	NA	NA	94371.3	NA	NA	NA	NA	NA	NA	NA	NA	CRPPA	D-ribitol-5-phosphate cytidylyltransferase	49879.1908000001	7	Cytoplasm	GO:0005575//cellular_component;GO:0005622//intracellular;GO:0005737//cytoplasm;GO:0005829//cytosol;GO:0110165//cellular anatomical entity	GO:0003674//molecular_function;GO:0003824//catalytic activity;GO:0005488//binding;GO:0005515//protein binding;GO:0016740//transferase activity;GO:0016772//transferase activity, transferring phosphorus-containing groups;GO:0016779//nucleotidyltransferase activity;GO:0042802//identical protein binding;GO:0042803//protein homodimerization activity;GO:0046983//protein dimerization activity;GO:0047349…	GO:0000902//cell morphogenesis;GO:0000904//cell morphogenesis involved in differentiation;GO:0006486//protein glycosylation;GO:0006720//isoprenoid metabolic process;GO:0006935//chemotaxis;GO:0007399//nervous system development;GO:0007411//axon guidance;GO:0008299//isoprenoid biosynthetic process;GO:0008610//lipid biosynthetic process;GO:0009059//macromolecule biosynthetic process;GO:0009100//glyc…	Metabolism::Coenzyme transport and metabolism::2-C-methyl-D-erythritol 4-phosphate cytidylyltransferase	1. Metabolism::1.7 Glycan biosynthesis and metabolism::hsa00515//Mannose type O-glycan biosynthesis;1. Metabolism::1.1 Carbohydrate metabolism::hsa00040//Pentose and glucuronate interconversions;1. Metabolism::1.0 Global and overview maps::hsa01100//Metabolic pathways	NA	NA	NA	Fetal gonad::Normal::Oogenesis phase fetal germ cell;Lung::Normal::SLC16A7+ cell	NA	NA	NA	NA
A4D1E9	A4D1E9	NA	NA	23373.7	NA	NA	NA	NA	NA	NA	NA	9496.71	10801.2	6040.13	5613.79	60610.7	30540.1	33130.1	NA	7278	18740.7	GTPBP10	GTP-binding protein 10	42938.5	7	Cytoplasm	GO:0005575//cellular_component;GO:0005622//intracellular;GO:0005634//nucleus;GO:0005694//chromosome;GO:0005730//nucleolus;GO:0031974//membrane-enclosed lumen;GO:0031981//nuclear lumen;GO:0043226//organelle;GO:0043227//membrane-bounded organelle;GO:0043228//non-membrane-bounded organelle;GO:0043229//intracellular organelle;GO:0043231//intracellular membrane-bounded organelle;GO:0043232//intracellu…	GO:0000166//nucleotide binding;GO:0001882//nucleoside binding;GO:0001883//purine nucleoside binding;GO:0003674//molecular_function;GO:0003676//nucleic acid binding;GO:0003723//RNA binding;GO:0005488//binding;GO:0005515//protein binding;GO:0005525//GTP binding;GO:0017076//purine nucleotide binding;GO:0019001//guanyl nucleotide binding;GO:0032549//ribonucleoside binding;GO:0032550//purine ribonucle…	GO:0022613//ribonucleoprotein complex biogenesis	Poorly characterized::Function unknown::GTP1/OBG	NA	NA	NA	NA	Lung::Normal::SLC16A7+ cell	NA	NA	NA	NA
A4D1P6	A4D1P6	214196	236618	190498	114365	119997	342928	222635	333946	186623	341631	237645	447416	269127	189239	143064	97126.9	440694	368367	186455	401201	WDR91	WD repeat-containing protein 91	83355.3	7	Nucleus	GO:0005575//cellular_component;GO:0005622//intracellular;GO:0005737//cytoplasm;GO:0005768//endosome;GO:0005769//early endosome;GO:0005770//late endosome;GO:0005829//cytosol;GO:0010008//endosome membrane;GO:0012505//endomembrane system;GO:0016020//membrane;GO:0019898//extrinsic component of membrane;GO:0031090//organelle membrane;GO:0031312//extrinsic component of organelle membrane;GO:0031313//ex…	GO:0003674//molecular_function;GO:0005488//binding;GO:0005515//protein binding;GO:0019207//kinase regulator activity;GO:0030234//enzyme regulator activity;GO:0035014//phosphatidylinositol 3-kinase regulator activity;GO:0098772//molecular function regulator	GO:0006644//phospholipid metabolic process;GO:0006796//phosphate-containing compound metabolic process;GO:0009057//macromolecule catabolic process;GO:0009894//regulation of catabolic process;GO:0016192//vesicle-mediated transport;GO:0016482//cytosolic transport;GO:0019216//regulation of lipid metabolic process;GO:0019538//protein metabolic process;GO:0019637//organophosphate metabolic process;GO:…	Poorly characterized::Function unknown::phosphatidylinositol 3-kinase regulator activity	NA	NA	NA	NA	Embryonic prefrontal cortex::Normal::Microglial cell	NA	NA	NA	NA
A4D1U4	A4D1U4	NA	NA	NA	NA	NA	8235.89	8718.45	NA	4126.41	NA	NA	37728.6	22562.3	NA	7374.06	NA	NA	NA	12923.6	NA	DENND11	DENN domain-containing protein 11	51452.5696000001	7	Cytoplasm	NA	GO:0003674//molecular_function;GO:0005085//guanyl-nucleotide exchange factor activity;GO:0005488//binding;GO:0005515//protein binding;GO:0019899//enzyme binding;GO:0051020//GTPase binding;GO:0098772//molecular function regulator	NA	Poorly characterized::Function unknown::Uncharacterized conserved protein (DUF2347)	NA	NA	NA	NA	Fetal gonad::Normal::Oogenesis phase fetal germ cell;Umbilical cord blood::Normal::Lymphoid-primed multipotent progenitor cell	NA	NA	NA	NA
A4D2B0	A4D2B0	NA	19629.7	NA	NA	NA	NA	84065.5	NA	8972.68	NA	12482.7	31972.5	52040.8	14752.1	NA	NA	115200	NA	8582.96	130671	MBLAC1	Metallo-beta-lactamase domain-containing protein 1	27206.2	7	Endoplasmic reticulum	NA	GO:0003674//molecular_function;GO:0003824//catalytic activity;GO:0005488//binding;GO:0016787//hydrolase activity;GO:0043167//ion binding;GO:0043169//cation binding;GO:0046872//metal ion binding	NA	Poorly characterized::Function unknown::Metallo-beta-lactamase domain containing 1	NA	NA	NA	NA	NA	NA	NA	NA	NA
A5D8V6	A5D8V6	52967.5	NA	NA	NA	NA	NA	NA	30074.7	NA	20099.1	63305.8	22716.1	98522.4	122978	64311.7	110673	57924.6	NA	133260	NA	VPS37C	Vacuolar protein sorting-associated protein 37C	38664.1008000001	11	Nucleus	GO:0000813//ESCRT I complex;GO:0005575//cellular_component;GO:0005576//extracellular region;GO:0005615//extracellular space;GO:0005622//intracellular;GO:0005737//cytoplasm;GO:0005768//endosome;GO:0005770//late endosome;GO:0010008//endosome membrane;GO:0012505//endomembrane system;GO:0016020//membrane;GO:0018995//host cellular component;GO:0031090//organelle membrane;GO:0031410//cytoplasmic vesicl…	GO:0003674//molecular_function;GO:0005488//binding;GO:0005515//protein binding;GO:0048306//calcium-dependent protein binding	GO:0006508//proteolysis;GO:0006886//intracellular protein transport;GO:0006914//autophagy;GO:0006996//organelle organization;GO:0007034//vacuolar transport;GO:0009057//macromolecule catabolic process;GO:0010256//endomembrane system organization;GO:0015031//protein transport;GO:0016192//vesicle-mediated transport;GO:0016197//endosomal transport;GO:0016236//macroautophagy;GO:0019058//viral life cyc…	Cellular processes and signaling::Intracellular trafficking, secretion, and vesicular transport::endosome transport via multivesicular body sorting pathway	4. Cellular Processes::4.1 Transport and catabolism::hsa04144//Endocytosis	Disease::R-HSA-162587//HIV Life Cycle|Disease::R-HSA-162588//Budding and maturation of HIV virion|Disease::R-HSA-162599//Late Phase of HIV Life Cycle|Disease::R-HSA-162906//HIV Infection|Disease::R-HSA-174490//Membrane binding and targetting of GAG proteins|Disease::R-HSA-174495//Synthesis And Processing Of GAG, GAGPOL Polyproteins|Disease::R-HSA-175474//Assembly Of The HIV Virion|Vesicle-mediate…	WP4932//7q11.23 copy number variation syndrome	NA	NA	NA	NA	NA	NA
A5YKK6	A5YKK6	601656	239256	253608	209407	250954	455378	280599	339161	317998	310268	457566	677537	647105	831053	637466	936961	431489	353491	536589	517256	CNOT1	CCR4-NOT transcription complex subunit 1	266973.580199998	16	Cytoplasm	GO:0000932//P-body;GO:0005575//cellular_component;GO:0005576//extracellular region;GO:0005615//extracellular space;GO:0005622//intracellular;GO:0005634//nucleus;GO:0005737//cytoplasm;GO:0005829//cytosol;GO:0016020//membrane;GO:0030014//CCR4-NOT complex;GO:0030015//CCR4-NOT core complex;GO:0032991//protein-containing complex;GO:0035770//ribonucleoprotein granule;GO:0036464//cytoplasmic ribonucleop…	GO:0000175//3'-5'-exoribonuclease activity;GO:0003674//molecular_function;GO:0003676//nucleic acid binding;GO:0003723//RNA binding;GO:0003824//catalytic activity;GO:0004518//nuclease activity;GO:0004527//exonuclease activity;GO:0004532//exoribonuclease activity;GO:0004535//poly(A)-specific ribonuclease activity;GO:0004540//ribonuclease activity;GO:0005102//signaling receptor binding;GO:0005488//b…	GO:0000075//cell cycle checkpoint;GO:0000077//DNA damage checkpoint;GO:0006139//nucleobase-containing compound metabolic process;GO:0006518//peptide metabolic process;GO:0006974//cellular response to DNA damage stimulus;GO:0006996//organelle organization;GO:0007050//cell cycle arrest;GO:0007093//mitotic cell cycle checkpoint;GO:0007165//signal transduction;GO:0007346//regulation of mitotic cell c…	Information storage and processing::Transcription::Domain of unknown function (DUF3819)	2. Genetic Information Processing::2.3 Folding, sorting and degradation::hsa03018//RNA degradation	Gene expression (Transcription)::R-HSA-212436//Generic Transcription Pathway|Gene expression (Transcription)::R-HSA-3700989//Transcriptional Regulation by TP53|Metabolism of RNA::R-HSA-429914//Deadenylation-dependent mRNA decay|Metabolism of RNA::R-HSA-429947//Deadenylation of mRNA|Gene expression (Transcription)::R-HSA-6791312//TP53 Regulates Transcription of Cell Cycle Genes|Gene expression (Tr…	WP4352//Ciliary landscape	NA	Fetal gonad::Normal::Gonadal endothelial cell;Fetal kidney::Normal::Natural killer T (NKT) cell;Umbilical cord blood::Normal::Multilymphoid progenitor cell	Transcription Cofactors	NA	NA	NA
A6NCS6	A6NCS6	215834	870096	1220000	706657	779891	960623	831169	1140000	1030000	710070	163685	731942	1190000	406851	718511	96484.6	567838	1130000	699940	319374	C2orf72	Uncharacterized protein C2orf72	30485	2	Nucleus	NA	NA	NA	Poorly characterized::Function unknown::Domain of unknown function (DUF4630)	NA	NA	NA	NA	Embryonic prefrontal cortex::Normal::Astrocyte	NA	NA	NA	NA
A6ND91	A6ND91	201780	4300000	2910000	4e+06	4760000	2810000	3970000	2410000	4420000	2930000	104549	61969.3	249832	90942.4	134260	41271	363373	1870000	574612	1740000	ASPDH	Putative L-aspartate dehydrogenase	29950.3	19	Mitochondria	NA	GO:0000166//nucleotide binding;GO:0003674//molecular_function;GO:0003824//catalytic activity;GO:0005488//binding;GO:0016491//oxidoreductase activity;GO:0016638//oxidoreductase activity, acting on the CH-NH2 group of donors;GO:0033735//aspartate dehydrogenase activity;GO:0036094//small molecule binding;GO:0050661//NADP binding;GO:0097159//organic cyclic compound binding;GO:1901265//nucleoside phos…	GO:0006139//nucleobase-containing compound metabolic process;GO:0006753//nucleoside phosphate metabolic process;GO:0006796//phosphate-containing compound metabolic process;GO:0018130//heterocycle biosynthetic process;GO:0019438//aromatic compound biosynthetic process;GO:0019637//organophosphate metabolic process;GO:0034654//nucleobase-containing compound biosynthetic process;GO:0044271//cellular …	Metabolism::Nucleotide transport and metabolism::Domain of unknown function DUF108	1. Metabolism::1.0 Global and overview maps::hsa01240//Biosynthesis of cofactors;1. Metabolism::1.8 Metabolism of cofactors and vitamins::hsa00760//Nicotinate and nicotinamide metabolism;1. Metabolism::1.0 Global and overview maps::hsa01100//Metabolic pathways	NA	NA	NA	NA	NA	NA	NA	NA
A6NDB9	A6NDB9	545993	4140000	2210000	2280000	2410000	1520000	2850000	2310000	2700000	3630000	119267	653248	3020000	511963	NA	204704	807778	765566	201540	641812	PALM3	Paralemmin-3	71705.2723999998	19	Nucleus	GO:0005575//cellular_component;GO:0005622//intracellular;GO:0005737//cytoplasm;GO:0005886//plasma membrane;GO:0016020//membrane;GO:0071944//cell periphery;GO:0110165//cellular anatomical entity	GO:0000166//nucleotide binding;GO:0003674//molecular_function;GO:0005488//binding;GO:0005515//protein binding;GO:0005524//ATP binding;GO:0017076//purine nucleotide binding;GO:0030554//adenyl nucleotide binding;GO:0032553//ribonucleotide binding;GO:0032555//purine ribonucleotide binding;GO:0032559//adenyl ribonucleotide binding;GO:0035639//purine ribonucleoside triphosphate binding;GO:0036094//sma…	GO:0001959//regulation of cytokine-mediated signaling pathway;GO:0001960//negative regulation of cytokine-mediated signaling pathway;GO:0002237//response to molecule of bacterial origin;GO:0007165//signal transduction;GO:0007166//cell surface receptor signaling pathway;GO:0008063//Toll signaling pathway;GO:0009966//regulation of signal transduction;GO:0009968//negative regulation of signal transd…	Cellular processes and signaling::Cytoskeleton::Paralemmin 3	NA	NA	NA	NA	NA	NA	NA	NA	NA
A6NDG6	A6NDG6	1650000	411650	296258	565950	485145	554450	542111	664554	505342	428225	1800000	563685	440629	560721	951782	691245	594413	866669	720101	2030000	PGP	Glycerol-3-phosphate phosphatase	34010.8	16	Extracellular	GO:0005575//cellular_component;GO:0005622//intracellular;GO:0005737//cytoplasm;GO:0110165//cellular anatomical entity	GO:0000121//glycerol-1-phosphatase activity;GO:0000287//magnesium ion binding;GO:0003674//molecular_function;GO:0003824//catalytic activity;GO:0004721//phosphoprotein phosphatase activity;GO:0004725//protein tyrosine phosphatase activity;GO:0005488//binding;GO:0008967//phosphoglycolate phosphatase activity;GO:0016787//hydrolase activity;GO:0016788//hydrolase activity, acting on ester bonds;GO:001…	GO:0005996//monosaccharide metabolic process;GO:0006066//alcohol metabolic process;GO:0006109//regulation of carbohydrate metabolic process;GO:0006644//phospholipid metabolic process;GO:0006796//phosphate-containing compound metabolic process;GO:0009889//regulation of biosynthetic process;GO:0009890//negative regulation of biosynthetic process;GO:0009892//negative regulation of metabolic process;…	Metabolism::Inorganic ion transport and metabolism::HAD-hyrolase-like	1. Metabolism::1.1 Carbohydrate metabolism::hsa00630//Glyoxylate and dicarboxylate metabolism;1. Metabolism::1.0 Global and overview maps::hsa01100//Metabolic pathways;1. Metabolism::1.0 Global and overview maps::hsa01200//Carbon metabolism	Metabolism::R-HSA-70171//Glycolysis|Metabolism::R-HSA-70326//Glucose metabolism|Metabolism::R-HSA-71387//Metabolism of carbohydrates	NA	NA	Lung::Normal::SLC16A7+ cell	NA	NA	NA	NA
A6NDU8	A6NDU8	63056.9	26916.8	18652.5	NA	25129.9	46958.9	18627.6	NA	21199.9	18106.3	52594.2	51542.4	67846.4	44813.1	75217.6	73396.1	162533	43921.1	67802.9	67932.8	C5orf51	UPF0600 protein C5orf51	33624.7	5	Extracellular	GO:0005575//cellular_component;GO:0005622//intracellular;GO:0005634//nucleus;GO:0005654//nucleoplasm;GO:0005737//cytoplasm;GO:0005829//cytosol;GO:0031974//membrane-enclosed lumen;GO:0031981//nuclear lumen;GO:0043226//organelle;GO:0043227//membrane-bounded organelle;GO:0043229//intracellular organelle;GO:0043231//intracellular membrane-bounded organelle;GO:0043233//organelle lumen;GO:0070013//intr…	NA	NA	Poorly characterized::Function unknown::Chromosome 5 open reading frame	NA	NA	NA	NA	NA	NA	NA	NA	NA
A6NEL2	A6NEL2	NA	NA	NA	NA	NA	NA	NA	NA	NA	NA	NA	9042.53	NA	NA	NA	NA	9403.96	NA	NA	NA	SOWAHB	Ankyrin repeat domain-containing protein SOWAHB	85753.9057999999	4	Nucleus	NA	GO:0003674//molecular_function;GO:0005488//binding;GO:0005515//protein binding	NA	Poorly characterized::Function unknown::Sosondowah ankyrin repeat domain family member B	NA	NA	NA	NA	NA	NA	NA	NA	NA
A6NGE4	A6NGE4	NA	NA	NA	NA	NA	NA	NA	NA	NA	NA	NA	NA	NA	NA	NA	NA	NA	NA	NA	91677.9	DCAF8L1	DDB1- and CUL4-associated factor 8-like protein 1	67381.8	X	Nucleus	GO:0000151//ubiquitin ligase complex;GO:0005575//cellular_component;GO:0005622//intracellular;GO:0005737//cytoplasm;GO:0031461//cullin-RING ubiquitin ligase complex;GO:0032991//protein-containing complex;GO:0080008//Cul4-RING E3 ubiquitin ligase complex;GO:0110165//cellular anatomical entity;GO:1902494//catalytic complex;GO:1990234//transferase complex	NA	NA	Poorly characterized::Function unknown::WD domain, G-beta repeat	NA	NA	NA	NA	NA	NA	NA	NA	NA
A6NH11	A6NH11	NA	347031	NA	NA	89734.3	338101	298368	239243	365066	281609	NA	NA	136759	336601	5688.32	NA	NA	206900	345990	104220	GLTPD2	Glycolipid transfer protein domain-containing protein 2	31645.8	17	Extracellular	GO:0005575//cellular_component;GO:0005622//intracellular;GO:0005737//cytoplasm;GO:0005829//cytosol;GO:0016020//membrane;GO:0110165//cellular anatomical entity	GO:0003674//molecular_function;GO:0005215//transporter activity;GO:0005319//lipid transporter activity;GO:0005488//binding;GO:0005543//phospholipid binding;GO:0005548//phospholipid transporter activity;GO:0008289//lipid binding;GO:0033218//amide binding;GO:0043167//ion binding;GO:0043168//anion binding;GO:0046624//sphingolipid transporter activity;GO:0046625//sphingolipid binding;GO:0097001//cera…	GO:0006811//ion transport;GO:0006869//lipid transport;GO:0061024//membrane organization;GO:0071702//organic substance transport;GO:0071705//nitrogen compound transport	Poorly characterized::Function unknown::Glycolipid transfer protein (GLTP)	NA	NA	NA	NA	NA	NA	NA	NA	NA
A6NHL2	A6NHL2	414922	546180	434942	718698	422791	691750	407420	878231	423811	506147	401898	418011	369040	521718	489365	652068	565516	529191	665549	171142	TUBAL3	Tubulin alpha chain-like 3	49915.2556000001	10	Cytoskeleton	GO:0005575//cellular_component;GO:0005622//intracellular;GO:0005737//cytoplasm;GO:0005856//cytoskeleton;GO:0005874//microtubule;GO:0015630//microtubule cytoskeleton;GO:0043226//organelle;GO:0043228//non-membrane-bounded organelle;GO:0043229//intracellular organelle;GO:0043232//intracellular non-membrane-bounded organelle;GO:0099080//supramolecular complex;GO:0099081//supramolecular polymer;GO:009…	GO:0000166//nucleotide binding;GO:0001882//nucleoside binding;GO:0001883//purine nucleoside binding;GO:0003674//molecular_function;GO:0003824//catalytic activity;GO:0003924//GTPase activity;GO:0005198//structural molecule activity;GO:0005200//structural constituent of cytoskeleton;GO:0005488//binding;GO:0005525//GTP binding;GO:0016462//pyrophosphatase activity;GO:0016787//hydrolase activity;GO:00…	GO:0006996//organelle organization	Cellular processes and signaling::Cytoskeleton::Tubulin is the major constituent of microtubules. It binds two moles of GTP, one at an exchangeable site on the beta chain and one at a non-exchangeable site on the alpha chain	4. Cellular Processes::4.3 Cellular community - eukaryotes::hsa04530//Tight junction;4. Cellular Processes::4.2 Cell growth and death::hsa04210//Apoptosis;6. Human Diseases::6.4 Infectious disease: bacterial::hsa05130//Pathogenic Escherichia coli infection;4. Cellular Processes::4.3 Cellular community - eukaryotes::hsa04540//Gap junction;6. Human Diseases::6.4 Infectious disease: bacterial::hsa05…	Neuronal System::R-HSA-112314//Neurotransmitter receptors and postsynaptic signal transmission|Neuronal System::R-HSA-112315//Transmission across Chemical Synapses|Immune System::R-HSA-1280218//Adaptive Immune System|Vesicle-mediated transport::R-HSA-1445148//Translocation of SLC2A4 (GLUT4) to the plasma membrane|Vesicle-mediated transport::R-HSA-157858//Gap junction trafficking and regulation|Au…	WP2059//Alzheimer's disease and miRNA effects;WP2272//Pathogenic Escherichia coli infection;WP2359//Parkin-ubiquitin proteasomal system pathway;WP5124//Alzheimer's disease	NA	NA	NA	NA	NA	NA
A6NHR9	A6NHR9	147864	42146.4	202651	52993.8	55440.2	80522	86220.2	344821	65348.2	155521	180506	237795	191577	77073.1	187971	256123	134897	84473.8	145260	94580.9	SMCHD1	Structural maintenance of chromosomes flexible hinge domain-containing protein 1	226402.690500002	18	Cytoplasm	GO:0000228//nuclear chromosome;GO:0000781//chromosome, telomeric region;GO:0000784//nuclear chromosome, telomeric region;GO:0000803//sex chromosome;GO:0000805//X chromosome;GO:0001740//Barr body;GO:0005575//cellular_component;GO:0005622//intracellular;GO:0005634//nucleus;GO:0005694//chromosome;GO:0031974//membrane-enclosed lumen;GO:0031981//nuclear lumen;GO:0035861//site of double-strand break;GO…	GO:0000166//nucleotide binding;GO:0003674//molecular_function;GO:0003676//nucleic acid binding;GO:0003677//DNA binding;GO:0003824//catalytic activity;GO:0005488//binding;GO:0005515//protein binding;GO:0005524//ATP binding;GO:0016462//pyrophosphatase activity;GO:0016787//hydrolase activity;GO:0016817//hydrolase activity, acting on acid anhydrides;GO:0016818//hydrolase activity, acting on acid anhy…	GO:0006139//nucleobase-containing compound metabolic process;GO:0006259//DNA metabolic process;GO:0006325//chromatin organization;GO:0006974//cellular response to DNA damage stimulus;GO:0006996//organelle organization;GO:0007423//sensory organ development;GO:0009059//macromolecule biosynthetic process;GO:0009889//regulation of biosynthetic process;GO:0009890//negative regulation of biosynthetic p…	Cellular processes and signaling::Cell cycle control, cell division, chromosome partitioning::SMC proteins Flexible Hinge Domain	NA	NA	NA	NA	Fetal kidney::Normal::Natural killer T (NKT) cell;Kidney::Normal::B cell	NA	NA	NA	NA
A6NHX0	A6NHX0	NA	NA	NA	NA	NA	NA	NA	NA	NA	NA	NA	32650.5	NA	NA	NA	22519.6	NA	NA	NA	NA	CASTOR2	Cytosolic arginine sensor for mTORC1 subunit 2	36061.2	7	Cytoplasm	GO:0005575//cellular_component;GO:0005622//intracellular;GO:0005737//cytoplasm;GO:0005829//cytosol;GO:0032991//protein-containing complex;GO:0035859//Seh1-associated complex;GO:0061700//GATOR2 complex;GO:0110165//cellular anatomical entity	GO:0003674//molecular_function;GO:0005488//binding;GO:0005515//protein binding;GO:0042802//identical protein binding	GO:0007165//signal transduction;GO:0009966//regulation of signal transduction;GO:0009968//negative regulation of signal transduction;GO:0010243//response to organonitrogen compound;GO:0010646//regulation of cell communication;GO:0010648//negative regulation of cell communication;GO:0023057//negative regulation of signaling;GO:0031929//TOR signaling;GO:0035556//intracellular signal transduction;GO…	Poorly characterized::Function unknown::GATS protein-like 2	3. Environmental Information Processing::3.2 Signal transduction::hsa04150//mTOR signaling pathway	Cellular responses to stimuli::R-HSA-2262752//Cellular responses to stress|Cellular responses to stimuli::R-HSA-9639288//Amino acids regulate mTORC1	NA	NA	NA	NA	NA	NA	NA
A6NIH7	A6NIH7	169702	251609	86575.2	313177	169533	163772	150723	138123	196250	174872	209633	279793	163430	164065	267808	133124	210755	170437	294169	211078	UNC119B	Protein unc-119 homolog B	28140.2	12	Cytoplasm	GO:0005575//cellular_component;GO:0005622//intracellular;GO:0005737//cytoplasm;GO:0005829//cytosol;GO:0005929//cilium;GO:0035869//ciliary transition zone;GO:0042995//cell projection;GO:0043226//organelle;GO:0110165//cellular anatomical entity;GO:0120025//plasma membrane bounded cell projection	GO:0003674//molecular_function;GO:0005488//binding;GO:0005515//protein binding;GO:0008289//lipid binding	GO:0006996//organelle organization;GO:0007399//nervous system development;GO:0015031//protein transport;GO:0022607//cellular component assembly;GO:0030030//cell projection organization;GO:0044872//lipoprotein localization;GO:0045184//establishment of protein localization;GO:0048731//system development;GO:0071702//organic substance transport;GO:0071705//nitrogen compound transport	Cellular processes and signaling::Signal transduction mechanisms::Unc-119 homolog B	NA	Organelle biogenesis and maintenance::R-HSA-5617833//Cilium Assembly|Organelle biogenesis and maintenance::R-HSA-5620920//Cargo trafficking to the periciliary membrane|Organelle biogenesis and maintenance::R-HSA-5624138//Trafficking of myristoylated proteins to the cilium	NA	NA	Fetal gonad::Normal::Meiotic prophase fetal germ cell;Lung::Normal::Ciliated cell	NA	NA	NA	NA
A6NJ78	A6NJ78	15970.5	NA	29051.7	4306.5	3489.17	33271.8	6427.91	11638.8	13309.5	6137.31	12299.5	7832.36	28144.8	36565.7	103461	19267.4	31145	8264.8	8007.83	40028.5	METTL15	12S rRNA N4-methylcytidine (m4C) methyltransferase	46126.9671000001	11	Nucleus	GO:0005575//cellular_component;GO:0005622//intracellular;GO:0005737//cytoplasm;GO:0005739//mitochondrion;GO:0005759//mitochondrial matrix;GO:0031974//membrane-enclosed lumen;GO:0043226//organelle;GO:0043227//membrane-bounded organelle;GO:0043229//intracellular organelle;GO:0043231//intracellular membrane-bounded organelle;GO:0043233//organelle lumen;GO:0070013//intracellular organelle lumen;GO:01…	GO:0003674//molecular_function;GO:0003824//catalytic activity;GO:0008168//methyltransferase activity;GO:0008170//N-methyltransferase activity;GO:0008173//RNA methyltransferase activity;GO:0008649//rRNA methyltransferase activity;GO:0008757//S-adenosylmethionine-dependent methyltransferase activity;GO:0016434//rRNA (cytosine) methyltransferase activity;GO:0016740//transferase activity;GO:0016741//…	GO:0001510//RNA methylation;GO:0006139//nucleobase-containing compound metabolic process;GO:0010467//gene expression;GO:0022613//ribonucleoprotein complex biogenesis;GO:0043412//macromolecule modification;GO:0043414//macromolecule methylation;GO:0044260//cellular macromolecule metabolic process;GO:0090304//nucleic acid metabolic process	Cellular processes and signaling::Cell wall/membrane/envelope biogenesis::methyltransferase activity	NA	NA	NA	NA	Fetal kidney::Normal::Natural killer T (NKT) cell	NA	NA	NA	NA
A6NK44	A6NK44	NA	442659	288414	505698	450372	316417	344879	262622	348742	461616	NA	NA	421102	137921	73225.2	NA	NA	176371	NA	101775	GLOD5	Glyoxalase domain-containing protein 5	18324.8	X	Extracellular	NA	NA	NA	Poorly characterized::Function unknown::Glyoxalase-like domain	NA	NA	NA	NA	NA	NA	NA	NA	NA
A6NKD9	A6NKD9	NA	10470.9	NA	NA	NA	NA	NA	8253.83	39482.1	NA	NA	26801.7	26248.5	15841.3	NA	21594.9	27664.2	32639.9	26544.9	4073.1	CCDC85C	Coiled-coil domain-containing protein 85C	45215.6245000001	14	Nucleus	GO:0005575//cellular_component;GO:0005911//cell-cell junction;GO:0005912//adherens junction;GO:0005923//bicellular tight junction;GO:0030054//cell junction;GO:0043296//apical junction complex;GO:0070160//tight junction;GO:0070161//anchoring junction;GO:0110165//cellular anatomical entity	NA	GO:0007399//nervous system development;GO:0007417//central nervous system development;GO:0007420//brain development;GO:0021537//telencephalon development;GO:0021543//pallium development;GO:0021987//cerebral cortex development;GO:0048513//animal organ development;GO:0048731//system development	Poorly characterized::Function unknown::cerebral cortex development	NA	NA	NA	NA	Fetal gonad::Normal::Oogenesis phase fetal germ cell;Lung::Normal::Ionocyte cell;Umbilical cord blood::Normal::Multilymphoid progenitor cell	NA	NA	NA	NA
A6NKN8	A6NKN8	15864.6	NA	NA	107857	78159.9	NA	NA	38655.8	NA	NA	16560	NA	40853.4	33912.6	47894.7	33960.2	NA	173621	NA	71535.4	PCP4L1	Purkinje cell protein 4-like protein 1	7477.28	1	Cytoplasm	NA	NA	NA	Poorly characterized::Function unknown::Purkinje cell protein	NA	NA	NA	NA	NA	NA	NA	NA	NA
A6NLP5	A6NLP5	57856.2	2730000	2300000	1670000	2740000	1580000	2170000	1630000	2360000	2150000	NA	NA	NA	58855.3	51715.2	NA	109148	2610000	152527	317802	TTC36	Tetratricopeptide repeat protein 36	20899.2	11	Cytoplasm	NA	NA	GO:0006996//organelle organization;GO:0022607//cellular component assembly;GO:0030030//cell projection organization	Poorly characterized::Function unknown::Tetratricopeptide repeat	NA	NA	NA	NA	NA	NA	NA	NA	NA
A6NMZ7	A6NMZ7	949674	345334	237927	135200	696772	672107	72933.4	356990	650186	217951	NA	NA	86108.1	410000	NA	356941	93854.3	NA	340978	NA	COL6A6	Collagen alpha-6(VI) chain	247206	3	Endoplasmic reticulum	GO:0005575//cellular_component;GO:0005576//extracellular region;GO:0005581//collagen trimer;GO:0031012//extracellular matrix;GO:0032991//protein-containing complex;GO:0062023//collagen-containing extracellular matrix;GO:0110165//cellular anatomical entity	GO:0003674//molecular_function;GO:0005198//structural molecule activity;GO:0005201//extracellular matrix structural constituent;GO:0030020//extracellular matrix structural constituent conferring tensile strength	NA	Cellular processes and signaling::Extracellular structures::von Willebrand factor (vWF) type A domain	5. Organismal Systems::5.4 Digestive system::hsa04974//Protein digestion and absorption;3. Environmental Information Processing::3.3 Signaling molecules and interaction::hsa04512//ECM-receptor interaction;6. Human Diseases::6.3 Infectious disease: viral::hsa05165//Human papillomavirus infection;3. Environmental Information Processing::3.2 Signal transduction::hsa04151//PI3K-Akt signaling pathway;…	Extracellular matrix organization::R-HSA-1442490//Collagen degradation|Extracellular matrix organization::R-HSA-1474228//Degradation of the extracellular matrix|Extracellular matrix organization::R-HSA-1474290//Collagen formation|Extracellular matrix organization::R-HSA-1650814//Collagen biosynthesis and modifying enzymes|Signal Transduction::R-HSA-186797//Signaling by PDGF|Extracellular matrix o…	WP4172//PI3K-Akt signaling pathway	NA	Fetal gonad::Normal::Oogenesis phase fetal germ cell;Large intestine::Normal::DCLK1+ progenitor cell	NA	NA	NA	NA
A8CG34	A8CG34	2620000	NA	NA	NA	561521	NA	385548	NA	NA	NA	NA	949257	375647	2490000	3790000	381234	278233	557359	698790	NA	POM121C	Nuclear envelope pore membrane protein POM 121C	125109.754799999	7	Plasma membrane	GO:0005575//cellular_component;GO:0005622//intracellular;GO:0005634//nucleus;GO:0005635//nuclear envelope;GO:0005643//nuclear pore;GO:0005789//endoplasmic reticulum membrane;GO:0012505//endomembrane system;GO:0016020//membrane;GO:0016021//integral component of membrane;GO:0018995//host cellular component;GO:0031090//organelle membrane;GO:0031224//intrinsic component of membrane;GO:0031965//nuclea…	GO:0003674//molecular_function;GO:0005048//signal sequence binding;GO:0005198//structural molecule activity;GO:0005488//binding;GO:0005515//protein binding;GO:0008139//nuclear localization sequence binding;GO:0017056//structural constituent of nuclear pore;GO:0033218//amide binding;GO:0042277//peptide binding	GO:0006096//glycolytic process;GO:0006109//regulation of carbohydrate metabolic process;GO:0006110//regulation of glycolytic process;GO:0006139//nucleobase-containing compound metabolic process;GO:0006140//regulation of nucleotide metabolic process;GO:0006753//nucleoside phosphate metabolic process;GO:0006757//ATP generation from ADP;GO:0006796//phosphate-containing compound metabolic process;GO:…	Cellular processes and signaling::Intracellular trafficking, secretion, and vesicular transport::nuclear localization sequence binding	NA	NA	NA	NA	Fetal kidney::Normal::Natural killer T (NKT) cell	NA	NA	NA	NA
A8MXV4	A8MXV4	11255.4	21005.4	63778	34980.4	59115.3	103661	57150.6	63616.6	83865.3	122714	NA	115244	81788.9	NA	272529	109495	120879	154575	84683.1	475850	NUDT19	Nucleoside diphosphate-linked moiety X motif 19	42238.7	19	Mitochondria	GO:0005575//cellular_component;GO:0005622//intracellular;GO:0005737//cytoplasm;GO:0005777//peroxisome;GO:0005782//peroxisomal matrix;GO:0005829//cytosol;GO:0031907//microbody lumen;GO:0031974//membrane-enclosed lumen;GO:0042579//microbody;GO:0043226//organelle;GO:0043227//membrane-bounded organelle;GO:0043229//intracellular organelle;GO:0043231//intracellular membrane-bounded organelle;GO:0043233…	GO:0003674//molecular_function;GO:0003824//catalytic activity;GO:0005488//binding;GO:0016289//CoA hydrolase activity;GO:0016787//hydrolase activity;GO:0016788//hydrolase activity, acting on ester bonds;GO:0016790//thiolester hydrolase activity;GO:0043167//ion binding;GO:0043169//cation binding;GO:0046872//metal ion binding;GO:0047617//acyl-CoA hydrolase activity	GO:0006631//fatty acid metabolic process;GO:0006886//intracellular protein transport;GO:0006996//organelle organization;GO:0015031//protein transport;GO:0016042//lipid catabolic process;GO:0016054//organic acid catabolic process;GO:0034613//cellular protein localization;GO:0043436//oxoacid metabolic process;GO:0043574//peroxisomal transport;GO:0044242//cellular lipid catabolic process;GO:0044255/…	Information storage and processing::Replication, recombination and repair::NUDIX domain	4. Cellular Processes::4.1 Transport and catabolism::hsa04146//Peroxisome	Metabolism::R-HSA-390918//Peroxisomal lipid metabolism|Metabolism::R-HSA-556833//Metabolism of lipids|Metabolism::R-HSA-8978868//Fatty acid metabolism|Protein localization::R-HSA-9033241//Peroxisomal protein import	NA	NA	NA	NA	NA	NA	NA
A8MYA2	A8MYA2	NA	NA	NA	NA	NA	NA	NA	NA	NA	NA	NA	NA	NA	NA	NA	84479.5	NA	NA	NA	71339.9	CXorf49	Uncharacterized protein CXorf49	54424.1780000001	X	Nucleus	NA	NA	NA	Cellular processes and signaling::Extracellular structures::Domain of unknown function (DUF4641)	NA	NA	NA	NA	NA	NA	NA	NA	NA
A9QM74	A9QM74	219563	NA	NA	NA	NA	NA	NA	NA	NA	NA	136722	83517.5	NA	43677.7	NA	445787	NA	NA	NA	187253	KPNA7	Importin subunit alpha-8	56945.3918000001	7	Cytoplasm	GO:0005575//cellular_component;GO:0005622//intracellular;GO:0005634//nucleus;GO:0005654//nucleoplasm;GO:0005737//cytoplasm;GO:0005819//spindle;GO:0005829//cytosol;GO:0005856//cytoskeleton;GO:0015630//microtubule cytoskeleton;GO:0031974//membrane-enclosed lumen;GO:0031981//nuclear lumen;GO:0043226//organelle;GO:0043227//membrane-bounded organelle;GO:0043228//non-membrane-bounded organelle;GO:00432…	GO:0003674//molecular_function;GO:0005048//signal sequence binding;GO:0005215//transporter activity;GO:0005488//binding;GO:0005515//protein binding;GO:0008139//nuclear localization sequence binding;GO:0033218//amide binding;GO:0042277//peptide binding;GO:0061608//nuclear import signal receptor activity;GO:0140142//nucleocytoplasmic carrier activity	GO:0006325//chromatin organization;GO:0006479//protein methylation;GO:0006886//intracellular protein transport;GO:0006996//organelle organization;GO:0009790//embryo development;GO:0009792//embryo development ending in birth or egg hatching;GO:0009892//negative regulation of metabolic process;GO:0009893//positive regulation of metabolic process;GO:0010467//gene expression;GO:0010468//regulation of…	Cellular processes and signaling::Intracellular trafficking, secretion, and vesicular transport::Atypical Arm repeat	2. Genetic Information Processing::2.2 Translation::hsa03013//Nucleocytoplasmic transport;6. Human Diseases::6.1 Cancer: overview::hsa05207//Chemical carcinogenesis - receptor activation;6. Human Diseases::6.3 Infectious disease: viral::hsa05164//Influenza A	Immune System::R-HSA-1169408//ISG15 antiviral mechanism|Immune System::R-HSA-1169410//Antiviral mechanism by IFN-stimulated genes|Immune System::R-HSA-1280215//Cytokine Signaling in Immune system|Disease::R-HSA-168255//Influenza Infection|Disease::R-HSA-168276//NS1 Mediated Effects on Host Pathways|Disease::R-HSA-5663205//Infectious disease|Immune System::R-HSA-913531//Interferon Signaling	NA	NA	Fetal gonad::Normal::Oogenesis phase fetal germ cell	NA	NA	NA	NA
B0I1T2	B0I1T2	302968	NA	17102.5	NA	NA	134641	70743.7	54007.4	70436	NA	224585	37521.2	102983	74174.4	30389.5	70066.7	90222	23785.6	211698	NA	MYO1G	Unconventional myosin-Ig	116457	7	Cytoplasm	GO:0001891//phagocytic cup;GO:0005575//cellular_component;GO:0005576//extracellular region;GO:0005615//extracellular space;GO:0005622//intracellular;GO:0005737//cytoplasm;GO:0005856//cytoskeleton;GO:0005886//plasma membrane;GO:0005902//microvillus;GO:0015629//actin cytoskeleton;GO:0016020//membrane;GO:0016459//myosin complex;GO:0030027//lamellipodium;GO:0030175//filopodium;GO:0031252//cell leadin…	GO:0000146//microfilament motor activity;GO:0000166//nucleotide binding;GO:0003674//molecular_function;GO:0003774//motor activity;GO:0003779//actin binding;GO:0003824//catalytic activity;GO:0005488//binding;GO:0005515//protein binding;GO:0005516//calmodulin binding;GO:0005524//ATP binding;GO:0005543//phospholipid binding;GO:0005546//phosphatidylinositol-4,5-bisphosphate binding;GO:0005547//phosph…	GO:0002253//activation of immune response;GO:0002429//immune response-activating cell surface receptor signaling pathway;GO:0002433//immune response-regulating cell surface receptor signaling pathway involved in phagocytosis;GO:0002449//lymphocyte mediated immunity;GO:0002460//adaptive immune response based on somatic recombination of immune receptors built from immunoglobulin superfamily domains…	Cellular processes and signaling::Cytoskeleton::Belongs to the TRAFAC class myosin-kinesin ATPase superfamily. Myosin family	6. Human Diseases::6.4 Infectious disease: bacterial::hsa05130//Pathogenic Escherichia coli infection	NA	NA	NA	Blood::Normal::CD1C-CD141- dendritic cell;Fetal kidney::Normal::Monocyte;Fetal kidney::Normal::Natural killer T (NKT) cell;Peripheral blood::Normal::Effector CD8+ memory T (Tem) cell;Umbilical cord blood::Normal::Lymphoid-primed multipotent progenitor cell	NA	NA	NA	NA
B1AK53	B1AK53	60876.1	231342	93206.8	121925	89636.7	105903	164308	129809	251809	232245	93827.9	110041	127900	119130	168293	34672.9	44903.2	226371	135294	236078	ESPN	Espin	91745.0157999998	1	Nucleus	GO:0005575//cellular_component;GO:0005622//intracellular;GO:0005737//cytoplasm;GO:0005856//cytoskeleton;GO:0005884//actin filament;GO:0005902//microvillus;GO:0005903//brush border;GO:0015629//actin cytoskeleton;GO:0031941//filamentous actin;GO:0032420//stereocilium;GO:0032421//stereocilium bundle;GO:0032426//stereocilium tip;GO:0032991//protein-containing complex;GO:0042995//cell projection;GO:00…	GO:0003674//molecular_function;GO:0003779//actin binding;GO:0005488//binding;GO:0005515//protein binding;GO:0008092//cytoskeletal protein binding;GO:0017124//SH3 domain binding;GO:0019904//protein domain specific binding;GO:0044877//protein-containing complex binding;GO:0051015//actin filament binding	GO:0006996//organelle organization;GO:0007015//actin filament organization;GO:0007600//sensory perception;GO:0010639//negative regulation of organelle organization;GO:0022607//cellular component assembly;GO:0030030//cell projection organization;GO:0031344//regulation of cell projection organization;GO:0031346//positive regulation of cell projection organization;GO:0033043//regulation of organelle…	Cellular processes and signaling::Cytoskeleton::WH2 motif	NA	NA	NA	NA	NA	NA	NA	NA	NA
B2RUZ4	B2RUZ4	65415.5	91102.3	131160	176461	186768	189769	121935	136694	168678	297943	37763.6	215899	53410.2	NA	41147.1	125016	93619.8	35370	NA	59038.5	SMIM1	Small integral membrane protein 1	8750.25649999999	1	Plasma membrane	GO:0005575//cellular_component;GO:0005886//plasma membrane;GO:0009986//cell surface;GO:0016020//membrane;GO:0016021//integral component of membrane;GO:0031224//intrinsic component of membrane;GO:0071944//cell periphery;GO:0110165//cellular anatomical entity	GO:0003674//molecular_function;GO:0005488//binding;GO:0005515//protein binding;GO:0042802//identical protein binding;GO:0042803//protein homodimerization activity;GO:0046983//protein dimerization activity	NA	Cellular processes and signaling::Signal transduction mechanisms::Domain of unknown function (DUF4731)	NA	NA	NA	NA	Fetal gonad::Normal::Sertoli cell;Small intestine::Normal::Enterocyte progenitor cell	NA	NA	NA	NA
B5MCN3	B5MCN3	62860.2	NA	NA	NA	NA	121527	NA	183473	NA	NA	69367.4	NA	NA	NA	NA	NA	123844	361363	NA	NA	SEC14L6	Putative SEC14-like protein 6	45370	22	Cytoplasm	NA	NA	NA	Metabolism::Lipid transport and metabolism::CRAL/TRIO, N-terminal domain	NA	NA	NA	NA	NA	NA	NA	NA	NA
B7ZBB8	B7ZBB8	NA	32409.6	46592.1	58099.9	46586.3	47080.9	50923.5	NA	22418.9	NA	NA	41174.7	40392.7	NA	61211.8	248300	105188	67357.3	NA	NA	PPP1R3G	Protein phosphatase 1 regulatory subunit 3G	38024	6	Cytoplasm	GO:0000164//protein phosphatase type 1 complex;GO:0005575//cellular_component;GO:0005622//intracellular;GO:0005737//cytoplasm;GO:0008287//protein serine/threonine phosphatase complex;GO:0032991//protein-containing complex;GO:0110165//cellular anatomical entity;GO:1902494//catalytic complex;GO:1903293//phosphatase complex	GO:0003674//molecular_function;GO:0005488//binding;GO:0005515//protein binding;GO:0008157//protein phosphatase 1 binding;GO:0019899//enzyme binding;GO:0019902//phosphatase binding;GO:0019903//protein phosphatase binding;GO:0030246//carbohydrate binding;GO:0030247//polysaccharide binding;GO:2001069//glycogen binding	GO:0005976//polysaccharide metabolic process;GO:0005996//monosaccharide metabolic process;GO:0006109//regulation of carbohydrate metabolic process;GO:0006112//energy reserve metabolic process;GO:0009059//macromolecule biosynthetic process;GO:0009889//regulation of biosynthetic process;GO:0009891//positive regulation of biosynthetic process;GO:0009893//positive regulation of metabolic process;GO:0…	Cellular processes and signaling::Posttranslational modification, protein turnover, chaperones::Protein phosphatase 1 regulatory subunit 3G	NA	NA	WP4861//Endoplasmic reticulum stress response in coronavirus infection	NA	NA	NA	NA	NA	NA
C9JI98	C9JI98	NA	61885.1	NA	18180.1	NA	NA	NA	31325.5	38389.8	46318.8	NA	22716.4	83838.7	77408.3	41458.7	NA	NA	56889.5	12778.4	164780	TMEM238	Transmembrane protein 238	18042.5	19	Plasma membrane	GO:0005575//cellular_component;GO:0016020//membrane;GO:0016021//integral component of membrane;GO:0031224//intrinsic component of membrane;GO:0110165//cellular anatomical entity	NA	NA	Poorly characterized::Function unknown::TMEM238 protein family	NA	NA	NA	NA	NA	NA	NA	NA	NA
C9JLW8	C9JLW8	39650.3	NA	NA	NA	18173.7	65296.4	NA	76064.3	29647.5	NA	127906	91012.4	97506.8	201218	110776	229027	101304	30625.8	87183.4	76390.4	MCRIP1	Mapk-regulated corepressor-interacting protein 1	10921.6	17	Nucleus	GO:0005575//cellular_component;GO:0005622//intracellular;GO:0005634//nucleus;GO:0005737//cytoplasm;GO:0010494//cytoplasmic stress granule;GO:0035770//ribonucleoprotein granule;GO:0036464//cytoplasmic ribonucleoprotein granule;GO:0043226//organelle;GO:0043227//membrane-bounded organelle;GO:0043228//non-membrane-bounded organelle;GO:0043229//intracellular organelle;GO:0043231//intracellular membran…	GO:0003674//molecular_function;GO:0005488//binding;GO:0005515//protein binding	GO:0010717//regulation of epithelial to mesenchymal transition;GO:0045595//regulation of cell differentiation;GO:0048513//animal organ development;GO:0048731//system development;GO:0048762//mesenchymal cell differentiation;GO:0060485//mesenchyme development;GO:2000026//regulation of multicellular organismal development	Poorly characterized::Function unknown::FAM195 family	NA	NA	NA	NA	NA	NA	NA	NA	NA
E9PRG8	E9PRG8	89934.4	NA	NA	NA	NA	10244.9	19701.2	14217.5	19978.2	6430.52	77779.8	44432.9	32882.3	NA	58833	118726	57827.3	44484.9	25812.6	28618	C11orf98	Uncharacterized protein C11orf98	14235.5	11	Nucleus	NA	NA	NA	NA	NA	NA	NA	NA	Fetal kidney::Normal::Natural killer T (NKT) cell	NA	NA	NA	NA
H3BR10	H3BR10	229558	542179	507111	341027	221431	262404	308150	432083	484936	NA	254829	674407	661600	169750	299632	331219	463316	464701	195809	247448	SMLR1	Small leucine-rich protein 1	12313.2	6	Extracellular	GO:0005575//cellular_component;GO:0016020//membrane;GO:0016021//integral component of membrane;GO:0031224//intrinsic component of membrane;GO:0110165//cellular anatomical entity	GO:0003674//molecular_function;GO:0005488//binding;GO:0005515//protein binding	NA	Poorly characterized::Function unknown::Small leucine-rich protein 1	NA	NA	NA	NA	NA	NA	NA	NA	NA
I6L899	I6L899	NA	84695.2	NA	NA	54596	18978	4654.43	NA	49658.2	58443.3	NA	10942.4	NA	NA	NA	NA	NA	NA	26768.9	NA	GOLGA8R	Golgin subfamily A member 8R	71499.1	15	Nucleus	GO:0000137//Golgi cis cisterna;GO:0000139//Golgi membrane;GO:0005575//cellular_component;GO:0005622//intracellular;GO:0005737//cytoplasm;GO:0005794//Golgi apparatus;GO:0005795//Golgi stack;GO:0005801//cis-Golgi network;GO:0012505//endomembrane system;GO:0016020//membrane;GO:0031090//organelle membrane;GO:0031984//organelle subcompartment;GO:0031985//Golgi cisterna;GO:0032580//Golgi cisterna membr…	NA	GO:0006996//organelle organization;GO:0010256//endomembrane system organization	Poorly characterized::Function unknown::Putative golgin subfamily A member 2-like protein 5	NA	NA	WP4942//15q13.3 copy number variation syndrome	NA	Fetal kidney::Normal::Natural killer T (NKT) cell	NA	NA	NA	NA
L0R6Q1	L0R6Q1	228133	164439	117419	80370.3	91531.2	218700	63776.6	148076	100417	99757.3	197257	218463	153785	175978	227166	148843	256850	159089	177165	210224	SLC35A4	SLC35A4 upstream open reading frame protein	11134.3	5	Cytoplasm	GO:0000139//Golgi membrane;GO:0005575//cellular_component;GO:0005622//intracellular;GO:0005737//cytoplasm;GO:0005794//Golgi apparatus;GO:0012505//endomembrane system;GO:0016020//membrane;GO:0016021//integral component of membrane;GO:0030173//integral component of Golgi membrane;GO:0031090//organelle membrane;GO:0031224//intrinsic component of membrane;GO:0031228//intrinsic component of Golgi memb…	GO:0003674//molecular_function;GO:0005215//transporter activity;GO:0005338//nucleotide-sugar transmembrane transporter activity;GO:0005488//binding;GO:0005515//protein binding;GO:0015165//pyrimidine nucleotide-sugar transmembrane transporter activity;GO:0015932//nucleobase-containing compound transmembrane transporter activity;GO:0022857//transmembrane transporter activity;GO:1901505//carbohydrat…	GO:0055085//transmembrane transport;GO:0071702//organic substance transport;GO:0071705//nitrogen compound transport;GO:0090481//pyrimidine nucleotide-sugar transmembrane transport	Poorly characterized::Function unknown::Domain of unknown function (DUF4535)	NA	NA	NA	NA	NA	NA	NA	NA	NA
O00115	O00115	510593	486175	334234	541110	409475	623209	630068	481112	396059	238250	636262	531384	210241	49790.9	512308	499883	402547	451187	341158	1650000	DNASE2	Deoxyribonuclease-2-alpha	39586.1	19	Extracellular	GO:0000323//lytic vacuole;GO:0005575//cellular_component;GO:0005576//extracellular region;GO:0005615//extracellular space;GO:0005622//intracellular;GO:0005737//cytoplasm;GO:0005764//lysosome;GO:0005773//vacuole;GO:0031982//vesicle;GO:0043226//organelle;GO:0043227//membrane-bounded organelle;GO:0043229//intracellular organelle;GO:0043230//extracellular organelle;GO:0043231//intracellular membrane-…	GO:0003674//molecular_function;GO:0003676//nucleic acid binding;GO:0003677//DNA binding;GO:0003824//catalytic activity;GO:0004518//nuclease activity;GO:0004519//endonuclease activity;GO:0004520//endodeoxyribonuclease activity;GO:0004531//deoxyribonuclease II activity;GO:0004536//deoxyribonuclease activity;GO:0005488//binding;GO:0016787//hydrolase activity;GO:0016788//hydrolase activity, acting on…	GO:0002520//immune system development;GO:0006139//nucleobase-containing compound metabolic process;GO:0006259//DNA metabolic process;GO:0006915//apoptotic process;GO:0009057//macromolecule catabolic process;GO:0019439//aromatic compound catabolic process;GO:0022411//cellular component disassembly;GO:0030097//hemopoiesis;GO:0030099//myeloid cell differentiation;GO:0030218//erythrocyte differentiat…	Information storage and processing::Replication, recombination and repair::Deoxyribonuclease II	4. Cellular Processes::4.1 Transport and catabolism::hsa04142//Lysosome	Vesicle-mediated transport::R-HSA-199991//Membrane Trafficking|Vesicle-mediated transport::R-HSA-199992//trans-Golgi Network Vesicle Budding|Vesicle-mediated transport::R-HSA-432720//Lysosome Vesicle Biogenesis	NA	NA	Blood::Normal::CD1C-CD141- dendritic cell;Brain::Normal::Astrocyte;Lung::Normal::SLC16A7+ cell;Umbilical cord blood::Normal::Multilymphoid progenitor cell	NA	NA	NA	NA
O00116	O00116	776632	548709	341905	267787	381717	553032	329435	454661	508273	378962	810171	729178	777272	760731	1e+06	2100000	666012	270432	963375	309992	AGPS	Alkyldihydroxyacetonephosphate synthase, peroxisomal	72921.3988000001	2	Cytoplasm	GO:0005575//cellular_component;GO:0005622//intracellular;GO:0005634//nucleus;GO:0005730//nucleolus;GO:0005737//cytoplasm;GO:0005739//mitochondrion;GO:0005777//peroxisome;GO:0005778//peroxisomal membrane;GO:0005782//peroxisomal matrix;GO:0005829//cytosol;GO:0016020//membrane;GO:0031090//organelle membrane;GO:0031903//microbody membrane;GO:0031907//microbody lumen;GO:0031974//membrane-enclosed lume…	GO:0000166//nucleotide binding;GO:0003674//molecular_function;GO:0003824//catalytic activity;GO:0005488//binding;GO:0005515//protein binding;GO:0008609//alkylglycerone-phosphate synthase activity;GO:0016491//oxidoreductase activity;GO:0016740//transferase activity;GO:0016765//transferase activity, transferring alkyl or aryl (other than methyl) groups;GO:0036094//small molecule binding;GO:0043167/…	GO:0006662//glycerol ether metabolic process;GO:0006886//intracellular protein transport;GO:0006996//organelle organization;GO:0008610//lipid biosynthetic process;GO:0015031//protein transport;GO:0034613//cellular protein localization;GO:0043574//peroxisomal transport;GO:0044255//cellular lipid metabolic process;GO:0045184//establishment of protein localization;GO:0046485//ether lipid metabolic p…	Metabolism::Energy production and conversion::Catalyzes the exchange of an acyl for a long-chain alkyl group and the formation of the ether bond in the biosynthesis of ether phospholipids	1. Metabolism::1.3 Lipid metabolism::hsa00565//Ether lipid metabolism;4. Cellular Processes::4.1 Transport and catabolism::hsa04146//Peroxisome;1. Metabolism::1.0 Global and overview maps::hsa01100//Metabolic pathways	Metabolism::R-HSA-556833//Metabolism of lipids|Metabolism::R-HSA-75896//Plasmalogen biosynthesis|Metabolism::R-HSA-8848584//Wax and plasmalogen biosynthesis|Protein localization::R-HSA-9033241//Peroxisomal protein import|Protein localization::R-HSA-9033500//TYSND1 cleaves peroxisomal proteins	WP2533//Glycerophospholipid biosynthetic pathway;WP325//Triacylglyceride synthesis	NA	Fetal gonad::Normal::Meiotic prophase fetal germ cell;Fetal kidney::Normal::Natural killer T (NKT) cell	NA	NA	NA	NA
O00124	O00124	8440.07	99653.7	49800.2	40314.8	61578.4	52356.1	81820.2	71873.8	107598	68210.4	5396.46	NA	18659	NA	21643.1	14922.2	56321.1	18007.5	24693.2	28917.7	UBXN8	UBX domain-containing protein 8	30545.1	8	Extracellular	GO:0005575//cellular_component;GO:0005622//intracellular;GO:0005634//nucleus;GO:0005654//nucleoplasm;GO:0005730//nucleolus;GO:0005737//cytoplasm;GO:0005783//endoplasmic reticulum;GO:0005789//endoplasmic reticulum membrane;GO:0012505//endomembrane system;GO:0016020//membrane;GO:0016021//integral component of membrane;GO:0030176//integral component of endoplasmic reticulum membrane;GO:0031090//orga…	GO:0003674//molecular_function;GO:0005488//binding;GO:0005515//protein binding	GO:0006508//proteolysis;GO:0007338//single fertilization;GO:0009057//macromolecule catabolic process;GO:0009566//fertilization;GO:0010243//response to organonitrogen compound;GO:0019538//protein metabolic process;GO:0019953//sexual reproduction;GO:0030163//protein catabolic process;GO:0034976//response to endoplasmic reticulum stress;GO:0044260//cellular macromolecule metabolic process;GO:0044265…	Cellular processes and signaling::Signal transduction mechanisms::UBX domain protein 8	2. Genetic Information Processing::2.3 Folding, sorting and degradation::hsa04141//Protein processing in endoplasmic reticulum	NA	NA	NA	NA	NA	NA	NA	NA
O00139	O00139	138928	NA	36126.2	NA	NA	32657.3	48221	51724.3	21267.5	NA	122479	110631	89095.3	88660.7	92260.5	212585	19886.3	NA	105802	103358	KIF2A	Kinesin-like protein KIF2A	79964.8309999999	5	Cytoplasm	GO:0000922//spindle pole;GO:0005575//cellular_component;GO:0005622//intracellular;GO:0005634//nucleus;GO:0005654//nucleoplasm;GO:0005730//nucleolus;GO:0005737//cytoplasm;GO:0005813//centrosome;GO:0005814//centriole;GO:0005815//microtubule organizing center;GO:0005819//spindle;GO:0005829//cytosol;GO:0005856//cytoskeleton;GO:0005871//kinesin complex;GO:0005874//microtubule;GO:0005875//microtubule a…	GO:0000166//nucleotide binding;GO:0003674//molecular_function;GO:0003774//motor activity;GO:0003777//microtubule motor activity;GO:0003824//catalytic activity;GO:0005488//binding;GO:0005515//protein binding;GO:0005524//ATP binding;GO:0008017//microtubule binding;GO:0008092//cytoskeletal protein binding;GO:0015631//tubulin binding;GO:0016462//pyrophosphatase activity;GO:0016787//hydrolase activity…	GO:0002478//antigen processing and presentation of exogenous peptide antigen;GO:0002495//antigen processing and presentation of peptide antigen via MHC class II;GO:0006890//retrograde vesicle-mediated transport, Golgi to endoplasmic reticulum;GO:0006996//organelle organization;GO:0007051//spindle organization;GO:0007052//mitotic spindle organization;GO:0007399//nervous system development;GO:00161…	Cellular processes and signaling::Cytoskeleton::Kinesin motor, catalytic domain. ATPase.	NA	Immune System::R-HSA-1280218//Adaptive Immune System|Cell Cycle::R-HSA-141424//Amplification of signal from the kinetochores|Cell Cycle::R-HSA-141444//Amplification of signal from unattached kinetochores via a MAD2 inhibitory signal|Signal Transduction::R-HSA-194315//Signaling by Rho GTPases|Signal Transduction::R-HSA-195258//RHO GTPase Effectors|Vesicle-mediated transport::R-HSA-199991//Membrane…	NA	NA	Fetal kidney::Normal::Natural killer T (NKT) cell	NA	NA	NA	NA
O00142	O00142	211824	332140	600240	491848	737178	460887	556183	461199	491506	268338	102029	350754	254935	87816.6	215190	104399	610495	507382	224754	651296	TK2	Thymidine kinase 2, mitochondrial	31008.6	16	Mitochondria	GO:0005575//cellular_component;GO:0005622//intracellular;GO:0005737//cytoplasm;GO:0005739//mitochondrion;GO:0005759//mitochondrial matrix;GO:0031974//membrane-enclosed lumen;GO:0043226//organelle;GO:0043227//membrane-bounded organelle;GO:0043229//intracellular organelle;GO:0043231//intracellular membrane-bounded organelle;GO:0043233//organelle lumen;GO:0070013//intracellular organelle lumen;GO:01…	GO:0000166//nucleotide binding;GO:0003674//molecular_function;GO:0003824//catalytic activity;GO:0004137//deoxycytidine kinase activity;GO:0004797//thymidine kinase activity;GO:0005488//binding;GO:0005524//ATP binding;GO:0016301//kinase activity;GO:0016740//transferase activity;GO:0016772//transferase activity, transferring phosphorus-containing groups;GO:0017076//purine nucleotide binding;GO:0019…	GO:0006139//nucleobase-containing compound metabolic process;GO:0006259//DNA metabolic process;GO:0006753//nucleoside phosphate metabolic process;GO:0006796//phosphate-containing compound metabolic process;GO:0008655//pyrimidine-containing compound salvage;GO:0009059//macromolecule biosynthetic process;GO:0009116//nucleoside metabolic process;GO:0018130//heterocycle biosynthetic process;GO:001943…	Metabolism::Nucleotide transport and metabolism::Thymidine kinase 2, mitochondrial	1. Metabolism::1.4 Nucleotide metabolism::hsa00240//Pyrimidine metabolism;1. Metabolism::1.11 Xenobiotics biodegradation and metabolism::hsa00983//Drug metabolism - other enzymes;1. Metabolism::1.0 Global and overview maps::hsa01100//Metabolic pathways	Metabolism::R-HSA-15869//Metabolism of nucleotides|Metabolism::R-HSA-73614//Pyrimidine salvage|Metabolism::R-HSA-8956321//Nucleotide salvage	WP4022//Pyrimidine metabolism;WP4225//Pyrimidine metabolism and related diseases;WP4584//Biomarkers for pyrimidine metabolism disorders	NA	NA	NA	NA	NA	NA
O00148	O00148	944253	353902	246076	86631.7	200610	282827	169859	277275	242069	261338	793274	931975	1190000	1370000	534513	2520000	146034	376176	713299	957244	DDX39A	ATP-dependent RNA helicase DDX39A	49135.7490000001	19	Cytoplasm	GO:0005575//cellular_component;GO:0005622//intracellular;GO:0005634//nucleus;GO:0005654//nucleoplasm;GO:0005737//cytoplasm;GO:0016020//membrane;GO:0016604//nuclear body;GO:0016607//nuclear speck;GO:0031974//membrane-enclosed lumen;GO:0031981//nuclear lumen;GO:0043226//organelle;GO:0043227//membrane-bounded organelle;GO:0043229//intracellular organelle;GO:0043231//intracellular membrane-bounded or…	GO:0000166//nucleotide binding;GO:0003674//molecular_function;GO:0003676//nucleic acid binding;GO:0003723//RNA binding;GO:0003724//RNA helicase activity;GO:0003824//catalytic activity;GO:0004386//helicase activity;GO:0005488//binding;GO:0005515//protein binding;GO:0005524//ATP binding;GO:0016462//pyrophosphatase activity;GO:0016787//hydrolase activity;GO:0016817//hydrolase activity, acting on aci…	GO:0006139//nucleobase-containing compound metabolic process;GO:0006886//intracellular protein transport;GO:0010467//gene expression;GO:0015031//protein transport;GO:0031503//protein-containing complex localization;GO:0034613//cellular protein localization;GO:0045184//establishment of protein localization;GO:0046907//intracellular transport;GO:0050658//RNA transport;GO:0051169//nuclear transport;…	Information storage and processing::RNA processing and modification::ATP-dependent RNA helicase	NA	Metabolism of RNA::R-HSA-159236//Transport of Mature mRNA derived from an Intron-Containing Transcript|Metabolism of RNA::R-HSA-72187//mRNA 3'-end processing|Metabolism of RNA::R-HSA-72202//Transport of Mature Transcript to Cytoplasm|Metabolism of RNA::R-HSA-72203//Processing of Capped Intron-Containing Pre-mRNA|Gene expression (Transcription)::R-HSA-73856//RNA Polymerase II Transcription Termina…	NA	NA	Fetal kidney::Normal::Natural killer T (NKT) cell	NA	NA	NA	NA
O00151	O00151	2550000	2230000	1700000	2920000	1720000	2390000	2110000	2430000	2450000	1920000	2100000	1400000	3400000	2270000	2110000	1400000	3770000	3010000	4460000	3490000	PDLIM1	PDZ and LIM domain protein 1	36076.5	10	Cytoplasm	GO:0001725//stress fiber;GO:0005575//cellular_component;GO:0005622//intracellular;GO:0005667//transcription regulator complex;GO:0005737//cytoplasm;GO:0005856//cytoskeleton;GO:0005884//actin filament;GO:0005911//cell-cell junction;GO:0005912//adherens junction;GO:0005925//focal adhesion;GO:0015629//actin cytoskeleton;GO:0030016//myofibril;GO:0030017//sarcomere;GO:0030018//Z disc;GO:0030054//cell …	GO:0003674//molecular_function;GO:0003712//transcription coregulator activity;GO:0003713//transcription coactivator activity;GO:0003779//actin binding;GO:0005488//binding;GO:0005515//protein binding;GO:0008092//cytoskeletal protein binding;GO:0042805//actinin binding;GO:0043167//ion binding;GO:0043169//cation binding;GO:0045296//cadherin binding;GO:0046872//metal ion binding;GO:0050839//cell adhe…	GO:0001667//ameboidal-type cell migration;GO:0006139//nucleobase-containing compound metabolic process;GO:0006996//organelle organization;GO:0007015//actin filament organization;GO:0007507//heart development;GO:0009059//macromolecule biosynthetic process;GO:0009889//regulation of biosynthetic process;GO:0009891//positive regulation of biosynthetic process;GO:0009893//positive regulation of metabo…	Cellular processes and signaling::Signal transduction mechanisms::Domain of unknown function (DUF4749)	NA	NA	NA	NA	Blood::Normal::CD141+CLEC9A+ dendritic cell;Embryo::Normal::Trophectoderm cell;Fetal gonad::Normal::Mitotic fetal germ cell;Kidney::Normal::B cell;Kidney::Renal Cell Carcinoma::B cell	Transcription Cofactors	NA	NA	NA
O00154	O00154	610783	177147	NA	108737	158382	156204	232681	240106	210629	259530	528206	439226	166931	303696	394026	574198	424913	239573	396089	546686	ACOT7	Cytosolic acyl coenzyme A thioester hydrolase	41801.6	1	Mitochondria	GO:0005575//cellular_component;GO:0005576//extracellular region;GO:0005615//extracellular space;GO:0005622//intracellular;GO:0005634//nucleus;GO:0005654//nucleoplasm;GO:0005737//cytoplasm;GO:0005739//mitochondrion;GO:0005829//cytosol;GO:0031974//membrane-enclosed lumen;GO:0031981//nuclear lumen;GO:0031982//vesicle;GO:0043226//organelle;GO:0043227//membrane-bounded organelle;GO:0043229//intracellu…	GO:0000062//fatty-acyl-CoA binding;GO:0000166//nucleotide binding;GO:0003674//molecular_function;GO:0003824//catalytic activity;GO:0005488//binding;GO:0005515//protein binding;GO:0016289//CoA hydrolase activity;GO:0016290//palmitoyl-CoA hydrolase activity;GO:0016787//hydrolase activity;GO:0016788//hydrolase activity, acting on ester bonds;GO:0016790//thiolester hydrolase activity;GO:0017076//puri…	GO:0006139//nucleobase-containing compound metabolic process;GO:0006631//fatty acid metabolic process;GO:0006637//acyl-CoA metabolic process;GO:0006753//nucleoside phosphate metabolic process;GO:0006796//phosphate-containing compound metabolic process;GO:0008610//lipid biosynthetic process;GO:0016053//organic acid biosynthetic process;GO:0018130//heterocycle biosynthetic process;GO:0019438//aroma…	Metabolism::Nucleotide transport and metabolism::Cytosolic acyl coenzyme A thioester	1. Metabolism::1.3 Lipid metabolism::hsa00062//Fatty acid elongation;1. Metabolism::1.3 Lipid metabolism::hsa01040//Biosynthesis of unsaturated fatty acids	Metabolism::R-HSA-556833//Metabolism of lipids|Metabolism::R-HSA-77289//Mitochondrial Fatty Acid Beta-Oxidation|Metabolism::R-HSA-8978868//Fatty acid metabolism	WP4545//Oxysterols derived from cholesterol;WP5064//7-oxo-C and 7-beta-HC pathways	NA	NA	NA	NA	NA	NA
O00159	O00159	871413	1150000	903927	821429	845514	1360000	1060000	994825	1250000	811698	824585	496015	1260000	791065	567116	466015	1410000	537832	1520000	507770	MYO1C	Unconventional myosin-Ic	121697	17	Cytoplasm	GO:0001726//ruffle;GO:0005575//cellular_component;GO:0005576//extracellular region;GO:0005615//extracellular space;GO:0005622//intracellular;GO:0005634//nucleus;GO:0005635//nuclear envelope;GO:0005643//nuclear pore;GO:0005654//nucleoplasm;GO:0005730//nucleolus;GO:0005737//cytoplasm;GO:0005829//cytosol;GO:0005856//cytoskeleton;GO:0005884//actin filament;GO:0005886//plasma membrane;GO:0005902//micr…	GO:0000146//microfilament motor activity;GO:0000166//nucleotide binding;GO:0003674//molecular_function;GO:0003774//motor activity;GO:0003779//actin binding;GO:0003824//catalytic activity;GO:0005102//signaling receptor binding;GO:0005488//binding;GO:0005515//protein binding;GO:0005516//calmodulin binding;GO:0005524//ATP binding;GO:0008022//protein C-terminus binding;GO:0008092//cytoskeletal protei…	GO:0002253//activation of immune response;GO:0002429//immune response-activating cell surface receptor signaling pathway;GO:0002433//immune response-regulating cell surface receptor signaling pathway involved in phagocytosis;GO:0002684//positive regulation of immune system process;GO:0002757//immune response-activating signal transduction;GO:0002764//immune response-regulating signaling pathway;G…	Cellular processes and signaling::Cytoskeleton::Unconventional myosin tail, actin- and lipid-binding	6. Human Diseases::6.4 Infectious disease: bacterial::hsa05130//Pathogenic Escherichia coli infection	Vesicle-mediated transport::R-HSA-1445148//Translocation of SLC2A4 (GLUT4) to the plasma membrane|Immune System::R-HSA-168249//Innate Immune System|Vesicle-mediated transport::R-HSA-199991//Membrane Trafficking|Immune System::R-HSA-2029480//Fcgamma receptor (FCGR) dependent phagocytosis|Immune System::R-HSA-2029482//Regulation of actin dynamics for phagocytic cup formation|Gene expression (Transc…	WP3888//VEGFA-VEGFR2 signaling pathway;WP481//Insulin signaling;WP4932//7q11.23 copy number variation syndrome	NA	Fetal gonad::Normal::Endothelial cell;Fetal gonad::Normal::Gonadal mitotic phase fetal germ cell;Fetal gonad::Normal::Mitotic fetal germ cell	NA	NA	NA	NA
O00160	O00160	208965	133333	92856.6	97536.9	77058.5	229921	124787	158502	130548	137603	199920	112433	81601.6	52314.8	51816.1	72582.1	17263.1	24746.5	123707	26590.3	MYO1F	Unconventional myosin-If	124860	19	Cytoplasm	GO:0005575//cellular_component;GO:0005622//intracellular;GO:0005737//cytoplasm;GO:0005856//cytoskeleton;GO:0005886//plasma membrane;GO:0005902//microvillus;GO:0015629//actin cytoskeleton;GO:0016020//membrane;GO:0016459//myosin complex;GO:0016461//unconventional myosin complex;GO:0031982//vesicle;GO:0032991//protein-containing complex;GO:0042995//cell projection;GO:0043226//organelle;GO:0043227//m…	GO:0000146//microfilament motor activity;GO:0000166//nucleotide binding;GO:0003674//molecular_function;GO:0003774//motor activity;GO:0003779//actin binding;GO:0003824//catalytic activity;GO:0005488//binding;GO:0005515//protein binding;GO:0005516//calmodulin binding;GO:0005524//ATP binding;GO:0008092//cytoskeletal protein binding;GO:0016462//pyrophosphatase activity;GO:0016787//hydrolase activity;…	GO:0006996//organelle organization;GO:0007015//actin filament organization;GO:0030050//vesicle transport along actin filament;GO:0030705//cytoskeleton-dependent intracellular transport;GO:0046907//intracellular transport;GO:0051648//vesicle localization;GO:0051650//establishment of vesicle localization;GO:0051656//establishment of organelle localization;GO:0097435//supramolecular fiber organizati…	Cellular processes and signaling::Cytoskeleton::Belongs to the TRAFAC class myosin-kinesin ATPase superfamily. Myosin family	6. Human Diseases::6.4 Infectious disease: bacterial::hsa05130//Pathogenic Escherichia coli infection	NA	NA	NA	Embryonic prefrontal cortex::Normal::Microglial cell;Fetal gonad::Normal::Retinoid acid signaling-responsive fetal germ cell;Fetal kidney::Normal::Monocyte;Fetal kidney::Normal::Natural killer T (NKT) cell;Liver::Normal::CD4+ cytotoxic T cell;Lung::Normal::SLC16A7+ cell;Peripheral blood::Normal::Effector CD8+ memory T (Tem) cell;Small intestine::Normal::Goblet cell	NA	NA	NA	NA
O00161	O00161	357317	300964	100816	239883	193163	328461	202947	322608	242089	218669	336518	199996	320665	131446	248561	476290	263062	404001	293719	136502	SNAP23	Synaptosomal-associated protein 23	23357.1	15	Cytoplasm	GO:0000323//lytic vacuole;GO:0005575//cellular_component;GO:0005576//extracellular region;GO:0005615//extracellular space;GO:0005622//intracellular;GO:0005634//nucleus;GO:0005654//nucleoplasm;GO:0005737//cytoplasm;GO:0005739//mitochondrion;GO:0005764//lysosome;GO:0005766//primary lysosome;GO:0005773//vacuole;GO:0005886//plasma membrane;GO:0005911//cell-cell junction;GO:0005912//adherens junction;…	GO:0000149//SNARE binding;GO:0003674//molecular_function;GO:0005484//SNAP receptor activity;GO:0005488//binding;GO:0005515//protein binding;GO:0019905//syntaxin binding;GO:0030674//protein-macromolecule adaptor activity;GO:0060090//molecular adaptor activity	GO:0002274//myeloid leukocyte activation;GO:0002275//myeloid cell activation involved in immune response;GO:0002366//leukocyte activation involved in immune response;GO:0002441//histamine secretion involved in inflammatory response;GO:0002444//myeloid leukocyte mediated immunity;GO:0002474//antigen processing and presentation of peptide antigen via MHC class I;GO:0002478//antigen processing and p…	Cellular processes and signaling::Intracellular trafficking, secretion, and vesicular transport::Belongs to the SNAP-25 family	2. Genetic Information Processing::2.3 Folding, sorting and degradation::hsa04130//SNARE interactions in vesicular transport;5. Organismal Systems::5.1 Immune system::hsa04611//Platelet activation	Immune System::R-HSA-1236974//ER-Phagosome pathway|Immune System::R-HSA-1236975//Antigen processing-Cross presentation|Immune System::R-HSA-1280218//Adaptive Immune System|Vesicle-mediated transport::R-HSA-1445148//Translocation of SLC2A4 (GLUT4) to the plasma membrane|Immune System::R-HSA-168249//Innate Immune System|Vesicle-mediated transport::R-HSA-199991//Membrane Trafficking|Vesicle-mediated…	WP481//Insulin signaling	NA	Fetal gonad::Normal::Gonadal mitotic phase fetal germ cell;Fetal gonad::Normal::Mitotic fetal germ cell	NA	NA	NA	NA
O00165	O00165	73856.4	104191	111588	128836	126237	67562	56915.6	38347.9	77491	46459.6	76200.2	296227	128698	84008.3	413232	207732	173010	89752.9	111909	186749	HAX1	HCLS1-associated protein X-1	31624.5359000001	1	Cytoplasm	GO:0000932//P-body;GO:0005575//cellular_component;GO:0005622//intracellular;GO:0005634//nucleus;GO:0005635//nuclear envelope;GO:0005667//transcription regulator complex;GO:0005737//cytoplasm;GO:0005739//mitochondrion;GO:0005740//mitochondrial envelope;GO:0005741//mitochondrial outer membrane;GO:0005758//mitochondrial intermembrane space;GO:0005783//endoplasmic reticulum;GO:0005856//cytoskeleton;G…	GO:0003674//molecular_function;GO:0005488//binding;GO:0005515//protein binding;GO:0019838//growth factor binding;GO:0019955//cytokine binding;GO:0019966//interleukin-1 binding;GO:0047485//protein N-terminus binding	GO:0000422//autophagy of mitochondrion;GO:0002520//immune system development;GO:0002521//leukocyte differentiation;GO:0002684//positive regulation of immune system process;GO:0006139//nucleobase-containing compound metabolic process;GO:0006796//phosphate-containing compound metabolic process;GO:0006839//mitochondrial transport;GO:0006886//intracellular protein transport;GO:0006914//autophagy;GO:0…	Information storage and processing::Transcription::Recruits the Arp2 3 complex to the cell cortex and regulates reorganization of the cortical actin cytoskeleton via its interaction with KCNC3 and the Arp2 3 complex. Slows down the rate of inactivation of KCNC3 channels. Promotes GNA13-mediated cell migration. Involved in the clathrin-mediated endocytosis pathway. May be involved in internalizati…	NA	NA	NA	NA	Fetal kidney::Normal::Natural killer T (NKT) cell	NA	NA	NA	NA
O00168	O00168	666599	2790000	2110000	1450000	2490000	1900000	2040000	1890000	2410000	2690000	913639	2220000	373250	42236.9	203817	NA	NA	1640000	1780000	581545	FXYD1	Phospholemman	10442.5	19	Plasma membrane	GO:0005575//cellular_component;GO:0005886//plasma membrane;GO:0005887//integral component of plasma membrane;GO:0005890//sodium:potassium-exchanging ATPase complex;GO:0005901//caveola;GO:0005911//cell-cell junction;GO:0014704//intercalated disc;GO:0016020//membrane;GO:0016021//integral component of membrane;GO:0016324//apical plasma membrane;GO:0030054//cell junction;GO:0030315//T-tubule;GO:00312…	GO:0003674//molecular_function;GO:0005215//transporter activity;GO:0005216//ion channel activity;GO:0005253//anion channel activity;GO:0005254//chloride channel activity;GO:0005488//binding;GO:0005515//protein binding;GO:0008509//anion transmembrane transporter activity;GO:0015075//ion transmembrane transporter activity;GO:0015103//inorganic anion transmembrane transporter activity;GO:0015108//ch…	GO:0003015//heart process;GO:0006811//ion transport;GO:0006936//muscle contraction;GO:0008015//blood circulation;GO:0009892//negative regulation of metabolic process;GO:0010605//negative regulation of macromolecule metabolic process;GO:0010765//positive regulation of sodium ion transport;GO:0019538//protein metabolic process;GO:0022898//regulation of transmembrane transporter activity;GO:0031323/…	Metabolism::Inorganic ion transport and metabolism::ATP1G1/PLM/MAT8 family	3. Environmental Information Processing::3.2 Signal transduction::hsa04024//cAMP signaling pathway	Muscle contraction::R-HSA-5576891//Cardiac conduction|Muscle contraction::R-HSA-5578775//Ion homeostasis|Disease::R-HSA-5663205//Infectious disease|Transport of small molecules::R-HSA-936837//Ion transport by P-type ATPases|Disease::R-HSA-9679191//Potential therapeutics for SARS|Disease::R-HSA-9679506//SARS-CoV Infections|Transport of small molecules::R-HSA-983712//Ion channel transport	NA	NA	Embryonic prefrontal cortex::Normal::Astrocyte;Fetal gonad::Normal::Leydig precursor cell;Liver::Normal::Liver bud hepatic cell	NA	NA	NA	NA
O00170	O00170	986140	434213	469256	406273	311428	578770	446231	564719	483375	304659	983459	769150	614031	429819	527662	1030000	490961	656663	635533	750040	AIP	AH receptor-interacting protein	37640.8	11	Cytoplasm	GO:0005575//cellular_component;GO:0005622//intracellular;GO:0005634//nucleus;GO:0005654//nucleoplasm;GO:0005737//cytoplasm;GO:0005829//cytosol;GO:0005886//plasma membrane;GO:0016020//membrane;GO:0031974//membrane-enclosed lumen;GO:0031981//nuclear lumen;GO:0032991//protein-containing complex;GO:0034751//aryl hydrocarbon receptor complex;GO:0043226//organelle;GO:0043227//membrane-bounded organelle…	GO:0003674//molecular_function;GO:0003712//transcription coregulator activity;GO:0003713//transcription coactivator activity;GO:0003755//peptidyl-prolyl cis-trans isomerase activity;GO:0003824//catalytic activity;GO:0005102//signaling receptor binding;GO:0005488//binding;GO:0005515//protein binding;GO:0008134//transcription factor binding;GO:0016853//isomerase activity;GO:0016859//cis-trans isome…	GO:0006139//nucleobase-containing compound metabolic process;GO:0006839//mitochondrial transport;GO:0006886//intracellular protein transport;GO:0006996//organelle organization;GO:0007165//signal transduction;GO:0007166//cell surface receptor signaling pathway;GO:0009059//macromolecule biosynthetic process;GO:0009889//regulation of biosynthetic process;GO:0009891//positive regulation of biosynthet…	Cellular processes and signaling::Posttranslational modification, protein turnover, chaperones::FKBP-type peptidyl-prolyl cis-trans isomerase	6. Human Diseases::6.1 Cancer: overview::hsa05207//Chemical carcinogenesis - receptor activation;6. Human Diseases::6.10 Endocrine and metabolic disease::hsa04934//Cushing syndrome	Immune System::R-HSA-1280215//Cytokine Signaling in Immune system|Metabolism::R-HSA-211859//Biological oxidations|Metabolism::R-HSA-211945//Phase I - Functionalization of compounds|Immune System::R-HSA-447115//Interleukin-12 family signaling|Immune System::R-HSA-449147//Signaling by Interleukins|Metabolism::R-HSA-8937144//Aryl hydrocarbon receptor signalling|Immune System::R-HSA-8950505//Gene and…	WP2586//Aryl hydrocarbon receptor Netpath;WP2873//Aryl hydrocarbon receptor pathway;WP2882//Nuclear receptors meta-pathway	NA	Fetal kidney::Normal::Natural killer T (NKT) cell;Liver::Hepatocellular Cancer::Exhausted CD8+ T cell	Transcription Cofactors	NA	NA	NA
O00178	O00178	189617	90031.3	79444	131133	49483.3	227518	139167	133428	161418	82660.7	203665	367671	290691	208769	139848	282604	143017	70800.3	174310	143746	GTPBP1	GTP-binding protein 1	72463.6	22	Cytoplasm	GO:0000177//cytoplasmic exosome (RNase complex);GO:0000178//exosome (RNase complex);GO:0005575//cellular_component;GO:0005622//intracellular;GO:0005737//cytoplasm;GO:0005829//cytosol;GO:0016020//membrane;GO:0032991//protein-containing complex;GO:0110165//cellular anatomical entity;GO:1902494//catalytic complex;GO:1905354//exoribonuclease complex	GO:0000166//nucleotide binding;GO:0001882//nucleoside binding;GO:0001883//purine nucleoside binding;GO:0003674//molecular_function;GO:0003676//nucleic acid binding;GO:0003723//RNA binding;GO:0003746//translation elongation factor activity;GO:0003824//catalytic activity;GO:0003924//GTPase activity;GO:0005488//binding;GO:0005515//protein binding;GO:0005525//GTP binding;GO:0008135//translation facto…	GO:0006139//nucleobase-containing compound metabolic process;GO:0006518//peptide metabolic process;GO:0006753//nucleoside phosphate metabolic process;GO:0006796//phosphate-containing compound metabolic process;GO:0007165//signal transduction;GO:0009057//macromolecule catabolic process;GO:0009059//macromolecule biosynthetic process;GO:0009116//nucleoside metabolic process;GO:0009892//negative regu…	Metabolism::Nucleotide transport and metabolism::Promotes degradation of target mRNA species. Plays a role in the regulation of circadian mRNA stability. Binds GTP and has GTPase activity (By similarity)	NA	NA	NA	NA	Fetal kidney::Normal::Natural killer T (NKT) cell	NA	NA	NA	NA
O00182	O00182	1150000	351730	252448	254409	183926	709573	386903	652182	251848	288099	1090000	269909	406282	307128	255860	376238	151059	162091	373443	187718	LGALS9	Galectin-9	39523.3	17	Nucleus	GO:0005575//cellular_component;GO:0005576//extracellular region;GO:0005615//extracellular space;GO:0005622//intracellular;GO:0005634//nucleus;GO:0005737//cytoplasm;GO:0005829//cytosol;GO:0031012//extracellular matrix;GO:0043226//organelle;GO:0043227//membrane-bounded organelle;GO:0043229//intracellular organelle;GO:0043231//intracellular membrane-bounded organelle;GO:0062023//collagen-containing …	GO:0003674//molecular_function;GO:0005488//binding;GO:0005515//protein binding;GO:0005534//galactose binding;GO:0016936//galactoside binding;GO:0019899//enzyme binding;GO:0030246//carbohydrate binding;GO:0036094//small molecule binding;GO:0048029//monosaccharide binding;GO:0048030//disaccharide binding;GO:0070492//oligosaccharide binding;GO:0097367//carbohydrate derivative binding	GO:0000165//MAPK cascade;GO:0001817//regulation of cytokine production;GO:0001818//negative regulation of cytokine production;GO:0001819//positive regulation of cytokine production;GO:0001909//leukocyte mediated cytotoxicity;GO:0001910//regulation of leukocyte mediated cytotoxicity;GO:0001911//negative regulation of leukocyte mediated cytotoxicity;GO:0002228//natural killer cell mediated immunity…	Cellular processes and signaling::Extracellular structures::Galectin	NA	Immune System::R-HSA-1280215//Cytokine Signaling in Immune system|Immune System::R-HSA-449147//Signaling by Interleukins|Immune System::R-HSA-451927//Interleukin-2 family signaling	WP2877//Vitamin D receptor pathway;WP5087//Malignant pleural mesothelioma	NA	Lung::Normal::Secretory cell;Undefined::Normal::Eosinophil	NA	NA	NA	NA
O00186	O00186	175345	185868	188274	238663	174467	229897	168170	355205	257661	181021	179574	329192	226428	159756	468063	217988	305205	307209	382086	142469	STXBP3	Syntaxin-binding protein 3	67772.9	1	Cytoplasm	GO:0005575//cellular_component;GO:0005576//extracellular region;GO:0005615//extracellular space;GO:0005622//intracellular;GO:0005737//cytoplasm;GO:0005829//cytosol;GO:0005886//plasma membrane;GO:0012505//endomembrane system;GO:0016020//membrane;GO:0016323//basolateral plasma membrane;GO:0016324//apical plasma membrane;GO:0030054//cell junction;GO:0030139//endocytic vesicle;GO:0030141//secretory g…	GO:0000149//SNARE binding;GO:0003674//molecular_function;GO:0005488//binding;GO:0005515//protein binding;GO:0017075//syntaxin-1 binding;GO:0019905//syntaxin binding;GO:0044877//protein-containing complex binding	GO:0001678//cellular glucose homeostasis;GO:0002274//myeloid leukocyte activation;GO:0002275//myeloid cell activation involved in immune response;GO:0002366//leukocyte activation involved in immune response;GO:0002444//myeloid leukocyte mediated immunity;GO:0006836//neurotransmitter transport;GO:0006886//intracellular protein transport;GO:0006887//exocytosis;GO:0006904//vesicle docking involved i…	Cellular processes and signaling::Intracellular trafficking, secretion, and vesicular transport::Sec1 family	NA	Hemostasis::R-HSA-114516//Disinhibition of SNARE formation|Vesicle-mediated transport::R-HSA-1445148//Translocation of SLC2A4 (GLUT4) to the plasma membrane|Vesicle-mediated transport::R-HSA-199991//Membrane Trafficking|Hemostasis::R-HSA-76002//Platelet activation, signaling and aggregation|Hemostasis::R-HSA-76005//Response to elevated platelet cytosolic Ca2+	WP481//Insulin signaling	NA	Fetal kidney::Normal::Natural killer T (NKT) cell	NA	NA	NA	NA
O00187	O00187	95389.2	63647.3	105831	97393.7	103156	213047	117210	55521	83814.3	219572	57730.8	NA	69577.6	28897.8	70383.5	36135.7	55259.8	8625.02	98160.3	43951.8	MASP2	Mannan-binding lectin serine protease 2	75712.3979000002	1	Extracellular	GO:0005575//cellular_component;GO:0005576//extracellular region;GO:0005615//extracellular space;GO:0031982//vesicle;GO:0043226//organelle;GO:0043227//membrane-bounded organelle;GO:0043230//extracellular organelle;GO:0070062//extracellular exosome;GO:0110165//cellular anatomical entity;GO:1903561//extracellular vesicle	GO:0001846//opsonin binding;GO:0001848//complement binding;GO:0001855//complement component C4b binding;GO:0003674//molecular_function;GO:0003824//catalytic activity;GO:0004175//endopeptidase activity;GO:0004252//serine-type endopeptidase activity;GO:0005488//binding;GO:0005509//calcium ion binding;GO:0005515//protein binding;GO:0008233//peptidase activity;GO:0008236//serine-type peptidase activi…	GO:0001867//complement activation, lectin pathway;GO:0002253//activation of immune response;GO:0002449//lymphocyte mediated immunity;GO:0002455//humoral immune response mediated by circulating immunoglobulin;GO:0002460//adaptive immune response based on somatic recombination of immune receptors built from immunoglobulin superfamily domains;GO:0002684//positive regulation of immune system process;…	Cellular processes and signaling::Posttranslational modification, protein turnover, chaperones::Trypsin-like serine protease	5. Organismal Systems::5.1 Immune system::hsa04610//Complement and coagulation cascades;6. Human Diseases::6.3 Infectious disease: viral::hsa05171//Coronavirus disease - COVID-19;6. Human Diseases::6.4 Infectious disease: bacterial::hsa05150//Staphylococcus aureus infection	Immune System::R-HSA-166658//Complement cascade|Immune System::R-HSA-166662//Lectin pathway of complement activation|Immune System::R-HSA-166663//Initial triggering of complement|Immune System::R-HSA-166786//Creation of C4 and C2 activators|Immune System::R-HSA-168249//Innate Immune System|Immune System::R-HSA-2855086//Ficolins bind to repetitive carbohydrate structures on the target cell surface	WP2806//Complement system;WP5090//Complement system in neuronal development and plasticity;WP545//Complement activation;WP558//Complement and coagulation cascades	NA	Liver::Normal::Liver bud hepatic cell	NA	NA	NA	NA
O00192	O00192	47994.5	121538	87422.6	99676.1	95998.3	115631	51317	95003.8	143073	103903	37782.1	107437	46623.2	23491.1	301000	36483.8	146707	57132.4	103120	13069.4	ARVCF	Armadillo repeat protein deleted in velo-cardio-facial syndrome	104656	22	Nucleus	GO:0005575//cellular_component;GO:0005622//intracellular;GO:0005634//nucleus;GO:0005737//cytoplasm;GO:0005886//plasma membrane;GO:0005911//cell-cell junction;GO:0005912//adherens junction;GO:0016020//membrane;GO:0030054//cell junction;GO:0043226//organelle;GO:0043227//membrane-bounded organelle;GO:0043229//intracellular organelle;GO:0043231//intracellular membrane-bounded organelle;GO:0070161//an…	GO:0003674//molecular_function;GO:0005488//binding;GO:0005515//protein binding;GO:0045296//cadherin binding;GO:0050839//cell adhesion molecule binding	GO:0022607//cellular component assembly;GO:0034330//cell junction organization;GO:0098742//cell-cell adhesion via plasma-membrane adhesion molecules	Cellular processes and signaling::Signal transduction mechanisms::HEAT repeats	NA	NA	WP4657//22q11.2 copy number variation syndrome	NA	NA	NA	NA	NA	NA
O00193	O00193	368157	189479	49905.5	155036	107906	276812	162002	246371	173540	302875	254271	242860	459078	348768	448213	428098	470974	250371	341837	104804	SMAP	Small acidic protein	20335.2	11	Nucleus	NA	NA	NA	Poorly characterized::Function unknown::Small acidic protein family	NA	NA	NA	NA	NA	NA	NA	NA	NA
O00194	O00194	NA	NA	NA	NA	NA	NA	NA	NA	NA	NA	NA	39885.5	NA	NA	16161.5	NA	NA	NA	NA	NA	RAB27B	Ras-related protein Rab-27B	24611	18	Cytoplasm	GO:0005575//cellular_component;GO:0005576//extracellular region;GO:0005615//extracellular space;GO:0005622//intracellular;GO:0005737//cytoplasm;GO:0005768//endosome;GO:0005770//late endosome;GO:0005771//multivesicular body;GO:0005794//Golgi apparatus;GO:0005795//Golgi stack;GO:0005798//Golgi-associated vesicle;GO:0005886//plasma membrane;GO:0008021//synaptic vesicle;GO:0010008//endosome membrane;…	GO:0000166//nucleotide binding;GO:0001882//nucleoside binding;GO:0001883//purine nucleoside binding;GO:0003674//molecular_function;GO:0003824//catalytic activity;GO:0003924//GTPase activity;GO:0005488//binding;GO:0005515//protein binding;GO:0005525//GTP binding;GO:0008092//cytoskeletal protein binding;GO:0016462//pyrophosphatase activity;GO:0016787//hydrolase activity;GO:0016817//hydrolase activi…	GO:0002576//platelet degranulation;GO:0006886//intracellular protein transport;GO:0006887//exocytosis;GO:0015031//protein transport;GO:0016192//vesicle-mediated transport;GO:0017157//regulation of exocytosis;GO:0030705//cytoskeleton-dependent intracellular transport;GO:0032400//melanosome localization;GO:0034613//cellular protein localization;GO:0036465//synaptic vesicle recycling;GO:0045055//reg…	Cellular processes and signaling::Intracellular trafficking, secretion, and vesicular transport::Ras of Complex, Roc, domain of DAPkinase	5. Organismal Systems::5.4 Digestive system::hsa04972//Pancreatic secretion	Hemostasis::R-HSA-114608//Platelet degranulation |Vesicle-mediated transport::R-HSA-199991//Membrane Trafficking|Metabolism of proteins::R-HSA-597592//Post-translational protein modification|Hemostasis::R-HSA-76002//Platelet activation, signaling and aggregation|Hemostasis::R-HSA-76005//Response to elevated platelet cytosolic Ca2+|Metabolism of proteins::R-HSA-8873719//RAB geranylgeranylation|Ves…	WP2291//Deregulation of Rab and Rab effector genes in bladder cancer	NA	Fetal kidney::Normal::Megakaryocyte	NA	NA	NA	NA
O00203	O00203	566000	201394	175812	194104	179391	251435	238671	230805	275470	264051	550402	824842	512943	602393	436882	417584	465871	241096	467349	566386	AP3B1	AP-3 complex subunit beta-1	121336	5	Cytoplasm	GO:0000323//lytic vacuole;GO:0005575//cellular_component;GO:0005622//intracellular;GO:0005737//cytoplasm;GO:0005739//mitochondrion;GO:0005764//lysosome;GO:0005765//lysosomal membrane;GO:0005773//vacuole;GO:0005774//vacuolar membrane;GO:0005794//Golgi apparatus;GO:0012505//endomembrane system;GO:0012506//vesicle membrane;GO:0016020//membrane;GO:0030054//cell junction;GO:0030117//membrane coat;GO:0…	GO:0003674//molecular_function;GO:0005488//binding;GO:0005515//protein binding;GO:0019899//enzyme binding;GO:0019902//phosphatase binding;GO:0019903//protein phosphatase binding;GO:0030742//GTP-dependent protein binding	GO:0000902//cell morphogenesis;GO:0002520//immune system development;GO:0002521//leukocyte differentiation;GO:0002684//positive regulation of immune system process;GO:0002694//regulation of leukocyte activation;GO:0002696//positive regulation of leukocyte activation;GO:0006622//protein targeting to lysosome;GO:0006886//intracellular protein transport;GO:0006954//inflammatory response;GO:0006996//…	Cellular processes and signaling::Intracellular trafficking, secretion, and vesicular transport::Serine-rich region of AP3B1, clathrin-adaptor complex	4. Cellular Processes::4.1 Transport and catabolism::hsa04142//Lysosome	Vesicle-mediated transport::R-HSA-199991//Membrane Trafficking|Vesicle-mediated transport::R-HSA-199992//trans-Golgi Network Vesicle Budding|Vesicle-mediated transport::R-HSA-432722//Golgi Associated Vesicle Biogenesis|Disease::R-HSA-5663202//Diseases of signal transduction by growth factor receptors and second messengers|Disease::R-HSA-6802952//Signaling by BRAF and RAF fusions|Disease::R-HSA-68…	NA	DOID:2223//platelet storage pool deficiency	Pancreatic islet::Normal::Beta cell	NA	NA	NA	NA
O00214	O00214	445652	368481	394393	586503	546961	690800	660770	823847	566614	872270	546765	1100000	1020000	520016	740123	627417	338481	253236	470356	384445	LGALS8	Galectin-8	35812.7	1	Cytoplasm	GO:0005575//cellular_component;GO:0005576//extracellular region;GO:0005615//extracellular space;GO:0005622//intracellular;GO:0005737//cytoplasm;GO:0005829//cytosol;GO:0016020//membrane;GO:0031410//cytoplasmic vesicle;GO:0031982//vesicle;GO:0043226//organelle;GO:0043227//membrane-bounded organelle;GO:0043229//intracellular organelle;GO:0097708//intracellular vesicle;GO:0110165//cellular anatomical…	GO:0003674//molecular_function;GO:0005102//signaling receptor binding;GO:0005178//integrin binding;GO:0005488//binding;GO:0005515//protein binding;GO:0030246//carbohydrate binding;GO:0044877//protein-containing complex binding;GO:0050839//cell adhesion molecule binding	GO:0001667//ameboidal-type cell migration;GO:0001944//vasculature development;GO:0006914//autophagy;GO:0010631//epithelial cell migration;GO:0016236//macroautophagy;GO:0016477//cell migration;GO:0036303//lymph vessel morphogenesis;GO:0048731//system development;GO:0051707//response to other organism;GO:0072359//circulatory system development;GO:0098542//defense response to other organism;GO:00985…	Cellular processes and signaling::Extracellular structures::Galectin	NA	NA	NA	NA	NA	NA	NA	NA	NA
O00217	O00217	900763	1200000	1120000	1510000	1370000	846095	1270000	1420000	1580000	974231	860450	1170000	1020000	873191	2140000	749320	1510000	1110000	1270000	997430	NDUFS8	NADH dehydrogenase [ubiquinone] iron-sulfur protein 8, mitochondrial	23708.2	11	Mitochondria	GO:0005575//cellular_component;GO:0005622//intracellular;GO:0005737//cytoplasm;GO:0005739//mitochondrion;GO:0005740//mitochondrial envelope;GO:0005743//mitochondrial inner membrane;GO:0005746//mitochondrial respirasome;GO:0005747//mitochondrial respiratory chain complex I;GO:0005759//mitochondrial matrix;GO:0016020//membrane;GO:0019866//organelle inner membrane;GO:0030964//NADH dehydrogenase comp…	GO:0003674//molecular_function;GO:0003824//catalytic activity;GO:0003954//NADH dehydrogenase activity;GO:0005488//binding;GO:0005515//protein binding;GO:0008137//NADH dehydrogenase (ubiquinone) activity;GO:0016491//oxidoreductase activity;GO:0016651//oxidoreductase activity, acting on NAD(P)H;GO:0016655//oxidoreductase activity, acting on NAD(P)H, quinone or similar compound as acceptor;GO:004316…	GO:0006119//oxidative phosphorylation;GO:0006796//phosphate-containing compound metabolic process;GO:0006996//organelle organization;GO:0015980//energy derivation by oxidation of organic compounds;GO:0022607//cellular component assembly;GO:0022900//electron transport chain;GO:0022904//respiratory electron transport chain;GO:0042773//ATP synthesis coupled electron transport;GO:0043933//protein-con…	Metabolism::Energy production and conversion::4 iron, 4 sulfur cluster binding	6. Human Diseases::6.7 Neurodegenerative disease::hsa05016//Huntington disease;5. Organismal Systems::5.6 Nervous system::hsa04723//Retrograde endocannabinoid signaling;6. Human Diseases::6.10 Endocrine and metabolic disease::hsa04932//Non-alcoholic fatty liver disease;6. Human Diseases::6.7 Neurodegenerative disease::hsa05014//Amyotrophic lateral sclerosis;5. Organismal Systems::5.10 Environment…	Metabolism::R-HSA-1428517//The citric acid (TCA) cycle and respiratory electron transport|Metabolism::R-HSA-163200//Respiratory electron transport, ATP synthesis by chemiosmotic coupling, and heat production by uncoupling proteins.|Metabolism::R-HSA-611105//Respiratory electron transport|Metabolism::R-HSA-6799198//Complex I biogenesis	WP111//Electron transport chain: OXPHOS system in mitochondria;WP4396//Nonalcoholic fatty liver disease;WP623//Oxidative phosphorylation	NA	Fetal kidney::Normal::Natural killer T (NKT) cell	NA	NA	NA	NA
O00221	O00221	76510.3	NA	NA	15310.6	NA	NA	NA	48056.5	76952.3	17286.2	72282.6	101690	67430.1	NA	78302.3	67543.6	34326.7	NA	115737	45247.6	NFKBIE	NF-kappa-B inhibitor epsilon	52870.8483000001	6	Nucleus	GO:0001650//fibrillar center;GO:0005575//cellular_component;GO:0005622//intracellular;GO:0005634//nucleus;GO:0005654//nucleoplasm;GO:0005730//nucleolus;GO:0005737//cytoplasm;GO:0005794//Golgi apparatus;GO:0005829//cytosol;GO:0012505//endomembrane system;GO:0031974//membrane-enclosed lumen;GO:0031981//nuclear lumen;GO:0043226//organelle;GO:0043227//membrane-bounded organelle;GO:0043228//non-membra…	GO:0003674//molecular_function;GO:0005488//binding;GO:0005515//protein binding	GO:0006139//nucleobase-containing compound metabolic process;GO:0006811//ion transport;GO:0009059//macromolecule biosynthetic process;GO:0009889//regulation of biosynthetic process;GO:0010467//gene expression;GO:0010468//regulation of gene expression;GO:0010556//regulation of macromolecule biosynthetic process;GO:0018130//heterocycle biosynthetic process;GO:0019219//regulation of nucleobase-conta…	Information storage and processing::Transcription::Ankyrin repeats (3 copies)	6. Human Diseases::6.1 Cancer: overview::hsa05235//PD-L1 expression and PD-1 checkpoint pathway in cancer;5. Organismal Systems::5.1 Immune system::hsa04662//B cell receptor signaling pathway;5. Organismal Systems::5.2 Endocrine system::hsa04920//Adipocytokine signaling pathway;5. Organismal Systems::5.1 Immune system::hsa04660//T cell receptor signaling pathway;5. Organismal Systems::5.6 Nervous…	Immune System::R-HSA-1168372//Downstream signaling events of B Cell Receptor (BCR)|Immune System::R-HSA-1169091//Activation of NF-kappaB in B cells|Immune System::R-HSA-1280218//Adaptive Immune System|Immune System::R-HSA-983705//Signaling by the B Cell Receptor (BCR)	WP231//TNF-alpha signaling pathway;WP254//Apoptosis;WP3941//Oxidative damage response;WP4754//IL-18 signaling pathway;WP4961//STING pathway in Kawasaki-like disease and COVID-19	NA	Fetal kidney::Normal::Natural killer T (NKT) cell;Kidney::Normal::B cell;Large intestine::Normal::Paneth cell	NA	NA	NA	NA
O00231	O00231	1270000	1180000	1180000	930080	1260000	1320000	1220000	1250000	1110000	1120000	1100000	1280000	1030000	1040000	1130000	1330000	1020000	1360000	1060000	1120000	PSMD11	26S proteasome non-ATPase regulatory subunit 11	47469.9	17	Cytoplasm	GO:0000502//proteasome complex;GO:0005575//cellular_component;GO:0005576//extracellular region;GO:0005622//intracellular;GO:0005634//nucleus;GO:0005654//nucleoplasm;GO:0005737//cytoplasm;GO:0005829//cytosol;GO:0005838//proteasome regulatory particle;GO:0008541//proteasome regulatory particle, lid subcomplex;GO:0012505//endomembrane system;GO:0016020//membrane;GO:0022624//proteasome accessory comp…	GO:0003674//molecular_function;GO:0005198//structural molecule activity;GO:0005488//binding;GO:0005515//protein binding	GO:0000165//MAPK cascade;GO:0001736//establishment of planar polarity;GO:0002009//morphogenesis of an epithelium;GO:0002244//hematopoietic progenitor cell differentiation;GO:0002253//activation of immune response;GO:0002274//myeloid leukocyte activation;GO:0002275//myeloid cell activation involved in immune response;GO:0002366//leukocyte activation involved in immune response;GO:0002429//immune r…	Cellular processes and signaling::Posttranslational modification, protein turnover, chaperones::proteasome assembly	6. Human Diseases::6.7 Neurodegenerative disease::hsa05017//Spinocerebellar ataxia;6. Human Diseases::6.7 Neurodegenerative disease::hsa05016//Huntington disease;2. Genetic Information Processing::2.3 Folding, sorting and degradation::hsa03050//Proteasome;6. Human Diseases::6.7 Neurodegenerative disease::hsa05014//Amyotrophic lateral sclerosis;6. Human Diseases::6.7 Neurodegenerative disease::hsa…	Programmed Cell Death::R-HSA-109581//Apoptosis|Immune System::R-HSA-1168372//Downstream signaling events of B Cell Receptor (BCR)|Immune System::R-HSA-1169091//Activation of NF-kappaB in B cells|Cellular responses to stimuli::R-HSA-1234174//Cellular response to hypoxia|Cellular responses to stimuli::R-HSA-1234176//Oxygen-dependent proline hydroxylation of Hypoxia-inducible Factor Alpha|Immune Sys…	WP183//Proteasome degradation;WP2359//Parkin-ubiquitin proteasomal system pathway;WP3888//VEGFA-VEGFR2 signaling pathway	NA	Liver::Hepatocellular Cancer::Regulatory T (Treg) cell	NA	NA	NA	NA
O00232	O00232	508351	616176	566400	418769	463398	480583	607631	520685	561865	506602	493507	638578	453477	548469	472619	679485	467046	609968	546252	666712	PSMD12	26S proteasome non-ATPase regulatory subunit 12	52911.1	17	Cytoplasm	GO:0000502//proteasome complex;GO:0005575//cellular_component;GO:0005576//extracellular region;GO:0005615//extracellular space;GO:0005622//intracellular;GO:0005634//nucleus;GO:0005654//nucleoplasm;GO:0005737//cytoplasm;GO:0005829//cytosol;GO:0005838//proteasome regulatory particle;GO:0008541//proteasome regulatory particle, lid subcomplex;GO:0012505//endomembrane system;GO:0016020//membrane;GO:00…	GO:0003674//molecular_function;GO:0005488//binding;GO:0005515//protein binding	GO:0000165//MAPK cascade;GO:0001736//establishment of planar polarity;GO:0002009//morphogenesis of an epithelium;GO:0002244//hematopoietic progenitor cell differentiation;GO:0002253//activation of immune response;GO:0002274//myeloid leukocyte activation;GO:0002275//myeloid cell activation involved in immune response;GO:0002366//leukocyte activation involved in immune response;GO:0002429//immune r…	Cellular processes and signaling::Posttranslational modification, protein turnover, chaperones::26S subunit, non-ATPase, 12	6. Human Diseases::6.7 Neurodegenerative disease::hsa05017//Spinocerebellar ataxia;6. Human Diseases::6.7 Neurodegenerative disease::hsa05016//Huntington disease;2. Genetic Information Processing::2.3 Folding, sorting and degradation::hsa03050//Proteasome;6. Human Diseases::6.7 Neurodegenerative disease::hsa05014//Amyotrophic lateral sclerosis;6. Human Diseases::6.7 Neurodegenerative disease::hsa…	Programmed Cell Death::R-HSA-109581//Apoptosis|Immune System::R-HSA-1168372//Downstream signaling events of B Cell Receptor (BCR)|Immune System::R-HSA-1169091//Activation of NF-kappaB in B cells|Cellular responses to stimuli::R-HSA-1234174//Cellular response to hypoxia|Cellular responses to stimuli::R-HSA-1234176//Oxygen-dependent proline hydroxylation of Hypoxia-inducible Factor Alpha|Immune Sys…	WP183//Proteasome degradation;WP2059//Alzheimer's disease and miRNA effects;WP2359//Parkin-ubiquitin proteasomal system pathway;WP4352//Ciliary landscape;WP5124//Alzheimer's disease	NA	Fetal kidney::Normal::Natural killer T (NKT) cell	NA	NA	NA	NA
O00233	O00233	730841	720339	490530	534950	544953	745820	596567	583204	638511	580004	624792	1070000	765145	546988	382395	498772	635129	621891	628328	925830	PSMD9	26S proteasome non-ATPase regulatory subunit 9	24685.1	12	Cytoskeleton	GO:0000502//proteasome complex;GO:0005575//cellular_component;GO:0005622//intracellular;GO:0005634//nucleus;GO:0005654//nucleoplasm;GO:0005737//cytoplasm;GO:0005829//cytosol;GO:0005838//proteasome regulatory particle;GO:0008540//proteasome regulatory particle, base subcomplex;GO:0022624//proteasome accessory complex;GO:0031974//membrane-enclosed lumen;GO:0031981//nuclear lumen;GO:0032991//protein…	GO:0003674//molecular_function;GO:0003712//transcription coregulator activity;GO:0003713//transcription coactivator activity;GO:0005488//binding;GO:0005515//protein binding;GO:0008134//transcription factor binding;GO:0043425//bHLH transcription factor binding;GO:0098772//molecular function regulator;GO:0140110//transcription regulator activity;GO:0140297//DNA-binding transcription factor binding	GO:0000165//MAPK cascade;GO:0001736//establishment of planar polarity;GO:0002009//morphogenesis of an epithelium;GO:0002244//hematopoietic progenitor cell differentiation;GO:0002253//activation of immune response;GO:0002429//immune response-activating cell surface receptor signaling pathway;GO:0002474//antigen processing and presentation of peptide antigen via MHC class I;GO:0002478//antigen proc…	Information storage and processing::Transcription::PDZ domain	6. Human Diseases::6.7 Neurodegenerative disease::hsa05017//Spinocerebellar ataxia;6. Human Diseases::6.7 Neurodegenerative disease::hsa05016//Huntington disease;2. Genetic Information Processing::2.3 Folding, sorting and degradation::hsa03050//Proteasome;6. Human Diseases::6.7 Neurodegenerative disease::hsa05014//Amyotrophic lateral sclerosis;6. Human Diseases::6.7 Neurodegenerative disease::hsa…	Programmed Cell Death::R-HSA-109581//Apoptosis|Immune System::R-HSA-1168372//Downstream signaling events of B Cell Receptor (BCR)|Immune System::R-HSA-1169091//Activation of NF-kappaB in B cells|Cellular responses to stimuli::R-HSA-1234174//Cellular response to hypoxia|Cellular responses to stimuli::R-HSA-1234176//Oxygen-dependent proline hydroxylation of Hypoxia-inducible Factor Alpha|Immune Sys…	WP183//Proteasome degradation;WP2059//Alzheimer's disease and miRNA effects;WP2359//Parkin-ubiquitin proteasomal system pathway;WP5124//Alzheimer's disease	NA	Fetal gonad::Normal::Granulosa cell;Fetal kidney::Normal::Natural killer T (NKT) cell	Transcription Cofactors	NA	NA	NA
O00244	O00244	2200000	1310000	928170	1990000	1760000	1660000	1550000	2420000	1290000	1500000	2050000	1270000	2590000	2460000	2490000	1260000	7170000	4960000	3670000	1100000	ATOX1	Copper transport protein ATOX1	7402.62	5	Extracellular	GO:0005575//cellular_component;GO:0005622//intracellular;GO:0005737//cytoplasm;GO:0005829//cytosol;GO:0110165//cellular anatomical entity	GO:0003674//molecular_function;GO:0005488//binding;GO:0005507//copper ion binding;GO:0005515//protein binding;GO:0016530//metallochaperone activity;GO:0016531//copper chaperone activity;GO:0019899//enzyme binding;GO:0032767//copper-dependent protein binding;GO:0043167//ion binding;GO:0043169//cation binding;GO:0046872//metal ion binding;GO:0046914//transition metal ion binding;GO:0051117//ATPase …	GO:0006811//ion transport;GO:0006873//cellular ion homeostasis;GO:0006915//apoptotic process;GO:0010941//regulation of cell death;GO:0019725//cellular homeostasis;GO:0043067//regulation of programmed cell death;GO:0043069//negative regulation of programmed cell death;GO:0048523//negative regulation of cellular process;GO:0048878//chemical homeostasis;GO:0055085//transmembrane transport;GO:0060548…	Metabolism::Inorganic ion transport and metabolism::Heavy-metal-associated domain	5. Organismal Systems::5.4 Digestive system::hsa04978//Mineral absorption	Immune System::R-HSA-168249//Innate Immune System|Cellular responses to stimuli::R-HSA-2262752//Cellular responses to stress|Cellular responses to stimuli::R-HSA-3299685//Detoxification of Reactive Oxygen Species|Immune System::R-HSA-6803157//Antimicrobial peptides|Immune System::R-HSA-6803544//Ion influx/efflux at host-pathogen interface	WP3286//Copper homeostasis	NA	Fetal gonad::Normal::Retinoid acid signaling-responsive fetal germ cell;Fetal kidney::Normal::Monocyte;Fetal kidney::Normal::Natural killer T (NKT) cell;Liver::Hepatocellular Cancer::Regulatory T (Treg) cell	NA	NA	NA	NA
O00255	O00255	39534	NA	NA	NA	NA	35456.6	NA	NA	19237.2	10927.6	28277.5	32101.7	39592.3	14782.6	10595.1	66559	15361.8	7968.18	27490.6	9161.94	MEN1	Menin	68032.3	11	Mitochondria	GO:0000228//nuclear chromosome;GO:0000781//chromosome, telomeric region;GO:0000784//nuclear chromosome, telomeric region;GO:0000785//chromatin;GO:0000790//nuclear chromatin;GO:0005575//cellular_component;GO:0005622//intracellular;GO:0005634//nucleus;GO:0005654//nucleoplasm;GO:0005694//chromosome;GO:0005737//cytoplasm;GO:0005783//endoplasmic reticulum;GO:0005788//endoplasmic reticulum lumen;GO:000…	GO:0000217//DNA secondary structure binding;GO:0000400//four-way junction DNA binding;GO:0000403//Y-form DNA binding;GO:0000976//transcription regulatory region sequence-specific DNA binding;GO:0001067//regulatory region nucleic acid binding;GO:0003674//molecular_function;GO:0003676//nucleic acid binding;GO:0003677//DNA binding;GO:0003682//chromatin binding;GO:0003690//double-stranded DNA binding…	GO:0000165//MAPK cascade;GO:0001649//osteoblast differentiation;GO:0001678//cellular glucose homeostasis;GO:0001890//placenta development;GO:0001893//maternal placenta development;GO:0002076//osteoblast development;GO:0003309//type B pancreatic cell differentiation;GO:0006139//nucleobase-containing compound metabolic process;GO:0006259//DNA metabolic process;GO:0006325//chromatin organization;GO:…	Information storage and processing::Transcription::Menin	6. Human Diseases::6.1 Cancer: overview::hsa05202//Transcriptional misregulation in cancer;6. Human Diseases::6.10 Endocrine and metabolic disease::hsa04934//Cushing syndrome	Signal Transduction::R-HSA-170834//Signaling by TGF-beta Receptor Complex|Signal Transduction::R-HSA-194315//Signaling by Rho GTPases|Signal Transduction::R-HSA-195258//RHO GTPase Effectors|Signal Transduction::R-HSA-195721//Signaling by WNT|Signal Transduction::R-HSA-201681//TCF dependent signaling in response to WNT|Signal Transduction::R-HSA-201722//Formation of the beta-catenin:TCF transactiv…	NA	DOID:5074//malignant ependymoma;DOID:5509//pediatric ependymoma	NA	Transcription Cofactors	NA	NA	NA
O00257	O00257	37375.9	NA	NA	NA	NA	NA	NA	11604.9	NA	NA	25501.1	96807.4	60751	16870.6	24301.7	70078.5	43724.1	14866.3	NA	62395.3	CBX4	E3 SUMO-protein ligase CBX4	61375.6355000001	17	Nucleus	GO:0000151//ubiquitin ligase complex;GO:0000152//nuclear ubiquitin ligase complex;GO:0005575//cellular_component;GO:0005622//intracellular;GO:0005634//nucleus;GO:0005654//nucleoplasm;GO:0016604//nuclear body;GO:0016607//nuclear speck;GO:0031519//PcG protein complex;GO:0031974//membrane-enclosed lumen;GO:0031981//nuclear lumen;GO:0032991//protein-containing complex;GO:0035102//PRC1 complex;GO:0043…	GO:0003674//molecular_function;GO:0003676//nucleic acid binding;GO:0003682//chromatin binding;GO:0003712//transcription coregulator activity;GO:0003714//transcription corepressor activity;GO:0003723//RNA binding;GO:0003727//single-stranded RNA binding;GO:0003824//catalytic activity;GO:0005488//binding;GO:0005515//protein binding;GO:0016740//transferase activity;GO:0019787//ubiquitin-like protein …	GO:0006139//nucleobase-containing compound metabolic process;GO:0006325//chromatin organization;GO:0006915//apoptotic process;GO:0006996//organelle organization;GO:0009059//macromolecule biosynthetic process;GO:0009889//regulation of biosynthetic process;GO:0009890//negative regulation of biosynthetic process;GO:0009892//negative regulation of metabolic process;GO:0010467//gene expression;GO:0010…	Information storage and processing::Chromatin structure and dynamics::Chromobox homolog 4	NA	Signal Transduction::R-HSA-1257604//PIP3 activates AKT signaling|Gene expression (Transcription)::R-HSA-212436//Generic Transcription Pathway|Cellular responses to stimuli::R-HSA-2262752//Cellular responses to stress|Cellular responses to stimuli::R-HSA-2559580//Oxidative Stress Induced Senescence|Cellular responses to stimuli::R-HSA-2559583//Cellular Senescence|Metabolism of proteins::R-HSA-2990…	NA	NA	Umbilical cord blood::Normal::Multilymphoid progenitor cell	Chromatin Remodeling Factors	NA	NA	NA
O00258	O00258	NA	17568.4	NA	NA	43683.6	NA	37363.3	6717.81	NA	27558.7	6898.75	51633.3	39403	29647.8	52551.8	39272.4	19505	NA	27406.2	29785.2	GET1	Guided entry of tail-anchored proteins factor 1	19782.1	21	Plasma membrane	GO:0005575//cellular_component;GO:0005622//intracellular;GO:0005634//nucleus;GO:0005737//cytoplasm;GO:0005783//endoplasmic reticulum;GO:0005789//endoplasmic reticulum membrane;GO:0012505//endomembrane system;GO:0016020//membrane;GO:0016021//integral component of membrane;GO:0031090//organelle membrane;GO:0031224//intrinsic component of membrane;GO:0042175//nuclear outer membrane-endoplasmic retic…	GO:0003674//molecular_function;GO:0005488//binding;GO:0005515//protein binding	GO:0006886//intracellular protein transport;GO:0006996//organelle organization;GO:0007423//sensory organ development;GO:0007600//sensory perception;GO:0010256//endomembrane system organization;GO:0015031//protein transport;GO:0034330//cell junction organization;GO:0034613//cellular protein localization;GO:0035295//tube development;GO:0045184//establishment of protein localization;GO:0046907//intr…	Cellular processes and signaling::Intracellular trafficking, secretion, and vesicular transport::tail-anchored membrane protein insertion into ER membrane	NA	Protein localization::R-HSA-9609523//Insertion of tail-anchored proteins into the endoplasmic reticulum membrane	NA	NA	Lung::Normal::Ciliated cell	NA	NA	NA	NA
O00264	O00264	2590000	12600000	15400000	10100000	7490000	6610000	11100000	6260000	12500000	5420000	2510000	7240000	3740000	3330000	1920000	1370000	7820000	12600000	7520000	8590000	PGRMC1	Membrane-associated progesterone receptor component 1	21674	X	Nucleus	GO:0005575//cellular_component;GO:0005622//intracellular;GO:0005737//cytoplasm;GO:0005739//mitochondrion;GO:0005740//mitochondrial envelope;GO:0005741//mitochondrial outer membrane;GO:0005783//endoplasmic reticulum;GO:0005789//endoplasmic reticulum membrane;GO:0005790//smooth endoplasmic reticulum;GO:0005886//plasma membrane;GO:0005887//integral component of plasma membrane;GO:0012505//endomembra…	GO:0001540//amyloid-beta binding;GO:0003674//molecular_function;GO:0005488//binding;GO:0005496//steroid binding;GO:0005515//protein binding;GO:0008289//lipid binding;GO:0020037//heme binding;GO:0033218//amide binding;GO:0042277//peptide binding;GO:0042802//identical protein binding;GO:0042803//protein homodimerization activity;GO:0043167//ion binding;GO:0043169//cation binding;GO:0046872//metal i…	GO:0002274//myeloid leukocyte activation;GO:0002275//myeloid cell activation involved in immune response;GO:0002366//leukocyte activation involved in immune response;GO:0002444//myeloid leukocyte mediated immunity;GO:0006783//heme biosynthetic process;GO:0006887//exocytosis;GO:0016192//vesicle-mediated transport;GO:0018130//heterocycle biosynthetic process;GO:0019438//aromatic compound biosynthet…	Poorly characterized::Function unknown::steroid binding	NA	Immune System::R-HSA-168249//Innate Immune System|Immune System::R-HSA-6798695//Neutrophil degranulation	NA	NA	Brain::Normal::Oligodendrocyte;Fetal gonad::Normal::Leydig cell;Fetal gonad::Normal::Meiotic prophase fetal germ cell	NA	NA	NA	NA
O00267	O00267	142875	76047.6	79648.5	44900.6	48294.2	115522	49555.7	93725.4	84469.4	87596.5	125120	117136	199490	146678	220105	305086	152840	138158	158040	89171.5	SUPT5H	Transcription elongation factor SPT5	121015	19	Nucleus	GO:0005575//cellular_component;GO:0005622//intracellular;GO:0005634//nucleus;GO:0005654//nucleoplasm;GO:0008023//transcription elongation factor complex;GO:0031974//membrane-enclosed lumen;GO:0031981//nuclear lumen;GO:0032044//DSIF complex;GO:0032991//protein-containing complex;GO:0043226//organelle;GO:0043227//membrane-bounded organelle;GO:0043229//intracellular organelle;GO:0043231//intracellul…	GO:0003674//molecular_function;GO:0003676//nucleic acid binding;GO:0003682//chromatin binding;GO:0003723//RNA binding;GO:0003729//mRNA binding;GO:0005488//binding;GO:0005515//protein binding;GO:0019899//enzyme binding;GO:0046982//protein heterodimerization activity;GO:0046983//protein dimerization activity;GO:0097159//organic cyclic compound binding;GO:1901363//heterocyclic compound binding	GO:0006139//nucleobase-containing compound metabolic process;GO:0006914//autophagy;GO:0009059//macromolecule biosynthetic process;GO:0009889//regulation of biosynthetic process;GO:0009890//negative regulation of biosynthetic process;GO:0009891//positive regulation of biosynthetic process;GO:0009892//negative regulation of metabolic process;GO:0009893//positive regulation of metabolic process;GO:0…	Information storage and processing::Transcription::Elongation factor	NA	Gene expression (Transcription)::R-HSA-112382//Formation of RNA Pol II elongation complex |Gene expression (Transcription)::R-HSA-113418//Formation of the Early Elongation Complex|Disease::R-HSA-162587//HIV Life Cycle|Disease::R-HSA-162599//Late Phase of HIV Life Cycle|Disease::R-HSA-162906//HIV Infection|Disease::R-HSA-167152//Formation of HIV elongation complex in the absence of HIV Tat|Disease…	WP3414//Initiation of transcription and translation elongation at the HIV-1 LTR;WP411//mRNA processing	NA	Fetal gonad::Normal::Mitotic arrest phase fetal germ cell;Fetal kidney::Normal::Natural killer T (NKT) cell	Chromatin Remodeling Factors	NA	NA	NA
O00273	O00273	255538	106912	135950	106209	130125	163286	132647	161973	120196	163103	230101	209012	119885	65064.2	382499	350381	159371	198166	104657	180378	DFFA	DNA fragmentation factor subunit alpha	36526.7	1	Nucleus	GO:0000228//nuclear chromosome;GO:0000785//chromatin;GO:0000790//nuclear chromatin;GO:0005575//cellular_component;GO:0005622//intracellular;GO:0005634//nucleus;GO:0005654//nucleoplasm;GO:0005694//chromosome;GO:0005737//cytoplasm;GO:0005829//cytosol;GO:0005886//plasma membrane;GO:0016020//membrane;GO:0031974//membrane-enclosed lumen;GO:0031981//nuclear lumen;GO:0032991//protein-containing complex;…	GO:0003674//molecular_function;GO:0004857//enzyme inhibitor activity;GO:0005488//binding;GO:0005515//protein binding;GO:0019904//protein domain specific binding;GO:0030234//enzyme regulator activity;GO:0044183//protein folding chaperone;GO:0060703//deoxyribonuclease inhibitor activity;GO:0098772//molecular function regulator	GO:0006139//nucleobase-containing compound metabolic process;GO:0006259//DNA metabolic process;GO:0006915//apoptotic process;GO:0009057//macromolecule catabolic process;GO:0009892//negative regulation of metabolic process;GO:0009894//regulation of catabolic process;GO:0009895//negative regulation of catabolic process;GO:0010605//negative regulation of macromolecule metabolic process;GO:0010941//r…	Information storage and processing::Replication, recombination and repair::DNA Fragmentation factor 45kDa, C terminal domain	4. Cellular Processes::4.2 Cell growth and death::hsa04210//Apoptosis	Programmed Cell Death::R-HSA-109581//Apoptosis|Programmed Cell Death::R-HSA-140342//Apoptosis induced DNA fragmentation|Programmed Cell Death::R-HSA-75153//Apoptotic execution phase	WP1772//Apoptosis modulation and signaling;WP254//Apoptosis;WP314//Fas ligand pathway and stress induction of heat shock proteins;WP4298//Acute viral myocarditis	NA	Fetal gonad::Normal::Mitotic fetal germ cell;Lung::Normal::SLC16A7+ cell	NA	NA	NA	NA
O00291	O00291	540904	340704	345609	415207	342661	449038	272593	343619	380189	327477	711210	1170000	295921	316227	106623	347595	517624	159937	668250	422707	HIP1	Huntingtin-interacting protein 1	116236	7	Nucleus	GO:0005575//cellular_component;GO:0005622//intracellular;GO:0005634//nucleus;GO:0005737//cytoplasm;GO:0005794//Golgi apparatus;GO:0005829//cytosol;GO:0005856//cytoskeleton;GO:0005886//plasma membrane;GO:0009898//cytoplasmic side of plasma membrane;GO:0012505//endomembrane system;GO:0012506//vesicle membrane;GO:0016020//membrane;GO:0019897//extrinsic component of plasma membrane;GO:0019898//extrin…	GO:0003674//molecular_function;GO:0003779//actin binding;GO:0005102//signaling receptor binding;GO:0005154//epidermal growth factor receptor binding;GO:0005198//structural molecule activity;GO:0005200//structural constituent of cytoskeleton;GO:0005488//binding;GO:0005515//protein binding;GO:0005543//phospholipid binding;GO:0008092//cytoskeletal protein binding;GO:0008289//lipid binding;GO:0030276…	GO:0006508//proteolysis;GO:0006898//receptor-mediated endocytosis;GO:0006915//apoptotic process;GO:0006996//organelle organization;GO:0007015//actin filament organization;GO:0007165//signal transduction;GO:0007166//cell surface receptor signaling pathway;GO:0007167//enzyme linked receptor protein signaling pathway;GO:0009893//positive regulation of metabolic process;GO:0009966//regulation of sign…	Cellular processes and signaling::Cytoskeleton::I/LWEQ domain	6. Human Diseases::6.7 Neurodegenerative disease::hsa05016//Huntington disease;6. Human Diseases::6.7 Neurodegenerative disease::hsa05022//Pathways of neurodegeneration - multiple diseases	Vesicle-mediated transport::R-HSA-199991//Membrane Trafficking|Vesicle-mediated transport::R-HSA-8856828//Clathrin-mediated endocytosis	NA	NA	Blood::Normal::AXL+SIGLEC6+ dendritic cell;Brain::Normal::Oligodendrocyte;Embryo::Normal::Trophectoderm cell;Fetal kidney::Normal::Natural killer T (NKT) cell;Large intestine::Normal::MKI67+ progenitor cell;Lung::Normal::SLC16A7+ cell	NA	NA	NA	NA
O00299	O00299	5100000	1240000	1170000	1730000	1260000	2990000	1470000	2080000	1490000	1200000	5520000	2440000	2100000	3890000	3400000	6920000	2260000	1560000	4090000	2950000	CLIC1	Chloride intracellular channel protein 1	26926.2	6	Cytoplasm	GO:0005575//cellular_component;GO:0005576//extracellular region;GO:0005615//extracellular space;GO:0005622//intracellular;GO:0005634//nucleus;GO:0005635//nuclear envelope;GO:0005737//cytoplasm;GO:0005739//mitochondrion;GO:0005886//plasma membrane;GO:0005903//brush border;GO:0012505//endomembrane system;GO:0016020//membrane;GO:0016021//integral component of membrane;GO:0031090//organelle membrane;…	GO:0003674//molecular_function;GO:0005215//transporter activity;GO:0005216//ion channel activity;GO:0005244//voltage-gated ion channel activity;GO:0005253//anion channel activity;GO:0005254//chloride channel activity;GO:0005488//binding;GO:0005515//protein binding;GO:0008509//anion transmembrane transporter activity;GO:0015075//ion transmembrane transporter activity;GO:0015103//inorganic anion tr…	GO:0001649//osteoblast differentiation;GO:0006811//ion transport;GO:0007165//signal transduction;GO:0007599//hemostasis;GO:0030168//platelet activation;GO:0030278//regulation of ossification;GO:0034109//homotypic cell-cell adhesion;GO:0034762//regulation of transmembrane transport;GO:0034765//regulation of ion transmembrane transport;GO:0042060//wound healing;GO:0043269//regulation of ion transpo…	Metabolism::Inorganic ion transport and metabolism::Glutathione S-transferase, N-terminal domain	NA	NA	WP3888//VEGFA-VEGFR2 signaling pathway	NA	Embryonic prefrontal cortex::Normal::Neural progenitor cell;Fetal gonad::Normal::Gonadal endothelial cell;Fetal gonad::Normal::Mitotic fetal germ cell;Fetal kidney::Normal::Monocyte;Fetal kidney::Normal::Natural killer T (NKT) cell	NA	NA	NA	NA
O00303	O00303	1120000	414918	550157	537176	478217	663553	596284	852469	627912	349161	1140000	1210000	963576	825570	1310000	1180000	731578	832296	863726	1150000	EIF3F	Eukaryotic translation initiation factor 3 subunit F	37569.1	11	Mitochondria	GO:0005575//cellular_component;GO:0005622//intracellular;GO:0005737//cytoplasm;GO:0005829//cytosol;GO:0005852//eukaryotic translation initiation factor 3 complex;GO:0016020//membrane;GO:0016282//eukaryotic 43S preinitiation complex;GO:0032991//protein-containing complex;GO:0033290//eukaryotic 48S preinitiation complex;GO:0070993//translation preinitiation complex;GO:0071541//eukaryotic translatio…	GO:0003674//molecular_function;GO:0003676//nucleic acid binding;GO:0003723//RNA binding;GO:0003743//translation initiation factor activity;GO:0003824//catalytic activity;GO:0004843//thiol-dependent ubiquitin-specific protease activity;GO:0005488//binding;GO:0005515//protein binding;GO:0008135//translation factor activity, RNA binding;GO:0008233//peptidase activity;GO:0008237//metallopeptidase act…	GO:0002183//cytoplasmic translational initiation;GO:0006508//proteolysis;GO:0006518//peptide metabolic process;GO:0009059//macromolecule biosynthetic process;GO:0010467//gene expression;GO:0019080//viral gene expression;GO:0019081//viral translation;GO:0019538//protein metabolic process;GO:0022607//cellular component assembly;GO:0022613//ribonucleoprotein complex biogenesis;GO:0034645//cellular m…	Information storage and processing::Translation, ribosomal structure and biogenesis::translation initiation factor activity	NA	Metabolism of proteins::R-HSA-156827//L13a-mediated translational silencing of Ceruloplasmin expression|Metabolism of proteins::R-HSA-72613//Eukaryotic Translation Initiation|Metabolism of proteins::R-HSA-72649//Translation initiation complex formation|Metabolism of proteins::R-HSA-72662//Activation of the mRNA upon binding of the cap-binding complex and eIFs, and subsequent binding to 43S|Metabo…	WP107//Translation factors;WP3888//VEGFA-VEGFR2 signaling pathway;WP5027//nsp1 from SARS-CoV-2 inhibits translation initiation in the host cell	NA	Fetal gonad::Normal::Mitotic fetal germ cell;Fetal kidney::Normal::Natural killer T (NKT) cell;Kidney::Normal::B cell	NA	NA	NA	NA
O00308	O00308	NA	NA	NA	NA	NA	NA	NA	NA	NA	NA	NA	4105.89	18495	2087.35	22685	27734	23530.3	NA	6434.78	NA	WWP2	NEDD4-like E3 ubiquitin-protein ligase WWP2	98924.6721000001	16	Mitochondria	GO:0000151//ubiquitin ligase complex;GO:0005575//cellular_component;GO:0005576//extracellular region;GO:0005615//extracellular space;GO:0005622//intracellular;GO:0005634//nucleus;GO:0005737//cytoplasm;GO:0005829//cytosol;GO:0016020//membrane;GO:0031982//vesicle;GO:0032991//protein-containing complex;GO:0043226//organelle;GO:0043227//membrane-bounded organelle;GO:0043229//intracellular organelle;G…	GO:0001085//RNA polymerase II transcription factor binding;GO:0003674//molecular_function;GO:0003824//catalytic activity;GO:0004842//ubiquitin-protein transferase activity;GO:0005488//binding;GO:0005515//protein binding;GO:0008134//transcription factor binding;GO:0016740//transferase activity;GO:0019787//ubiquitin-like protein transferase activity;GO:0061630//ubiquitin protein ligase activity;GO:…	GO:0006139//nucleobase-containing compound metabolic process;GO:0006508//proteolysis;GO:0006811//ion transport;GO:0006858//extracellular transport;GO:0007165//signal transduction;GO:0007166//cell surface receptor signaling pathway;GO:0007219//Notch signaling pathway;GO:0008593//regulation of Notch signaling pathway;GO:0009057//macromolecule catabolic process;GO:0009059//macromolecule biosynthetic…	Cellular processes and signaling::Posttranslational modification, protein turnover, chaperones::Domain Homologous to E6-AP Carboxyl Terminus with	2. Genetic Information Processing::2.3 Folding, sorting and degradation::hsa04120//Ubiquitin mediated proteolysis	Signal Transduction::R-HSA-1257604//PIP3 activates AKT signaling|Signal Transduction::R-HSA-157118//Signaling by NOTCH|Signal Transduction::R-HSA-6807070//PTEN Regulation|Signal Transduction::R-HSA-8948751//Regulation of PTEN stability and activity|Signal Transduction::R-HSA-9006925//Intracellular signaling by second messengers|Signal Transduction::R-HSA-9012852//Signaling by NOTCH3|Signal Transd…	NA	NA	NA	NA	NA	NA	NA
O00329	O00329	138401	168846	NA	75787.5	23018.6	139664	166848	130571	116695	173599	151074	133082	45805.7	NA	120309	100762	151595	NA	185086	58487.8	PIK3CD	Phosphatidylinositol 4,5-bisphosphate 3-kinase catalytic subunit delta isoform	119494	1	Cytoplasm	GO:0000323//lytic vacuole;GO:0005575//cellular_component;GO:0005622//intracellular;GO:0005737//cytoplasm;GO:0005764//lysosome;GO:0005773//vacuole;GO:0005829//cytosol;GO:0005886//plasma membrane;GO:0005942//phosphatidylinositol 3-kinase complex;GO:0016020//membrane;GO:0019898//extrinsic component of membrane;GO:0032991//protein-containing complex;GO:0042629//mast cell granule;GO:0043226//organelle…	GO:0000166//nucleotide binding;GO:0003674//molecular_function;GO:0003824//catalytic activity;GO:0005488//binding;GO:0005515//protein binding;GO:0005524//ATP binding;GO:0016301//kinase activity;GO:0016303//1-phosphatidylinositol-3-kinase activity;GO:0016307//phosphatidylinositol phosphate kinase activity;GO:0016740//transferase activity;GO:0016772//transferase activity, transferring phosphorus-con…	GO:0000902//cell morphogenesis;GO:0000904//cell morphogenesis involved in differentiation;GO:0001781//neutrophil apoptotic process;GO:0002253//activation of immune response;GO:0002274//myeloid leukocyte activation;GO:0002275//myeloid cell activation involved in immune response;GO:0002366//leukocyte activation involved in immune response;GO:0002429//immune response-activating cell surface receptor…	Cellular processes and signaling::Signal transduction mechanisms::PI3-kinase family, p85-binding domain	3. Environmental Information Processing::3.2 Signal transduction::hsa04630//JAK-STAT signaling pathway;6. Human Diseases::6.2 Cancer: specific types::hsa05224//Breast cancer;3. Environmental Information Processing::3.2 Signal transduction::hsa04668//TNF signaling pathway;3. Environmental Information Processing::3.2 Signal transduction::hsa04150//mTOR signaling pathway;5. Organismal Systems::5.4 D…	Signal Transduction::R-HSA-1257604//PIP3 activates AKT signaling|Immune System::R-HSA-1280215//Cytokine Signaling in Immune system|Immune System::R-HSA-1280218//Adaptive Immune System|Metabolism::R-HSA-1483255//PI Metabolism|Metabolism::R-HSA-1483257//Phospholipid metabolism|Metabolism::R-HSA-1660499//Synthesis of PIPs at the plasma membrane|Signal Transduction::R-HSA-199418//Negative regulation …	WP1403//AMP-activated protein kinase (AMPK) signaling;WP1449//Regulation of toll-like receptor signaling pathway;WP1544//MicroRNAs in cardiomyocyte hypertrophy;WP2059//Alzheimer's disease and miRNA effects;WP2261//Glioblastoma signaling pathways;WP2533//Glycerophospholipid biosynthetic pathway;WP2643//Nanoparticle-mediated activation of receptor signaling;WP286//IL-3 signaling pathway;WP306//Foca…	NA	Blood::Normal::Plasmacytoid dendritic cell;Fetal kidney::Normal::Natural killer T (NKT) cell	NA	NA	NA	NA
O00330	O00330	239233	419856	425088	403762	443281	343276	454069	330528	453360	294155	244615	313094	238154	105460	394682	154425	542358	596344	368307	367620	PDHX	Pyruvate dehydrogenase protein X component, mitochondrial	54129.5818000001	11	Mitochondria	GO:0005575//cellular_component;GO:0005622//intracellular;GO:0005737//cytoplasm;GO:0005739//mitochondrion;GO:0005759//mitochondrial matrix;GO:0031974//membrane-enclosed lumen;GO:0032991//protein-containing complex;GO:0043226//organelle;GO:0043227//membrane-bounded organelle;GO:0043229//intracellular organelle;GO:0043231//intracellular membrane-bounded organelle;GO:0043233//organelle lumen;GO:00452…	GO:0003674//molecular_function;GO:0003824//catalytic activity;GO:0004738//pyruvate dehydrogenase activity;GO:0005488//binding;GO:0005515//protein binding;GO:0016491//oxidoreductase activity;GO:0016620//oxidoreductase activity, acting on the aldehyde or oxo group of donors, NAD or NADP as acceptor;GO:0016740//transferase activity;GO:0016746//transferase activity, transferring acyl groups;GO:001690…	GO:0006139//nucleobase-containing compound metabolic process;GO:0006637//acyl-CoA metabolic process;GO:0006753//nucleoside phosphate metabolic process;GO:0006796//phosphate-containing compound metabolic process;GO:0018130//heterocycle biosynthetic process;GO:0019438//aromatic compound biosynthetic process;GO:0019637//organophosphate metabolic process;GO:0019693//ribose phosphate metabolic process…	Metabolism::Energy production and conversion::e3 binding domain	1. Metabolism::1.0 Global and overview maps::hsa01100//Metabolic pathways	Metabolism::R-HSA-1428517//The citric acid (TCA) cycle and respiratory electron transport|Metabolism::R-HSA-204174//Regulation of pyruvate dehydrogenase (PDH) complex|Metabolism::R-HSA-389661//Glyoxylate metabolism and glycine degradation|Signal Transduction::R-HSA-5362517//Signaling by Retinoic Acid|Metabolism::R-HSA-70268//Pyruvate metabolism|Metabolism::R-HSA-71291//Metabolism of amino acids a…	WP3925//Amino acid metabolism	NA	Fetal gonad::Normal::Leydig cell;Fetal kidney::Normal::Natural killer T (NKT) cell	NA	NA	NA	NA
O00338	O00338	275055	NA	NA	NA	NA	NA	NA	NA	NA	NA	405977	947619	635344	867688	721409	88318.5	NA	NA	NA	787552	SULT1C2	Sulfotransferase 1C2	34884.4	2	Cytoplasm	GO:0005575//cellular_component;GO:0005622//intracellular;GO:0005737//cytoplasm;GO:0005829//cytosol;GO:0110165//cellular anatomical entity	GO:0003674//molecular_function;GO:0003824//catalytic activity;GO:0005488//binding;GO:0005515//protein binding;GO:0008146//sulfotransferase activity;GO:0016740//transferase activity;GO:0016782//transferase activity, transferring sulfur-containing groups	GO:0006139//nucleobase-containing compound metabolic process;GO:0006753//nucleoside phosphate metabolic process;GO:0006796//phosphate-containing compound metabolic process;GO:0009308//amine metabolic process;GO:0019637//organophosphate metabolic process;GO:0019693//ribose phosphate metabolic process;GO:0043436//oxoacid metabolic process;GO:0050427//3'-phosphoadenosine 5'-phosphosulfate metabolic …	Metabolism::Coenzyme transport and metabolism::Sulfotransferase domain	NA	Metabolism::R-HSA-156580//Phase II - Conjugation of compounds|Metabolism::R-HSA-156584//Cytosolic sulfonation of small molecules|Metabolism::R-HSA-211859//Biological oxidations	WP2877//Vitamin D receptor pathway;WP692//Sulfation biotransformation reaction;WP702//Metapathway biotransformation Phase I and II	NA	Lung::Normal::Ionocyte cell	NA	NA	NA	NA
O00339	O00339	74784.6	11181.9	NA	59546.3	50851.1	106119	NA	59438.6	52780.5	NA	76463.3	NA	187159	147323	85163.4	220882	NA	NA	104670	NA	MATN2	Matrilin-2	106851	8	Extracellular	GO:0005575//cellular_component;GO:0005576//extracellular region;GO:0005604//basement membrane;GO:0031012//extracellular matrix;GO:0062023//collagen-containing extracellular matrix;GO:0110165//cellular anatomical entity	GO:0003674//molecular_function;GO:0005198//structural molecule activity;GO:0005201//extracellular matrix structural constituent;GO:0005488//binding;GO:0005509//calcium ion binding;GO:0005515//protein binding;GO:0043167//ion binding;GO:0043169//cation binding;GO:0046872//metal ion binding	GO:0000902//cell morphogenesis;GO:0000904//cell morphogenesis involved in differentiation;GO:0001764//neuron migration;GO:0006935//chemotaxis;GO:0007399//nervous system development;GO:0007411//axon guidance;GO:0008347//glial cell migration;GO:0016477//cell migration;GO:0022008//neurogenesis;GO:0030030//cell projection organization;GO:0030182//neuron differentiation;GO:0031102//neuron projection r…	Cellular processes and signaling::Signal transduction mechanisms::Trimeric coiled-coil oligomerisation domain of matrilin	NA	NA	NA	NA	Fetal gonad::Normal::Leydig cell;Fetal gonad::Normal::Leydig precursor cell;Fetal kidney::Normal::Natural killer T (NKT) cell;Large intestine::Normal::DCLK1+ progenitor cell	NA	NA	NA	NA
O00391	O00391	92532.1	24267.9	NA	46416.1	NA	NA	45229.9	26164	48556.6	NA	131113	47461.5	77690.1	405309	37872.9	87274.7	60506.7	NA	99658	NA	QSOX1	Sulfhydryl oxidase 1	82588.6	1	Golgi apparatus	GO:0000139//Golgi membrane;GO:0005575//cellular_component;GO:0005576//extracellular region;GO:0005615//extracellular space;GO:0005622//intracellular;GO:0005737//cytoplasm;GO:0005783//endoplasmic reticulum;GO:0005788//endoplasmic reticulum lumen;GO:0005794//Golgi apparatus;GO:0012505//endomembrane system;GO:0016020//membrane;GO:0016021//integral component of membrane;GO:0030141//secretory granule;…	GO:0000166//nucleotide binding;GO:0003674//molecular_function;GO:0003756//protein disulfide isomerase activity;GO:0003824//catalytic activity;GO:0005488//binding;GO:0016491//oxidoreductase activity;GO:0016667//oxidoreductase activity, acting on a sulfur group of donors;GO:0016670//oxidoreductase activity, acting on a sulfur group of donors, oxygen as acceptor;GO:0016853//isomerase activity;GO:001…	GO:0002274//myeloid leukocyte activation;GO:0002275//myeloid cell activation involved in immune response;GO:0002366//leukocyte activation involved in immune response;GO:0002444//myeloid leukocyte mediated immunity;GO:0002576//platelet degranulation;GO:0006887//exocytosis;GO:0006914//autophagy;GO:0009892//negative regulation of metabolic process;GO:0009894//regulation of catabolic process;GO:00098…	Cellular processes and signaling::Cell cycle control, cell division, chromosome partitioning::thiol oxidase activity	NA	Hemostasis::R-HSA-114608//Platelet degranulation |Immune System::R-HSA-168249//Innate Immune System|Metabolism of proteins::R-HSA-381426//Regulation of Insulin-like Growth Factor (IGF) transport and uptake by Insulin-like Growth Factor Binding Proteins (IGFBPs)|Metabolism of proteins::R-HSA-597592//Post-translational protein modification|Immune System::R-HSA-6798695//Neutrophil degranulation|Hemo…	NA	NA	Fetal kidney::Normal::Monocyte;Fetal kidney::Normal::Natural killer T (NKT) cell;Lung::Normal::Ionocyte cell	NA	NA	NA	NA
O00399	O00399	355884	69565.3	201153	220471	269465	229414	192738	267510	167668	246512	213553	235274	128932	313286	221803	213845	163589	198588	234065	177959	DCTN6	Dynactin subunit 6	20749.8	8	Cytoplasm	GO:0000775//chromosome, centromeric region;GO:0000776//kinetochore;GO:0000777//condensed chromosome kinetochore;GO:0000779//condensed chromosome, centromeric region;GO:0000793//condensed chromosome;GO:0005575//cellular_component;GO:0005622//intracellular;GO:0005694//chromosome;GO:0005737//cytoplasm;GO:0005813//centrosome;GO:0005815//microtubule organizing center;GO:0005829//cytosol;GO:0005856//cy…	GO:0003674//molecular_function;GO:0005488//binding;GO:0044877//protein-containing complex binding;GO:0070840//dynein complex binding	GO:0002478//antigen processing and presentation of exogenous peptide antigen;GO:0002495//antigen processing and presentation of peptide antigen via MHC class II;GO:0006888//endoplasmic reticulum to Golgi vesicle-mediated transport;GO:0006996//organelle organization;GO:0007051//spindle organization;GO:0007052//mitotic spindle organization;GO:0016192//vesicle-mediated transport;GO:0046907//intracel…	Cellular processes and signaling::Intracellular trafficking, secretion, and vesicular transport::dynactin	6. Human Diseases::6.4 Infectious disease: bacterial::hsa05132//Salmonella infection;6. Human Diseases::6.7 Neurodegenerative disease::hsa05016//Huntington disease;5. Organismal Systems::5.5 Excretory system::hsa04962//Vasopressin-regulated water reabsorption;6. Human Diseases::6.7 Neurodegenerative disease::hsa05014//Amyotrophic lateral sclerosis;6. Human Diseases::6.7 Neurodegenerative disease:…	Immune System::R-HSA-1280218//Adaptive Immune System|Metabolism of proteins::R-HSA-199977//ER to Golgi Anterograde Transport|Vesicle-mediated transport::R-HSA-199977//ER to Golgi Anterograde Transport|Vesicle-mediated transport::R-HSA-199991//Membrane Trafficking|Immune System::R-HSA-2132295//MHC class II antigen presentation|Cellular responses to stimuli::R-HSA-2262752//Cellular responses to str…	WP5085//Vasopressin-regulated water reabsorption	NA	Fetal gonad::Normal::Mitotic arrest phase fetal germ cell;Fetal kidney::Normal::Natural killer T (NKT) cell	NA	NA	NA	NA
O00400	O00400	135709	187051	154640	72755.3	66540.4	171384	99826.6	103983	119241	78443.4	147833	203683	257961	207661	262964	231589	115215	90713.1	238323	179719	SLC33A1	Acetyl-coenzyme A transporter 1	60916.9446000002	3	Plasma membrane	GO:0000139//Golgi membrane;GO:0005575//cellular_component;GO:0005622//intracellular;GO:0005737//cytoplasm;GO:0005789//endoplasmic reticulum membrane;GO:0005794//Golgi apparatus;GO:0005886//plasma membrane;GO:0005887//integral component of plasma membrane;GO:0012505//endomembrane system;GO:0016020//membrane;GO:0016021//integral component of membrane;GO:0031090//organelle membrane;GO:0031224//intri…	GO:0000295//adenine nucleotide transmembrane transporter activity;GO:0003674//molecular_function;GO:0005215//transporter activity;GO:0005346//purine ribonucleotide transmembrane transporter activity;GO:0008324//cation transmembrane transporter activity;GO:0008509//anion transmembrane transporter activity;GO:0008514//organic anion transmembrane transporter activity;GO:0008521//acetyl-CoA transmemb…	GO:0006811//ion transport;GO:0007165//signal transduction;GO:0007166//cell surface receptor signaling pathway;GO:0007167//enzyme linked receptor protein signaling pathway;GO:0055085//transmembrane transport;GO:0060395//SMAD protein signal transduction;GO:0070848//response to growth factor;GO:0071310//cellular response to organic substance;GO:0071702//organic substance transport;GO:0071705//nitrog…	Metabolism::Inorganic ion transport and metabolism::Solute carrier family 33 (acetyl-CoA transporter), member 1	1. Metabolism::1.7 Glycan biosynthesis and metabolism::hsa00604//Glycosphingolipid biosynthesis - ganglio series;1. Metabolism::1.0 Global and overview maps::hsa01100//Metabolic pathways	Transport of small molecules::R-HSA-425397//Transport of vitamins, nucleosides, and related molecules|Transport of small molecules::R-HSA-425407//SLC-mediated transmembrane transport|Disease::R-HSA-5619061//Defective SLC33A1 causes spastic paraplegia 42 (SPG42)|Disease::R-HSA-5619102//SLC transporter disorders|Disease::R-HSA-5619115//Disorders of transmembrane transporters	WP1423//Ganglio sphingolipid metabolism	NA	Blood::Normal::Plasmacytoid dendritic cell	NA	NA	NA	NA
O00401	O00401	89554.9	173048	155464	120365	132644	148555	144380	191592	103385	69180.7	134406	224393	170015	148232	122120	159409	263877	198798	177645	119373	WASL	Neural Wiskott-Aldrich syndrome protein	54834.3002000001	7	Mitochondria	GO:0005575//cellular_component;GO:0005576//extracellular region;GO:0005615//extracellular space;GO:0005622//intracellular;GO:0005634//nucleus;GO:0005737//cytoplasm;GO:0005829//cytosol;GO:0005856//cytoskeleton;GO:0005884//actin filament;GO:0005886//plasma membrane;GO:0005938//cell cortex;GO:0012506//vesicle membrane;GO:0015629//actin cytoskeleton;GO:0016020//membrane;GO:0030027//lamellipodium;GO:0…	GO:0003674//molecular_function;GO:0003779//actin binding;GO:0005488//binding;GO:0005515//protein binding;GO:0008092//cytoskeletal protein binding;GO:0030234//enzyme regulator activity;GO:0030695//GTPase regulator activity;GO:0060589//nucleoside-triphosphatase regulator activity;GO:0098772//molecular function regulator	GO:0000902//cell morphogenesis;GO:0000904//cell morphogenesis involved in differentiation;GO:0002253//activation of immune response;GO:0002429//immune response-activating cell surface receptor signaling pathway;GO:0002433//immune response-regulating cell surface receptor signaling pathway involved in phagocytosis;GO:0002683//negative regulation of immune system process;GO:0002684//positive regula…	Cellular processes and signaling::Signal transduction mechanisms::Neural Wiskott-Aldrich syndrome protein	6. Human Diseases::6.4 Infectious disease: bacterial::hsa05130//Pathogenic Escherichia coli infection;6. Human Diseases::6.4 Infectious disease: bacterial::hsa05132//Salmonella infection;4. Cellular Processes::4.1 Transport and catabolism::hsa04144//Endocytosis;6. Human Diseases::6.4 Infectious disease: bacterial::hsa05131//Shigellosis;6. Human Diseases::6.4 Infectious disease: bacterial::hsa0513…	Immune System::R-HSA-168249//Innate Immune System|Signal Transduction::R-HSA-194315//Signaling by Rho GTPases|Signal Transduction::R-HSA-195258//RHO GTPase Effectors|Vesicle-mediated transport::R-HSA-199991//Membrane Trafficking|Metabolism::R-HSA-202131//Metabolism of nitric oxide: NOS3 activation and regulation|Immune System::R-HSA-2029480//Fcgamma receptor (FCGR) dependent phagocytosis|Immune S…	WP2272//Pathogenic Escherichia coli infection;WP2526//PDGF pathway;WP3850//Factors and pathways affecting insulin-like growth factor (IGF1)-Akt signaling;WP3929//Chemokine signaling pathway;WP524//G13 signaling pathway	NA	NA	NA	NA	NA	NA
O00410	O00410	658757	397587	277500	318690	418016	513532	388680	368412	467752	407330	594878	709684	333575	330813	693956	1100000	623250	342651	494189	357762	IPO5	Importin-5	123646	13	Cytoplasm	GO:0005575//cellular_component;GO:0005622//intracellular;GO:0005634//nucleus;GO:0005635//nuclear envelope;GO:0005643//nuclear pore;GO:0005730//nucleolus;GO:0005737//cytoplasm;GO:0012505//endomembrane system;GO:0016020//membrane;GO:0031967//organelle envelope;GO:0031974//membrane-enclosed lumen;GO:0031975//envelope;GO:0031981//nuclear lumen;GO:0032991//protein-containing complex;GO:0043226//organe…	GO:0003674//molecular_function;GO:0003676//nucleic acid binding;GO:0003723//RNA binding;GO:0004857//enzyme inhibitor activity;GO:0005048//signal sequence binding;GO:0005095//GTPase inhibitor activity;GO:0005215//transporter activity;GO:0005488//binding;GO:0005515//protein binding;GO:0008139//nuclear localization sequence binding;GO:0008536//Ran GTPase binding;GO:0017016//Ras GTPase binding;GO:001…	GO:0006796//phosphate-containing compound metabolic process;GO:0006886//intracellular protein transport;GO:0009892//negative regulation of metabolic process;GO:0010243//response to organonitrogen compound;GO:0010563//negative regulation of phosphorus metabolic process;GO:0010605//negative regulation of macromolecule metabolic process;GO:0015031//protein transport;GO:0019538//protein metabolic pro…	Cellular processes and signaling::Intracellular trafficking, secretion, and vesicular transport::Vacuolar 14 Fab1-binding region	2. Genetic Information Processing::2.2 Translation::hsa03013//Nucleocytoplasmic transport	Disease::R-HSA-168255//Influenza Infection|Disease::R-HSA-168273//Influenza Viral RNA Transcription and Replication|Disease::R-HSA-192905//vRNP Assembly|Disease::R-HSA-5663205//Infectious disease	NA	NA	Embryo::Normal::Morula cell (Blastomere);Fetal kidney::Normal::Natural killer T (NKT) cell	NA	NA	NA	NA
O00411	O00411	61589	NA	24080.7	NA	NA	NA	NA	NA	NA	34727.2	31460.9	24114	12850.4	16008.2	22901	20890.9	32057.9	NA	NA	98614.5	POLRMT	DNA-directed RNA polymerase, mitochondrial	138638	19	Nucleus	GO:0000428//DNA-directed RNA polymerase complex;GO:0005575//cellular_component;GO:0005622//intracellular;GO:0005737//cytoplasm;GO:0005739//mitochondrion;GO:0005759//mitochondrial matrix;GO:0009295//nucleoid;GO:0030880//RNA polymerase complex;GO:0031974//membrane-enclosed lumen;GO:0032991//protein-containing complex;GO:0034245//mitochondrial DNA-directed RNA polymerase complex;GO:0042645//mitochon…	GO:0000976//transcription regulatory region sequence-specific DNA binding;GO:0001018//mitochondrial promoter sequence-specific DNA binding;GO:0001067//regulatory region nucleic acid binding;GO:0003674//molecular_function;GO:0003676//nucleic acid binding;GO:0003677//DNA binding;GO:0003690//double-stranded DNA binding;GO:0003723//RNA binding;GO:0003824//catalytic activity;GO:0003899//DNA-directed 5…	GO:0006139//nucleobase-containing compound metabolic process;GO:0006996//organelle organization;GO:0009059//macromolecule biosynthetic process;GO:0010467//gene expression;GO:0018130//heterocycle biosynthetic process;GO:0019438//aromatic compound biosynthetic process;GO:0034645//cellular macromolecule biosynthetic process;GO:0034654//nucleobase-containing compound biosynthetic process;GO:0044260//…	Information storage and processing::Transcription::DNA-directed RNA polymerase N-terminal	NA	Organelle biogenesis and maintenance::R-HSA-1592230//Mitochondrial biogenesis|Gene expression (Transcription)::R-HSA-163282//Mitochondrial transcription initiation|Organelle biogenesis and maintenance::R-HSA-2151201//Transcriptional activation of mitochondrial biogenesis|Gene expression (Transcription)::R-HSA-75944//Transcription from mitochondrial promoters	WP391//Mitochondrial gene expression	NA	NA	NA	NA	NA	NA
O00418	O00418	35681.4	NA	14988.7	42095.3	NA	63779	36156.2	42363	46758.9	NA	9282.92	14435.2	39939.7	19501.6	70890.9	26721.3	9575.28	32577.7	62518.4	24428.1	EEF2K	Eukaryotic elongation factor 2 kinase	82154.6894000001	16	Cytoplasm	GO:0005575//cellular_component;GO:0005622//intracellular;GO:0005737//cytoplasm;GO:0005829//cytosol;GO:0014069//postsynaptic density;GO:0030054//cell junction;GO:0030425//dendrite;GO:0032279//asymmetric synapse;GO:0036477//somatodendritic compartment;GO:0042995//cell projection;GO:0043005//neuron projection;GO:0043197//dendritic spine;GO:0043226//organelle;GO:0044309//neuron spine;GO:0045202//syna…	GO:0000166//nucleotide binding;GO:0003674//molecular_function;GO:0003676//nucleic acid binding;GO:0003723//RNA binding;GO:0003824//catalytic activity;GO:0004672//protein kinase activity;GO:0004674//protein serine/threonine kinase activity;GO:0004683//calmodulin-dependent protein kinase activity;GO:0004686//elongation factor-2 kinase activity;GO:0005488//binding;GO:0005509//calcium ion binding;GO:…	GO:0000902//cell morphogenesis;GO:0000904//cell morphogenesis involved in differentiation;GO:0006518//peptide metabolic process;GO:0006796//phosphate-containing compound metabolic process;GO:0006915//apoptotic process;GO:0007399//nervous system development;GO:0009059//macromolecule biosynthetic process;GO:0009725//response to hormone;GO:0010038//response to metal ion;GO:0010243//response to organ…	Metabolism::Coenzyme transport and metabolism::eukaryotic elongation	3. Environmental Information Processing::3.2 Signal transduction::hsa04152//AMPK signaling pathway;5. Organismal Systems::5.2 Endocrine system::hsa04921//Oxytocin signaling pathway	Signal Transduction::R-HSA-165159//MTOR signalling|Signal Transduction::R-HSA-166208//mTORC1-mediated signalling	WP107//Translation factors;WP1403//AMP-activated protein kinase (AMPK) signaling;WP3676//BDNF-TrkB signaling	NA	Fetal gonad::Normal::Oogenesis phase fetal germ cell;Lung::Normal::Ciliated cell	NA	Atypical	Alpha	NA
O00422	O00422	733108	447488	388769	321784	319187	485979	387514	462869	428777	323610	858426	793284	875922	797527	697622	803044	647689	595794	895841	559436	SAP18	Histone deacetylase complex subunit SAP18	17563.3	13	Nucleus	GO:0000118//histone deacetylase complex;GO:0005575//cellular_component;GO:0005622//intracellular;GO:0005634//nucleus;GO:0005654//nucleoplasm;GO:0005737//cytoplasm;GO:0005829//cytosol;GO:0016604//nuclear body;GO:0016607//nuclear speck;GO:0031974//membrane-enclosed lumen;GO:0031981//nuclear lumen;GO:0032991//protein-containing complex;GO:0035145//exon-exon junction complex;GO:0043226//organelle;GO:…	GO:0003674//molecular_function;GO:0003676//nucleic acid binding;GO:0003712//transcription coregulator activity;GO:0003714//transcription corepressor activity;GO:0003723//RNA binding;GO:0005488//binding;GO:0005515//protein binding;GO:0097159//organic cyclic compound binding;GO:0098772//molecular function regulator;GO:0140110//transcription regulator activity;GO:1901363//heterocyclic compound bindi…	GO:0006139//nucleobase-containing compound metabolic process;GO:0006915//apoptotic process;GO:0009059//macromolecule biosynthetic process;GO:0009889//regulation of biosynthetic process;GO:0009890//negative regulation of biosynthetic process;GO:0009892//negative regulation of metabolic process;GO:0010467//gene expression;GO:0010468//regulation of gene expression;GO:0010556//regulation of macromole…	Information storage and processing::Transcription::Histone deacetylase complex subunit SAP18	2. Genetic Information Processing::2.2 Translation::hsa03013//Nucleocytoplasmic transport;2. Genetic Information Processing::2.2 Translation::hsa03015//mRNA surveillance pathway	Gene expression (Transcription)::R-HSA-212165//Epigenetic regulation of gene expression|Chromatin organization::R-HSA-3214815//HDACs deacetylate histones|Chromatin organization::R-HSA-3247509//Chromatin modifying enzymes|Gene expression (Transcription)::R-HSA-427413//NoRC negatively regulates rRNA expression|Gene expression (Transcription)::R-HSA-5250941//Negative epigenetic regulation of rRNA ex…	WP47//Hedgehog signaling pathway Netpath	NA	Fetal kidney::Normal::Natural killer T (NKT) cell	Chromatin Remodeling Factors	NA	NA	NA
O00423	O00423	NA	17966.6	27582.4	13274.3	57418.9	73477.9	17161.8	15770.1	20131.7	56603.5	NA	NA	19704.2	NA	NA	33815.1	28726.1	NA	35364.8	NA	EML1	Echinoderm microtubule-associated protein-like 1	89872.7457999999	14	Nucleus	GO:0000922//spindle pole;GO:0005575//cellular_component;GO:0005622//intracellular;GO:0005737//cytoplasm;GO:0005819//spindle;GO:0005829//cytosol;GO:0005856//cytoskeleton;GO:0005874//microtubule;GO:0005875//microtubule associated complex;GO:0015630//microtubule cytoskeleton;GO:0032991//protein-containing complex;GO:0043226//organelle;GO:0043228//non-membrane-bounded organelle;GO:0043229//intracellu…	GO:0003674//molecular_function;GO:0005488//binding;GO:0005509//calcium ion binding;GO:0005515//protein binding;GO:0008017//microtubule binding;GO:0008092//cytoskeletal protein binding;GO:0015631//tubulin binding;GO:0043167//ion binding;GO:0043169//cation binding;GO:0046872//metal ion binding	GO:0002244//hematopoietic progenitor cell differentiation;GO:0002520//immune system development;GO:0006996//organelle organization;GO:0007051//spindle organization;GO:0007052//mitotic spindle organization;GO:0007399//nervous system development;GO:0007405//neuroblast proliferation;GO:0007417//central nervous system development;GO:0007420//brain development;GO:0022008//neurogenesis;GO:0030097//hemo…	Cellular processes and signaling::Cytoskeleton::HELP motif	NA	NA	NA	NA	NA	NA	NA	NA	NA
O00425	O00425	183312	103754	NA	NA	NA	53334	NA	NA	NA	NA	168104	916255	602564	416807	41505	1500000	NA	NA	357522	6755.56	IGF2BP3	Insulin-like growth factor 2 mRNA-binding protein 3	63713.4261000001	7	Cytoplasm	GO:0005575//cellular_component;GO:0005622//intracellular;GO:0005634//nucleus;GO:0005737//cytoplasm;GO:0005829//cytosol;GO:0043226//organelle;GO:0043227//membrane-bounded organelle;GO:0043229//intracellular organelle;GO:0043231//intracellular membrane-bounded organelle;GO:0110165//cellular anatomical entity	GO:0003674//molecular_function;GO:0003676//nucleic acid binding;GO:0003723//RNA binding;GO:0003729//mRNA binding;GO:0003730//mRNA 3'-UTR binding;GO:0005488//binding;GO:0005515//protein binding;GO:0045182//translation regulator activity;GO:0048027//mRNA 5'-UTR binding;GO:0097159//organic cyclic compound binding;GO:1901363//heterocyclic compound binding	GO:0001817//regulation of cytokine production;GO:0006139//nucleobase-containing compound metabolic process;GO:0006518//peptide metabolic process;GO:0007399//nervous system development;GO:0009057//macromolecule catabolic process;GO:0009059//macromolecule biosynthetic process;GO:0009889//regulation of biosynthetic process;GO:0009890//negative regulation of biosynthetic process;GO:0009892//negative …	Information storage and processing::RNA processing and modification::KH domain	NA	Metabolism of RNA::R-HSA-428359//Insulin-like Growth Factor-2 mRNA Binding Proteins (IGF2BPs/IMPs/VICKZs) bind RNA	NA	NA	Fetal gonad::Normal::Oogenesis phase fetal germ cell	NA	NA	NA	NA
O00429	O00429	822598	424428	311234	392798	369330	538141	516587	468294	556659	408457	781267	876125	435862	524651	415965	867827	552356	510441	670340	367853	DNM1L	Dynamin-1-like protein	81887.8516000001	12	Cytoplasm	GO:0000139//Golgi membrane;GO:0005575//cellular_component;GO:0005622//intracellular;GO:0005737//cytoplasm;GO:0005739//mitochondrion;GO:0005740//mitochondrial envelope;GO:0005741//mitochondrial outer membrane;GO:0005777//peroxisome;GO:0005783//endoplasmic reticulum;GO:0005789//endoplasmic reticulum membrane;GO:0005794//Golgi apparatus;GO:0005829//cytosol;GO:0005856//cytoskeleton;GO:0005874//microt…	GO:0000166//nucleotide binding;GO:0001882//nucleoside binding;GO:0001883//purine nucleoside binding;GO:0003674//molecular_function;GO:0003824//catalytic activity;GO:0003924//GTPase activity;GO:0005096//GTPase activator activity;GO:0005488//binding;GO:0005515//protein binding;GO:0005525//GTP binding;GO:0008017//microtubule binding;GO:0008047//enzyme activator activity;GO:0008092//cytoskeletal prot…	GO:0000422//autophagy of mitochondrion;GO:0000902//cell morphogenesis;GO:0000904//cell morphogenesis involved in differentiation;GO:0001836//release of cytochrome c from mitochondria;GO:0001956//positive regulation of neurotransmitter secretion;GO:0002684//positive regulation of immune system process;GO:0002685//regulation of leukocyte migration;GO:0002687//positive regulation of leukocyte migrat…	Cellular processes and signaling::Intracellular trafficking, secretion, and vesicular transport::Belongs to the TRAFAC class dynamin-like GTPase superfamily. Dynamin Fzo YdjA family	5. Organismal Systems::5.1 Immune system::hsa04621//NOD-like receptor signaling pathway;3. Environmental Information Processing::3.2 Signal transduction::hsa04668//TNF signaling pathway;4. Cellular Processes::4.2 Cell growth and death::hsa04217//Necroptosis	Programmed Cell Death::R-HSA-109581//Apoptosis|Programmed Cell Death::R-HSA-75153//Apoptotic execution phase	WP2267//Synaptic vesicle pathway;WP4874//CAMKK2 pathway	NA	Fetal gonad::Normal::Retinoid acid signaling-responsive fetal germ cell	NA	NA	NA	NA
O00442	O00442	968802	1130000	653717	696781	1020000	1140000	851142	937939	837270	1260000	1230000	1320000	788555	858149	1590000	1440000	1160000	935855	974355	516761	RTCA	RNA 3'-terminal phosphate cyclase	39342.1	1	Endoplasmic reticulum	GO:0005575//cellular_component;GO:0005622//intracellular;GO:0005634//nucleus;GO:0005654//nucleoplasm;GO:0031974//membrane-enclosed lumen;GO:0031981//nuclear lumen;GO:0043226//organelle;GO:0043227//membrane-bounded organelle;GO:0043229//intracellular organelle;GO:0043231//intracellular membrane-bounded organelle;GO:0043233//organelle lumen;GO:0070013//intracellular organelle lumen;GO:0110165//cell…	GO:0000166//nucleotide binding;GO:0003674//molecular_function;GO:0003676//nucleic acid binding;GO:0003723//RNA binding;GO:0003824//catalytic activity;GO:0003963//RNA-3'-phosphate cyclase activity;GO:0005488//binding;GO:0005524//ATP binding;GO:0009975//cyclase activity;GO:0016874//ligase activity;GO:0016886//ligase activity, forming phosphoric ester bonds;GO:0017076//purine nucleotide binding;GO:0…	GO:0006139//nucleobase-containing compound metabolic process;GO:0010467//gene expression;GO:0090304//nucleic acid metabolic process	Information storage and processing::RNA processing and modification::RNA-3'-phosphate cyclase activity	NA	NA	NA	NA	Fetal gonad::Normal::Meiotic prophase fetal germ cell	NA	NA	NA	NA
O00443	O00443	27085.6	62156.2	114364	22959.8	81832.7	67677.5	42049.3	NA	35767.9	NA	11444.6	33285.6	25818.8	29229	51802.5	67237.2	68308.3	180688	53905.4	40398	PIK3C2A	Phosphatidylinositol 4-phosphate 3-kinase C2 domain-containing subunit alpha	190704.045000001	11	Cytoplasm	GO:0005575//cellular_component;GO:0005576//extracellular region;GO:0005615//extracellular space;GO:0005622//intracellular;GO:0005634//nucleus;GO:0005654//nucleoplasm;GO:0005737//cytoplasm;GO:0005794//Golgi apparatus;GO:0005829//cytosol;GO:0005886//plasma membrane;GO:0005942//phosphatidylinositol 3-kinase complex;GO:0012505//endomembrane system;GO:0016020//membrane;GO:0019898//extrinsic component …	GO:0000166//nucleotide binding;GO:0003674//molecular_function;GO:0003824//catalytic activity;GO:0005488//binding;GO:0005524//ATP binding;GO:0005543//phospholipid binding;GO:0008289//lipid binding;GO:0016301//kinase activity;GO:0016303//1-phosphatidylinositol-3-kinase activity;GO:0016307//phosphatidylinositol phosphate kinase activity;GO:0016740//transferase activity;GO:0016772//transferase activi…	GO:0001525//angiogenesis;GO:0001667//ameboidal-type cell migration;GO:0001944//vasculature development;GO:0002040//sprouting angiogenesis;GO:0003018//vascular process in circulatory system;GO:0006644//phospholipid metabolic process;GO:0006796//phosphate-containing compound metabolic process;GO:0006887//exocytosis;GO:0006914//autophagy;GO:0006936//muscle contraction;GO:0007165//signal transduction…	Metabolism::Coenzyme transport and metabolism::1-phosphatidylinositol-4-phosphate 3-kinase activity	3. Environmental Information Processing::3.2 Signal transduction::hsa04070//Phosphatidylinositol signaling system;1. Metabolism::1.1 Carbohydrate metabolism::hsa00562//Inositol phosphate metabolism;6. Human Diseases::6.4 Infectious disease: bacterial::hsa05132//Salmonella infection;1. Metabolism::1.0 Global and overview maps::hsa01100//Metabolic pathways	Metabolism::R-HSA-1483255//PI Metabolism|Metabolism::R-HSA-1483257//Phospholipid metabolism|Metabolism::R-HSA-1660499//Synthesis of PIPs at the plasma membrane|Metabolism::R-HSA-1660514//Synthesis of PIPs at the Golgi membrane|Metabolism::R-HSA-1660516//Synthesis of PIPs at the early endosome membrane|Metabolism::R-HSA-1660517//Synthesis of PIPs at the late endosome membrane|Vesicle-mediated tran…	WP2261//Glioblastoma signaling pathways;WP3915//Angiopoietin-like protein 8 regulatory pathway;WP3932//Focal adhesion: PI3K-Akt-mTOR-signaling pathway;WP3937//Microglia pathogen phagocytosis pathway;WP4787//Osteoblast differentiation and related diseases;WP481//Insulin signaling;WP4971//Phosphoinositides metabolism;WP51//Regulation of actin cytoskeleton;WP710//DNA damage response (only ATM depend…	NA	Fetal gonad::Normal::Meiotic prophase fetal germ cell;Liver::Normal::Endothelial cell;Lung::Normal::SLC16A7+ cell	NA	NA	NA	NA
O00461	O00461	987423	767542	742809	963700	633645	1180000	868424	933719	985477	777906	1010000	1410000	828817	1950000	1790000	1850000	1950000	679951	985132	1090000	GOLIM4	Golgi integral membrane protein 4	81890.3601000002	3	Extracellular	GO:0000139//Golgi membrane;GO:0005575//cellular_component;GO:0005622//intracellular;GO:0005737//cytoplasm;GO:0005768//endosome;GO:0005794//Golgi apparatus;GO:0005795//Golgi stack;GO:0005796//Golgi lumen;GO:0005801//cis-Golgi network;GO:0010008//endosome membrane;GO:0012505//endomembrane system;GO:0016020//membrane;GO:0016021//integral component of membrane;GO:0030133//transport vesicle;GO:0030139…	NA	NA	Cellular processes and signaling::Intracellular trafficking, secretion, and vesicular transport::Golgi integral membrane protein 4	NA	Vesicle-mediated transport::R-HSA-199991//Membrane Trafficking|Vesicle-mediated transport::R-HSA-6811438//Intra-Golgi traffic|Vesicle-mediated transport::R-HSA-6811442//Intra-Golgi and retrograde Golgi-to-ER traffic	NA	NA	Fetal gonad::Normal::Leydig precursor cell;Fetal gonad::Normal::Mitotic arrest phase fetal germ cell;Fetal gonad::Normal::Oogenesis phase fetal germ cell;Liver::Hepatocellular Cancer::Exhausted CD8+ T cell	NA	NA	NA	NA
O00462	O00462	47848.8	79984.3	51873.3	43177.2	63870.3	81815.2	76239.5	133488	77795	43365.7	23608.1	59546.4	24170.4	96469.8	68528.3	20754.9	141172	47895.1	67699.4	71950.8	MANBA	Beta-mannosidase	100908	4	Extracellular	GO:0000323//lytic vacuole;GO:0005575//cellular_component;GO:0005622//intracellular;GO:0005737//cytoplasm;GO:0005764//lysosome;GO:0005765//lysosomal membrane;GO:0005766//primary lysosome;GO:0005773//vacuole;GO:0005774//vacuolar membrane;GO:0005775//vacuolar lumen;GO:0005886//plasma membrane;GO:0012505//endomembrane system;GO:0012506//vesicle membrane;GO:0016020//membrane;GO:0030141//secretory gran…	GO:0003674//molecular_function;GO:0003824//catalytic activity;GO:0004553//hydrolase activity, hydrolyzing O-glycosyl compounds;GO:0004567//beta-mannosidase activity;GO:0005488//binding;GO:0005537//mannose binding;GO:0015923//mannosidase activity;GO:0016787//hydrolase activity;GO:0016798//hydrolase activity, acting on glycosyl bonds;GO:0030246//carbohydrate binding;GO:0036094//small molecule bindi…	GO:0002274//myeloid leukocyte activation;GO:0002275//myeloid cell activation involved in immune response;GO:0002366//leukocyte activation involved in immune response;GO:0002444//myeloid leukocyte mediated immunity;GO:0006887//exocytosis;GO:0009057//macromolecule catabolic process;GO:0009100//glycoprotein metabolic process;GO:0009311//oligosaccharide metabolic process;GO:0016052//carbohydrate cata…	Metabolism::Carbohydrate transport and metabolism::Glycosyl hydrolases family 2, sugar binding domain	1. Metabolism::1.7 Glycan biosynthesis and metabolism::hsa00511//Other glycan degradation;4. Cellular Processes::4.1 Transport and catabolism::hsa04142//Lysosome	Immune System::R-HSA-168249//Innate Immune System|Immune System::R-HSA-6798695//Neutrophil degranulation|Metabolism::R-HSA-71387//Metabolism of carbohydrates|Metabolism::R-HSA-8853383//Lysosomal oligosaccharide catabolism	NA	NA	Embryonic prefrontal cortex::Normal::Microglial cell;Fetal gonad::Normal::Leydig cell;Large intestine::Normal::Paneth cell	NA	NA	NA	NA
O00468	O00468	1380000	292578	174825	327840	259052	586639	317559	425680	350280	389160	1920000	644114	351556	1050000	340590	1090000	1160000	921953	1490000	856992	AGRN	Agrin	217350.269400001	1	Extracellular	GO:0000323//lytic vacuole;GO:0005575//cellular_component;GO:0005576//extracellular region;GO:0005604//basement membrane;GO:0005615//extracellular space;GO:0005622//intracellular;GO:0005737//cytoplasm;GO:0005764//lysosome;GO:0005773//vacuole;GO:0005775//vacuolar lumen;GO:0005794//Golgi apparatus;GO:0005796//Golgi lumen;GO:0005829//cytosol;GO:0005886//plasma membrane;GO:0012505//endomembrane system…	GO:0002162//dystroglycan binding;GO:0003674//molecular_function;GO:0005198//structural molecule activity;GO:0005200//structural constituent of cytoskeleton;GO:0005201//extracellular matrix structural constituent;GO:0005488//binding;GO:0005509//calcium ion binding;GO:0005515//protein binding;GO:0005539//glycosaminoglycan binding;GO:0031406//carboxylic acid binding;GO:0033691//sialic acid binding;G…	GO:0006022//aminoglycan metabolic process;GO:0006139//nucleobase-containing compound metabolic process;GO:0006720//isoprenoid metabolic process;GO:0006996//organelle organization;GO:0007165//signal transduction;GO:0007186//G protein-coupled receptor signaling pathway;GO:0007213//G protein-coupled acetylcholine receptor signaling pathway;GO:0007399//nervous system development;GO:0008582//regulatio…	Cellular processes and signaling::Posttranslational modification, protein turnover, chaperones::Domain found in sea urchin sperm protein, enterokinase, agrin	3. Environmental Information Processing::3.3 Signaling molecules and interaction::hsa04512//ECM-receptor interaction	Metabolism::R-HSA-1630316//Glycosaminoglycan metabolism|Metabolism::R-HSA-1638091//Heparan sulfate/heparin (HS-GAG) metabolism|Metabolism::R-HSA-1793185//Chondroitin sulfate/dermatan sulfate metabolism|Metabolism::R-HSA-196854//Metabolism of vitamins and cofactors|Metabolism::R-HSA-1971475//A tetrasaccharide linker sequence is required for GAG synthesis|Metabolism::R-HSA-2022928//HS-GAG biosynthe…	WP2572//Primary focal segmental glomerulosclerosis (FSGS);WP4148//Splicing factor NOVA regulated synaptic proteins	NA	NA	NA	NA	NA	NA
O00469	O00469	217312	43347.1	91374	60849.6	72212.5	77616.6	70773.1	83269.1	65938	75422.1	271833	943444	226899	347888	283641	669442	140756	NA	100878	398152	PLOD2	Procollagen-lysine,2-oxoglutarate 5-dioxygenase 2	84696.2927000001	3	Extracellular	GO:0005575//cellular_component;GO:0005576//extracellular region;GO:0005615//extracellular space;GO:0005622//intracellular;GO:0005737//cytoplasm;GO:0005783//endoplasmic reticulum;GO:0005789//endoplasmic reticulum membrane;GO:0005791//rough endoplasmic reticulum;GO:0012505//endomembrane system;GO:0016020//membrane;GO:0030867//rough endoplasmic reticulum membrane;GO:0031090//organelle membrane;GO:00…	GO:0003674//molecular_function;GO:0003824//catalytic activity;GO:0005488//binding;GO:0005506//iron ion binding;GO:0008475//procollagen-lysine 5-dioxygenase activity;GO:0016491//oxidoreductase activity;GO:0016705//oxidoreductase activity, acting on paired donors, with incorporation or reduction of molecular oxygen;GO:0016706//2-oxoglutarate-dependent dioxygenase activity;GO:0019842//vitamin bindin…	GO:0006520//cellular amino acid metabolic process;GO:0006575//cellular modified amino acid metabolic process;GO:0008652//cellular amino acid biosynthetic process;GO:0016053//organic acid biosynthetic process;GO:0019538//protein metabolic process;GO:0036211//protein modification process;GO:0036293//response to decreased oxygen levels;GO:0043412//macromolecule modification;GO:0043436//oxoacid metab…	Cellular processes and signaling::Posttranslational modification, protein turnover, chaperones::2OG-Fe(II) oxygenase superfamily	1. Metabolism::1.5 Amino acid metabolism::hsa00310//Lysine degradation;1. Metabolism::1.0 Global and overview maps::hsa01100//Metabolic pathways	Extracellular matrix organization::R-HSA-1474290//Collagen formation|Extracellular matrix organization::R-HSA-1650814//Collagen biosynthesis and modifying enzymes	WP4018//Clear cell renal cell carcinoma pathways;WP4786//Type I collagen synthesis in the context of osteogenesis imperfecta	NA	Pancreatic islet::Normal::Alpha cell	NA	NA	NA	NA
O00471	O00471	93518.6	66324	82340.5	51539.9	95655.3	104656	64069.2	97592.9	87802.1	54450.5	102161	207754	183399	160714	100921	90467.9	114690	39217.9	161737	111738	EXOC5	Exocyst complex component 5	81863.1885000001	14	Cytoplasm	GO:0000145//exocyst;GO:0005575//cellular_component;GO:0005622//intracellular;GO:0005737//cytoplasm;GO:0005829//cytosol;GO:0005938//cell cortex;GO:0030496//midbody;GO:0032991//protein-containing complex;GO:0071944//cell periphery;GO:0099023//vesicle tethering complex;GO:0110165//cellular anatomical entity	GO:0003674//molecular_function;GO:0005488//binding;GO:0005515//protein binding;GO:0017016//Ras GTPase binding;GO:0017160//Ral GTPase binding;GO:0019899//enzyme binding;GO:0031267//small GTPase binding;GO:0047485//protein N-terminus binding;GO:0051020//GTPase binding	GO:0001736//establishment of planar polarity;GO:0002009//morphogenesis of an epithelium;GO:0006887//exocytosis;GO:0006892//post-Golgi vesicle-mediated transport;GO:0006893//Golgi to plasma membrane transport;GO:0006915//apoptotic process;GO:0006996//organelle organization;GO:0007164//establishment of tissue polarity;GO:0015031//protein transport;GO:0016192//vesicle-mediated transport;GO:0022607//…	Cellular processes and signaling::Intracellular trafficking, secretion, and vesicular transport::Exocyst complex component	6. Human Diseases::6.4 Infectious disease: bacterial::hsa05132//Salmonella infection	Vesicle-mediated transport::R-HSA-1445148//Translocation of SLC2A4 (GLUT4) to the plasma membrane|Vesicle-mediated transport::R-HSA-199991//Membrane Trafficking|Metabolism of proteins::R-HSA-264876//Insulin processing|Metabolism of proteins::R-HSA-2980736//Peptide hormone metabolism|Organelle biogenesis and maintenance::R-HSA-5617833//Cilium Assembly|Organelle biogenesis and maintenance::R-HSA-56…	WP4352//Ciliary landscape	NA	NA	NA	NA	NA	NA
O00478	O00478	69207.2	127253	133129	47838.3	80670.6	133163	132966	243183	255738	144170	96766.9	86110.9	77547.5	32617.2	69568	53792.2	106555	93911	268797	389694	BTN3A3	Butyrophilin subfamily 3 member A3	65010.4505999999	6	Plasma membrane	GO:0005575//cellular_component;GO:0005886//plasma membrane;GO:0009897//external side of plasma membrane;GO:0009986//cell surface;GO:0016020//membrane;GO:0016021//integral component of membrane;GO:0031224//intrinsic component of membrane;GO:0071944//cell periphery;GO:0098552//side of membrane;GO:0110165//cellular anatomical entity	GO:0003674//molecular_function;GO:0005102//signaling receptor binding;GO:0005488//binding;GO:0005515//protein binding	GO:0001817//regulation of cytokine production;GO:0002253//activation of immune response;GO:0002429//immune response-activating cell surface receptor signaling pathway;GO:0002449//lymphocyte mediated immunity;GO:0002460//adaptive immune response based on somatic recombination of immune receptors built from immunoglobulin superfamily domains;GO:0002684//positive regulation of immune system process;…	Cellular processes and signaling::Signal transduction mechanisms::butyrophilin, subfamily 3, member	NA	Immune System::R-HSA-1280218//Adaptive Immune System|Immune System::R-HSA-8851680//Butyrophilin (BTN) family interactions	NA	NA	Fetal kidney::Normal::Natural killer T (NKT) cell	NA	NA	NA	NA
O00479	O00479	416175	211487	196269	329621	185622	215213	164452	245419	181795	90233.4	668972	181257	417894	111338	374504	126711	535298	232421	494908	40939.8	HMGN4	High mobility group nucleosome-binding domain-containing protein 4	9540.2	6	Nucleus	GO:0000785//chromatin;GO:0005575//cellular_component;GO:0005622//intracellular;GO:0005634//nucleus;GO:0005694//chromosome;GO:0043226//organelle;GO:0043227//membrane-bounded organelle;GO:0043228//non-membrane-bounded organelle;GO:0043229//intracellular organelle;GO:0043231//intracellular membrane-bounded organelle;GO:0043232//intracellular non-membrane-bounded organelle;GO:0110165//cellular anatom…	GO:0003674//molecular_function;GO:0003676//nucleic acid binding;GO:0003677//DNA binding;GO:0003682//chromatin binding;GO:0005488//binding;GO:0005515//protein binding;GO:0031490//chromatin DNA binding;GO:0031491//nucleosome binding;GO:0031492//nucleosomal DNA binding;GO:0044877//protein-containing complex binding;GO:0097159//organic cyclic compound binding;GO:1901363//heterocyclic compound binding	NA	Poorly characterized::Function unknown::high mobility group	NA	NA	NA	NA	Fetal gonad::Normal::Gonadal mitotic phase fetal germ cell	NA	NA	NA	NA
O00483	O00483	1520000	3340000	3640000	3550000	2300000	2840000	4130000	4680000	3470000	2280000	1540000	2100000	1580000	2090000	2160000	776273	4090000	5300000	1790000	1420000	NDUFA4	Cytochrome c oxidase subunit NDUFA4	9371.01	7	Mitochondria	GO:0005575//cellular_component;GO:0005622//intracellular;GO:0005737//cytoplasm;GO:0005739//mitochondrion;GO:0005740//mitochondrial envelope;GO:0005743//mitochondrial inner membrane;GO:0005746//mitochondrial respirasome;GO:0005747//mitochondrial respiratory chain complex I;GO:0005751//mitochondrial respiratory chain complex IV;GO:0016020//membrane;GO:0016021//integral component of membrane;GO:0019…	GO:0003674//molecular_function;GO:0003824//catalytic activity;GO:0003954//NADH dehydrogenase activity;GO:0004129//cytochrome-c oxidase activity;GO:0005215//transporter activity;GO:0005488//binding;GO:0005515//protein binding;GO:0008137//NADH dehydrogenase (ubiquinone) activity;GO:0008324//cation transmembrane transporter activity;GO:0009055//electron transfer activity;GO:0015002//heme-copper term…	GO:0006119//oxidative phosphorylation;GO:0006796//phosphate-containing compound metabolic process;GO:0006811//ion transport;GO:0015980//energy derivation by oxidation of organic compounds;GO:0022900//electron transport chain;GO:0022904//respiratory electron transport chain;GO:0042773//ATP synthesis coupled electron transport;GO:0045333//cellular respiration;GO:0055085//transmembrane transport;GO:…	Metabolism::Energy production and conversion::proton transmembrane transport	6. Human Diseases::6.7 Neurodegenerative disease::hsa05016//Huntington disease;5. Organismal Systems::5.6 Nervous system::hsa04723//Retrograde endocannabinoid signaling;6. Human Diseases::6.10 Endocrine and metabolic disease::hsa04932//Non-alcoholic fatty liver disease;6. Human Diseases::6.7 Neurodegenerative disease::hsa05014//Amyotrophic lateral sclerosis;5. Organismal Systems::5.10 Environment…	Metabolism::R-HSA-1428517//The citric acid (TCA) cycle and respiratory electron transport|Metabolism::R-HSA-163200//Respiratory electron transport, ATP synthesis by chemiosmotic coupling, and heat production by uncoupling proteins.|Gene expression (Transcription)::R-HSA-212436//Generic Transcription Pathway|Gene expression (Transcription)::R-HSA-3700989//Transcriptional Regulation by TP53|Gene ex…	WP111//Electron transport chain: OXPHOS system in mitochondria;WP4396//Nonalcoholic fatty liver disease;WP4922//Mitochondrial complex IV assembly;WP623//Oxidative phosphorylation	NA	Fetal kidney::Normal::Natural killer T (NKT) cell;Lung::Normal::Ionocyte cell	NA	NA	NA	NA
O00487	O00487	832557	738999	870467	657001	721590	688748	846771	863339	800019	726136	885747	967688	950461	1030000	710382	1070000	608855	1200000	735725	1210000	PSMD14	26S proteasome non-ATPase regulatory subunit 14	34581.6	2	Cytoplasm	GO:0000502//proteasome complex;GO:0005575//cellular_component;GO:0005576//extracellular region;GO:0005622//intracellular;GO:0005634//nucleus;GO:0005654//nucleoplasm;GO:0005737//cytoplasm;GO:0005829//cytosol;GO:0005838//proteasome regulatory particle;GO:0008541//proteasome regulatory particle, lid subcomplex;GO:0012505//endomembrane system;GO:0022624//proteasome accessory complex;GO:0030141//secre…	GO:0003674//molecular_function;GO:0003824//catalytic activity;GO:0004843//thiol-dependent ubiquitin-specific protease activity;GO:0005488//binding;GO:0005515//protein binding;GO:0008047//enzyme activator activity;GO:0008233//peptidase activity;GO:0008237//metallopeptidase activity;GO:0008242//omega peptidase activity;GO:0016504//peptidase activator activity;GO:0016787//hydrolase activity;GO:00302…	GO:0000165//MAPK cascade;GO:0001736//establishment of planar polarity;GO:0002009//morphogenesis of an epithelium;GO:0002244//hematopoietic progenitor cell differentiation;GO:0002253//activation of immune response;GO:0002274//myeloid leukocyte activation;GO:0002275//myeloid cell activation involved in immune response;GO:0002366//leukocyte activation involved in immune response;GO:0002429//immune r…	Cellular processes and signaling::Posttranslational modification, protein turnover, chaperones::26S proteasome non-ATPase regulatory subunit 14	6. Human Diseases::6.7 Neurodegenerative disease::hsa05017//Spinocerebellar ataxia;6. Human Diseases::6.7 Neurodegenerative disease::hsa05016//Huntington disease;2. Genetic Information Processing::2.3 Folding, sorting and degradation::hsa03050//Proteasome;6. Human Diseases::6.7 Neurodegenerative disease::hsa05014//Amyotrophic lateral sclerosis;6. Human Diseases::6.7 Neurodegenerative disease::hsa…	Programmed Cell Death::R-HSA-109581//Apoptosis|Immune System::R-HSA-1168372//Downstream signaling events of B Cell Receptor (BCR)|Immune System::R-HSA-1169091//Activation of NF-kappaB in B cells|Cellular responses to stimuli::R-HSA-1234174//Cellular response to hypoxia|Cellular responses to stimuli::R-HSA-1234176//Oxygen-dependent proline hydroxylation of Hypoxia-inducible Factor Alpha|Immune Sys…	WP2059//Alzheimer's disease and miRNA effects;WP2359//Parkin-ubiquitin proteasomal system pathway;WP5124//Alzheimer's disease	NA	Fetal gonad::Normal::Mitotic arrest phase fetal germ cell;Fetal kidney::Normal::Natural killer T (NKT) cell	NA	NA	NA	NA
O00488	O00488	NA	NA	NA	NA	NA	NA	NA	NA	NA	NA	NA	39610.5	4763.31	3172.98	NA	44616.6	NA	35091.9	NA	6454.88	ZNF593	Zinc finger protein 593	15201.1	1	Nucleus	GO:0005575//cellular_component;GO:0005622//intracellular;GO:0005634//nucleus;GO:0005654//nucleoplasm;GO:0005730//nucleolus;GO:0031974//membrane-enclosed lumen;GO:0031981//nuclear lumen;GO:0043226//organelle;GO:0043227//membrane-bounded organelle;GO:0043228//non-membrane-bounded organelle;GO:0043229//intracellular organelle;GO:0043231//intracellular membrane-bounded organelle;GO:0043232//intracell…	GO:0003674//molecular_function;GO:0003676//nucleic acid binding;GO:0003677//DNA binding;GO:0005488//binding;GO:0005515//protein binding;GO:0008270//zinc ion binding;GO:0043167//ion binding;GO:0043169//cation binding;GO:0046872//metal ion binding;GO:0046914//transition metal ion binding;GO:0097159//organic cyclic compound binding;GO:1901363//heterocyclic compound binding	GO:0006139//nucleobase-containing compound metabolic process;GO:0009059//macromolecule biosynthetic process;GO:0009889//regulation of biosynthetic process;GO:0009891//positive regulation of biosynthetic process;GO:0009893//positive regulation of metabolic process;GO:0010467//gene expression;GO:0010468//regulation of gene expression;GO:0010556//regulation of macromolecule biosynthetic process;GO:0…	Information storage and processing::Transcription::Zinc finger protein 593	NA	NA	NA	NA	Fetal gonad::Normal::Migration phase fetal germ cell	Transcription Cofactors	NA	NA	NA
O00499	O00499	517697	358647	289543	368534	466793	523196	414448	623169	399713	388816	653751	535735	434879	839168	312989	353217	645211	603869	317183	693180	BIN1	Myc box-dependent-interacting protein 1	64707.9722000002	2	Cytoplasm	GO:0005575//cellular_component;GO:0005622//intracellular;GO:0005634//nucleus;GO:0005635//nuclear envelope;GO:0005737//cytoplasm;GO:0005768//endosome;GO:0005829//cytosol;GO:0005856//cytoskeleton;GO:0005886//plasma membrane;GO:0008021//synaptic vesicle;GO:0012505//endomembrane system;GO:0015629//actin cytoskeleton;GO:0016020//membrane;GO:0030016//myofibril;GO:0030017//sarcomere;GO:0030018//Z disc;G…	GO:0002020//protease binding;GO:0003674//molecular_function;GO:0003779//actin binding;GO:0004857//enzyme inhibitor activity;GO:0004866//endopeptidase inhibitor activity;GO:0005488//binding;GO:0005515//protein binding;GO:0005543//phospholipid binding;GO:0008092//cytoskeletal protein binding;GO:0008289//lipid binding;GO:0019828//aspartic-type endopeptidase inhibitor activity;GO:0019899//enzyme bind…	GO:0001508//action potential;GO:0003015//heart process;GO:0006508//proteolysis;GO:0006518//peptide metabolic process;GO:0006811//ion transport;GO:0006915//apoptotic process;GO:0006936//muscle contraction;GO:0006996//organelle organization;GO:0007015//actin filament organization;GO:0007034//vacuolar transport;GO:0007050//cell cycle arrest;GO:0007399//nervous system development;GO:0007417//central …	Cellular processes and signaling::Cytoskeleton::BAR	4. Cellular Processes::4.1 Transport and catabolism::hsa04144//Endocytosis;5. Organismal Systems::5.1 Immune system::hsa04666//Fc gamma R-mediated phagocytosis	Vesicle-mediated transport::R-HSA-199991//Membrane Trafficking|Vesicle-mediated transport::R-HSA-8856828//Clathrin-mediated endocytosis	WP3888//VEGFA-VEGFR2 signaling pathway;WP4754//IL-18 signaling pathway	NA	Blood::Normal::AXL+SIGLEC6+ dendritic cell;Brain::Glioma::Microglial cell;Brain::Normal::Microglial cell;Brain::Normal::Oligodendrocyte;Embryonic prefrontal cortex::Normal::Microglial cell;Fetal gonad::Normal::Endothelial cell;Fetal gonad::Normal::Mitotic fetal germ cell;Fetal kidney::Normal::Natural killer T (NKT) cell	NA	NA	NA	NA
O00505	O00505	175257	116504	102579	99441.7	125451	121947	130323	148356	131075	105148	156722	194673	185594	95181.9	188629	190459	153301	119410	181853	122871	KPNA3	Importin subunit alpha-4	57818.4844000001	13	Cytoplasm	GO:0005575//cellular_component;GO:0005622//intracellular;GO:0005634//nucleus;GO:0005635//nuclear envelope;GO:0005643//nuclear pore;GO:0005654//nucleoplasm;GO:0005737//cytoplasm;GO:0005829//cytosol;GO:0012505//endomembrane system;GO:0031967//organelle envelope;GO:0031974//membrane-enclosed lumen;GO:0031975//envelope;GO:0031981//nuclear lumen;GO:0032991//protein-containing complex;GO:0043226//organ…	GO:0003674//molecular_function;GO:0005048//signal sequence binding;GO:0005215//transporter activity;GO:0005488//binding;GO:0005515//protein binding;GO:0008022//protein C-terminus binding;GO:0008139//nuclear localization sequence binding;GO:0033218//amide binding;GO:0042277//peptide binding;GO:0061608//nuclear import signal receptor activity;GO:0140142//nucleocytoplasmic carrier activity	GO:0006886//intracellular protein transport;GO:0015031//protein transport;GO:0019048//modulation by virus of host process;GO:0019054//modulation by virus of host cellular process;GO:0019058//viral life cycle;GO:0022607//cellular component assembly;GO:0034613//cellular protein localization;GO:0043933//protein-containing complex subunit organization;GO:0044003//modulation by symbiont of host proces…	Cellular processes and signaling::Intracellular trafficking, secretion, and vesicular transport::Importin beta binding domain	2. Genetic Information Processing::2.2 Translation::hsa03013//Nucleocytoplasmic transport;6. Human Diseases::6.4 Infectious disease: bacterial::hsa05132//Salmonella infection;6. Human Diseases::6.1 Cancer: overview::hsa05207//Chemical carcinogenesis - receptor activation	Immune System::R-HSA-1169408//ISG15 antiviral mechanism|Immune System::R-HSA-1169410//Antiviral mechanism by IFN-stimulated genes|Immune System::R-HSA-1280215//Cytokine Signaling in Immune system|Disease::R-HSA-168255//Influenza Infection|Disease::R-HSA-168276//NS1 Mediated Effects on Host Pathways|Disease::R-HSA-5663205//Infectious disease|Immune System::R-HSA-913531//Interferon Signaling	NA	NA	Fetal kidney::Normal::Natural killer T (NKT) cell	NA	NA	NA	NA
O00507	O00507	44214	NA	NA	28465.5	NA	NA	77724.3	61919.8	98569.1	NA	NA	28278.2	NA	NA	NA	NA	NA	55388.3	NA	NA	USP9Y	Probable ubiquitin carboxyl-terminal hydrolase FAF-Y	291114.177999997	Y	Plasma membrane	GO:0005575//cellular_component;GO:0005622//intracellular;GO:0005634//nucleus;GO:0005737//cytoplasm;GO:0005829//cytosol;GO:0043226//organelle;GO:0043227//membrane-bounded organelle;GO:0043229//intracellular organelle;GO:0043231//intracellular membrane-bounded organelle;GO:0110165//cellular anatomical entity	GO:0003674//molecular_function;GO:0003824//catalytic activity;GO:0004175//endopeptidase activity;GO:0004197//cysteine-type endopeptidase activity;GO:0004843//thiol-dependent ubiquitin-specific protease activity;GO:0005488//binding;GO:0005515//protein binding;GO:0008233//peptidase activity;GO:0008234//cysteine-type peptidase activity;GO:0008242//omega peptidase activity;GO:0016787//hydrolase activ…	GO:0006508//proteolysis;GO:0007165//signal transduction;GO:0007166//cell surface receptor signaling pathway;GO:0007167//enzyme linked receptor protein signaling pathway;GO:0007276//gamete generation;GO:0007283//spermatogenesis;GO:0009057//macromolecule catabolic process;GO:0016477//cell migration;GO:0019538//protein metabolic process;GO:0019953//sexual reproduction;GO:0030163//protein catabolic p…	Cellular processes and signaling::Posttranslational modification, protein turnover, chaperones::ubiquitin carboxyl-terminal hydrolase	NA	NA	NA	NA	Fetal kidney::Normal::Natural killer T (NKT) cell	NA	NA	NA	NA
O00515	O00515	217252	301171	129275	286253	211559	280105	289989	335277	272271	179141	191312	40187.8	1700000	1480000	1080000	92683.2	866834	8956.53	1180000	509170	LAD1	Ladinin-1	57138.5470000001	1	Nucleus	GO:0005575//cellular_component;GO:0005576//extracellular region;GO:0005604//basement membrane;GO:0005615//extracellular space;GO:0005622//intracellular;GO:0005856//cytoskeleton;GO:0015629//actin cytoskeleton;GO:0031012//extracellular matrix;GO:0031982//vesicle;GO:0043226//organelle;GO:0043227//membrane-bounded organelle;GO:0043228//non-membrane-bounded organelle;GO:0043229//intracellular organell…	GO:0003674//molecular_function;GO:0005198//structural molecule activity;GO:0005488//binding;GO:0005515//protein binding;GO:0045296//cadherin binding;GO:0050839//cell adhesion molecule binding	NA	Poorly characterized::Function unknown::Anchoring filament protein which is a component of the basement membrane zone	NA	NA	NA	NA	Embryo::Normal::Trophectoderm cell;Fetal gonad::Normal::Oogenesis phase fetal germ cell;Large intestine::Normal::Enterocyte;Lung::Normal::Basal cell	NA	NA	NA	NA
O00519	O00519	14300.1	379422	283377	166499	91608.4	157081	328760	100496	150847	156602	5236.25	119783	121853	NA	NA	13191.7	342026	112876	92747.5	140986	FAAH	Fatty-acid amide hydrolase 1	63074.3150000002	1	Extracellular	GO:0005575//cellular_component;GO:0005622//intracellular;GO:0005789//endoplasmic reticulum membrane;GO:0005856//cytoskeleton;GO:0012505//endomembrane system;GO:0016020//membrane;GO:0016021//integral component of membrane;GO:0031090//organelle membrane;GO:0031224//intrinsic component of membrane;GO:0042175//nuclear outer membrane-endoplasmic reticulum membrane network;GO:0043226//organelle;GO:0043…	GO:0003674//molecular_function;GO:0003824//catalytic activity;GO:0004040//amidase activity;GO:0005488//binding;GO:0005515//protein binding;GO:0016298//lipase activity;GO:0016787//hydrolase activity;GO:0016788//hydrolase activity, acting on ester bonds;GO:0016810//hydrolase activity, acting on carbon-nitrogen (but not peptide) bonds;GO:0016811//hydrolase activity, acting on carbon-nitrogen (but no…	GO:0006631//fatty acid metabolic process;GO:0006638//neutral lipid metabolic process;GO:0006690//icosanoid metabolic process;GO:0016042//lipid catabolic process;GO:0016054//organic acid catabolic process;GO:0019369//arachidonic acid metabolic process;GO:0043436//oxoacid metabolic process;GO:0044242//cellular lipid catabolic process;GO:0044255//cellular lipid metabolic process;GO:0046486//glycerol…	Metabolism::Lipid transport and metabolism::Amidase	5. Organismal Systems::5.6 Nervous system::hsa04723//Retrograde endocannabinoid signaling	Metabolism::R-HSA-2142753//Arachidonic acid metabolism|Metabolism::R-HSA-556833//Metabolism of lipids|Metabolism::R-HSA-8978868//Fatty acid metabolism	WP3869//Cannabinoid receptor signaling	NA	NA	NA	NA	NA	NA
O00534	O00534	164660	72716.4	544396	202370	26083.7	183037	80962.5	151410	87831.8	68380.4	135074	96611.1	56017.5	NA	143403	200502	20294.6	109962	66666.6	87388.1	VWA5A	von Willebrand factor A domain-containing protein 5A	86500.7432999999	11	Nucleus	GO:0005575//cellular_component;GO:0005622//intracellular;GO:0005634//nucleus;GO:0005654//nucleoplasm;GO:0031974//membrane-enclosed lumen;GO:0031981//nuclear lumen;GO:0043226//organelle;GO:0043227//membrane-bounded organelle;GO:0043229//intracellular organelle;GO:0043231//intracellular membrane-bounded organelle;GO:0043233//organelle lumen;GO:0070013//intracellular organelle lumen;GO:0110165//cell…	GO:0003674//molecular_function;GO:0005488//binding;GO:0005515//protein binding	NA	Poorly characterized::Function unknown::Vault protein Inter-alpha-Trypsin domain	NA	NA	NA	NA	Embryo::Normal::4-cell stage cell (Blastomere);Embryo::Normal::Primitive endoderm cell;Fetal gonad::Normal::Sertoli cell;Kidney::Normal::Mast cell;Lung::Normal::Ciliated cell	NA	NA	NA	NA
O00541	O00541	213424	67472.3	67951.9	36117.8	56709.5	94597	35442	26706.3	56069.9	52202.8	250374	138468	87193.7	62779.5	228892	420004	99020.4	90569.6	58786	82409.5	PES1	Pescadillo homolog	68011.1382000001	22	Cytoplasm	GO:0000793//condensed chromosome;GO:0005575//cellular_component;GO:0005622//intracellular;GO:0005634//nucleus;GO:0005654//nucleoplasm;GO:0005694//chromosome;GO:0005730//nucleolus;GO:0005737//cytoplasm;GO:0005829//cytosol;GO:0016020//membrane;GO:0030684//preribosome;GO:0030686//90S preribosome;GO:0030687//preribosome, large subunit precursor;GO:0031974//membrane-enclosed lumen;GO:0031981//nuclear …	GO:0003674//molecular_function;GO:0003676//nucleic acid binding;GO:0003723//RNA binding;GO:0005488//binding;GO:0005515//protein binding;GO:0043021//ribonucleoprotein complex binding;GO:0044877//protein-containing complex binding;GO:0097159//organic cyclic compound binding;GO:1901363//heterocyclic compound binding	GO:0006139//nucleobase-containing compound metabolic process;GO:0006996//organelle organization;GO:0010467//gene expression;GO:0022613//ribonucleoprotein complex biogenesis;GO:0034613//cellular protein localization;GO:0051726//regulation of cell cycle;GO:0090304//nucleic acid metabolic process	Information storage and processing::RNA processing and modification::Pescadillo N-terminus	NA	Metabolism of RNA::R-HSA-6791226//Major pathway of rRNA processing in the nucleolus and cytosol|Metabolism of RNA::R-HSA-72312//rRNA processing|Metabolism of RNA::R-HSA-8868773//rRNA processing in the nucleus and cytosol	NA	NA	NA	NA	NA	NA	NA
O00559	O00559	NA	35641.4	18669.9	1262.43	NA	NA	10821.8	46803.5	40045.7	34902.1	NA	33095.7	124252	78858.3	30157.9	19644.9	54949.2	102583	72658	28563.4	EBAG9	Receptor-binding cancer antigen expressed on SiSo cells	24380.6	8	Mitochondria	GO:0000139//Golgi membrane;GO:0005575//cellular_component;GO:0005622//intracellular;GO:0005737//cytoplasm;GO:0005794//Golgi apparatus;GO:0012505//endomembrane system;GO:0016020//membrane;GO:0016021//integral component of membrane;GO:0030141//secretory granule;GO:0031090//organelle membrane;GO:0031224//intrinsic component of membrane;GO:0031410//cytoplasmic vesicle;GO:0031982//vesicle;GO:0043226//…	GO:0003674//molecular_function;GO:0005488//binding;GO:0005515//protein binding;GO:0008047//enzyme activator activity;GO:0016504//peptidase activator activity;GO:0016505//peptidase activator activity involved in apoptotic process;GO:0030234//enzyme regulator activity;GO:0061134//peptidase regulator activity;GO:0098772//molecular function regulator	GO:0001558//regulation of cell growth;GO:0006915//apoptotic process;GO:0051128//regulation of cellular component organization	Cellular processes and signaling::Intracellular trafficking, secretion, and vesicular transport::apoptotic process	5. Organismal Systems::5.2 Endocrine system::hsa04915//Estrogen signaling pathway	Signal Transduction::R-HSA-8939211//ESR-mediated signaling|Signal Transduction::R-HSA-9006931//Signaling by Nuclear Receptors|Signal Transduction::R-HSA-9018519//Estrogen-dependent gene expression	NA	NA	Fetal gonad::Normal::Meiotic prophase fetal germ cell	NA	NA	NA	NA
O00560	O00560	322997	169692	128467	184200	92196.2	115555	208436	291570	178984	133512	355152	176067	225095	197977	999213	237130	258442	345499	182488	284377	SDCBP	Syntenin-1	32448.7	8	Cytoskeleton	GO:0000323//lytic vacuole;GO:0005575//cellular_component;GO:0005576//extracellular region;GO:0005615//extracellular space;GO:0005622//intracellular;GO:0005634//nucleus;GO:0005635//nuclear envelope;GO:0005654//nucleoplasm;GO:0005737//cytoplasm;GO:0005764//lysosome;GO:0005766//primary lysosome;GO:0005773//vacuole;GO:0005775//vacuolar lumen;GO:0005789//endoplasmic reticulum membrane;GO:0005829//cyto…	GO:0001664//G protein-coupled receptor binding;GO:0003674//molecular_function;GO:0005102//signaling receptor binding;GO:0005109//frizzled binding;GO:0005126//cytokine receptor binding;GO:0005137//interleukin-5 receptor binding;GO:0005488//binding;GO:0005515//protein binding;GO:0005543//phospholipid binding;GO:0005546//phosphatidylinositol-4,5-bisphosphate binding;GO:0008093//cytoskeletal anchor a…	GO:0000165//MAPK cascade;GO:0001558//regulation of cell growth;GO:0002090//regulation of receptor internalization;GO:0002091//negative regulation of receptor internalization;GO:0002274//myeloid leukocyte activation;GO:0002275//myeloid cell activation involved in immune response;GO:0002366//leukocyte activation involved in immune response;GO:0002444//myeloid leukocyte mediated immunity;GO:0006508/…	Cellular processes and signaling::Signal transduction mechanisms::PDZ domain	NA	Immune System::R-HSA-168249//Innate Immune System|Developmental Biology::R-HSA-2682334//EPH-Ephrin signaling|Developmental Biology::R-HSA-373760//L1CAM interactions|Developmental Biology::R-HSA-3928664//Ephrin signaling|Developmental Biology::R-HSA-422475//Axon guidance|Developmental Biology::R-HSA-447043//Neurofascin interactions|Programmed Cell Death::R-HSA-5213460//RIPK1-mediated regulated nec…	WP2858//Ectoderm differentiation;WP3888//VEGFA-VEGFR2 signaling pathway	NA	Blood::Normal::CD1C-CD141- dendritic cell;Fetal gonad::Normal::Migration phase fetal germ cell;Fetal gonad::Normal::Mitotic fetal germ cell;Fetal kidney::Normal::Monocyte;Fetal kidney::Normal::Natural killer T (NKT) cell;Kidney::Renal Cell Carcinoma::Neutrophil	NA	NA	NA	NA
O00566	O00566	47709.5	NA	NA	NA	17833.3	61045.5	NA	15777.8	NA	NA	10588	30030.2	29394.6	43426.9	31356.5	99506.5	46137.2	37780	16237.7	11514.3	MPHOSPH10	U3 small nucleolar ribonucleoprotein protein MPP10	78873.6	2	Nucleus	GO:0005575//cellular_component;GO:0005622//intracellular;GO:0005634//nucleus;GO:0005654//nucleoplasm;GO:0005694//chromosome;GO:0005730//nucleolus;GO:0005732//small nucleolar ribonucleoprotein complex;GO:0030684//preribosome;GO:0030686//90S preribosome;GO:0031974//membrane-enclosed lumen;GO:0031981//nuclear lumen;GO:0032040//small-subunit processome;GO:0032991//protein-containing complex;GO:003445…	GO:0003674//molecular_function;GO:0003676//nucleic acid binding;GO:0003723//RNA binding;GO:0005488//binding;GO:0005515//protein binding;GO:0097159//organic cyclic compound binding;GO:1901363//heterocyclic compound binding	GO:0006139//nucleobase-containing compound metabolic process;GO:0006796//phosphate-containing compound metabolic process;GO:0009892//negative regulation of metabolic process;GO:0010467//gene expression;GO:0010563//negative regulation of phosphorus metabolic process;GO:0022613//ribonucleoprotein complex biogenesis;GO:0031323//regulation of cellular metabolic process;GO:0031324//negative regulation…	Information storage and processing::RNA processing and modification::Component of the 60-80S U3 small nucleolar ribonucleoprotein (U3 snoRNP). Required for the early cleavages during pre-18S ribosomal RNA processing	2. Genetic Information Processing::2.2 Translation::hsa03008//Ribosome biogenesis in eukaryotes	Metabolism of RNA::R-HSA-6790901//rRNA modification in the nucleus and cytosol|Metabolism of RNA::R-HSA-6791226//Major pathway of rRNA processing in the nucleolus and cytosol|Metabolism of RNA::R-HSA-72312//rRNA processing|Metabolism of RNA::R-HSA-8868773//rRNA processing in the nucleus and cytosol	NA	NA	NA	NA	NA	NA	NA
O00567	O00567	1030000	491204	635314	371732	618149	845791	751732	503963	734169	588615	1050000	515419	952458	717453	1510000	1390000	1430000	672683	702145	474809	NOP56	Nucleolar protein 56	66058.5	20	Nucleus	GO:0001650//fibrillar center;GO:0005575//cellular_component;GO:0005622//intracellular;GO:0005634//nucleus;GO:0005654//nucleoplasm;GO:0005730//nucleolus;GO:0005732//small nucleolar ribonucleoprotein complex;GO:0005737//cytoplasm;GO:0016020//membrane;GO:0030684//preribosome;GO:0031428//box C/D snoRNP complex;GO:0031974//membrane-enclosed lumen;GO:0031981//nuclear lumen;GO:0032040//small-subunit pro…	GO:0003674//molecular_function;GO:0003676//nucleic acid binding;GO:0003723//RNA binding;GO:0005488//binding;GO:0005515//protein binding;GO:0019899//enzyme binding;GO:0030515//snoRNA binding;GO:0045296//cadherin binding;GO:0050839//cell adhesion molecule binding;GO:0097159//organic cyclic compound binding;GO:1901363//heterocyclic compound binding;GO:1990226//histone methyltransferase binding	GO:0006139//nucleobase-containing compound metabolic process;GO:0010467//gene expression;GO:0022613//ribonucleoprotein complex biogenesis;GO:0090304//nucleic acid metabolic process	Information storage and processing::RNA processing and modification::ribosome biogenesis	2. Genetic Information Processing::2.2 Translation::hsa03008//Ribosome biogenesis in eukaryotes;6. Human Diseases::6.7 Neurodegenerative disease::hsa05017//Spinocerebellar ataxia	Metabolism of proteins::R-HSA-390466//Chaperonin-mediated protein folding|Metabolism of proteins::R-HSA-390471//Association of TriC/CCT with target proteins during biosynthesis|Metabolism of proteins::R-HSA-391251//Protein folding|Metabolism of RNA::R-HSA-6790901//rRNA modification in the nucleus and cytosol|Metabolism of RNA::R-HSA-6791226//Major pathway of rRNA processing in the nucleolus and c…	NA	NA	Blood::Normal::Plasmacytoid dendritic cell;Fetal kidney::Normal::Natural killer T (NKT) cell	NA	NA	NA	NA
O00571	O00571	1040000	699636	733700	455154	528499	828323	647809	761737	766176	434875	1050000	1230000	1270000	952267	1360000	1630000	856899	646223	1160000	1340000	DDX3X	ATP-dependent RNA helicase DDX3X	73253.0478000001	X	Nucleus	GO:0005575//cellular_component;GO:0005576//extracellular region;GO:0005615//extracellular space;GO:0005622//intracellular;GO:0005634//nucleus;GO:0005654//nucleoplasm;GO:0005737//cytoplasm;GO:0005813//centrosome;GO:0005815//microtubule organizing center;GO:0005829//cytosol;GO:0005840//ribosome;GO:0005852//eukaryotic translation initiation factor 3 complex;GO:0005856//cytoskeleton;GO:0005886//plasm…	GO:0000166//nucleotide binding;GO:0003674//molecular_function;GO:0003676//nucleic acid binding;GO:0003677//DNA binding;GO:0003678//DNA helicase activity;GO:0003723//RNA binding;GO:0003724//RNA helicase activity;GO:0003725//double-stranded RNA binding;GO:0003727//single-stranded RNA binding;GO:0003729//mRNA binding;GO:0003824//catalytic activity;GO:0003924//GTPase activity;GO:0004386//helicase act…	GO:0001558//regulation of cell growth;GO:0001817//regulation of cytokine production;GO:0001819//positive regulation of cytokine production;GO:0002221//pattern recognition receptor signaling pathway;GO:0002224//toll-like receptor signaling pathway;GO:0002274//myeloid leukocyte activation;GO:0002275//myeloid cell activation involved in immune response;GO:0002366//leukocyte activation involved in im…	Information storage and processing::RNA processing and modification::Belongs to the DEAD box helicase family	5. Organismal Systems::5.1 Immune system::hsa04622//RIG-I-like receptor signaling pathway;6. Human Diseases::6.3 Infectious disease: viral::hsa05161//Hepatitis B;6. Human Diseases::6.1 Cancer: overview::hsa05203//Viral carcinogenesis	Immune System::R-HSA-168249//Innate Immune System|Immune System::R-HSA-6798695//Neutrophil degranulation	WP3865//Novel intracellular components of RIG-I-like receptor (RLR) pathway;WP4666//Hepatitis B infection	NA	Fetal kidney::Normal::Monocyte;Fetal kidney::Normal::Natural killer T (NKT) cell;Kidney::Normal::B cell	NA	NA	NA	NA
O00584	O00584	284083	348373	227376	301617	427659	553607	339538	382629	422342	463304	319939	284397	231153	349309	376874	185520	169416	169766	463536	124260	RNASET2	Ribonuclease T2	29484.5	6	Extracellular	GO:0000323//lytic vacuole;GO:0005575//cellular_component;GO:0005576//extracellular region;GO:0005615//extracellular space;GO:0005622//intracellular;GO:0005737//cytoplasm;GO:0005739//mitochondrion;GO:0005740//mitochondrial envelope;GO:0005758//mitochondrial intermembrane space;GO:0005764//lysosome;GO:0005766//primary lysosome;GO:0005773//vacuole;GO:0005775//vacuolar lumen;GO:0005783//endoplasmic r…	GO:0003674//molecular_function;GO:0003676//nucleic acid binding;GO:0003723//RNA binding;GO:0003824//catalytic activity;GO:0004518//nuclease activity;GO:0004519//endonuclease activity;GO:0004521//endoribonuclease activity;GO:0004540//ribonuclease activity;GO:0005488//binding;GO:0016787//hydrolase activity;GO:0016788//hydrolase activity, acting on ester bonds;GO:0016829//lyase activity;GO:0016892//…	GO:0002274//myeloid leukocyte activation;GO:0002275//myeloid cell activation involved in immune response;GO:0002366//leukocyte activation involved in immune response;GO:0002444//myeloid leukocyte mediated immunity;GO:0006139//nucleobase-containing compound metabolic process;GO:0006887//exocytosis;GO:0009057//macromolecule catabolic process;GO:0016192//vesicle-mediated transport;GO:0019439//aromat…	Information storage and processing::RNA processing and modification::Ribonuclease T2 family	NA	Immune System::R-HSA-168249//Innate Immune System|Immune System::R-HSA-6798695//Neutrophil degranulation	WP4705//Pathways of nucleic acid metabolism and innate immune sensing	NA	Blood::Normal::Plasmacytoid dendritic cell;Embryonic prefrontal cortex::Normal::Microglial cell;Fetal kidney::Normal::Monocyte;Kidney::Normal::B cell;Kidney::Renal Cell Carcinoma::B cell;Umbilical cord blood::Normal::Multilymphoid progenitor cell	NA	NA	NA	NA
O00592	O00592	379421	NA	NA	NA	NA	291809	NA	167847	NA	NA	396016	119111	157127	148163	62481.2	136188	237026	105103	389170	91468.1	PODXL	Podocalyxin	58643.4187000001	7	Endoplasmic reticulum	GO:0001726//ruffle;GO:0005575//cellular_component;GO:0005576//extracellular region;GO:0005615//extracellular space;GO:0005622//intracellular;GO:0005634//nucleus;GO:0005730//nucleolus;GO:0005737//cytoplasm;GO:0005813//centrosome;GO:0005815//microtubule organizing center;GO:0005856//cytoskeleton;GO:0005886//plasma membrane;GO:0005887//integral component of plasma membrane;GO:0005902//microvillus;GO…	GO:0003674//molecular_function;GO:0005488//binding;GO:0005515//protein binding	GO:0001655//urogenital system development;GO:0001822//kidney development;GO:0002009//morphogenesis of an epithelium;GO:0002064//epithelial cell development;GO:0007162//negative regulation of cell adhesion;GO:0016477//cell migration;GO:0022407//regulation of cell-cell adhesion;GO:0022408//negative regulation of cell-cell adhesion;GO:0022409//positive regulation of cell-cell adhesion;GO:0022607//ce…	Cellular processes and signaling::Signal transduction mechanisms::Involved in the regulation of both adhesion and cell morphology and cancer progression. Function as an anti-adhesive molecule that maintains an open filtration pathway between neighboring foot processes in the podocyte by charge repulsion	6. Human Diseases::6.4 Infectious disease: bacterial::hsa05132//Salmonella infection	NA	WP2572//Primary focal segmental glomerulosclerosis (FSGS);WP2858//Ectoderm differentiation;WP3646//Hepatitis C and hepatocellular carcinoma;WP4758//Nephrotic syndrome;WP5087//Malignant pleural mesothelioma	NA	Adipose tissue::Normal::Mesenchymal stem cell;Blood vessel::Normal::Endothelial cell;Blood::Normal::Hematopoietic stem cell;Bone marrow::Normal::Hematopoietic stem cell;Embryo::Normal::Embryonic stem cell;Embryo::Normal::Pluripotent stem cell;Embryonic stem cell::Normal::Embryonic stem cell;Fetal gonad::Normal::Gonadal mitotic phase fetal germ cell;Fetal gonad::Normal::Mitotic fetal germ cell;Ger…	NA	NA	NA	NA
O00602	O00602	62068.1	29577.1	NA	NA	46940.5	74447.8	NA	56256.2	20337.8	23277.5	117449	48625.5	NA	NA	NA	55327.5	NA	NA	19542.2	NA	FCN1	Ficolin-1	35083.2	9	Extracellular	GO:0005575//cellular_component;GO:0005576//extracellular region;GO:0005581//collagen trimer;GO:0005615//extracellular space;GO:0005622//intracellular;GO:0005737//cytoplasm;GO:0005886//plasma membrane;GO:0009897//external side of plasma membrane;GO:0009986//cell surface;GO:0012505//endomembrane system;GO:0016020//membrane;GO:0019897//extrinsic component of plasma membrane;GO:0019898//extrinsic com…	GO:0001664//G protein-coupled receptor binding;GO:0003674//molecular_function;GO:0003823//antigen binding;GO:0005102//signaling receptor binding;GO:0005488//binding;GO:0005515//protein binding;GO:0030246//carbohydrate binding;GO:0031406//carboxylic acid binding;GO:0033691//sialic acid binding;GO:0036094//small molecule binding;GO:0038023//signaling receptor activity;GO:0038187//pattern recognitio…	GO:0001817//regulation of cytokine production;GO:0001819//positive regulation of cytokine production;GO:0001867//complement activation, lectin pathway;GO:0002221//pattern recognition receptor signaling pathway;GO:0002253//activation of immune response;GO:0002274//myeloid leukocyte activation;GO:0002275//myeloid cell activation involved in immune response;GO:0002366//leukocyte activation involved …	Poorly characterized::Function unknown::Ficolin (collagen fibrinogen domain containing) 1	NA	Immune System::R-HSA-166658//Complement cascade|Immune System::R-HSA-166662//Lectin pathway of complement activation|Immune System::R-HSA-166663//Initial triggering of complement|Immune System::R-HSA-166786//Creation of C4 and C2 activators|Immune System::R-HSA-168249//Innate Immune System|Immune System::R-HSA-2855086//Ficolins bind to repetitive carbohydrate structures on the target cell surface…	WP2806//Complement system;WP5090//Complement system in neuronal development and plasticity	NA	Blood::Normal::CD1C-CD141- dendritic cell;Blood::Normal::CD1C+_B dendritic cell;Fetal kidney::Normal::Monocyte	NA	NA	NA	NA
O00625	O00625	247765	192367	186117	211052	171140	223753	186209	497294	260917	266739	215247	80581.9	117006	144703	662574	844721	464665	514551	353954	265191	PIR	Pirin	32117.6	X	Cytoplasm	GO:0005575//cellular_component;GO:0005622//intracellular;GO:0005634//nucleus;GO:0005654//nucleoplasm;GO:0005737//cytoplasm;GO:0005829//cytosol;GO:0031974//membrane-enclosed lumen;GO:0031981//nuclear lumen;GO:0043226//organelle;GO:0043227//membrane-bounded organelle;GO:0043229//intracellular organelle;GO:0043231//intracellular membrane-bounded organelle;GO:0043233//organelle lumen;GO:0070013//intr…	GO:0003674//molecular_function;GO:0003712//transcription coregulator activity;GO:0003824//catalytic activity;GO:0005488//binding;GO:0005515//protein binding;GO:0008127//quercetin 2,3-dioxygenase activity;GO:0016491//oxidoreductase activity;GO:0016701//oxidoreductase activity, acting on single donors with incorporation of molecular oxygen;GO:0016702//oxidoreductase activity, acting on single donor…	GO:0002520//immune system development;GO:0002521//leukocyte differentiation;GO:0006139//nucleobase-containing compound metabolic process;GO:0009059//macromolecule biosynthetic process;GO:0009889//regulation of biosynthetic process;GO:0010467//gene expression;GO:0010556//regulation of macromolecule biosynthetic process;GO:0018130//heterocycle biosynthetic process;GO:0019219//regulation of nucleoba…	Information storage and processing::Transcription::Pirin	NA	Digestion and absorption::R-HSA-8935690//Digestion	NA	NA	Pancreas::Normal::Beta cell	Transcription Cofactors	NA	NA	NA
O00629	O00629	373050	261547	243763	236443	213855	252604	240994	202949	233713	216773	385952	496342	433739	325218	527177	493787	310930	197796	336594	353983	KPNA4	Importin subunit alpha-3	57894.3169000001	3	Cytoplasm	GO:0005575//cellular_component;GO:0005622//intracellular;GO:0005634//nucleus;GO:0005635//nuclear envelope;GO:0005654//nucleoplasm;GO:0005737//cytoplasm;GO:0005829//cytosol;GO:0012505//endomembrane system;GO:0016020//membrane;GO:0031090//organelle membrane;GO:0031965//nuclear membrane;GO:0031967//organelle envelope;GO:0031974//membrane-enclosed lumen;GO:0031975//envelope;GO:0031981//nuclear lumen;…	GO:0003674//molecular_function;GO:0005048//signal sequence binding;GO:0005215//transporter activity;GO:0005488//binding;GO:0005515//protein binding;GO:0008139//nuclear localization sequence binding;GO:0033218//amide binding;GO:0042277//peptide binding;GO:0061608//nuclear import signal receptor activity;GO:0140142//nucleocytoplasmic carrier activity	GO:0000302//response to reactive oxygen species;GO:0006886//intracellular protein transport;GO:0015031//protein transport;GO:0019048//modulation by virus of host process;GO:0019054//modulation by virus of host cellular process;GO:0034613//cellular protein localization;GO:0042542//response to hydrogen peroxide;GO:0044003//modulation by symbiont of host process;GO:0044068//modulation by symbiont of…	Cellular processes and signaling::Intracellular trafficking, secretion, and vesicular transport::Karyopherin alpha 4 (importin alpha 3)	2. Genetic Information Processing::2.2 Translation::hsa03013//Nucleocytoplasmic transport;6. Human Diseases::6.4 Infectious disease: bacterial::hsa05132//Salmonella infection;6. Human Diseases::6.1 Cancer: overview::hsa05207//Chemical carcinogenesis - receptor activation	Immune System::R-HSA-1169408//ISG15 antiviral mechanism|Immune System::R-HSA-1169410//Antiviral mechanism by IFN-stimulated genes|Immune System::R-HSA-1280215//Cytokine Signaling in Immune system|Disease::R-HSA-168255//Influenza Infection|Disease::R-HSA-168276//NS1 Mediated Effects on Host Pathways|Disease::R-HSA-5663205//Infectious disease|Immune System::R-HSA-913531//Interferon Signaling	WP2034//Leptin signaling pathway	NA	Fetal kidney::Normal::Natural killer T (NKT) cell	NA	NA	NA	NA
O00635	O00635	51377.1	17358.9	39352.8	14012.6	11990.8	17441.4	NA	30674.5	55646.6	NA	44891.8	64026.7	66441.4	10663.5	103136	12405.6	28469.8	23784.2	28801.5	120803	TRIM38	E3 ubiquitin-protein ligase TRIM38	53422.6814000001	6	Nucleus	GO:0005575//cellular_component;GO:0005622//intracellular;GO:0005634//nucleus;GO:0005654//nucleoplasm;GO:0005737//cytoplasm;GO:0005829//cytosol;GO:0031974//membrane-enclosed lumen;GO:0031981//nuclear lumen;GO:0043226//organelle;GO:0043227//membrane-bounded organelle;GO:0043229//intracellular organelle;GO:0043231//intracellular membrane-bounded organelle;GO:0043233//organelle lumen;GO:0070013//intr…	GO:0003674//molecular_function;GO:0003824//catalytic activity;GO:0004842//ubiquitin-protein transferase activity;GO:0005488//binding;GO:0005515//protein binding;GO:0008270//zinc ion binding;GO:0016740//transferase activity;GO:0019787//ubiquitin-like protein transferase activity;GO:0019899//enzyme binding;GO:0019900//kinase binding;GO:0019901//protein kinase binding;GO:0042802//identical protein b…	GO:0001817//regulation of cytokine production;GO:0002683//negative regulation of immune system process;GO:0002697//regulation of immune effector process;GO:0002698//negative regulation of immune effector process;GO:0002831//regulation of response to biotic stimulus;GO:0002832//negative regulation of response to biotic stimulus;GO:0006139//nucleobase-containing compound metabolic process;GO:000650…	Cellular processes and signaling::Posttranslational modification, protein turnover, chaperones::PRY	NA	Immune System::R-HSA-1280215//Cytokine Signaling in Immune system|Immune System::R-HSA-877300//Interferon gamma signaling|Immune System::R-HSA-913531//Interferon Signaling	NA	NA	Kidney::Normal::B cell	NA	NA	NA	NA
O00712	O00712	28679.5	58913.8	56056.8	32396	68649.5	60618.7	40812.1	17892.5	79433.1	71660	NA	6453.36	69884.9	NA	62225.5	13342.9	97149.8	36020.7	73756.7	14190.6	NFIB	Nuclear factor 1 B-type	47447.9912000001	9	Nucleus	GO:0000228//nuclear chromosome;GO:0000785//chromatin;GO:0000790//nuclear chromatin;GO:0001650//fibrillar center;GO:0005575//cellular_component;GO:0005622//intracellular;GO:0005634//nucleus;GO:0005654//nucleoplasm;GO:0005694//chromosome;GO:0005730//nucleolus;GO:0030424//axon;GO:0031974//membrane-enclosed lumen;GO:0031981//nuclear lumen;GO:0042995//cell projection;GO:0043005//neuron projection;GO:0…	GO:0000976//transcription regulatory region sequence-specific DNA binding;GO:0000977//RNA polymerase II transcription regulatory region sequence-specific DNA binding;GO:0000978//RNA polymerase II cis-regulatory region sequence-specific DNA binding;GO:0000981//DNA-binding transcription factor activity, RNA polymerase II-specific;GO:0000987//cis-regulatory region sequence-specific DNA binding;GO:00…	GO:0000902//cell morphogenesis;GO:0000904//cell morphogenesis involved in differentiation;GO:0001501//skeletal system development;GO:0002062//chondrocyte differentiation;GO:0006139//nucleobase-containing compound metabolic process;GO:0006935//chemotaxis;GO:0007399//nervous system development;GO:0007411//axon guidance;GO:0007417//central nervous system development;GO:0007420//brain development;GO:…	Information storage and processing::Transcription::Recognizes and binds the palindromic sequence 5'- TTGGCNNNNNGCCAA-3' present in viral and cellular promoters and in the origin of replication of adenovirus type 2. These proteins are individually capable of activating transcription and replication	NA	Gene expression (Transcription)::R-HSA-73980//RNA Polymerase III Transcription Termination|Gene expression (Transcription)::R-HSA-74158//RNA Polymerase III Transcription|Gene expression (Transcription)::R-HSA-749476//RNA Polymerase III Abortive And Retractive Initiation	WP3651//Pathways affected in adenoid cystic carcinoma	NA	Brain::oligodendroglioma::Cancer stem cell;Embryonic prefrontal cortex::Normal::Microglial cell;Fetal gonad::Normal::Endothelial cell;Fetal gonad::Normal::Gonadal endothelial cell	CTF/NFI	NA	NA	NA
O00743	O00743	414714	245015	116769	281162	309317	282530	189068	241924	273073	231732	392409	585893	428385	489403	236035	348257	244921	193649	305717	302045	PPP6C	Serine/threonine-protein phosphatase 6 catalytic subunit	35148.7	9	Extracellular	GO:0000139//Golgi membrane;GO:0005575//cellular_component;GO:0005622//intracellular;GO:0005737//cytoplasm;GO:0005739//mitochondrion;GO:0005794//Golgi apparatus;GO:0005829//cytosol;GO:0012505//endomembrane system;GO:0016020//membrane;GO:0031090//organelle membrane;GO:0043226//organelle;GO:0043227//membrane-bounded organelle;GO:0043229//intracellular organelle;GO:0043231//intracellular membrane-bou…	GO:0003674//molecular_function;GO:0003824//catalytic activity;GO:0004721//phosphoprotein phosphatase activity;GO:0004722//protein serine/threonine phosphatase activity;GO:0005488//binding;GO:0005515//protein binding;GO:0016787//hydrolase activity;GO:0016788//hydrolase activity, acting on ester bonds;GO:0016791//phosphatase activity;GO:0042578//phosphoric ester hydrolase activity;GO:0043167//ion b…	GO:0006796//phosphate-containing compound metabolic process;GO:0006888//endoplasmic reticulum to Golgi vesicle-mediated transport;GO:0006901//vesicle coating;GO:0006996//organelle organization;GO:0016192//vesicle-mediated transport;GO:0019538//protein metabolic process;GO:0022607//cellular component assembly;GO:0036211//protein modification process;GO:0043412//macromolecule modification;GO:004393…	Cellular processes and signaling::Cell cycle control, cell division, chromosome partitioning::Serine threonine-protein phosphatase 6 catalytic subunit	NA	Cell Cycle::R-HSA-157579//Telomere Maintenance|Cell Cycle::R-HSA-171319//Telomere Extension By Telomerase|Cell Cycle::R-HSA-180786//Extension of Telomeres|Metabolism of proteins::R-HSA-199977//ER to Golgi Anterograde Transport|Vesicle-mediated transport::R-HSA-199977//ER to Golgi Anterograde Transport|Vesicle-mediated transport::R-HSA-199991//Membrane Trafficking|Metabolism of proteins::R-HSA-204…	NA	NA	Fetal gonad::Normal::Endothelial cell;Fetal kidney::Normal::Natural killer T (NKT) cell	NA	NA	NA	NA
O00746	O00746	NA	NA	NA	NA	NA	NA	NA	NA	NA	NA	NA	23978.6	NA	14191.5	NA	48495.7	NA	NA	NA	NA	NME4	Nucleoside diphosphate kinase, mitochondrial	20661.3	16	Mitochondria	GO:0005575//cellular_component;GO:0005622//intracellular;GO:0005737//cytoplasm;GO:0005739//mitochondrion;GO:0005740//mitochondrial envelope;GO:0005743//mitochondrial inner membrane;GO:0005758//mitochondrial intermembrane space;GO:0005759//mitochondrial matrix;GO:0016020//membrane;GO:0019866//organelle inner membrane;GO:0031090//organelle membrane;GO:0031966//mitochondrial membrane;GO:0031967//org…	GO:0000166//nucleotide binding;GO:0003674//molecular_function;GO:0003824//catalytic activity;GO:0004550//nucleoside diphosphate kinase activity;GO:0005488//binding;GO:0005515//protein binding;GO:0005524//ATP binding;GO:0005543//phospholipid binding;GO:0008289//lipid binding;GO:0016301//kinase activity;GO:0016740//transferase activity;GO:0016772//transferase activity, transferring phosphorus-conta…	GO:0006139//nucleobase-containing compound metabolic process;GO:0006753//nucleoside phosphate metabolic process;GO:0006796//phosphate-containing compound metabolic process;GO:0006869//lipid transport;GO:0009116//nucleoside metabolic process;GO:0015949//nucleobase-containing small molecule interconversion;GO:0018130//heterocycle biosynthetic process;GO:0019438//aromatic compound biosynthetic proce…	Metabolism::Nucleotide transport and metabolism::NME NM23 nucleoside diphosphate kinase 4	1. Metabolism::1.4 Nucleotide metabolism::hsa00230//Purine metabolism;1. Metabolism::1.4 Nucleotide metabolism::hsa00240//Pyrimidine metabolism;1. Metabolism::1.0 Global and overview maps::hsa01240//Biosynthesis of cofactors;1. Metabolism::1.11 Xenobiotics biodegradation and metabolism::hsa00983//Drug metabolism - other enzymes;1. Metabolism::1.0 Global and overview maps::hsa01100//Metabolic path…	Metabolism::R-HSA-15869//Metabolism of nucleotides|Metabolism::R-HSA-499943//Interconversion of nucleotide di- and triphosphates	WP4022//Pyrimidine metabolism	NA	Fetal gonad::Normal::Granulosa cell;Kidney::Normal::B cell	NA	NA	NA	NA
O00748	O00748	1880000	13700000	18400000	7900000	12600000	9440000	8100000	8930000	1.3e+07	9380000	581761	2210000	4200000	3420000	7780000	180450	11200000	6760000	4710000	6610000	CES2	Cocaine esterase	61815	16	Plasma membrane	GO:0005575//cellular_component;GO:0005576//extracellular region;GO:0005615//extracellular space;GO:0005622//intracellular;GO:0005737//cytoplasm;GO:0005783//endoplasmic reticulum;GO:0005788//endoplasmic reticulum lumen;GO:0012505//endomembrane system;GO:0031974//membrane-enclosed lumen;GO:0043226//organelle;GO:0043227//membrane-bounded organelle;GO:0043229//intracellular organelle;GO:0043231//intr…	GO:0003674//molecular_function;GO:0003824//catalytic activity;GO:0004771//sterol esterase activity;GO:0004806//triglyceride lipase activity;GO:0016298//lipase activity;GO:0016787//hydrolase activity;GO:0016788//hydrolase activity, acting on ester bonds;GO:0019213//deacetylase activity;GO:0047374//methylumbelliferyl-acetate deacetylase activity;GO:0052689//carboxylic ester hydrolase activity;GO:00…	GO:0006631//fatty acid metabolic process;GO:0006690//icosanoid metabolic process;GO:0016042//lipid catabolic process;GO:0043436//oxoacid metabolic process;GO:0044255//cellular lipid metabolic process;GO:0071466//cellular response to xenobiotic stimulus	Metabolism::Lipid transport and metabolism::Carboxylesterase family	1. Metabolism::1.11 Xenobiotics biodegradation and metabolism::hsa00983//Drug metabolism - other enzymes	Metabolism::R-HSA-211859//Biological oxidations|Metabolism::R-HSA-211945//Phase I - Functionalization of compounds	WP1601//Fluoropyrimidine activity;WP229//Irinotecan pathway;WP2882//Nuclear receptors meta-pathway;WP2884//NRF2 pathway	NA	Fetal gonad::Normal::Endothelial cell	NA	NA	NA	CE10
O00754	O00754	281235	219945	160850	233818	136638	243753	213592	254959	293863	232423	341616	184278	349968	246623	293024	53302.2	294259	281558	359800	71728.5	MAN2B1	Lysosomal alpha-mannosidase	113759	19	Extracellular	GO:0000323//lytic vacuole;GO:0005575//cellular_component;GO:0005576//extracellular region;GO:0005615//extracellular space;GO:0005622//intracellular;GO:0005737//cytoplasm;GO:0005764//lysosome;GO:0005766//primary lysosome;GO:0005773//vacuole;GO:0005774//vacuolar membrane;GO:0005775//vacuolar lumen;GO:0012505//endomembrane system;GO:0016020//membrane;GO:0030141//secretory granule;GO:0031090//organel…	GO:0003674//molecular_function;GO:0003824//catalytic activity;GO:0004553//hydrolase activity, hydrolyzing O-glycosyl compounds;GO:0004559//alpha-mannosidase activity;GO:0005488//binding;GO:0005537//mannose binding;GO:0015923//mannosidase activity;GO:0016787//hydrolase activity;GO:0016798//hydrolase activity, acting on glycosyl bonds;GO:0030246//carbohydrate binding;GO:0036094//small molecule bind…	GO:0002274//myeloid leukocyte activation;GO:0002275//myeloid cell activation involved in immune response;GO:0002366//leukocyte activation involved in immune response;GO:0002444//myeloid leukocyte mediated immunity;GO:0005996//monosaccharide metabolic process;GO:0006887//exocytosis;GO:0009100//glycoprotein metabolic process;GO:0009311//oligosaccharide metabolic process;GO:0016052//carbohydrate cat…	Metabolism::Carbohydrate transport and metabolism::Alpha mannosidase, middle domain	1. Metabolism::1.7 Glycan biosynthesis and metabolism::hsa00511//Other glycan degradation;4. Cellular Processes::4.1 Transport and catabolism::hsa04142//Lysosome	Immune System::R-HSA-168249//Innate Immune System|Immune System::R-HSA-6798695//Neutrophil degranulation|Metabolism::R-HSA-71387//Metabolism of carbohydrates|Metabolism::R-HSA-8853383//Lysosomal oligosaccharide catabolism	NA	NA	Blood::Normal::Plasmacytoid dendritic cell;Embryonic prefrontal cortex::Normal::Microglial cell;Fetal kidney::Normal::Monocyte	NA	NA	NA	GH38
O00757	O00757	1120000	4560000	5810000	7390000	4940000	4360000	8820000	9280000	5530000	4220000	977589	2730000	888473	1440000	890331	82746.5	744012	3840000	1550000	1730000	FBP2	Fructose-1,6-bisphosphatase isozyme 2	36748.1	9	Cytoplasm	GO:0005575//cellular_component;GO:0005576//extracellular region;GO:0005615//extracellular space;GO:0005622//intracellular;GO:0005634//nucleus;GO:0005654//nucleoplasm;GO:0005737//cytoplasm;GO:0005829//cytosol;GO:0005886//plasma membrane;GO:0016020//membrane;GO:0030016//myofibril;GO:0030017//sarcomere;GO:0030018//Z disc;GO:0030054//cell junction;GO:0031674//I band;GO:0031974//membrane-enclosed lume…	GO:0003674//molecular_function;GO:0003824//catalytic activity;GO:0005488//binding;GO:0005515//protein binding;GO:0016787//hydrolase activity;GO:0016788//hydrolase activity, acting on ester bonds;GO:0016791//phosphatase activity;GO:0019203//carbohydrate phosphatase activity;GO:0042132//fructose 1,6-bisphosphate 1-phosphatase activity;GO:0042578//phosphoric ester hydrolase activity;GO:0042802//iden…	GO:0005984//disaccharide metabolic process;GO:0005996//monosaccharide metabolic process;GO:0006002//fructose 6-phosphate metabolic process;GO:0006796//phosphate-containing compound metabolic process;GO:0009311//oligosaccharide metabolic process;GO:0016051//carbohydrate biosynthetic process;GO:0019318//hexose metabolic process;GO:0019637//organophosphate metabolic process;GO:0030388//fructose 1,6-…	Metabolism::Carbohydrate transport and metabolism::Fructose-1-6-bisphosphatase, N-terminal domain	1. Metabolism::1.1 Carbohydrate metabolism::hsa00030//Pentose phosphate pathway;3. Environmental Information Processing::3.2 Signal transduction::hsa04152//AMPK signaling pathway;5. Organismal Systems::5.2 Endocrine system::hsa04922//Glucagon signaling pathway;5. Organismal Systems::5.2 Endocrine system::hsa04910//Insulin signaling pathway;1. Metabolism::1.1 Carbohydrate metabolism::hsa00051//Fru…	Metabolism::R-HSA-70263//Gluconeogenesis|Metabolism::R-HSA-70326//Glucose metabolism|Metabolism::R-HSA-71387//Metabolism of carbohydrates	WP534//Glycolysis and gluconeogenesis	NA	NA	NA	NA	NA	NA
O00762	O00762	NA	NA	NA	NA	NA	NA	NA	NA	NA	NA	70002.9	120481	NA	NA	78284.5	226100	NA	NA	NA	59838.5	UBE2C	Ubiquitin-conjugating enzyme E2 C	19654.9	20	Cytoplasm	GO:0000151//ubiquitin ligase complex;GO:0000152//nuclear ubiquitin ligase complex;GO:0005575//cellular_component;GO:0005622//intracellular;GO:0005634//nucleus;GO:0005654//nucleoplasm;GO:0005680//anaphase-promoting complex;GO:0005737//cytoplasm;GO:0005829//cytosol;GO:0005886//plasma membrane;GO:0016020//membrane;GO:0031461//cullin-RING ubiquitin ligase complex;GO:0031974//membrane-enclosed lumen;G…	GO:0000166//nucleotide binding;GO:0003674//molecular_function;GO:0003824//catalytic activity;GO:0004842//ubiquitin-protein transferase activity;GO:0005488//binding;GO:0005515//protein binding;GO:0005524//ATP binding;GO:0016740//transferase activity;GO:0017076//purine nucleotide binding;GO:0019787//ubiquitin-like protein transferase activity;GO:0019899//enzyme binding;GO:0030554//adenyl nucleotide…	GO:0000070//mitotic sister chromatid segregation;GO:0000819//sister chromatid segregation;GO:0006508//proteolysis;GO:0006996//organelle organization;GO:0007088//regulation of mitotic nuclear division;GO:0007346//regulation of mitotic cell cycle;GO:0009057//macromolecule catabolic process;GO:0009893//positive regulation of metabolic process;GO:0010564//regulation of cell cycle process;GO:0010604//…	Cellular processes and signaling::Posttranslational modification, protein turnover, chaperones::Ubiquitin-conjugating enzyme	2. Genetic Information Processing::2.3 Folding, sorting and degradation::hsa04120//Ubiquitin mediated proteolysis	Immune System::R-HSA-1280218//Adaptive Immune System|Cell Cycle::R-HSA-141405//Inhibition of the proteolytic activity of APC/C required for the onset of anaphase by mitotic spindle checkpoint components|Cell Cycle::R-HSA-141430//Inactivation of APC/C via direct inhibition of the APC/C complex|Cell Cycle::R-HSA-174048//APC/C:Cdc20 mediated degradation of Cyclin B|Cell Cycle::R-HSA-174084//Autodegr…	WP2361//Gastric cancer network 1;WP2363//Gastric cancer network 2	NA	Embryonic prefrontal cortex::Normal::Interneuron;Embryonic prefrontal cortex::Normal::Neural progenitor cell;Fetal gonad::Normal::Gonadal endothelial cell;Large intestine::Normal::MKI67+ progenitor cell	NA	NA	NA	NA
O00763	O00763	199521	1840000	2260000	1130000	1460000	1110000	2440000	1210000	1520000	1880000	316042	1090000	156304	605140	455912	79211.9	166840	614103	279514	1250000	ACACB	Acetyl-CoA carboxylase 2	276576.740299998	12	Plasma membrane	GO:0005575//cellular_component;GO:0005622//intracellular;GO:0005634//nucleus;GO:0005737//cytoplasm;GO:0005739//mitochondrion;GO:0005740//mitochondrial envelope;GO:0005741//mitochondrial outer membrane;GO:0005829//cytosol;GO:0016020//membrane;GO:0019867//outer membrane;GO:0031090//organelle membrane;GO:0031966//mitochondrial membrane;GO:0031967//organelle envelope;GO:0031968//organelle outer membr…	GO:0000166//nucleotide binding;GO:0003674//molecular_function;GO:0003824//catalytic activity;GO:0003989//acetyl-CoA carboxylase activity;GO:0005488//binding;GO:0005515//protein binding;GO:0005524//ATP binding;GO:0009374//biotin binding;GO:0016421//CoA carboxylase activity;GO:0016874//ligase activity;GO:0016885//ligase activity, forming carbon-carbon bonds;GO:0017076//purine nucleotide binding;GO:…	GO:0005996//monosaccharide metabolic process;GO:0006066//alcohol metabolic process;GO:0006109//regulation of carbohydrate metabolic process;GO:0006139//nucleobase-containing compound metabolic process;GO:0006631//fatty acid metabolic process;GO:0006637//acyl-CoA metabolic process;GO:0006753//nucleoside phosphate metabolic process;GO:0006796//phosphate-containing compound metabolic process;GO:0006…	Metabolism::Lipid transport and metabolism::acetyl-CoA carboxylase	1. Metabolism::1.3 Lipid metabolism::hsa00061//Fatty acid biosynthesis;6. Human Diseases::6.10 Endocrine and metabolic disease::hsa04931//Insulin resistance;6. Human Diseases::6.10 Endocrine and metabolic disease::hsa04936//Alcoholic liver disease;3. Environmental Information Processing::3.2 Signal transduction::hsa04152//AMPK signaling pathway;1. Metabolism::1.1 Carbohydrate metabolism::hsa00640…	Metabolism::R-HSA-163685//Integration of energy metabolism|Metabolism::R-HSA-163765//ChREBP activates metabolic gene expression|Metabolism::R-HSA-1655829//Regulation of cholesterol biosynthesis by SREBP (SREBF)|Metabolism::R-HSA-196780//Biotin transport and metabolism|Metabolism::R-HSA-196849//Metabolism of water-soluble vitamins and cofactors|Metabolism::R-HSA-196854//Metabolism of vitamins and …	WP1403//AMP-activated protein kinase (AMPK) signaling;WP2034//Leptin signaling pathway;WP2380//Brain-derived neurotrophic factor (BDNF) signaling pathway;WP357//Fatty acid biosynthesis;WP3888//VEGFA-VEGFR2 signaling pathway;WP4018//Clear cell renal cell carcinoma pathways;WP4206//Hereditary leiomyomatosis and renal cell carcinoma pathway;WP4754//IL-18 signaling pathway;WP4932//7q11.23 copy number…	NA	NA	NA	NA	NA	NA
O00764	O00764	1850000	1690000	1100000	1380000	1850000	1120000	1770000	1920000	1600000	1760000	1970000	1e+07	1480000	1650000	617566	710889	1730000	1940000	966992	4120000	PDXK	Pyridoxal kinase	35106.9	21	Cytoplasm	GO:0005575//cellular_component;GO:0005576//extracellular region;GO:0005615//extracellular space;GO:0005622//intracellular;GO:0005634//nucleus;GO:0005654//nucleoplasm;GO:0005737//cytoplasm;GO:0005829//cytosol;GO:0012505//endomembrane system;GO:0030141//secretory granule;GO:0031410//cytoplasmic vesicle;GO:0031974//membrane-enclosed lumen;GO:0031981//nuclear lumen;GO:0031982//vesicle;GO:0031983//ves…	GO:0000166//nucleotide binding;GO:0000287//magnesium ion binding;GO:0003674//molecular_function;GO:0003824//catalytic activity;GO:0005488//binding;GO:0005515//protein binding;GO:0005524//ATP binding;GO:0008270//zinc ion binding;GO:0008478//pyridoxal kinase activity;GO:0016301//kinase activity;GO:0016740//transferase activity;GO:0016772//transferase activity, transferring phosphorus-containing gro…	GO:0002274//myeloid leukocyte activation;GO:0002275//myeloid cell activation involved in immune response;GO:0002366//leukocyte activation involved in immune response;GO:0002444//myeloid leukocyte mediated immunity;GO:0006767//water-soluble vitamin metabolic process;GO:0006796//phosphate-containing compound metabolic process;GO:0006887//exocytosis;GO:0009110//vitamin biosynthetic process;GO:000944…	Metabolism::Coenzyme transport and metabolism::Phosphomethylpyrimidine kinase	1. Metabolism::1.0 Global and overview maps::hsa01240//Biosynthesis of cofactors;1. Metabolism::1.8 Metabolism of cofactors and vitamins::hsa00750//Vitamin B6 metabolism;1. Metabolism::1.0 Global and overview maps::hsa01100//Metabolic pathways	Immune System::R-HSA-168249//Innate Immune System|Metabolism::R-HSA-196849//Metabolism of water-soluble vitamins and cofactors|Metabolism::R-HSA-196854//Metabolism of vitamins and cofactors|Immune System::R-HSA-6798695//Neutrophil degranulation|Metabolism::R-HSA-964975//Vitamins B6 activation to pyridoxal phosphate	NA	NA	Fetal kidney::Normal::Monocyte;Fetal kidney::Normal::Natural killer T (NKT) cell	NA	NA	NA	NA
O00767	O00767	839205	191579	226392	267293	69242.5	287551	549566	98707.4	259055	194753	821318	932311	126173	1160000	86207.7	706188	164343	87017	587063	569337	SCD	Stearoyl-CoA desaturase	41527.8426000001	10	Cytoplasm	GO:0005575//cellular_component;GO:0005622//intracellular;GO:0005634//nucleus;GO:0005730//nucleolus;GO:0005737//cytoplasm;GO:0005783//endoplasmic reticulum;GO:0005789//endoplasmic reticulum membrane;GO:0012505//endomembrane system;GO:0016020//membrane;GO:0016021//integral component of membrane;GO:0030176//integral component of endoplasmic reticulum membrane;GO:0031090//organelle membrane;GO:003122…	GO:0003674//molecular_function;GO:0003824//catalytic activity;GO:0004768//stearoyl-CoA 9-desaturase activity;GO:0005488//binding;GO:0005506//iron ion binding;GO:0005515//protein binding;GO:0016215//acyl-CoA desaturase activity;GO:0016491//oxidoreductase activity;GO:0016705//oxidoreductase activity, acting on paired donors, with incorporation or reduction of molecular oxygen;GO:0016717//oxidoreduc…	GO:0006066//alcohol metabolic process;GO:0006139//nucleobase-containing compound metabolic process;GO:0006631//fatty acid metabolic process;GO:0006637//acyl-CoA metabolic process;GO:0006753//nucleoside phosphate metabolic process;GO:0006796//phosphate-containing compound metabolic process;GO:0008202//steroid metabolic process;GO:0008610//lipid biosynthetic process;GO:0009889//regulation of biosyn…	Metabolism::Lipid transport and metabolism::Belongs to the fatty acid desaturase type 1 family	6. Human Diseases::6.10 Endocrine and metabolic disease::hsa04936//Alcoholic liver disease;1. Metabolism::1.3 Lipid metabolism::hsa01040//Biosynthesis of unsaturated fatty acids;3. Environmental Information Processing::3.2 Signal transduction::hsa04152//AMPK signaling pathway;1. Metabolism::1.0 Global and overview maps::hsa01212//Fatty acid metabolism;1. Metabolism::1.0 Global and overview maps::…	Metabolism::R-HSA-1655829//Regulation of cholesterol biosynthesis by SREBP (SREBF)|Metabolism::R-HSA-2426168//Activation of gene expression by SREBF (SREBP)|Metabolism::R-HSA-556833//Metabolism of lipids|Metabolism::R-HSA-75105//Fatty acyl-CoA biosynthesis|Metabolism::R-HSA-8957322//Metabolism of steroids|Metabolism::R-HSA-8978868//Fatty acid metabolism|Signal Transduction::R-HSA-9006931//Signali…	WP1982//Sterol regulatory element-binding proteins (SREBP) signaling;WP2011//SREBF and miR33 in cholesterol and lipid homeostasis;WP236//Adipogenesis;WP2874//Liver X receptor pathway;WP2882//Nuclear receptors meta-pathway;WP357//Fatty acid biosynthesis;WP3915//Angiopoietin-like protein 8 regulatory pathway;WP3942//PPAR signaling pathway;WP4718//Cholesterol metabolism with Bloch and Kandutsch-Russ…	NA	Embryonic prefrontal cortex::Normal::Astrocyte	NA	NA	NA	NA
O14494	O14494	89692.2	21020.6	NA	22518.5	26075.7	77056.4	20898.5	31017.5	45835.7	14659.7	87824.1	150849	91662.1	35980.9	33336.5	210771	133618	125415	112257	32968.5	PLPP1	Phospholipid phosphatase 1	32160.2	5	Plasma membrane	GO:0005575//cellular_component;GO:0005576//extracellular region;GO:0005615//extracellular space;GO:0005886//plasma membrane;GO:0005887//integral component of plasma membrane;GO:0005901//caveola;GO:0016020//membrane;GO:0016021//integral component of membrane;GO:0016324//apical plasma membrane;GO:0031224//intrinsic component of membrane;GO:0031226//intrinsic component of plasma membrane;GO:0031982/…	GO:0000810//diacylglycerol diphosphate phosphatase activity;GO:0003674//molecular_function;GO:0003824//catalytic activity;GO:0005488//binding;GO:0005515//protein binding;GO:0008195//phosphatidate phosphatase activity;GO:0016462//pyrophosphatase activity;GO:0016787//hydrolase activity;GO:0016788//hydrolase activity, acting on ester bonds;GO:0016791//phosphatase activity;GO:0016817//hydrolase activ…	GO:0006066//alcohol metabolic process;GO:0006643//membrane lipid metabolic process;GO:0006644//phospholipid metabolic process;GO:0006665//sphingolipid metabolic process;GO:0006796//phosphate-containing compound metabolic process;GO:0007165//signal transduction;GO:0007186//G protein-coupled receptor signaling pathway;GO:0007205//protein kinase C-activating G protein-coupled receptor signaling path…	Metabolism::Lipid transport and metabolism::Lipid phosphate phosphohydrolase	1. Metabolism::1.3 Lipid metabolism::hsa00565//Ether lipid metabolism;1. Metabolism::1.3 Lipid metabolism::hsa00564//Glycerophospholipid metabolism;5. Organismal Systems::5.4 Digestive system::hsa04975//Fat digestion and absorption;1. Metabolism::1.3 Lipid metabolism::hsa00561//Glycerolipid metabolism;6. Human Diseases::6.1 Cancer: overview::hsa05231//Choline metabolism in cancer;1. Metabolism::1…	Metabolism::R-HSA-1660661//Sphingolipid de novo biosynthesis|Metabolism::R-HSA-428157//Sphingolipid metabolism|Metabolism::R-HSA-556833//Metabolism of lipids	WP138//Androgen receptor signaling pathway;WP1422//Sphingolipid pathway;WP325//Triacylglyceride synthesis	NA	Liver::Hepatocellular Cancer::Exhausted CD8+ T cell	NA	NA	NA	NA
O14495	O14495	201389	247235	249974	370245	281565	240897	230895	331214	213475	271334	237866	296344	113692	92209.5	41020.2	133253	149788	373638	108669	70710.1	PLPP3	Phospholipid phosphatase 3	35120.6	1	Plasma membrane	GO:0000139//Golgi membrane;GO:0005575//cellular_component;GO:0005622//intracellular;GO:0005737//cytoplasm;GO:0005783//endoplasmic reticulum;GO:0005789//endoplasmic reticulum membrane;GO:0005793//endoplasmic reticulum-Golgi intermediate compartment;GO:0005794//Golgi apparatus;GO:0005802//trans-Golgi network;GO:0005886//plasma membrane;GO:0005887//integral component of plasma membrane;GO:0005911//c…	GO:0003674//molecular_function;GO:0003824//catalytic activity;GO:0005102//signaling receptor binding;GO:0005178//integrin binding;GO:0005488//binding;GO:0005515//protein binding;GO:0008195//phosphatidate phosphatase activity;GO:0016787//hydrolase activity;GO:0016788//hydrolase activity, acting on ester bonds;GO:0016791//phosphatase activity;GO:0042392//sphingosine-1-phosphate phosphatase activity…	GO:0001667//ameboidal-type cell migration;GO:0006066//alcohol metabolic process;GO:0006139//nucleobase-containing compound metabolic process;GO:0006643//membrane lipid metabolic process;GO:0006644//phospholipid metabolic process;GO:0006665//sphingolipid metabolic process;GO:0006796//phosphate-containing compound metabolic process;GO:0006890//retrograde vesicle-mediated transport, Golgi to endopla…	Metabolism::Lipid transport and metabolism::Phosphatidic acid phosphatase type 2B	1. Metabolism::1.3 Lipid metabolism::hsa00565//Ether lipid metabolism;1. Metabolism::1.3 Lipid metabolism::hsa00564//Glycerophospholipid metabolism;5. Organismal Systems::5.4 Digestive system::hsa04975//Fat digestion and absorption;1. Metabolism::1.3 Lipid metabolism::hsa00561//Glycerolipid metabolism;6. Human Diseases::6.1 Cancer: overview::hsa05231//Choline metabolism in cancer;1. Metabolism::1…	Metabolism::R-HSA-1660661//Sphingolipid de novo biosynthesis|Metabolism::R-HSA-428157//Sphingolipid metabolism|Metabolism::R-HSA-556833//Metabolism of lipids	WP325//Triacylglyceride synthesis;WP4725//Sphingolipid metabolism overview;WP4726//Sphingolipid metabolism: integrated pathway	NA	Embryonic prefrontal cortex::Normal::Neural progenitor cell	NA	NA	NA	NA
O14497	O14497	73546.3	39522.7	NA	25863.3	NA	34905.7	20602.1	29555.8	18807.3	20148.3	75373.2	36017.4	59672.8	53072.5	33703.5	125038	57151	NA	62475.5	26581	ARID1A	AT-rich interactive domain-containing protein 1A	242078.174199999	1	Cytoplasm	GO:0000228//nuclear chromosome;GO:0000785//chromatin;GO:0000790//nuclear chromatin;GO:0005575//cellular_component;GO:0005622//intracellular;GO:0005634//nucleus;GO:0005654//nucleoplasm;GO:0005694//chromosome;GO:0016514//SWI/SNF complex;GO:0031974//membrane-enclosed lumen;GO:0031981//nuclear lumen;GO:0032991//protein-containing complex;GO:0035060//brahma complex;GO:0043226//organelle;GO:0043227//me…	GO:0003674//molecular_function;GO:0003676//nucleic acid binding;GO:0003677//DNA binding;GO:0003682//chromatin binding;GO:0003712//transcription coregulator activity;GO:0003713//transcription coactivator activity;GO:0005102//signaling receptor binding;GO:0005488//binding;GO:0005515//protein binding;GO:0008134//transcription factor binding;GO:0016922//nuclear receptor binding;GO:0031491//nucleosome…	GO:0001704//formation of primary germ layer;GO:0001890//placenta development;GO:0001944//vasculature development;GO:0002009//morphogenesis of an epithelium;GO:0002072//optic cup morphogenesis involved in camera-type eye development;GO:0003408//optic cup formation involved in camera-type eye development;GO:0006139//nucleobase-containing compound metabolic process;GO:0006325//chromatin organization…	Information storage and processing::Transcription::SWI/SNF-like complex subunit BAF250/Osa	6. Human Diseases::6.2 Cancer: specific types::hsa05225//Hepatocellular carcinoma;5. Organismal Systems::5.10 Environmental adaptation::hsa04714//Thermogenesis	Gene expression (Transcription)::R-HSA-212436//Generic Transcription Pathway|Chromatin organization::R-HSA-3214858//RMTs methylate histone arginines|Chromatin organization::R-HSA-3247509//Chromatin modifying enzymes|Gene expression (Transcription)::R-HSA-73857//RNA Polymerase II Transcription|Gene expression (Transcription)::R-HSA-8878171//Transcriptional regulation by RUNX1|Gene expression (Tran…	WP3651//Pathways affected in adenoid cystic carcinoma;WP4204//Tumor suppressor activity of SMARCB1;WP4321//Thermogenesis	NA	Fetal kidney::Normal::Natural killer T (NKT) cell	ARID	NA	NA	NA
O14498	O14498	71413.6	NA	NA	NA	NA	NA	NA	NA	NA	NA	115303	NA	NA	40981.6	NA	42283	NA	NA	63182.1	NA	ISLR	Immunoglobulin superfamily containing leucine-rich repeat protein	46003.5297000001	15	Extracellular	GO:0005575//cellular_component;GO:0005576//extracellular region;GO:0005615//extracellular space;GO:0005622//intracellular;GO:0005737//cytoplasm;GO:0012505//endomembrane system;GO:0030141//secretory granule;GO:0031091//platelet alpha granule;GO:0031093//platelet alpha granule lumen;GO:0031410//cytoplasmic vesicle;GO:0031974//membrane-enclosed lumen;GO:0031982//vesicle;GO:0031983//vesicle lumen;GO:…	NA	GO:0002576//platelet degranulation;GO:0006887//exocytosis;GO:0016192//vesicle-mediated transport;GO:0045055//regulated exocytosis;GO:0046903//secretion;GO:0140352//export from cell	Cellular processes and signaling::Signal transduction mechanisms::Leucine rich repeat N-terminal domain	NA	Hemostasis::R-HSA-114608//Platelet degranulation |Hemostasis::R-HSA-76002//Platelet activation, signaling and aggregation|Hemostasis::R-HSA-76005//Response to elevated platelet cytosolic Ca2+	NA	NA	Esophagus::Normal::FGFR1HighNME5- epithelial cell;Fetal gonad::Normal::Leydig precursor cell;Large intestine::Normal::DCLK1+ progenitor cell;Small intestine::Normal::Enteroendocrine cell	NA	NA	NA	NA
O14521	O14521	171671	177121	379794	521301	191712	259465	421747	610057	375119	103304	160145	230499	38233.9	187146	405645	64618.6	258199	445496	221680	530675	SDHD	Succinate dehydrogenase [ubiquinone] cytochrome b small subunit, mitochondrial	17045.3	11	Mitochondria	GO:0005575//cellular_component;GO:0005622//intracellular;GO:0005737//cytoplasm;GO:0005739//mitochondrion;GO:0005740//mitochondrial envelope;GO:0005743//mitochondrial inner membrane;GO:0005746//mitochondrial respirasome;GO:0005749//mitochondrial respiratory chain complex II, succinate dehydrogenase complex (ubiquinone);GO:0016020//membrane;GO:0016021//integral component of membrane;GO:0019866//org…	GO:0000104//succinate dehydrogenase activity;GO:0003674//molecular_function;GO:0003824//catalytic activity;GO:0005488//binding;GO:0005515//protein binding;GO:0009055//electron transfer activity;GO:0016491//oxidoreductase activity;GO:0016627//oxidoreductase activity, acting on the CH-CH group of donors;GO:0020037//heme binding;GO:0043167//ion binding;GO:0043169//cation binding;GO:0046872//metal io…	GO:0006119//oxidative phosphorylation;GO:0006796//phosphate-containing compound metabolic process;GO:0015980//energy derivation by oxidation of organic compounds;GO:0022900//electron transport chain;GO:0022904//respiratory electron transport chain;GO:0042773//ATP synthesis coupled electron transport;GO:0045333//cellular respiration	Metabolism::Energy production and conversion::ubiquinone binding	6. Human Diseases::6.7 Neurodegenerative disease::hsa05016//Huntington disease;6. Human Diseases::6.10 Endocrine and metabolic disease::hsa04932//Non-alcoholic fatty liver disease;6. Human Diseases::6.7 Neurodegenerative disease::hsa05014//Amyotrophic lateral sclerosis;5. Organismal Systems::5.10 Environmental adaptation::hsa04714//Thermogenesis;1. Metabolism::1.1 Carbohydrate metabolism::hsa0002…	Metabolism::R-HSA-1428517//The citric acid (TCA) cycle and respiratory electron transport|Metabolism::R-HSA-163200//Respiratory electron transport, ATP synthesis by chemiosmotic coupling, and heat production by uncoupling proteins.|Metabolism::R-HSA-611105//Respiratory electron transport|Metabolism::R-HSA-71403//Citric acid cycle (TCA cycle)|Metabolism::R-HSA-71406//Pyruvate metabolism and Citric…	WP111//Electron transport chain: OXPHOS system in mitochondria;WP4396//Nonalcoholic fatty liver disease;WP78//TCA cycle (aka Krebs or citric acid cycle)	NA	Embryo::Normal::Morula cell (Blastomere);Fetal kidney::Normal::Natural killer T (NKT) cell	NA	NA	NA	NA
O14530	O14530	58660	18067.1	31102.9	13458.4	NA	30410.9	28134.3	31689.7	18529.4	NA	73432.7	53089.6	52570.7	42712.6	66293.7	122123	29109	31779.3	42151.1	75807.4	TXNDC9	Thioredoxin domain-containing protein 9	26537.3	2	Cytoplasm	GO:0005575//cellular_component;GO:0005622//intracellular;GO:0005634//nucleus;GO:0005737//cytoplasm;GO:0005813//centrosome;GO:0005815//microtubule organizing center;GO:0005829//cytosol;GO:0005856//cytoskeleton;GO:0015630//microtubule cytoskeleton;GO:0030496//midbody;GO:0043226//organelle;GO:0043227//membrane-bounded organelle;GO:0043228//non-membrane-bounded organelle;GO:0043229//intracellular org…	GO:0003674//molecular_function;GO:0005488//binding;GO:0005515//protein binding;GO:0045296//cadherin binding;GO:0050839//cell adhesion molecule binding	NA	Metabolism::Energy production and conversion::Thioredoxin	NA	NA	NA	NA	Fetal kidney::Normal::Natural killer T (NKT) cell	NA	NA	NA	NA
O14545	O14545	31649.3	9832.38	8048.87	13453.3	NA	14963.2	12880.4	26464.5	11805.2	NA	26628.8	25921.6	38303.1	35707	23974.6	37782.7	12405	24228.8	14447.6	32252.8	TRAFD1	TRAF-type zinc finger domain-containing protein 1	64849.6142000001	12	Nucleus	GO:0005575//cellular_component;GO:0005622//intracellular;GO:0005737//cytoplasm;GO:0005739//mitochondrion;GO:0043226//organelle;GO:0043227//membrane-bounded organelle;GO:0043229//intracellular organelle;GO:0043231//intracellular membrane-bounded organelle;GO:0110165//cellular anatomical entity	GO:0003674//molecular_function;GO:0005488//binding;GO:0005515//protein binding;GO:0043167//ion binding;GO:0043169//cation binding;GO:0046872//metal ion binding	GO:0002683//negative regulation of immune system process;GO:0002831//regulation of response to biotic stimulus;GO:0002832//negative regulation of response to biotic stimulus;GO:0006996//organelle organization;GO:0031347//regulation of defense response;GO:0031348//negative regulation of defense response;GO:0032101//regulation of response to external stimulus;GO:0032102//negative regulation of resp…	Poorly characterized::Function unknown::zinc finger	NA	NA	WP1449//Regulation of toll-like receptor signaling pathway	NA	Embryo::Normal::1-cell stage cell (Blastomere);Fetal gonad::Normal::Meiotic prophase fetal germ cell;Liver::Hepatocellular Cancer::Exhausted CD8+ T cell	NA	NA	NA	NA
O14548	O14548	254470	491243	416552	333443	450555	431280	689274	577510	437650	318693	225058	393295	304244	144873	1130000	231098	1710000	578389	512383	260405	COX7A2L	Cytochrome c oxidase subunit 7A-related protein, mitochondrial	12616.3	2	Cytoplasm	GO:0005575//cellular_component;GO:0005622//intracellular;GO:0005634//nucleus;GO:0005730//nucleolus;GO:0005737//cytoplasm;GO:0005739//mitochondrion;GO:0005740//mitochondrial envelope;GO:0005743//mitochondrial inner membrane;GO:0005746//mitochondrial respirasome;GO:0016020//membrane;GO:0019866//organelle inner membrane;GO:0031090//organelle membrane;GO:0031966//mitochondrial membrane;GO:0031967//or…	GO:0003674//molecular_function;GO:0003824//catalytic activity;GO:0004129//cytochrome-c oxidase activity;GO:0005215//transporter activity;GO:0008324//cation transmembrane transporter activity;GO:0009055//electron transfer activity;GO:0015002//heme-copper terminal oxidase activity;GO:0015075//ion transmembrane transporter activity;GO:0015077//monovalent inorganic cation transmembrane transporter ac…	GO:0002082//regulation of oxidative phosphorylation;GO:0006119//oxidative phosphorylation;GO:0006796//phosphate-containing compound metabolic process;GO:0006811//ion transport;GO:0006996//organelle organization;GO:0015980//energy derivation by oxidation of organic compounds;GO:0022607//cellular component assembly;GO:0022900//electron transport chain;GO:0022904//respiratory electron transport chai…	Poorly characterized::Function unknown::Cytochrome c oxidase subunit	5. Organismal Systems::5.3 Circulatory system::hsa04260//Cardiac muscle contraction;6. Human Diseases::6.7 Neurodegenerative disease::hsa05016//Huntington disease;6. Human Diseases::6.10 Endocrine and metabolic disease::hsa04932//Non-alcoholic fatty liver disease;6. Human Diseases::6.7 Neurodegenerative disease::hsa05014//Amyotrophic lateral sclerosis;5. Organismal Systems::5.10 Environmental ada…	Metabolism::R-HSA-1428517//The citric acid (TCA) cycle and respiratory electron transport|Metabolism::R-HSA-163200//Respiratory electron transport, ATP synthesis by chemiosmotic coupling, and heat production by uncoupling proteins.|Gene expression (Transcription)::R-HSA-212436//Generic Transcription Pathway|Gene expression (Transcription)::R-HSA-3700989//Transcriptional Regulation by TP53|Gene ex…	WP111//Electron transport chain: OXPHOS system in mitochondria;WP4396//Nonalcoholic fatty liver disease	NA	Fetal gonad::Normal::Oogenesis phase fetal germ cell;Fetal kidney::Normal::Natural killer T (NKT) cell	NA	NA	NA	NA
O14558	O14558	1020000	173992	342371	400665	513384	646198	374755	755800	325404	417992	1020000	NA	1210000	358806	43399.8	512703	94861.8	NA	1220000	62775.9	HSPB6	Heat shock protein beta-6	17137.9	19	Cytoplasm	GO:0005575//cellular_component;GO:0005576//extracellular region;GO:0005622//intracellular;GO:0005634//nucleus;GO:0005730//nucleolus;GO:0005737//cytoplasm;GO:0005794//Golgi apparatus;GO:0005829//cytosol;GO:0012505//endomembrane system;GO:0031974//membrane-enclosed lumen;GO:0031981//nuclear lumen;GO:0043226//organelle;GO:0043227//membrane-bounded organelle;GO:0043228//non-membrane-bounded organelle…	GO:0003674//molecular_function;GO:0005198//structural molecule activity;GO:0005212//structural constituent of eye lens;GO:0005488//binding;GO:0005515//protein binding;GO:0042802//identical protein binding;GO:0042803//protein homodimerization activity;GO:0046983//protein dimerization activity;GO:0051082//unfolded protein binding;GO:0051087//chaperone binding	GO:0001525//angiogenesis;GO:0001944//vasculature development;GO:0006915//apoptotic process;GO:0006936//muscle contraction;GO:0010941//regulation of cell death;GO:0022603//regulation of anatomical structure morphogenesis;GO:0035239//tube morphogenesis;GO:0035295//tube development;GO:0043067//regulation of programmed cell death;GO:0043069//negative regulation of programmed cell death;GO:0044057//re…	Cellular processes and signaling::Posttranslational modification, protein turnover, chaperones::Belongs to the small heat shock protein (HSP20) family	NA	NA	NA	NA	Fetal gonad::Normal::Leydig cell;Fetal gonad::Normal::Leydig precursor cell;Liver::Normal::Mesenchymal cell	NA	NA	NA	NA
O14561	O14561	594465	1370000	1490000	1180000	1030000	759556	1670000	1260000	1700000	879617	497116	870890	737125	864502	1860000	777135	1500000	2280000	984676	2750000	NDUFAB1	Acyl carrier protein, mitochondrial	17419.6	16	Mitochondria	GO:0000313//organellar ribosome;GO:0000315//organellar large ribosomal subunit;GO:0005575//cellular_component;GO:0005622//intracellular;GO:0005634//nucleus;GO:0005654//nucleoplasm;GO:0005737//cytoplasm;GO:0005739//mitochondrion;GO:0005740//mitochondrial envelope;GO:0005743//mitochondrial inner membrane;GO:0005746//mitochondrial respirasome;GO:0005747//mitochondrial respiratory chain complex I;GO:…	GO:0000035//acyl binding;GO:0000036//acyl carrier activity;GO:0003674//molecular_function;GO:0003824//catalytic activity;GO:0003954//NADH dehydrogenase activity;GO:0005488//binding;GO:0005504//fatty acid binding;GO:0005509//calcium ion binding;GO:0005515//protein binding;GO:0008137//NADH dehydrogenase (ubiquinone) activity;GO:0008289//lipid binding;GO:0016491//oxidoreductase activity;GO:0016651//…	GO:0006119//oxidative phosphorylation;GO:0006631//fatty acid metabolic process;GO:0006796//phosphate-containing compound metabolic process;GO:0006996//organelle organization;GO:0008610//lipid biosynthetic process;GO:0010467//gene expression;GO:0015980//energy derivation by oxidation of organic compounds;GO:0016053//organic acid biosynthetic process;GO:0019538//protein metabolic process;GO:0022607…	Metabolism::Energy production and conversion::Carrier of the growing fatty acid chain in fatty acid biosynthesis	6. Human Diseases::6.7 Neurodegenerative disease::hsa05016//Huntington disease;5. Organismal Systems::5.6 Nervous system::hsa04723//Retrograde endocannabinoid signaling;6. Human Diseases::6.10 Endocrine and metabolic disease::hsa04932//Non-alcoholic fatty liver disease;6. Human Diseases::6.7 Neurodegenerative disease::hsa05014//Amyotrophic lateral sclerosis;5. Organismal Systems::5.10 Environment…	Metabolism::R-HSA-1428517//The citric acid (TCA) cycle and respiratory electron transport|Metabolism::R-HSA-163200//Respiratory electron transport, ATP synthesis by chemiosmotic coupling, and heat production by uncoupling proteins.|Metabolism::R-HSA-389661//Glyoxylate metabolism and glycine degradation|Metabolism::R-HSA-556833//Metabolism of lipids|Metabolism::R-HSA-611105//Respiratory electron t…	WP111//Electron transport chain: OXPHOS system in mitochondria;WP4324//Mitochondrial complex I assembly model OXPHOS system;WP4396//Nonalcoholic fatty liver disease;WP623//Oxidative phosphorylation	NA	Fetal gonad::Normal::Gonadal mitotic phase fetal germ cell;Fetal gonad::Normal::Mitotic fetal germ cell;Fetal kidney::Normal::Natural killer T (NKT) cell	NA	NA	NA	NA
O14562	O14562	115887	40357.7	75311.7	109775	97750.8	164523	108827	199836	107797	62579.2	100346	22492.7	43077.1	214586	116879	162760	104987	292966	211164	118262	UBFD1	Ubiquitin domain-containing protein UBFD1	33386.4	16	Cytoplasm	NA	GO:0003674//molecular_function;GO:0003676//nucleic acid binding;GO:0003723//RNA binding;GO:0005488//binding;GO:0005515//protein binding;GO:0045296//cadherin binding;GO:0050839//cell adhesion molecule binding;GO:0097159//organic cyclic compound binding;GO:1901363//heterocyclic compound binding	NA	Cellular processes and signaling::Posttranslational modification, protein turnover, chaperones::Ubiquitin homologues	NA	NA	NA	NA	NA	NA	NA	NA	NA
O14569	O14569	NA	NA	NA	29807.3	NA	NA	34594.6	40795.8	17226.5	NA	NA	NA	NA	83141.2	NA	13499.6	NA	26064.5	NA	12512.9	CYB561D2	Transmembrane reductase CYB561D2	23976.9	3	Plasma membrane	GO:0005575//cellular_component;GO:0005622//intracellular;GO:0005737//cytoplasm;GO:0005783//endoplasmic reticulum;GO:0005789//endoplasmic reticulum membrane;GO:0012505//endomembrane system;GO:0012506//vesicle membrane;GO:0016020//membrane;GO:0016021//integral component of membrane;GO:0030659//cytoplasmic vesicle membrane;GO:0031090//organelle membrane;GO:0031224//intrinsic component of membrane;GO…	GO:0003674//molecular_function;GO:0003824//catalytic activity;GO:0004322//ferroxidase activity;GO:0005488//binding;GO:0005515//protein binding;GO:0016491//oxidoreductase activity;GO:0016722//oxidoreductase activity, oxidizing metal ions;GO:0016724//oxidoreductase activity, oxidizing metal ions, oxygen as acceptor;GO:0020037//heme binding;GO:0043167//ion binding;GO:0043169//cation binding;GO:00468…	NA	Metabolism::Energy production and conversion::Cytochrome b561	NA	NA	NA	NA	Fetal kidney::Normal::Natural killer T (NKT) cell	NA	NA	NA	NA
O14576	O14576	203563	NA	176616	NA	NA	74498	NA	NA	NA	NA	NA	72449.1	NA	NA	NA	52913.7	318935	NA	NA	NA	DYNC1I1	Cytoplasmic dynein 1 intermediate chain 1	72964.7396000002	7	Nucleus	GO:0000775//chromosome, centromeric region;GO:0000776//kinetochore;GO:0000777//condensed chromosome kinetochore;GO:0000779//condensed chromosome, centromeric region;GO:0000793//condensed chromosome;GO:0000922//spindle pole;GO:0005575//cellular_component;GO:0005622//intracellular;GO:0005634//nucleus;GO:0005694//chromosome;GO:0005737//cytoplasm;GO:0005768//endosome;GO:0005819//spindle;GO:0005829//c…	GO:0003674//molecular_function;GO:0003774//motor activity;GO:0003777//microtubule motor activity;GO:0003824//catalytic activity;GO:0005488//binding;GO:0005515//protein binding;GO:0008017//microtubule binding;GO:0008092//cytoskeletal protein binding;GO:0015631//tubulin binding;GO:0016462//pyrophosphatase activity;GO:0016787//hydrolase activity;GO:0016817//hydrolase activity, acting on acid anhydri…	GO:0002478//antigen processing and presentation of exogenous peptide antigen;GO:0002495//antigen processing and presentation of peptide antigen via MHC class II;GO:0006888//endoplasmic reticulum to Golgi vesicle-mediated transport;GO:0016192//vesicle-mediated transport;GO:0030705//cytoskeleton-dependent intracellular transport;GO:0046907//intracellular transport;GO:0051648//vesicle localization;G…	Cellular processes and signaling::Cytoskeleton::Cytoplasmic dynein 1 intermediate chain 2	6. Human Diseases::6.4 Infectious disease: bacterial::hsa05132//Salmonella infection;5. Organismal Systems::5.5 Excretory system::hsa04962//Vasopressin-regulated water reabsorption;4. Cellular Processes::4.1 Transport and catabolism::hsa04145//Phagosome	Immune System::R-HSA-1280218//Adaptive Immune System|Cell Cycle::R-HSA-141424//Amplification of signal from the kinetochores|Cell Cycle::R-HSA-141444//Amplification of signal from unattached kinetochores via a MAD2 inhibitory signal|Autophagy::R-HSA-1632852//Macroautophagy|Signal Transduction::R-HSA-194315//Signaling by Rho GTPases|Signal Transduction::R-HSA-195258//RHO GTPase Effectors|Metabolis…	WP4532//Intraflagellar transport proteins binding to dynein;WP5085//Vasopressin-regulated water reabsorption	NA	NA	NA	NA	NA	NA
O14579	O14579	1570000	1040000	993769	1130000	736245	1110000	1010000	1380000	938849	1050000	1830000	1520000	2560000	2460000	1550000	1750000	1310000	1210000	1630000	1290000	COPE	Coatomer subunit epsilon	34486.5	19	Cytoplasm	GO:0000139//Golgi membrane;GO:0005575//cellular_component;GO:0005622//intracellular;GO:0005634//nucleus;GO:0005654//nucleoplasm;GO:0005737//cytoplasm;GO:0005789//endoplasmic reticulum membrane;GO:0005794//Golgi apparatus;GO:0005798//Golgi-associated vesicle;GO:0005829//cytosol;GO:0012505//endomembrane system;GO:0012506//vesicle membrane;GO:0016020//membrane;GO:0030117//membrane coat;GO:0030120//v…	GO:0003674//molecular_function;GO:0005198//structural molecule activity;GO:0005488//binding;GO:0005515//protein binding	GO:0006888//endoplasmic reticulum to Golgi vesicle-mediated transport;GO:0006890//retrograde vesicle-mediated transport, Golgi to endoplasmic reticulum;GO:0006891//intra-Golgi vesicle-mediated transport;GO:0015031//protein transport;GO:0016192//vesicle-mediated transport;GO:0045184//establishment of protein localization;GO:0046907//intracellular transport;GO:0071702//organic substance transport;G…	Cellular processes and signaling::Intracellular trafficking, secretion, and vesicular transport::The coatomer is a cytosolic protein complex that binds to dilysine motifs and reversibly associates with Golgi non- clathrin-coated vesicles, which further mediate biosynthetic protein transport from the ER, via the Golgi up to the trans Golgi network. The coatomer complex is required for budding from…	NA	Metabolism of proteins::R-HSA-199977//ER to Golgi Anterograde Transport|Vesicle-mediated transport::R-HSA-199977//ER to Golgi Anterograde Transport|Vesicle-mediated transport::R-HSA-199991//Membrane Trafficking|Metabolism of proteins::R-HSA-446203//Asparagine N-linked glycosylation|Metabolism of proteins::R-HSA-597592//Post-translational protein modification|Metabolism of proteins::R-HSA-6807878/…	NA	NA	Fetal gonad::Normal::Granulosa cell;Fetal gonad::Normal::Sertoli cell;Fetal kidney::Normal::Natural killer T (NKT) cell	NA	NA	NA	NA
O14598	O14598	NA	NA	NA	NA	NA	NA	NA	NA	NA	NA	NA	133238	NA	NA	NA	NA	NA	40747.4	NA	3880000	VCY	Testis-specific basic protein Y 1	12919.2	Y	Nucleus	NA	NA	GO:0007399//nervous system development;GO:0007417//central nervous system development;GO:0007420//brain development;GO:0048513//animal organ development;GO:0048731//system development	NA	NA	NA	NA	NA	NA	NA	NA	NA	NA
O14602	O14602	65943.7	NA	NA	NA	NA	79750.3	154777	235615	124007	NA	108317	73386.8	NA	NA	NA	21277	225042	125194	143341	139488	EIF1AY	Eukaryotic translation initiation factor 1A, Y-chromosomal	16444.4	Y	Cytoplasm	NA	GO:0003674//molecular_function;GO:0003676//nucleic acid binding;GO:0003723//RNA binding;GO:0003743//translation initiation factor activity;GO:0005488//binding;GO:0005515//protein binding;GO:0008135//translation factor activity, RNA binding;GO:0045182//translation regulator activity;GO:0090079//translation regulator activity, nucleic acid binding;GO:0097159//organic cyclic compound binding;GO:1901…	GO:0006518//peptide metabolic process;GO:0009059//macromolecule biosynthetic process;GO:0010467//gene expression;GO:0019538//protein metabolic process;GO:0034645//cellular macromolecule biosynthetic process;GO:0043603//cellular amide metabolic process;GO:0044260//cellular macromolecule metabolic process;GO:0044267//cellular protein metabolic process;GO:0044271//cellular nitrogen compound biosynth…	Information storage and processing::Translation, ribosomal structure and biogenesis::translation initiation factor activity	NA	NA	WP107//Translation factors	NA	Fetal kidney::Normal::Natural killer T (NKT) cell;Kidney::Normal::B cell;Liver::Normal::Liver bud hepatic cell	NA	NA	NA	NA
O14617	O14617	227632	123869	85358.2	92489.2	80149.4	153714	126430	116421	102257	105374	226599	415694	236708	271415	206714	178247	207449	84529.1	251428	180213	AP3D1	AP-3 complex subunit delta-1	130175	19	Cytoplasm	GO:0000139//Golgi membrane;GO:0000323//lytic vacuole;GO:0005575//cellular_component;GO:0005622//intracellular;GO:0005737//cytoplasm;GO:0005764//lysosome;GO:0005765//lysosomal membrane;GO:0005768//endosome;GO:0005773//vacuole;GO:0005774//vacuolar membrane;GO:0005794//Golgi apparatus;GO:0010008//endosome membrane;GO:0012505//endomembrane system;GO:0016020//membrane;GO:0030054//cell junction;GO:0030…	GO:0003674//molecular_function;GO:0005488//binding;GO:0005515//protein binding	GO:0002520//immune system development;GO:0002521//leukocyte differentiation;GO:0002684//positive regulation of immune system process;GO:0002694//regulation of leukocyte activation;GO:0002696//positive regulation of leukocyte activation;GO:0006873//cellular ion homeostasis;GO:0006886//intracellular protein transport;GO:0006892//post-Golgi vesicle-mediated transport;GO:0006896//Golgi to vacuole tra…	Cellular processes and signaling::Intracellular trafficking, secretion, and vesicular transport::Part of the AP-3 complex, an adaptor-related complex which is not clathrin-associated. The complex is associated with the Golgi region as well as more peripheral structures. It facilitates the budding of vesicles from the Golgi membrane	4. Cellular Processes::4.1 Transport and catabolism::hsa04142//Lysosome	NA	NA	NA	Fetal gonad::Normal::Mitotic arrest phase fetal germ cell;Fetal kidney::Normal::Natural killer T (NKT) cell	NA	NA	NA	NA
O14618	O14618	415555	776850	758431	1120000	1140000	938203	806711	1140000	873281	724580	397661	352484	314584	543789	715203	937243	509822	1100000	680618	684920	CCS	Copper chaperone for superoxide dismutase	29044.6	11	Extracellular	GO:0005575//cellular_component;GO:0005576//extracellular region;GO:0005615//extracellular space;GO:0005622//intracellular;GO:0005634//nucleus;GO:0005737//cytoplasm;GO:0005829//cytosol;GO:0043226//organelle;GO:0043227//membrane-bounded organelle;GO:0043229//intracellular organelle;GO:0043231//intracellular membrane-bounded organelle;GO:0110165//cellular anatomical entity	GO:0003674//molecular_function;GO:0003824//catalytic activity;GO:0004784//superoxide dismutase activity;GO:0005488//binding;GO:0005507//copper ion binding;GO:0005515//protein binding;GO:0015035//protein disulfide oxidoreductase activity;GO:0015036//disulfide oxidoreductase activity;GO:0016209//antioxidant activity;GO:0016491//oxidoreductase activity;GO:0016667//oxidoreductase activity, acting on …	GO:0000302//response to reactive oxygen species;GO:0000305//response to oxygen radical;GO:0006801//superoxide metabolic process;GO:0006811//ion transport;GO:0009893//positive regulation of metabolic process;GO:0010467//gene expression;GO:0019430//removal of superoxide radicals;GO:0019538//protein metabolic process;GO:0034599//cellular response to oxidative stress;GO:0043085//positive regulation o…	Metabolism::Inorganic ion transport and metabolism::Copper/zinc superoxide dismutase (SODC)	6. Human Diseases::6.7 Neurodegenerative disease::hsa05014//Amyotrophic lateral sclerosis;6. Human Diseases::6.7 Neurodegenerative disease::hsa05022//Pathways of neurodegeneration - multiple diseases	Cellular responses to stimuli::R-HSA-2262752//Cellular responses to stress|Cellular responses to stimuli::R-HSA-3299685//Detoxification of Reactive Oxygen Species	WP2447//Amyotrophic lateral sclerosis (ALS);WP3286//Copper homeostasis	NA	Blood::Normal::Plasmacytoid dendritic cell;Kidney::Normal::B cell	NA	NA	NA	NA
O14638	O14638	NA	NA	47126.3	NA	NA	NA	NA	NA	NA	NA	NA	NA	NA	NA	NA	51971.8	NA	NA	NA	NA	ENPP3	Ectonucleotide pyrophosphatase/phosphodiesterase family member 3	100137	6	Extracellular	GO:0005575//cellular_component;GO:0005576//extracellular region;GO:0005615//extracellular space;GO:0005622//intracellular;GO:0005737//cytoplasm;GO:0005886//plasma membrane;GO:0009897//external side of plasma membrane;GO:0009986//cell surface;GO:0016020//membrane;GO:0016021//integral component of membrane;GO:0016324//apical plasma membrane;GO:0031224//intrinsic component of membrane;GO:0031982//ve…	GO:0003674//molecular_function;GO:0003676//nucleic acid binding;GO:0003824//catalytic activity;GO:0004518//nuclease activity;GO:0004527//exonuclease activity;GO:0004528//phosphodiesterase I activity;GO:0004551//nucleotide diphosphatase activity;GO:0005488//binding;GO:0005509//calcium ion binding;GO:0008081//phosphoric diester hydrolase activity;GO:0008270//zinc ion binding;GO:0016462//pyrophospha…	GO:0002274//myeloid leukocyte activation;GO:0002275//myeloid cell activation involved in immune response;GO:0002366//leukocyte activation involved in immune response;GO:0002683//negative regulation of immune system process;GO:0002684//positive regulation of immune system process;GO:0002694//regulation of leukocyte activation;GO:0002695//negative regulation of leukocyte activation;GO:0002697//regu…	Poorly characterized::Function unknown::Ectonucleotide pyrophosphatase phosphodiesterase	1. Metabolism::1.1 Carbohydrate metabolism::hsa00500//Starch and sucrose metabolism;1. Metabolism::1.8 Metabolism of cofactors and vitamins::hsa00770//Pantothenate and CoA biosynthesis;1. Metabolism::1.4 Nucleotide metabolism::hsa00230//Purine metabolism;1. Metabolism::1.4 Nucleotide metabolism::hsa00240//Pyrimidine metabolism;1. Metabolism::1.8 Metabolism of cofactors and vitamins::hsa00740//Rib…	Metabolism::R-HSA-196849//Metabolism of water-soluble vitamins and cofactors|Metabolism::R-HSA-196854//Metabolism of vitamins and cofactors|Metabolism::R-HSA-199220//Vitamin B5 (pantothenate) metabolism	WP286//IL-3 signaling pathway;WP4018//Clear cell renal cell carcinoma pathways;WP4022//Pyrimidine metabolism	DOID:4379//nut allergic reaction	Blood::Normal::Basophil;Bone marrow::Normal::Mast cell;Bone marrow::Normal::Myeloid cell;Kidney::Normal::Mast cell;Peripheral blood::Normal::Basophil;Peripheral blood::Normal::Granulocyte;Peripheral blood::Normal::Monocyte;Umbilical cord blood::Normal::Basophil;Undefined::Normal::Basophil;Undefined::Normal::Mast cell	NA	NA	NA	NA
O14639	O14639	115025	189712	117325	124501	85823.4	112887	129116	237010	179202	139115	89410.2	205286	39337.9	67761.9	265326	207508	1020000	238804	200272	101621	ABLIM1	Actin-binding LIM protein 1	87699	10	Nucleus	GO:0001725//stress fiber;GO:0005575//cellular_component;GO:0005622//intracellular;GO:0005737//cytoplasm;GO:0005856//cytoskeleton;GO:0015629//actin cytoskeleton;GO:0030027//lamellipodium;GO:0031252//cell leading edge;GO:0032432//actin filament bundle;GO:0042641//actomyosin;GO:0042995//cell projection;GO:0043226//organelle;GO:0043228//non-membrane-bounded organelle;GO:0043229//intracellular organel…	GO:0003674//molecular_function;GO:0003779//actin binding;GO:0005488//binding;GO:0005515//protein binding;GO:0008092//cytoskeletal protein binding;GO:0043167//ion binding;GO:0043169//cation binding;GO:0044877//protein-containing complex binding;GO:0046872//metal ion binding;GO:0051015//actin filament binding	GO:0006996//organelle organization;GO:0007600//sensory perception;GO:0009887//animal organ morphogenesis;GO:0022607//cellular component assembly;GO:0030030//cell projection organization;GO:0048513//animal organ development;GO:0048731//system development	Cellular processes and signaling::Cytoskeleton::Villin headpiece domain	5. Organismal Systems::5.8 Development and regeneration::hsa04360//Axon guidance	Developmental Biology::R-HSA-373752//Netrin-1 signaling|Developmental Biology::R-HSA-418885//DCC mediated attractive signaling|Developmental Biology::R-HSA-422475//Axon guidance|Developmental Biology::R-HSA-9675108//Nervous system development	WP4673//Male infertility	NA	Fetal gonad::Normal::Leydig precursor cell;Fetal gonad::Normal::Mitotic arrest phase fetal germ cell;Fetal gonad::Normal::Oogenesis phase fetal germ cell;Fetal kidney::Normal::Natural killer T (NKT) cell;Peripheral blood::Normal::Naive CD4+ T cell;Peripheral blood::Normal::Naive CD8+ T cell	NA	NA	NA	NA
O14647	O14647	56954.2	NA	NA	NA	NA	12835.6	NA	NA	27424.9	NA	60604.8	46844.9	31272.8	14062.3	22617.8	62810.2	NA	NA	14358.5	19825.5	CHD2	Chromodomain-helicase-DNA-binding protein 2	211369.973200002	15	Nucleus	GO:0005575//cellular_component;GO:0005622//intracellular;GO:0005634//nucleus;GO:0005654//nucleoplasm;GO:0005730//nucleolus;GO:0031974//membrane-enclosed lumen;GO:0031981//nuclear lumen;GO:0043226//organelle;GO:0043227//membrane-bounded organelle;GO:0043228//non-membrane-bounded organelle;GO:0043229//intracellular organelle;GO:0043231//intracellular membrane-bounded organelle;GO:0043232//intracell…	GO:0000166//nucleotide binding;GO:0000976//transcription regulatory region sequence-specific DNA binding;GO:0000977//RNA polymerase II transcription regulatory region sequence-specific DNA binding;GO:0000978//RNA polymerase II cis-regulatory region sequence-specific DNA binding;GO:0000987//cis-regulatory region sequence-specific DNA binding;GO:0001067//regulatory region nucleic acid binding;GO:00…	GO:0002244//hematopoietic progenitor cell differentiation;GO:0002520//immune system development;GO:0006139//nucleobase-containing compound metabolic process;GO:0006325//chromatin organization;GO:0006974//cellular response to DNA damage stimulus;GO:0006996//organelle organization;GO:0007517//muscle organ development;GO:0009059//macromolecule biosynthetic process;GO:0009889//regulation of biosynthe…	Information storage and processing::Chromatin structure and dynamics::hematopoietic stem cell differentiation	NA	NA	WP3995//Prion disease pathway;WP4673//Male infertility	NA	Fetal kidney::Normal::Natural killer T (NKT) cell	Chromatin Remodeling Factors	NA	NA	NA
O14653	O14653	170612	104721	108919	77906	124931	137413	152475	193272	217353	141711	148243	306399	276168	273697	111611	197769	209712	112819	170476	344412	GOSR2	Golgi SNAP receptor complex member 2	24778.5	17	Cytoplasm	GO:0000139//Golgi membrane;GO:0005575//cellular_component;GO:0005622//intracellular;GO:0005737//cytoplasm;GO:0005768//endosome;GO:0005770//late endosome;GO:0005789//endoplasmic reticulum membrane;GO:0005793//endoplasmic reticulum-Golgi intermediate compartment;GO:0005794//Golgi apparatus;GO:0005798//Golgi-associated vesicle;GO:0005829//cytosol;GO:0010008//endosome membrane;GO:0012505//endomembran…	GO:0000149//SNARE binding;GO:0003674//molecular_function;GO:0005484//SNAP receptor activity;GO:0005488//binding;GO:0005515//protein binding;GO:0030674//protein-macromolecule adaptor activity;GO:0060090//molecular adaptor activity	GO:0006886//intracellular protein transport;GO:0006888//endoplasmic reticulum to Golgi vesicle-mediated transport;GO:0006891//intra-Golgi vesicle-mediated transport;GO:0006892//post-Golgi vesicle-mediated transport;GO:0006896//Golgi to vacuole transport;GO:0006901//vesicle coating;GO:0006986//response to unfolded protein;GO:0006996//organelle organization;GO:0007034//vacuolar transport;GO:0007165…	Cellular processes and signaling::Intracellular trafficking, secretion, and vesicular transport::Snare region anchored in the vesicle membrane C-terminus	2. Genetic Information Processing::2.3 Folding, sorting and degradation::hsa04130//SNARE interactions in vesicular transport	Metabolism of proteins::R-HSA-199977//ER to Golgi Anterograde Transport|Vesicle-mediated transport::R-HSA-199977//ER to Golgi Anterograde Transport|Vesicle-mediated transport::R-HSA-199991//Membrane Trafficking|Metabolism of proteins::R-HSA-204005//COPII-mediated vesicle transport|Vesicle-mediated transport::R-HSA-204005//COPII-mediated vesicle transport|Cellular responses to stimuli::R-HSA-38103…	NA	NA	NA	NA	NA	NA	NA
O14656	O14656	33424	165303	57988.3	119442	146803	110648	108207	115904	100865	114178	136586	210673	147822	200707	58571.9	23976.4	101983	132319	92728.3	28549	TOR1A	Torsin-1A	37813.5	9	Endoplasmic reticulum	GO:0005575//cellular_component;GO:0005576//extracellular region;GO:0005615//extracellular space;GO:0005622//intracellular;GO:0005634//nucleus;GO:0005635//nuclear envelope;GO:0005737//cytoplasm;GO:0005783//endoplasmic reticulum;GO:0005788//endoplasmic reticulum lumen;GO:0005789//endoplasmic reticulum membrane;GO:0005829//cytosol;GO:0005856//cytoskeleton;GO:0008021//synaptic vesicle;GO:0012505//end…	GO:0000166//nucleotide binding;GO:0003674//molecular_function;GO:0003824//catalytic activity;GO:0005488//binding;GO:0005515//protein binding;GO:0005524//ATP binding;GO:0008092//cytoskeletal protein binding;GO:0016462//pyrophosphatase activity;GO:0016787//hydrolase activity;GO:0016817//hydrolase activity, acting on acid anhydrides;GO:0016818//hydrolase activity, acting on acid anhydrides, in phosp…	GO:0001504//neurotransmitter uptake;GO:0002009//morphogenesis of an epithelium;GO:0006508//proteolysis;GO:0006811//ion transport;GO:0006836//neurotransmitter transport;GO:0006996//organelle organization;GO:0007399//nervous system development;GO:0009057//macromolecule catabolic process;GO:0010243//response to organonitrogen compound;GO:0010256//endomembrane system organization;GO:0010646//regulati…	Cellular processes and signaling::Posttranslational modification, protein turnover, chaperones::Torsin family 1, member A (Torsin A)	NA	Vesicle-mediated transport::R-HSA-199991//Membrane Trafficking|Vesicle-mediated transport::R-HSA-8856825//Cargo recognition for clathrin-mediated endocytosis|Vesicle-mediated transport::R-HSA-8856828//Clathrin-mediated endocytosis	NA	DOID:0050836//focal dystonia;DOID:529//blepharospasm	Fetal kidney::Normal::Natural killer T (NKT) cell	NA	NA	NA	NA
O14657	O14657	42368.5	110921	110562	81599.6	47827.2	91445.4	73077.4	74292.5	92192.6	163947	69560	88248	62096.9	78138.1	137517	22547.6	62393.3	156722	60916.2	47839.1	TOR1B	Torsin-1B	37983.8	9	Extracellular	GO:0005575//cellular_component;GO:0005576//extracellular region;GO:0005615//extracellular space;GO:0005622//intracellular;GO:0005634//nucleus;GO:0005635//nuclear envelope;GO:0005737//cytoplasm;GO:0005783//endoplasmic reticulum;GO:0005788//endoplasmic reticulum lumen;GO:0012505//endomembrane system;GO:0016020//membrane;GO:0031090//organelle membrane;GO:0031965//nuclear membrane;GO:0031967//organel…	GO:0000166//nucleotide binding;GO:0003674//molecular_function;GO:0003824//catalytic activity;GO:0005488//binding;GO:0005515//protein binding;GO:0005524//ATP binding;GO:0008092//cytoskeletal protein binding;GO:0016462//pyrophosphatase activity;GO:0016787//hydrolase activity;GO:0016817//hydrolase activity, acting on acid anhydrides;GO:0016818//hydrolase activity, acting on acid anhydrides, in phosp…	GO:0006986//response to unfolded protein;GO:0006996//organelle organization;GO:0010256//endomembrane system organization;GO:0034613//cellular protein localization;GO:0035966//response to topologically incorrect protein;GO:0051084//'de novo' posttranslational protein folding;GO:0051085//chaperone cofactor-dependent protein refolding;GO:0061024//membrane organization	Cellular processes and signaling::Posttranslational modification, protein turnover, chaperones::Torsin	NA	Vesicle-mediated transport::R-HSA-199991//Membrane Trafficking|Vesicle-mediated transport::R-HSA-8856825//Cargo recognition for clathrin-mediated endocytosis|Vesicle-mediated transport::R-HSA-8856828//Clathrin-mediated endocytosis	NA	NA	Esophagus::Normal::Secretory progenitor cell;Fetal kidney::Normal::Natural killer T (NKT) cell	NA	NA	NA	NA
O14662	O14662	44778.2	121905	23899.8	NA	42828.9	61607.5	76552.8	67846.2	70045.4	137256	92957.1	128490	135159	138743	109600	100525	79623.5	42269.3	85545.5	41065.9	STX16	Syntaxin-16	37035.9	20	Mitochondria	GO:0000139//Golgi membrane;GO:0005575//cellular_component;GO:0005622//intracellular;GO:0005737//cytoplasm;GO:0005794//Golgi apparatus;GO:0005795//Golgi stack;GO:0005802//trans-Golgi network;GO:0005829//cytosol;GO:0005925//focal adhesion;GO:0008021//synaptic vesicle;GO:0012505//endomembrane system;GO:0012506//vesicle membrane;GO:0016020//membrane;GO:0016021//integral component of membrane;GO:00300…	GO:0000149//SNARE binding;GO:0003674//molecular_function;GO:0005484//SNAP receptor activity;GO:0005488//binding;GO:0005515//protein binding;GO:0019905//syntaxin binding;GO:0030674//protein-macromolecule adaptor activity;GO:0060090//molecular adaptor activity	GO:0006886//intracellular protein transport;GO:0006996//organelle organization;GO:0010256//endomembrane system organization;GO:0015031//protein transport;GO:0016192//vesicle-mediated transport;GO:0016197//endosomal transport;GO:0016482//cytosolic transport;GO:0034613//cellular protein localization;GO:0042147//retrograde transport, endosome to Golgi;GO:0045184//establishment of protein localizatio…	Metabolism::Coenzyme transport and metabolism::Glycosyltransferase like family	2. Genetic Information Processing::2.3 Folding, sorting and degradation::hsa04130//SNARE interactions in vesicular transport	Vesicle-mediated transport::R-HSA-199991//Membrane Trafficking|Vesicle-mediated transport::R-HSA-6811438//Intra-Golgi traffic|Vesicle-mediated transport::R-HSA-6811440//Retrograde transport at the Trans-Golgi-Network|Vesicle-mediated transport::R-HSA-6811442//Intra-Golgi and retrograde Golgi-to-ER traffic	WP2858//Ectoderm differentiation	NA	Fetal gonad::Normal::Meiotic prophase fetal germ cell;Fetal kidney::Normal::Natural killer T (NKT) cell;Lung::Normal::SLC16A7+ cell	NA	NA	NA	NA
O14672	O14672	403167	233858	241756	239161	199309	335748	233607	231777	293041	247286	425661	508180	406475	274369	223369	369679	368418	284440	286810	245259	ADAM10	Disintegrin and metalloproteinase domain-containing protein 10	84153.1402999999	15	Plasma membrane	GO:0000139//Golgi membrane;GO:0005575//cellular_component;GO:0005576//extracellular region;GO:0005615//extracellular space;GO:0005622//intracellular;GO:0005634//nucleus;GO:0005737//cytoplasm;GO:0005783//endoplasmic reticulum;GO:0005788//endoplasmic reticulum lumen;GO:0005794//Golgi apparatus;GO:0005798//Golgi-associated vesicle;GO:0005802//trans-Golgi network;GO:0005886//plasma membrane;GO:000591…	GO:0003674//molecular_function;GO:0003824//catalytic activity;GO:0004175//endopeptidase activity;GO:0004222//metalloendopeptidase activity;GO:0005102//signaling receptor binding;GO:0005178//integrin binding;GO:0005488//binding;GO:0005515//protein binding;GO:0008233//peptidase activity;GO:0008237//metallopeptidase activity;GO:0016787//hydrolase activity;GO:0017124//SH3 domain binding;GO:0019899//e…	GO:0000902//cell morphogenesis;GO:0000904//cell morphogenesis involved in differentiation;GO:0001558//regulation of cell growth;GO:0001944//vasculature development;GO:0002274//myeloid leukocyte activation;GO:0002275//myeloid cell activation involved in immune response;GO:0002366//leukocyte activation involved in immune response;GO:0002444//myeloid leukocyte mediated immunity;GO:0002684//positive …	Cellular processes and signaling::Posttranslational modification, protein turnover, chaperones::ADAM metallopeptidase domain 10	6. Human Diseases::6.4 Infectious disease: bacterial::hsa05120//Epithelial cell signaling in Helicobacter pylori infection;6. Human Diseases::6.7 Neurodegenerative disease::hsa05010//Alzheimer disease	Extracellular matrix organization::R-HSA-1442490//Collagen degradation|Extracellular matrix organization::R-HSA-1474228//Degradation of the extracellular matrix|Signal Transduction::R-HSA-157118//Signaling by NOTCH|Immune System::R-HSA-168249//Innate Immune System|Signal Transduction::R-HSA-177929//Signaling by EGFR|Signal Transduction::R-HSA-1980143//Signaling by NOTCH1|Signal Transduction::R-HS…	WP2059//Alzheimer's disease and miRNA effects;WP3286//Copper homeostasis;WP3845//Canonical and non-canonical Notch signaling;WP3888//VEGFA-VEGFR2 signaling pathway;WP4906//3q29 copy number variation syndrome;WP5092//Interactions of natural killer cells in pancreatic cancer;WP5124//Alzheimer's disease;WP516//Hypertrophy model	NA	Fetal kidney::Normal::Natural killer T (NKT) cell;Liver::Hepatocellular Cancer::Regulatory T (Treg) cell;Lung::Normal::Brush cell (Tuft cell);Lung::Normal::Neuroendocrine cell	NA	NA	NA	NA
O14678	O14678	NA	85829.9	NA	90401.2	174801	50720.7	54520	78148.3	80588.5	96069.4	30104.3	81961.1	101449	26406.6	27977.4	NA	198803	82313.6	NA	31006.2	ABCD4	Lysosomal cobalamin transporter ABCD4	68606.1454000001	14	Plasma membrane	GO:0000323//lytic vacuole;GO:0005575//cellular_component;GO:0005622//intracellular;GO:0005737//cytoplasm;GO:0005764//lysosome;GO:0005765//lysosomal membrane;GO:0005773//vacuole;GO:0005774//vacuolar membrane;GO:0005777//peroxisome;GO:0005778//peroxisomal membrane;GO:0005789//endoplasmic reticulum membrane;GO:0005886//plasma membrane;GO:0012505//endomembrane system;GO:0016020//membrane;GO:0016021//…	GO:0000166//nucleotide binding;GO:0003674//molecular_function;GO:0003824//catalytic activity;GO:0005215//transporter activity;GO:0005319//lipid transporter activity;GO:0005324//long-chain fatty acid transporter activity;GO:0005488//binding;GO:0005515//protein binding;GO:0005524//ATP binding;GO:0015399//primary active transmembrane transporter activity;GO:0016462//pyrophosphatase activity;GO:00167…	GO:0006631//fatty acid metabolic process;GO:0006767//water-soluble vitamin metabolic process;GO:0006811//ion transport;GO:0006869//lipid transport;GO:0006996//organelle organization;GO:0016042//lipid catabolic process;GO:0016054//organic acid catabolic process;GO:0019395//fatty acid oxidation;GO:0030258//lipid modification;GO:0032365//intracellular lipid transport;GO:0033013//tetrapyrrole metabol…	Metabolism::Secondary metabolites biosynthesis, transport and catabolism::ABC transporter transmembrane region 2	3. Environmental Information Processing::3.1 Membrane transport::hsa02010//ABC transporters;4. Cellular Processes::4.1 Transport and catabolism::hsa04146//Peroxisome	Metabolism::R-HSA-196741//Cobalamin (Cbl, vitamin B12) transport and metabolism|Metabolism::R-HSA-196849//Metabolism of water-soluble vitamins and cofactors|Metabolism::R-HSA-196854//Metabolism of vitamins and cofactors|Disease::R-HSA-3296469//Defects in cobalamin (B12) metabolism|Disease::R-HSA-3296482//Defects in vitamin and cofactor metabolism|Disease::R-HSA-5619084//ABC transporter disorders|…	NA	NA	NA	NA	NA	NA	NA
O14681	O14681	159594	1100000	1550000	736480	683324	1470000	1310000	1580000	840742	535339	159039	722396	471657	294938	506485	226265	84329	1420000	381629	212080	EI24	Etoposide-induced protein 2.4 homolog	38969.6353000001	11	Plasma membrane	GO:0005575//cellular_component;GO:0005622//intracellular;GO:0005634//nucleus;GO:0005635//nuclear envelope;GO:0005737//cytoplasm;GO:0005783//endoplasmic reticulum;GO:0005789//endoplasmic reticulum membrane;GO:0005794//Golgi apparatus;GO:0005829//cytosol;GO:0012505//endomembrane system;GO:0016020//membrane;GO:0016021//integral component of membrane;GO:0031090//organelle membrane;GO:0031224//intrins…	GO:0003674//molecular_function;GO:0005488//binding;GO:0005515//protein binding	GO:0001558//regulation of cell growth;GO:0006914//autophagy;GO:0006915//apoptotic process;GO:0016236//macroautophagy;GO:0030308//negative regulation of cell growth;GO:0045926//negative regulation of growth;GO:0048523//negative regulation of cellular process;GO:0051128//regulation of cellular component organization	Cellular processes and signaling::Signal transduction mechanisms::Etoposide-induced protein 2.4 (EI24)	4. Cellular Processes::4.2 Cell growth and death::hsa04115//p53 signaling pathway	NA	WP3982//miRNA regulation of p53 pathway in prostate cancer;WP4286//Genotoxicity pathway	NA	Fetal gonad::Normal::Oogenesis phase fetal germ cell;Fetal kidney::Normal::Natural killer T (NKT) cell	NA	NA	NA	NA
O14683	O14683	59470.9	NA	NA	NA	NA	NA	NA	42543.5	NA	NA	113622	96054.7	177251	245716	NA	136976	84287.7	NA	33788.5	NA	TP53I11	Tumor protein p53-inducible protein 11	21056.7	11	Plasma membrane	GO:0005575//cellular_component;GO:0016020//membrane;GO:0016021//integral component of membrane;GO:0031224//intrinsic component of membrane;GO:0110165//cellular anatomical entity	NA	GO:0008285//negative regulation of cell population proliferation;GO:0042127//regulation of cell population proliferation;GO:0048523//negative regulation of cellular process	Poorly characterized::Function unknown::Tumour protein p53-inducible protein 11	NA	NA	NA	NA	Blood::Normal::Plasmacytoid dendritic cell;Fetal gonad::Normal::Gonadal endothelial cell;Umbilical cord blood::Normal::Multilymphoid progenitor cell	NA	NA	NA	NA
O14684	O14684	NA	NA	NA	NA	NA	NA	NA	19513.7	NA	NA	NA	60811.6	164000	NA	58724.2	38335	NA	NA	NA	NA	PTGES	Prostaglandin E synthase	17104.5	9	Extracellular	GO:0005575//cellular_component;GO:0005622//intracellular;GO:0005634//nucleus;GO:0005635//nuclear envelope;GO:0005641//nuclear envelope lumen;GO:0005737//cytoplasm;GO:0005789//endoplasmic reticulum membrane;GO:0012505//endomembrane system;GO:0016020//membrane;GO:0016021//integral component of membrane;GO:0031090//organelle membrane;GO:0031224//intrinsic component of membrane;GO:0031967//organelle …	GO:0003674//molecular_function;GO:0003824//catalytic activity;GO:0004667//prostaglandin-D synthase activity;GO:0005488//binding;GO:0005515//protein binding;GO:0016853//isomerase activity;GO:0016860//intramolecular oxidoreductase activity;GO:0033218//amide binding;GO:0042277//peptide binding;GO:0043167//ion binding;GO:0043168//anion binding;GO:0043295//glutathione binding;GO:0050220//prostaglandin…	GO:0002237//response to molecule of bacterial origin;GO:0006631//fatty acid metabolic process;GO:0006690//icosanoid metabolic process;GO:0006954//inflammatory response;GO:0007165//signal transduction;GO:0008285//negative regulation of cell population proliferation;GO:0008610//lipid biosynthetic process;GO:0010038//response to metal ion;GO:0014070//response to organic cyclic compound;GO:0016053//o…	Metabolism::Lipid transport and metabolism::MAPEG family	1. Metabolism::1.3 Lipid metabolism::hsa00590//Arachidonic acid metabolism;1. Metabolism::1.0 Global and overview maps::hsa01100//Metabolic pathways	Metabolism::R-HSA-2142753//Arachidonic acid metabolism|Metabolism::R-HSA-2162123//Synthesis of Prostaglandins (PG) and Thromboxanes (TX)|Metabolism::R-HSA-556833//Metabolism of lipids|Metabolism::R-HSA-8978868//Fatty acid metabolism	WP167//Eicosanoid synthesis;WP4719//Eicosanoid metabolism via cyclooxygenases (COX);WP5088//Prostaglandin signaling;WP5122//Prostaglandin and leukotriene metabolism in senescence ;WP98//Prostaglandin synthesis and regulation	NA	Embryo::Normal::Trophectoderm cell;Fetal kidney::Normal::Monocyte	NA	NA	NA	NA
O14727	O14727	NA	NA	107463	69846.2	10057.5	87783	9337.55	64470.2	44702.9	21174.7	45586.2	76083.8	65131.2	65280.3	61464.3	39119.1	83020.3	73900.2	66879.5	67161.4	APAF1	Apoptotic protease-activating factor 1	141858.237800001	12	Cytoplasm	GO:0005575//cellular_component;GO:0005576//extracellular region;GO:0005615//extracellular space;GO:0005622//intracellular;GO:0005634//nucleus;GO:0005737//cytoplasm;GO:0005829//cytosol;GO:0012505//endomembrane system;GO:0030141//secretory granule;GO:0031410//cytoplasmic vesicle;GO:0031974//membrane-enclosed lumen;GO:0031982//vesicle;GO:0031983//vesicle lumen;GO:0032991//protein-containing complex;…	GO:0000166//nucleotide binding;GO:0003674//molecular_function;GO:0005488//binding;GO:0005515//protein binding;GO:0005524//ATP binding;GO:0008047//enzyme activator activity;GO:0008656//cysteine-type endopeptidase activator activity involved in apoptotic process;GO:0016504//peptidase activator activity;GO:0016505//peptidase activator activity involved in apoptotic process;GO:0017076//purine nucleot…	GO:0001655//urogenital system development;GO:0001822//kidney development;GO:0002009//morphogenesis of an epithelium;GO:0002274//myeloid leukocyte activation;GO:0002275//myeloid cell activation involved in immune response;GO:0002366//leukocyte activation involved in immune response;GO:0002444//myeloid leukocyte mediated immunity;GO:0006139//nucleobase-containing compound metabolic process;GO:00062…	Cellular processes and signaling::Cytoskeleton::NB-ARC domain	4. Cellular Processes::4.2 Cell growth and death::hsa04115//p53 signaling pathway;6. Human Diseases::6.3 Infectious disease: viral::hsa05168//Herpes simplex virus 1 infection;4. Cellular Processes::4.2 Cell growth and death::hsa04215//Apoptosis - multiple species;4. Cellular Processes::4.2 Cell growth and death::hsa04210//Apoptosis;6. Human Diseases::6.3 Infectious disease: viral::hsa05162//Measl…	Programmed Cell Death::R-HSA-109581//Apoptosis|Programmed Cell Death::R-HSA-109606//Intrinsic Pathway for Apoptosis|Programmed Cell Death::R-HSA-111458//Formation of apoptosome|Programmed Cell Death::R-HSA-111459//Activation of caspases through apoptosome-mediated cleavage|Programmed Cell Death::R-HSA-111461//Cytochrome c-mediated apoptotic response|Programmed Cell Death::R-HSA-111463//SMAC (DIAB…	WP1530//miRNA regulation of DNA damage response;WP1772//Apoptosis modulation and signaling;WP2059//Alzheimer's disease and miRNA effects;WP231//TNF-alpha signaling pathway;WP2371//Parkinson's disease pathway;WP2447//Amyotrophic lateral sclerosis (ALS);WP2507//Nanomaterial induced apoptosis;WP254//Apoptosis;WP314//Fas ligand pathway and stress induction of heat shock proteins;WP384//Apoptosis modu…	NA	NA	NA	NA	NA	NA
O14730	O14730	11933.9	NA	NA	NA	NA	NA	NA	NA	NA	NA	NA	NA	NA	NA	44656.7	44265.7	NA	16942.9	62468.7	60426.2	RIOK3	Serine/threonine-protein kinase RIO3	59100.5924000001	18	Cytoplasm	GO:0005575//cellular_component;GO:0005622//intracellular;GO:0005737//cytoplasm;GO:0005829//cytosol;GO:0030684//preribosome;GO:0030688//preribosome, small subunit precursor;GO:0032991//protein-containing complex;GO:0110165//cellular anatomical entity;GO:1990904//ribonucleoprotein complex	GO:0000166//nucleotide binding;GO:0002020//protease binding;GO:0003674//molecular_function;GO:0003824//catalytic activity;GO:0004672//protein kinase activity;GO:0004674//protein serine/threonine kinase activity;GO:0005488//binding;GO:0005515//protein binding;GO:0005524//ATP binding;GO:0016301//kinase activity;GO:0016740//transferase activity;GO:0016772//transferase activity, transferring phosphor…	GO:0001817//regulation of cytokine production;GO:0001819//positive regulation of cytokine production;GO:0002221//pattern recognition receptor signaling pathway;GO:0002683//negative regulation of immune system process;GO:0002684//positive regulation of immune system process;GO:0002697//regulation of immune effector process;GO:0002698//negative regulation of immune effector process;GO:0002753//cyto…	Cellular processes and signaling::Signal transduction mechanisms::RIO kinase 3	NA	Metabolism of RNA::R-HSA-6791226//Major pathway of rRNA processing in the nucleolus and cytosol|Metabolism of RNA::R-HSA-72312//rRNA processing|Metabolism of RNA::R-HSA-8868773//rRNA processing in the nucleus and cytosol	WP2849//Hematopoietic stem cell differentiation	NA	Fetal kidney::Normal::Natural killer T (NKT) cell	NA	Atypical	RIO	NA
O14732	O14732	5258.75	NA	NA	NA	NA	92439.5	NA	24107.1	NA	NA	NA	6114.26	89696.9	42556.2	36741	25521.2	NA	20734.1	NA	34294.6	IMPA2	Inositol monophosphatase 2	31325.1	18	Cytoskeleton	GO:0005575//cellular_component;GO:0005622//intracellular;GO:0005737//cytoplasm;GO:0005829//cytosol;GO:0110165//cellular anatomical entity	GO:0003674//molecular_function;GO:0003824//catalytic activity;GO:0005488//binding;GO:0005515//protein binding;GO:0008934//inositol monophosphate 1-phosphatase activity;GO:0016787//hydrolase activity;GO:0016788//hydrolase activity, acting on ester bonds;GO:0016791//phosphatase activity;GO:0042578//phosphoric ester hydrolase activity;GO:0042802//identical protein binding;GO:0042803//protein homodim…	GO:0006020//inositol metabolic process;GO:0006066//alcohol metabolic process;GO:0006644//phospholipid metabolic process;GO:0006796//phosphate-containing compound metabolic process;GO:0007165//signal transduction;GO:0016051//carbohydrate biosynthetic process;GO:0019637//organophosphate metabolic process;GO:0019751//polyol metabolic process;GO:0030258//lipid modification;GO:0034637//cellular carboh…	Metabolism::Nucleotide transport and metabolism::Inositol monophosphatase family	3. Environmental Information Processing::3.2 Signal transduction::hsa04070//Phosphatidylinositol signaling system;1. Metabolism::1.1 Carbohydrate metabolism::hsa00562//Inositol phosphate metabolism;1. Metabolism::1.0 Global and overview maps::hsa01100//Metabolic pathways	Metabolism::R-HSA-1483249//Inositol phosphate metabolism|Metabolism::R-HSA-1855183//Synthesis of IP2, IP, and Ins in the cytosol	NA	NA	Lung::Normal::Ionocyte cell	NA	NA	NA	NA
O14734	O14734	68725.7	86781.3	NA	67964.4	86127.5	55134	110625	144004	111140	77312.3	69174.6	300555	49365.2	28068.2	387448	68254.9	112380	121854	117951	212280	ACOT8	Acyl-coenzyme A thioesterase 8	35918.9	20	Cytoplasm	GO:0005575//cellular_component;GO:0005622//intracellular;GO:0005737//cytoplasm;GO:0005777//peroxisome;GO:0005782//peroxisomal matrix;GO:0005829//cytosol;GO:0031907//microbody lumen;GO:0031974//membrane-enclosed lumen;GO:0042579//microbody;GO:0043226//organelle;GO:0043227//membrane-bounded organelle;GO:0043229//intracellular organelle;GO:0043231//intracellular membrane-bounded organelle;GO:0043233…	GO:0003674//molecular_function;GO:0003824//catalytic activity;GO:0003986//acetyl-CoA hydrolase activity;GO:0004778//succinyl-CoA hydrolase activity;GO:0005488//binding;GO:0005515//protein binding;GO:0016289//CoA hydrolase activity;GO:0016290//palmitoyl-CoA hydrolase activity;GO:0016787//hydrolase activity;GO:0016788//hydrolase activity, acting on ester bonds;GO:0016790//thiolester hydrolase activ…	GO:0006139//nucleobase-containing compound metabolic process;GO:0006631//fatty acid metabolic process;GO:0006637//acyl-CoA metabolic process;GO:0006753//nucleoside phosphate metabolic process;GO:0006796//phosphate-containing compound metabolic process;GO:0006886//intracellular protein transport;GO:0006996//organelle organization;GO:0008202//steroid metabolic process;GO:0008206//bile acid metaboli…	Metabolism::Lipid transport and metabolism::Thioesterase-like superfamily	1. Metabolism::1.3 Lipid metabolism::hsa00120//Primary bile acid biosynthesis;4. Cellular Processes::4.1 Transport and catabolism::hsa04146//Peroxisome;1. Metabolism::1.0 Global and overview maps::hsa01100//Metabolic pathways	Metabolism::R-HSA-192105//Synthesis of bile acids and bile salts|Metabolism::R-HSA-193368//Synthesis of bile acids and bile salts via 7alpha-hydroxycholesterol|Metabolism::R-HSA-194068//Bile acid and bile salt metabolism|Metabolism::R-HSA-2046104//alpha-linolenic (omega3) and linoleic (omega6) acid metabolism|Metabolism::R-HSA-2046106//alpha-linolenic acid (ALA) metabolism|Metabolism::R-HSA-38988…	WP4545//Oxysterols derived from cholesterol;WP5064//7-oxo-C and 7-beta-HC pathways	NA	NA	NA	NA	NA	NA
O14735	O14735	236014	345798	500616	403469	224040	605255	394624	383915	305331	239076	297246	168808	241228	311197	520739	403984	724736	270703	789250	270405	CDIPT	CDP-diacylglycerol--inositol 3-phosphatidyltransferase	23541.9	16	Plasma membrane	GO:0005575//cellular_component;GO:0005622//intracellular;GO:0005737//cytoplasm;GO:0005789//endoplasmic reticulum membrane;GO:0005794//Golgi apparatus;GO:0005886//plasma membrane;GO:0012505//endomembrane system;GO:0016020//membrane;GO:0016021//integral component of membrane;GO:0031090//organelle membrane;GO:0031224//intrinsic component of membrane;GO:0042175//nuclear outer membrane-endoplasmic ret…	GO:0003674//molecular_function;GO:0003824//catalytic activity;GO:0003881//CDP-diacylglycerol-inositol 3-phosphatidyltransferase activity;GO:0005488//binding;GO:0005515//protein binding;GO:0008289//lipid binding;GO:0016740//transferase activity;GO:0016772//transferase activity, transferring phosphorus-containing groups;GO:0016780//phosphotransferase activity, for other substituted phosphate groups…	GO:0006644//phospholipid metabolic process;GO:0006796//phosphate-containing compound metabolic process;GO:0008610//lipid biosynthetic process;GO:0008654//phospholipid biosynthetic process;GO:0019637//organophosphate metabolic process;GO:0044255//cellular lipid metabolic process;GO:0045017//glycerolipid biosynthetic process;GO:0046486//glycerolipid metabolic process;GO:0090407//organophosphate bio…	Metabolism::Lipid transport and metabolism::CDP-diacylglycerol--inositol 3-phosphatidyltransferase	1. Metabolism::1.3 Lipid metabolism::hsa00564//Glycerophospholipid metabolism;3. Environmental Information Processing::3.2 Signal transduction::hsa04070//Phosphatidylinositol signaling system;1. Metabolism::1.1 Carbohydrate metabolism::hsa00562//Inositol phosphate metabolism;1. Metabolism::1.0 Global and overview maps::hsa01100//Metabolic pathways	Metabolism::R-HSA-1483206//Glycerophospholipid biosynthesis|Metabolism::R-HSA-1483226//Synthesis of PI|Metabolism::R-HSA-1483257//Phospholipid metabolism|Metabolism::R-HSA-556833//Metabolism of lipids	WP2533//Glycerophospholipid biosynthetic pathway;WP4722//Glycerolipids and glycerophospholipids;WP4949//16p11.2 proximal deletion syndrome	NA	Fetal kidney::Normal::Natural killer T (NKT) cell	NA	NA	NA	NA
O14737	O14737	1430000	700141	341199	640725	687939	840251	547877	610002	639316	536468	1290000	804666	546598	573126	1010000	1190000	777701	672141	968927	930520	PDCD5	Programmed cell death protein 5	14286.9	19	Cytoplasm	GO:0005575//cellular_component;GO:0005576//extracellular region;GO:0005615//extracellular space;GO:0005622//intracellular;GO:0005634//nucleus;GO:0005737//cytoplasm;GO:0005829//cytosol;GO:0031982//vesicle;GO:0043226//organelle;GO:0043227//membrane-bounded organelle;GO:0043229//intracellular organelle;GO:0043230//extracellular organelle;GO:0043231//intracellular membrane-bounded organelle;GO:007006…	GO:0003674//molecular_function;GO:0003676//nucleic acid binding;GO:0003677//DNA binding;GO:0005488//binding;GO:0005515//protein binding;GO:0005539//glycosaminoglycan binding;GO:0008047//enzyme activator activity;GO:0008092//cytoskeletal protein binding;GO:0008201//heparin binding;GO:0010698//acetyltransferase activator activity;GO:0015631//tubulin binding;GO:0030234//enzyme regulator activity;GO:…	GO:0001836//release of cytochrome c from mitochondria;GO:0006508//proteolysis;GO:0006839//mitochondrial transport;GO:0006886//intracellular protein transport;GO:0006915//apoptotic process;GO:0006996//organelle organization;GO:0007165//signal transduction;GO:0008285//negative regulation of cell population proliferation;GO:0009893//positive regulation of metabolic process;GO:0009966//regulation of …	Poorly characterized::Function unknown::regulation of protein import into mitochondrial outer membrane	NA	NA	NA	NA	Fetal gonad::Normal::Oogenesis phase fetal germ cell;Fetal kidney::Normal::Natural killer T (NKT) cell	NA	NA	NA	NA
O14744	O14744	698332	306493	399613	445161	438804	436747	514221	462718	389442	359333	592186	434120	393630	486461	683969	1270000	468820	622927	348507	322309	PRMT5	Protein arginine N-methyltransferase 5	72693.1	14	Cytoplasm	GO:0005575//cellular_component;GO:0005622//intracellular;GO:0005634//nucleus;GO:0005654//nucleoplasm;GO:0005737//cytoplasm;GO:0005794//Golgi apparatus;GO:0005829//cytosol;GO:0012505//endomembrane system;GO:0031974//membrane-enclosed lumen;GO:0031981//nuclear lumen;GO:0032991//protein-containing complex;GO:0034708//methyltransferase complex;GO:0034709//methylosome;GO:0035097//histone methyltransfe…	GO:0000166//nucleotide binding;GO:0000976//transcription regulatory region sequence-specific DNA binding;GO:0000977//RNA polymerase II transcription regulatory region sequence-specific DNA binding;GO:0000978//RNA polymerase II cis-regulatory region sequence-specific DNA binding;GO:0000987//cis-regulatory region sequence-specific DNA binding;GO:0001067//regulatory region nucleic acid binding;GO:00…	GO:0000165//MAPK cascade;GO:0006139//nucleobase-containing compound metabolic process;GO:0006259//DNA metabolic process;GO:0006306//DNA methylation;GO:0006325//chromatin organization;GO:0006479//protein methylation;GO:0006796//phosphate-containing compound metabolic process;GO:0006996//organelle organization;GO:0007088//regulation of mitotic nuclear division;GO:0007165//signal transduction;GO:000…	Cellular processes and signaling::Cell cycle control, cell division, chromosome partitioning::Arginine methyltransferase that can both catalyze the formation of omega-N monomethylarginine (MMA) and symmetrical dimethylarginine (sDMA)	NA	Metabolism of RNA::R-HSA-191859//snRNP Assembly|Metabolism of RNA::R-HSA-194441//Metabolism of non-coding RNA|Gene expression (Transcription)::R-HSA-212436//Generic Transcription Pathway|Chromatin organization::R-HSA-3214858//RMTs methylate histone arginines|Chromatin organization::R-HSA-3247509//Chromatin modifying enzymes|Gene expression (Transcription)::R-HSA-3700989//Transcriptional Regulatio…	WP3594//Circadian rhythm genes;WP4533//Transcription co-factors SKI and SKIL protein partners;WP4947//Nitric oxide metabolism in cystic fibrosis	NA	NA	NA	NA	NA	NA
O14745	O14745	1690000	1940000	1320000	1620000	1790000	1760000	1850000	1980000	2200000	1410000	1670000	2360000	1880000	3640000	2320000	1590000	2340000	2750000	1870000	4160000	SLC9A3R1	Na(+)/H(+) exchange regulatory cofactor NHE-RF1	38873.6367000001	17	Nucleus	GO:0001726//ruffle;GO:0005575//cellular_component;GO:0005576//extracellular region;GO:0005615//extracellular space;GO:0005622//intracellular;GO:0005737//cytoplasm;GO:0005856//cytoskeleton;GO:0005886//plasma membrane;GO:0005902//microvillus;GO:0005903//brush border;GO:0005929//cilium;GO:0012505//endomembrane system;GO:0015629//actin cytoskeleton;GO:0016020//membrane;GO:0016324//apical plasma membr…	GO:0001664//G protein-coupled receptor binding;GO:0003674//molecular_function;GO:0005102//signaling receptor binding;GO:0005215//transporter activity;GO:0005342//organic acid transmembrane transporter activity;GO:0005488//binding;GO:0005515//protein binding;GO:0008013//beta-catenin binding;GO:0008028//monocarboxylic acid transmembrane transporter activity;GO:0008092//cytoskeletal protein binding;…	GO:0000165//MAPK cascade;GO:0000902//cell morphogenesis;GO:0000904//cell morphogenesis involved in differentiation;GO:0002009//morphogenesis of an epithelium;GO:0002064//epithelial cell development;GO:0002093//auditory receptor cell morphogenesis;GO:0003096//renal sodium ion transport;GO:0003341//cilium movement;GO:0006796//phosphate-containing compound metabolic process;GO:0006811//ion transport…	Poorly characterized::Function unknown::Scaffold protein that connects plasma membrane proteins with members of the ezrin moesin radixin family and thereby helps to link them to the actin cytoskeleton and to regulate their surface expression	4. Cellular Processes::4.3 Cellular community - eukaryotes::hsa04530//Tight junction;6. Human Diseases::6.4 Infectious disease: bacterial::hsa05130//Pathogenic Escherichia coli infection;6. Human Diseases::6.3 Infectious disease: viral::hsa05165//Human papillomavirus infection;5. Organismal Systems::5.2 Endocrine system::hsa04928//Parathyroid hormone synthesis, secretion and action	NA	NA	NA	Embryonic prefrontal cortex::Normal::Astrocyte;Fetal kidney::Normal::Natural killer T (NKT) cell;Peripheral blood::Normal::Effector CD8+ memory T (Tem) cell;Umbilical cord blood::Normal::Multilymphoid progenitor cell	NA	NA	NA	NA
O14756	O14756	298244	7540000	6960000	1590000	6630000	3200000	4320000	3880000	6500000	10800000	123662	348852	853840	NA	1320000	NA	1010000	6030000	1340000	712719	HSD17B6	17-beta-hydroxysteroid dehydrogenase type 6	35970.3	12	Peroxisome	GO:0005575//cellular_component;GO:0005622//intracellular;GO:0005737//cytoplasm;GO:0005768//endosome;GO:0005769//early endosome;GO:0005783//endoplasmic reticulum;GO:0010008//endosome membrane;GO:0012505//endomembrane system;GO:0016020//membrane;GO:0031090//organelle membrane;GO:0031410//cytoplasmic vesicle;GO:0031901//early endosome membrane;GO:0031982//vesicle;GO:0043226//organelle;GO:0043227//me…	GO:0003674//molecular_function;GO:0003824//catalytic activity;GO:0004303//estradiol 17-beta-dehydrogenase activity;GO:0004745//retinol dehydrogenase activity;GO:0009055//electron transfer activity;GO:0016229//steroid dehydrogenase activity;GO:0016491//oxidoreductase activity;GO:0016614//oxidoreductase activity, acting on CH-OH group of donors;GO:0016616//oxidoreductase activity, acting on the CH-…	GO:0006702//androgen biosynthetic process;GO:0006710//androgen catabolic process;GO:0008202//steroid metabolic process;GO:0008209//androgen metabolic process;GO:0008610//lipid biosynthetic process;GO:0016042//lipid catabolic process;GO:0022900//electron transport chain;GO:0042445//hormone metabolic process;GO:0120178//steroid hormone biosynthetic process;GO:1901361//organic cyclic compound catabo…	Metabolism::Secondary metabolites biosynthesis, transport and catabolism::Enoyl-(Acyl carrier protein) reductase	1. Metabolism::1.8 Metabolism of cofactors and vitamins::hsa00830//Retinol metabolism;1. Metabolism::1.0 Global and overview maps::hsa01240//Biosynthesis of cofactors;1. Metabolism::1.3 Lipid metabolism::hsa00140//Steroid hormone biosynthesis;1. Metabolism::1.0 Global and overview maps::hsa01100//Metabolic pathways	Sensory Perception::R-HSA-2187338//Visual phototransduction|Sensory Perception::R-HSA-2453902//The canonical retinoid cycle in rods (twilight vision)|Signal Transduction::R-HSA-372790//Signaling by GPCR|Signal Transduction::R-HSA-388396//GPCR downstream signalling|Signal Transduction::R-HSA-418594//G alpha (i) signalling events	WP4524//Alternative pathway of fetal androgen synthesis	NA	NA	NA	NA	NA	NA
O14757	O14757	NA	NA	NA	NA	NA	NA	NA	NA	NA	NA	NA	NA	NA	NA	NA	26915.9	NA	NA	NA	NA	CHEK1	Serine/threonine-protein kinase Chk1	54440.5	11	Cytoplasm	GO:0000228//nuclear chromosome;GO:0000781//chromosome, telomeric region;GO:0000785//chromatin;GO:0000793//condensed chromosome;GO:0000794//condensed nuclear chromosome;GO:0005575//cellular_component;GO:0005576//extracellular region;GO:0005615//extracellular space;GO:0005622//intracellular;GO:0005634//nucleus;GO:0005654//nucleoplasm;GO:0005694//chromosome;GO:0005737//cytoplasm;GO:0005813//centroso…	GO:0000166//nucleotide binding;GO:0003674//molecular_function;GO:0003824//catalytic activity;GO:0004672//protein kinase activity;GO:0004674//protein serine/threonine kinase activity;GO:0005488//binding;GO:0005515//protein binding;GO:0005524//ATP binding;GO:0016301//kinase activity;GO:0016740//transferase activity;GO:0016772//transferase activity, transferring phosphorus-containing groups;GO:00167…	GO:0000075//cell cycle checkpoint;GO:0000077//DNA damage checkpoint;GO:0006139//nucleobase-containing compound metabolic process;GO:0006259//DNA metabolic process;GO:0006325//chromatin organization;GO:0006796//phosphate-containing compound metabolic process;GO:0006915//apoptotic process;GO:0006974//cellular response to DNA damage stimulus;GO:0006996//organelle organization;GO:0007088//regulation …	Cellular processes and signaling::Cell cycle control, cell division, chromosome partitioning::Kinase-like	4. Cellular Processes::4.2 Cell growth and death::hsa04115//p53 signaling pathway;4. Cellular Processes::4.2 Cell growth and death::hsa04110//Cell cycle;6. Human Diseases::6.1 Cancer: overview::hsa05203//Viral carcinogenesis;6. Human Diseases::6.3 Infectious disease: viral::hsa05170//Human immunodeficiency virus 1 infection;4. Cellular Processes::4.2 Cell growth and death::hsa04218//Cellular sene…	Signal Transduction::R-HSA-1433557//Signaling by SCF-KIT|Cell Cycle::R-HSA-176187//Activation of ATR in response to replication stress|Gene expression (Transcription)::R-HSA-212436//Generic Transcription Pathway|Gene expression (Transcription)::R-HSA-3700989//Transcriptional Regulation by TP53|Gene expression (Transcription)::R-HSA-5633007//Regulation of TP53 Activity|DNA Repair::R-HSA-5685942//H…	WP1530//miRNA regulation of DNA damage response;WP179//Cell cycle;WP1971//Integrated cancer pathway;WP1984//Integrated breast cancer pathway;WP2446//Retinoblastoma gene in cancer;WP2516//ATM signaling pathway;WP3651//Pathways affected in adenoid cystic carcinoma;WP3878//ATM signaling in development and disease ;WP3959//DNA IR-double strand breaks and cellular response via ATM;WP4016//DNA IR-damag…	NA	Fetal gonad::Normal::Gonadal mitotic phase fetal germ cell;Fetal kidney::Normal::Natural killer T (NKT) cell	NA	CAMK	CAMKL	NA
O14763	O14763	NA	NA	NA	NA	NA	NA	NA	NA	NA	NA	NA	NA	NA	NA	NA	68203.3	NA	NA	NA	NA	TNFRSF10B	Tumor necrosis factor receptor superfamily member 10B	47884.8	8	Plasma membrane	GO:0005575//cellular_component;GO:0005886//plasma membrane;GO:0009986//cell surface;GO:0016020//membrane;GO:0016021//integral component of membrane;GO:0031224//intrinsic component of membrane;GO:0071944//cell periphery;GO:0110165//cellular anatomical entity	GO:0003674//molecular_function;GO:0005488//binding;GO:0005515//protein binding;GO:0038023//signaling receptor activity;GO:0045569//TRAIL binding;GO:0060089//molecular transducer activity	GO:0006508//proteolysis;GO:0006796//phosphate-containing compound metabolic process;GO:0006915//apoptotic process;GO:0007165//signal transduction;GO:0007166//cell surface receptor signaling pathway;GO:0007249//I-kappaB kinase/NF-kappaB signaling;GO:0009893//positive regulation of metabolic process;GO:0009966//regulation of signal transduction;GO:0009967//positive regulation of signal transduction…	Cellular processes and signaling::Signal transduction mechanisms::DEATH domain, found in proteins involved in cell death (apoptosis).	3. Environmental Information Processing::3.3 Signaling molecules and interaction::hsa04060//Cytokine-cytokine receptor interaction;4. Cellular Processes::4.2 Cell growth and death::hsa04115//p53 signaling pathway;3. Environmental Information Processing::3.3 Signaling molecules and interaction::hsa04061//Viral protein interaction with cytokine and cytokine receptor;4. Cellular Processes::4.2 Cell …	Programmed Cell Death::R-HSA-109581//Apoptosis|Programmed Cell Death::R-HSA-140534//Caspase activation via Death Receptors in the presence of ligand|Hemostasis::R-HSA-202733//Cell surface interactions at the vascular wall|Gene expression (Transcription)::R-HSA-212436//Generic Transcription Pathway|Programmed Cell Death::R-HSA-3371378//Regulation by c-FLIP|Gene expression (Transcription)::R-HSA-37…	WP1530//miRNA regulation of DNA damage response;WP1772//Apoptosis modulation and signaling;WP254//Apoptosis;WP2864//Apoptosis-related network due to altered Notch3 in ovarian cancer;WP3982//miRNA regulation of p53 pathway in prostate cancer;WP4925//Unfolded protein response;WP707//DNA damage response	NA	Blood vessel::Normal::Endothelial cell;Fetal kidney::Normal::Monocyte;Lung::Normal::SLC16A7+ cell	NA	NA	NA	NA
O14772	O14772	67452.6	57673.5	65697.9	47029.9	123257	68243.8	109172	63056.4	83941.2	73485.8	41309.9	85347.3	113802	39665.1	133862	74156.9	99095.7	100881	80620.1	107925	FPGT	Fucose-1-phosphate guanylyltransferase	68018.4	1	Cytoplasm	GO:0005575//cellular_component;GO:0005622//intracellular;GO:0005737//cytoplasm;GO:0005829//cytosol;GO:0110165//cellular anatomical entity	GO:0000166//nucleotide binding;GO:0001882//nucleoside binding;GO:0001883//purine nucleoside binding;GO:0003674//molecular_function;GO:0003824//catalytic activity;GO:0005488//binding;GO:0005525//GTP binding;GO:0016740//transferase activity;GO:0016772//transferase activity, transferring phosphorus-containing groups;GO:0016779//nucleotidyltransferase activity;GO:0017076//purine nucleotide binding;GO…	GO:0005996//monosaccharide metabolic process;GO:0019318//hexose metabolic process	Metabolism::Nucleotide transport and metabolism::L-fucokinase	1. Metabolism::1.1 Carbohydrate metabolism::hsa00520//Amino sugar and nucleotide sugar metabolism;1. Metabolism::1.0 Global and overview maps::hsa01250//Biosynthesis of nucleotide sugars;1. Metabolism::1.1 Carbohydrate metabolism::hsa00051//Fructose and mannose metabolism;1. Metabolism::1.0 Global and overview maps::hsa01100//Metabolic pathways	Metabolism of proteins::R-HSA-446193//Biosynthesis of the N-glycan precursor (dolichol lipid-linked oligosaccharide, LLO) and transfer to a nascent protein|Metabolism of proteins::R-HSA-446203//Asparagine N-linked glycosylation|Metabolism of proteins::R-HSA-446219//Synthesis of substrates in N-glycan biosythesis|Metabolism of proteins::R-HSA-597592//Post-translational protein modification|Metabol…	NA	NA	NA	NA	NA	NA	NA
O14773	O14773	3700000	5540000	4980000	6580000	4580000	5520000	5750000	5170000	5410000	4200000	5330000	11300000	3460000	2820000	8030000	2910000	4950000	2940000	2660000	7330000	TPP1	Tripeptidyl-peptidase 1	61256.0862000002	11	Extracellular	GO:0000323//lytic vacuole;GO:0005575//cellular_component;GO:0005576//extracellular region;GO:0005615//extracellular space;GO:0005622//intracellular;GO:0005737//cytoplasm;GO:0005764//lysosome;GO:0005768//endosome;GO:0005773//vacuole;GO:0005775//vacuolar lumen;GO:0005794//Golgi apparatus;GO:0012505//endomembrane system;GO:0016020//membrane;GO:0031410//cytoplasmic vesicle;GO:0031974//membrane-enclos…	GO:0003674//molecular_function;GO:0003824//catalytic activity;GO:0004175//endopeptidase activity;GO:0004177//aminopeptidase activity;GO:0004252//serine-type endopeptidase activity;GO:0005488//binding;GO:0005515//protein binding;GO:0005543//phospholipid binding;GO:0008233//peptidase activity;GO:0008236//serine-type peptidase activity;GO:0008238//exopeptidase activity;GO:0008240//tripeptidyl-peptid…	GO:0006508//proteolysis;GO:0006518//peptide metabolic process;GO:0006986//response to unfolded protein;GO:0006996//organelle organization;GO:0007165//signal transduction;GO:0007399//nervous system development;GO:0007417//central nervous system development;GO:0009057//macromolecule catabolic process;GO:0019538//protein metabolic process;GO:0030163//protein catabolic process;GO:0030855//epithelial …	Cellular processes and signaling::Posttranslational modification, protein turnover, chaperones::Lysosomal serine protease with tripeptidyl-peptidase I activity. May act as a non-specific lysosomal peptidase which generates tripeptides from the breakdown products produced by lysosomal proteinases. Requires substrates with an unsubstituted N-terminus (By similarity)	4. Cellular Processes::4.1 Transport and catabolism::hsa04142//Lysosome	Cellular responses to stimuli::R-HSA-381038//XBP1(S) activates chaperone genes|Cellular responses to stimuli::R-HSA-381070//IRE1alpha activates chaperones|Cellular responses to stimuli::R-HSA-381119//Unfolded Protein Response (UPR)	WP3888//VEGFA-VEGFR2 signaling pathway	NA	Embryonic prefrontal cortex::Normal::Microglial cell;Fetal gonad::Normal::Gonadal mitotic phase fetal germ cell;Fetal gonad::Normal::Mitotic fetal germ cell;Large intestine::Normal::Paneth cell;Liver::Hepatocellular Cancer::Regulatory T (Treg) cell	NA	NA	NA	NA
O14776	O14776	339273	179921	162804	187081	141469	205561	180306	263080	236650	183921	464461	439581	562874	488838	716390	765137	429507	313408	531897	311680	TCERG1	Transcription elongation regulator 1	123917.010800001	5	Nucleus	GO:0005575//cellular_component;GO:0005622//intracellular;GO:0005634//nucleus;GO:0005654//nucleoplasm;GO:0016604//nuclear body;GO:0016607//nuclear speck;GO:0031974//membrane-enclosed lumen;GO:0031981//nuclear lumen;GO:0043226//organelle;GO:0043227//membrane-bounded organelle;GO:0043229//intracellular organelle;GO:0043231//intracellular membrane-bounded organelle;GO:0043233//organelle lumen;GO:0070…	GO:0001103//RNA polymerase II repressing transcription factor binding;GO:0003674//molecular_function;GO:0003676//nucleic acid binding;GO:0003711//transcription elongation regulator activity;GO:0003712//transcription coregulator activity;GO:0003713//transcription coactivator activity;GO:0003714//transcription corepressor activity;GO:0003723//RNA binding;GO:0005488//binding;GO:0005515//protein bind…	GO:0006139//nucleobase-containing compound metabolic process;GO:0009059//macromolecule biosynthetic process;GO:0009889//regulation of biosynthetic process;GO:0009890//negative regulation of biosynthetic process;GO:0009891//positive regulation of biosynthetic process;GO:0009892//negative regulation of metabolic process;GO:0009893//positive regulation of metabolic process;GO:0010467//gene expressio…	Information storage and processing::Transcription::FF domain	2. Genetic Information Processing::2.1 Transcription::hsa03040//Spliceosome	NA	NA	NA	Fetal kidney::Normal::Natural killer T (NKT) cell	Transcription Cofactors	NA	NA	NA
O14786	O14786	221137	91072.8	28561.9	106618	37648.3	145749	74812.7	114734	96236.8	72921.9	268770	83988	207064	155284	109076	174422	89507.5	31956.7	216163	52986.4	NRP1	Neuropilin-1	103148	10	Endoplasmic reticulum	GO:0002116//semaphorin receptor complex;GO:0005575//cellular_component;GO:0005576//extracellular region;GO:0005615//extracellular space;GO:0005622//intracellular;GO:0005737//cytoplasm;GO:0005739//mitochondrion;GO:0005740//mitochondrial envelope;GO:0005768//endosome;GO:0005769//early endosome;GO:0005829//cytosol;GO:0005856//cytoskeleton;GO:0005882//intermediate filament;GO:0005883//neurofilament;G…	GO:0003674//molecular_function;GO:0003824//catalytic activity;GO:0004672//protein kinase activity;GO:0004713//protein tyrosine kinase activity;GO:0004714//transmembrane receptor protein tyrosine kinase activity;GO:0004888//transmembrane signaling receptor activity;GO:0005021//vascular endothelial growth factor-activated receptor activity;GO:0005096//GTPase activator activity;GO:0005488//binding;G…	GO:0000165//MAPK cascade;GO:0000902//cell morphogenesis;GO:0000904//cell morphogenesis involved in differentiation;GO:0001525//angiogenesis;GO:0001558//regulation of cell growth;GO:0001569//branching involved in blood vessel morphogenesis;GO:0001655//urogenital system development;GO:0001667//ameboidal-type cell migration;GO:0001708//cell fate specification;GO:0001763//morphogenesis of a branching…	Cellular processes and signaling::Signal transduction mechanisms::C-terminal domain of neuropilin glycoprotein	6. Human Diseases::6.3 Infectious disease: viral::hsa05171//Coronavirus disease - COVID-19;5. Organismal Systems::5.8 Development and regeneration::hsa04360//Axon guidance;6. Human Diseases::6.3 Infectious disease: viral::hsa05166//Human T-cell leukemia virus 1 infection	Signal Transduction::R-HSA-194138//Signaling by VEGF|Signal Transduction::R-HSA-194306//Neurophilin interactions with VEGF and VEGFR|Developmental Biology::R-HSA-373755//Semaphorin interactions|Developmental Biology::R-HSA-373760//L1CAM interactions|Developmental Biology::R-HSA-376176//Signaling by ROBO receptors|Developmental Biology::R-HSA-399954//Sema3A PAK dependent Axon repulsion|Development…	WP4846//SARS-CoV-2 and COVID-19 pathway	NA	Blood::Normal::Myeloid dendritic cell;Blood::Normal::Plasmacytoid dendritic cell;Bone marrow::Normal::Plasmacytoid dendritic cell;Brain::Normal::Astrocyte;Esophagus::Normal::FGFR1HighNME5- epithelial cell;Fetal gonad::Normal::Endothelial cell;Fetal gonad::Normal::Gonadal endothelial cell;Fetal gonad::Normal::Leydig precursor cell;Intestine::Normal::Myeloid dendritic cell;Kidney::Normal::Plasmacyt…	NA	NA	NA	NA
O14787	O14787	247328	126704	163614	108794	170057	225823	149857	98652.2	185547	166745	186012	291678	265535	212916	208216	325810	575001	131532	233037	121076	TNPO2	Transportin-2	101401	19	Cytoplasm	GO:0005575//cellular_component;GO:0005622//intracellular;GO:0005634//nucleus;GO:0005737//cytoplasm;GO:0043226//organelle;GO:0043227//membrane-bounded organelle;GO:0043229//intracellular organelle;GO:0043231//intracellular membrane-bounded organelle;GO:0110165//cellular anatomical entity	GO:0003674//molecular_function;GO:0005048//signal sequence binding;GO:0005215//transporter activity;GO:0005488//binding;GO:0005515//protein binding;GO:0008139//nuclear localization sequence binding;GO:0008536//Ran GTPase binding;GO:0017016//Ras GTPase binding;GO:0019899//enzyme binding;GO:0031267//small GTPase binding;GO:0033218//amide binding;GO:0042277//peptide binding;GO:0051020//GTPase bindin…	GO:0006886//intracellular protein transport;GO:0015031//protein transport;GO:0034613//cellular protein localization;GO:0045184//establishment of protein localization;GO:0046907//intracellular transport;GO:0051169//nuclear transport;GO:0071702//organic substance transport;GO:0071705//nitrogen compound transport;GO:0072594//establishment of protein localization to organelle	Cellular processes and signaling::Intracellular trafficking, secretion, and vesicular transport::Importin-beta N-terminal domain	2. Genetic Information Processing::2.2 Translation::hsa03013//Nucleocytoplasmic transport	NA	NA	NA	NA	NA	NA	NA	NA
O14791	O14791	418326	285853	918676	1110000	210444	668249	415474	1480000	319596	469053	513227	718405	258853	858018	537653	370567	950929	763475	692026	580772	APOL1	Apolipoprotein L1	43979.9623000001	22	Endoplasmic reticulum	GO:0005575//cellular_component;GO:0005576//extracellular region;GO:0005615//extracellular space;GO:0005622//intracellular;GO:0005737//cytoplasm;GO:0005783//endoplasmic reticulum;GO:0005788//endoplasmic reticulum lumen;GO:0012505//endomembrane system;GO:0016020//membrane;GO:0031224//intrinsic component of membrane;GO:0031974//membrane-enclosed lumen;GO:0032991//protein-containing complex;GO:003299…	GO:0003674//molecular_function;GO:0005215//transporter activity;GO:0005216//ion channel activity;GO:0005253//anion channel activity;GO:0005254//chloride channel activity;GO:0005488//binding;GO:0005515//protein binding;GO:0008289//lipid binding;GO:0008509//anion transmembrane transporter activity;GO:0015075//ion transmembrane transporter activity;GO:0015103//inorganic anion transmembrane transport…	GO:0006066//alcohol metabolic process;GO:0006811//ion transport;GO:0006869//lipid transport;GO:0006898//receptor-mediated endocytosis;GO:0008202//steroid metabolic process;GO:0016125//sterol metabolic process;GO:0016192//vesicle-mediated transport;GO:0019538//protein metabolic process;GO:0036211//protein modification process;GO:0042157//lipoprotein metabolic process;GO:0043412//macromolecule modi…	Cellular processes and signaling::Intracellular trafficking, secretion, and vesicular transport::Apolipoprotein L	6. Human Diseases::6.5 Infectious disease: parasitic::hsa05143//African trypanosomiasis	Vesicle-mediated transport::R-HSA-2168880//Scavenging of heme from plasma|Vesicle-mediated transport::R-HSA-2173782//Binding and Uptake of Ligands by Scavenger Receptors|Metabolism of proteins::R-HSA-381426//Regulation of Insulin-like Growth Factor (IGF) transport and uptake by Insulin-like Growth Factor Binding Proteins (IGFBPs)|Metabolism of proteins::R-HSA-597592//Post-translational protein mo…	WP4758//Nephrotic syndrome;WP5115//Network map of SARS-CoV-2 signaling pathway	NA	Blood::Normal::CD141+CLEC9A+ dendritic cell;Fetal kidney::Normal::Natural killer T (NKT) cell;Liver::Normal::Liver bud hepatic cell	NA	NA	NA	NA
O14810	O14810	34266.9	NA	NA	NA	NA	NA	NA	NA	NA	NA	20298.4	NA	NA	45140.1	NA	NA	62714.6	NA	31010.4	NA	CPLX1	Complexin-1	15031.9	4	Cytoplasm	GO:0005575//cellular_component;GO:0005622//intracellular;GO:0005737//cytoplasm;GO:0005829//cytosol;GO:0016020//membrane;GO:0030054//cell junction;GO:0030424//axon;GO:0030425//dendrite;GO:0031201//SNARE complex;GO:0032991//protein-containing complex;GO:0036477//somatodendritic compartment;GO:0042995//cell projection;GO:0043005//neuron projection;GO:0043025//neuronal cell body;GO:0043195//terminal …	GO:0000149//SNARE binding;GO:0003674//molecular_function;GO:0005215//transporter activity;GO:0005326//neurotransmitter transmembrane transporter activity;GO:0005488//binding;GO:0005515//protein binding;GO:0017075//syntaxin-1 binding;GO:0019905//syntaxin binding;GO:0022857//transmembrane transporter activity	GO:0006811//ion transport;GO:0006836//neurotransmitter transport;GO:0006887//exocytosis;GO:0006996//organelle organization;GO:0007269//neurotransmitter secretion;GO:0009306//protein secretion;GO:0009914//hormone transport;GO:0010646//regulation of cell communication;GO:0014047//glutamate secretion;GO:0015031//protein transport;GO:0016079//synaptic vesicle exocytosis;GO:0016192//vesicle-mediated t…	Cellular processes and signaling::Intracellular trafficking, secretion, and vesicular transport::Synaphin protein	5. Organismal Systems::5.6 Nervous system::hsa04721//Synaptic vesicle cycle	Neuronal System::R-HSA-112310//Neurotransmitter release cycle|Neuronal System::R-HSA-112315//Transmission across Chemical Synapses|Neuronal System::R-HSA-181429//Serotonin Neurotransmitter Release Cycle|Neuronal System::R-HSA-181430//Norepinephrine Neurotransmitter Release Cycle|Neuronal System::R-HSA-210500//Glutamate Neurotransmitter Release Cycle|Neuronal System::R-HSA-212676//Dopamine Neurotr…	WP2267//Synaptic vesicle pathway	NA	NA	NA	NA	NA	NA
O14817	O14817	91545.3	NA	NA	44734.8	91213.3	126139	NA	86322.7	30128.4	70941.4	111967	200691	NA	NA	NA	24006.5	100205	NA	95291.1	73404	TSPAN4	Tetraspanin-4	26121.3	11	Plasma membrane	GO:0005575//cellular_component;GO:0005886//plasma membrane;GO:0005887//integral component of plasma membrane;GO:0005925//focal adhesion;GO:0016020//membrane;GO:0016021//integral component of membrane;GO:0030054//cell junction;GO:0030055//cell-substrate junction;GO:0031224//intrinsic component of membrane;GO:0031226//intrinsic component of plasma membrane;GO:0031982//vesicle;GO:0043226//organelle;…	GO:0003674//molecular_function;GO:0003823//antigen binding;GO:0005102//signaling receptor binding;GO:0005178//integrin binding;GO:0005488//binding;GO:0005515//protein binding;GO:0044877//protein-containing complex binding;GO:0050839//cell adhesion molecule binding	GO:0022607//cellular component assembly;GO:0043933//protein-containing complex subunit organization	Poorly characterized::Function unknown::Tetraspanin family	NA	NA	NA	NA	Esophagus::Normal::FGFR1HighNME5- epithelial cell;Fetal gonad::Normal::Endothelial cell;Fetal gonad::Normal::Gonadal endothelial cell	NA	NA	NA	NA
O14818	O14818	3190000	3500000	3780000	3480000	3920000	3780000	3910000	4080000	3700000	3210000	3150000	3020000	2420000	3030000	2820000	2540000	3360000	4360000	2910000	2400000	PSMA7	Proteasome subunit alpha type-7	27890.4	20	Cytoplasm	GO:0000502//proteasome complex;GO:0005575//cellular_component;GO:0005576//extracellular region;GO:0005615//extracellular space;GO:0005622//intracellular;GO:0005634//nucleus;GO:0005654//nucleoplasm;GO:0005737//cytoplasm;GO:0005829//cytosol;GO:0005839//proteasome core complex;GO:0019773//proteasome core complex, alpha-subunit complex;GO:0030054//cell junction;GO:0031974//membrane-enclosed lumen;GO:…	GO:0003674//molecular_function;GO:0003824//catalytic activity;GO:0004175//endopeptidase activity;GO:0004298//threonine-type endopeptidase activity;GO:0005488//binding;GO:0005515//protein binding;GO:0008233//peptidase activity;GO:0016787//hydrolase activity;GO:0042802//identical protein binding;GO:0070003//threonine-type peptidase activity;GO:0140096//catalytic activity, acting on a protein	GO:0000165//MAPK cascade;GO:0001736//establishment of planar polarity;GO:0002009//morphogenesis of an epithelium;GO:0002244//hematopoietic progenitor cell differentiation;GO:0002253//activation of immune response;GO:0002429//immune response-activating cell surface receptor signaling pathway;GO:0002474//antigen processing and presentation of peptide antigen via MHC class I;GO:0002478//antigen proc…	Cellular processes and signaling::Posttranslational modification, protein turnover, chaperones::Component of the 20S core proteasome complex involved in the proteolytic degradation of most intracellular proteins. This complex plays numerous essential roles within the cell by associating with different regulatory particles. Associated with two 19S regulatory particles, forms the 26S proteasome and…	6. Human Diseases::6.7 Neurodegenerative disease::hsa05017//Spinocerebellar ataxia;6. Human Diseases::6.7 Neurodegenerative disease::hsa05016//Huntington disease;2. Genetic Information Processing::2.3 Folding, sorting and degradation::hsa03050//Proteasome;6. Human Diseases::6.7 Neurodegenerative disease::hsa05014//Amyotrophic lateral sclerosis;6. Human Diseases::6.7 Neurodegenerative disease::hsa…	Programmed Cell Death::R-HSA-109581//Apoptosis|Immune System::R-HSA-1168372//Downstream signaling events of B Cell Receptor (BCR)|Immune System::R-HSA-1169091//Activation of NF-kappaB in B cells|Cellular responses to stimuli::R-HSA-1234174//Cellular response to hypoxia|Cellular responses to stimuli::R-HSA-1234176//Oxygen-dependent proline hydroxylation of Hypoxia-inducible Factor Alpha|Immune Sys…	WP183//Proteasome degradation;WP2059//Alzheimer's disease and miRNA effects;WP5124//Alzheimer's disease	NA	Fetal kidney::Normal::Natural killer T (NKT) cell	NA	NA	NA	NA
O14828	O14828	515219	170613	135714	190035	123721	242709	118491	198786	168192	113135	456083	455127	1010000	781710	1720000	773759	556532	175022	575831	494439	SCAMP3	Secretory carrier-associated membrane protein 3	38292	1	Plasma membrane	GO:0000139//Golgi membrane;GO:0005575//cellular_component;GO:0005576//extracellular region;GO:0005615//extracellular space;GO:0005622//intracellular;GO:0005737//cytoplasm;GO:0005768//endosome;GO:0005794//Golgi apparatus;GO:0005802//trans-Golgi network;GO:0010008//endosome membrane;GO:0012505//endomembrane system;GO:0016020//membrane;GO:0016021//integral component of membrane;GO:0031090//organelle…	GO:0003674//molecular_function;GO:0005488//binding;GO:0005515//protein binding;GO:0019899//enzyme binding;GO:0031625//ubiquitin protein ligase binding;GO:0044389//ubiquitin-like protein ligase binding	GO:0006892//post-Golgi vesicle-mediated transport;GO:0015031//protein transport;GO:0016192//vesicle-mediated transport;GO:0045184//establishment of protein localization;GO:0071702//organic substance transport;GO:0071705//nitrogen compound transport	Cellular processes and signaling::Intracellular trafficking, secretion, and vesicular transport::SCAMP family	NA	NA	NA	NA	Brain::Glioblastoma::Cancer stem cell;Fetal kidney::Normal::Natural killer T (NKT) cell	NA	NA	NA	NA
O14832	O14832	1020000	3290000	3720000	3280000	3700000	1360000	2600000	3510000	4300000	2420000	988497	1830000	5410000	446088	747269	235896	949190	7380000	2420000	1700000	PHYH	Phytanoyl-CoA dioxygenase, peroxisomal	38543.2	10	Mitochondria	GO:0005575//cellular_component;GO:0005622//intracellular;GO:0005737//cytoplasm;GO:0005739//mitochondrion;GO:0005777//peroxisome;GO:0005782//peroxisomal matrix;GO:0005829//cytosol;GO:0005929//cilium;GO:0031907//microbody lumen;GO:0031974//membrane-enclosed lumen;GO:0042579//microbody;GO:0042995//cell projection;GO:0043226//organelle;GO:0043227//membrane-bounded organelle;GO:0043229//intracellular …	GO:0003674//molecular_function;GO:0003824//catalytic activity;GO:0005488//binding;GO:0005506//iron ion binding;GO:0005515//protein binding;GO:0008198//ferrous iron binding;GO:0016491//oxidoreductase activity;GO:0016705//oxidoreductase activity, acting on paired donors, with incorporation or reduction of molecular oxygen;GO:0016706//2-oxoglutarate-dependent dioxygenase activity;GO:0019842//vitamin…	GO:0006631//fatty acid metabolic process;GO:0006720//isoprenoid metabolic process;GO:0006886//intracellular protein transport;GO:0006996//organelle organization;GO:0015031//protein transport;GO:0016042//lipid catabolic process;GO:0016054//organic acid catabolic process;GO:0019395//fatty acid oxidation;GO:0030258//lipid modification;GO:0034613//cellular protein localization;GO:0043436//oxoacid met…	Metabolism::Energy production and conversion::Phytanoyl-CoA dioxygenase (PhyH)	4. Cellular Processes::4.1 Transport and catabolism::hsa04146//Peroxisome	Metabolism::R-HSA-389599//Alpha-oxidation of phytanate|Metabolism::R-HSA-390918//Peroxisomal lipid metabolism|Metabolism::R-HSA-556833//Metabolism of lipids|Metabolism::R-HSA-8978868//Fatty acid metabolism|Protein localization::R-HSA-9033241//Peroxisomal protein import|Protein localization::R-HSA-9033500//TYSND1 cleaves peroxisomal proteins	NA	NA	NA	NA	NA	NA	NA
O14841	O14841	86824.8	942788	833192	907406	1330000	851634	1120000	465796	912692	983365	95559.7	1210000	685771	309606	2050000	132697	2800000	1270000	973295	766390	OPLAH	5-oxoprolinase	137476	8	Cytoplasm	GO:0005575//cellular_component;GO:0005622//intracellular;GO:0005737//cytoplasm;GO:0005829//cytosol;GO:0110165//cellular anatomical entity	GO:0000166//nucleotide binding;GO:0003674//molecular_function;GO:0003824//catalytic activity;GO:0005488//binding;GO:0005515//protein binding;GO:0005524//ATP binding;GO:0016787//hydrolase activity;GO:0016810//hydrolase activity, acting on carbon-nitrogen (but not peptide) bonds;GO:0016812//hydrolase activity, acting on carbon-nitrogen (but not peptide) bonds, in cyclic amides;GO:0017076//purine nu…	GO:0006518//peptide metabolic process;GO:0006575//cellular modified amino acid metabolic process;GO:0006749//glutathione metabolic process;GO:0043603//cellular amide metabolic process;GO:0044271//cellular nitrogen compound biosynthetic process;GO:0044272//sulfur compound biosynthetic process;GO:1901566//organonitrogen compound biosynthetic process	Metabolism::Amino acid transport and metabolism::Hydantoinase B/oxoprolinase	1. Metabolism::1.6 Metabolism of other amino acids::hsa00480//Glutathione metabolism;1. Metabolism::1.0 Global and overview maps::hsa01100//Metabolic pathways	Metabolism::R-HSA-156580//Phase II - Conjugation of compounds|Metabolism::R-HSA-156590//Glutathione conjugation|Metabolism::R-HSA-174403//Glutathione synthesis and recycling|Metabolism::R-HSA-211859//Biological oxidations|Disease::R-HSA-5578998//Defective OPLAH causes 5-oxoprolinase deficiency (OPLAHD)|Disease::R-HSA-5579029//Metabolic disorders of biological oxidation enzymes|Disease::R-HSA-5668…	WP100//Glutathione metabolism;WP4518//Gamma-glutamyl cycle for the biosynthesis and degradation of glutathione, including diseases	NA	NA	NA	NA	NA	NA
O14874	O14874	74076.5	672371	779931	555238	691886	374274	836196	641849	872914	480226	61214.1	176872	81263.2	70895	640059	63797.3	154409	632370	246368	493493	BCKDK	[3-methyl-2-oxobutanoate dehydrogenase [lipoamide]] kinase, mitochondrial	46366.4456000001	16	Mitochondria	GO:0005575//cellular_component;GO:0005622//intracellular;GO:0005737//cytoplasm;GO:0005739//mitochondrion;GO:0005759//mitochondrial matrix;GO:0005947//mitochondrial alpha-ketoglutarate dehydrogenase complex;GO:0030062//mitochondrial tricarboxylic acid cycle enzyme complex;GO:0031974//membrane-enclosed lumen;GO:0032991//protein-containing complex;GO:0043226//organelle;GO:0043227//membrane-bounded o…	GO:0000166//nucleotide binding;GO:0003674//molecular_function;GO:0003824//catalytic activity;GO:0004672//protein kinase activity;GO:0004674//protein serine/threonine kinase activity;GO:0005488//binding;GO:0005515//protein binding;GO:0005524//ATP binding;GO:0016301//kinase activity;GO:0016740//transferase activity;GO:0016772//transferase activity, transferring phosphorus-containing groups;GO:00167…	GO:0006520//cellular amino acid metabolic process;GO:0006796//phosphate-containing compound metabolic process;GO:0009063//cellular amino acid catabolic process;GO:0009081//branched-chain amino acid metabolic process;GO:0009892//negative regulation of metabolic process;GO:0016054//organic acid catabolic process;GO:0019538//protein metabolic process;GO:0036211//protein modification process;GO:00430…	Cellular processes and signaling::Signal transduction mechanisms::Mitochondrial branched-chain alpha-ketoacid dehydrogenase kinase	NA	Metabolism::R-HSA-70895//Branched-chain amino acid catabolism|Metabolism::R-HSA-71291//Metabolism of amino acids and derivatives	NA	NA	NA	NA	Atypical	PDHK	NA
O14879	O14879	191256	192936	248238	111709	72419.5	291154	168021	278293	178490	66925.9	160285	259103	250717	35892.5	67843.4	109236	293108	140831	126756	245893	IFIT3	Interferon-induced protein with tetratricopeptide repeats 3	55991.9005000001	10	Cytoplasm	GO:0005575//cellular_component;GO:0005622//intracellular;GO:0005737//cytoplasm;GO:0005739//mitochondrion;GO:0005829//cytosol;GO:0043226//organelle;GO:0043227//membrane-bounded organelle;GO:0043229//intracellular organelle;GO:0043231//intracellular membrane-bounded organelle;GO:0110165//cellular anatomical entity	GO:0003674//molecular_function;GO:0003676//nucleic acid binding;GO:0003723//RNA binding;GO:0005488//binding;GO:0005515//protein binding;GO:0042802//identical protein binding;GO:0097159//organic cyclic compound binding;GO:1901363//heterocyclic compound binding	GO:0006915//apoptotic process;GO:0007165//signal transduction;GO:0007166//cell surface receptor signaling pathway;GO:0008285//negative regulation of cell population proliferation;GO:0010941//regulation of cell death;GO:0019221//cytokine-mediated signaling pathway;GO:0034097//response to cytokine;GO:0034340//response to type I interferon;GO:0042127//regulation of cell population proliferation;GO:0…	Poorly characterized::Function unknown::protein with tetratricopeptide repeats 3	NA	Immune System::R-HSA-1280215//Cytokine Signaling in Immune system|Immune System::R-HSA-909733//Interferon alpha/beta signaling|Immune System::R-HSA-913531//Interferon Signaling	WP4197//Immune response to tuberculosis	NA	Blood::Normal::CD1C-CD141- dendritic cell;Large intestine::Normal::DCLK1+ progenitor cell	NA	NA	NA	NA
O14880	O14880	915059	3200000	2620000	2020000	2210000	1380000	2620000	1690000	2850000	1630000	791594	1960000	2480000	1920000	2730000	1050000	3650000	586455	2950000	3620000	MGST3	Microsomal glutathione S-transferase 3	16518.5	1	Extracellular	GO:0005575//cellular_component;GO:0005622//intracellular;GO:0005634//nucleus;GO:0005635//nuclear envelope;GO:0005737//cytoplasm;GO:0005783//endoplasmic reticulum;GO:0005789//endoplasmic reticulum membrane;GO:0012505//endomembrane system;GO:0016020//membrane;GO:0016021//integral component of membrane;GO:0031090//organelle membrane;GO:0031224//intrinsic component of membrane;GO:0031967//organelle e…	GO:0003674//molecular_function;GO:0003824//catalytic activity;GO:0004464//leukotriene-C4 synthase activity;GO:0004601//peroxidase activity;GO:0004602//glutathione peroxidase activity;GO:0005488//binding;GO:0005515//protein binding;GO:0016209//antioxidant activity;GO:0016491//oxidoreductase activity;GO:0016684//oxidoreductase activity, acting on peroxide as acceptor;GO:0016829//lyase activity;GO:0…	GO:0006690//icosanoid metabolic process;GO:0010243//response to organonitrogen compound;GO:0016053//organic acid biosynthetic process;GO:0043436//oxoacid metabolic process;GO:0044272//sulfur compound biosynthetic process;GO:0071466//cellular response to xenobiotic stimulus;GO:0097237//cellular response to toxic substance;GO:0098754//detoxification;GO:1901566//organonitrogen compound biosynthetic …	Metabolism::Lipid transport and metabolism::MAPEG family	6. Human Diseases::6.1 Cancer: overview::hsa05204//Chemical carcinogenesis - DNA adducts;1. Metabolism::1.6 Metabolism of other amino acids::hsa00480//Glutathione metabolism;1. Metabolism::1.11 Xenobiotics biodegradation and metabolism::hsa00983//Drug metabolism - other enzymes;6. Human Diseases::6.9 Cardiovascular disease::hsa05418//Fluid shear stress and atherosclerosis;6. Human Diseases::6.2 C…	Metabolism::R-HSA-156580//Phase II - Conjugation of compounds|Metabolism::R-HSA-156590//Glutathione conjugation|Metabolism::R-HSA-211859//Biological oxidations|Metabolism::R-HSA-5423646//Aflatoxin activation and detoxification	WP2882//Nuclear receptors meta-pathway;WP2884//NRF2 pathway;WP702//Metapathway biotransformation Phase I and II	NA	Fetal gonad::Normal::Gonadal mitotic phase fetal germ cell;Fetal gonad::Normal::Migration phase fetal germ cell;Fetal gonad::Normal::Mitotic fetal germ cell;Fetal gonad::Normal::Sertoli cell	NA	NA	NA	NA
O14893	O14893	NA	NA	NA	NA	NA	NA	NA	NA	NA	NA	NA	19013.9	7582.9	NA	NA	20458.4	NA	NA	NA	13962.5	GEMIN2	Gem-associated protein 2	31589.2	14	Nucleus	GO:0005575//cellular_component;GO:0005622//intracellular;GO:0005634//nucleus;GO:0005654//nucleoplasm;GO:0005681//spliceosomal complex;GO:0005730//nucleolus;GO:0005737//cytoplasm;GO:0005829//cytosol;GO:0016604//nuclear body;GO:0031974//membrane-enclosed lumen;GO:0031981//nuclear lumen;GO:0032797//SMN complex;GO:0032991//protein-containing complex;GO:0034719//SMN-Sm protein complex;GO:0043226//orga…	GO:0003674//molecular_function;GO:0005488//binding;GO:0005515//protein binding	GO:0006139//nucleobase-containing compound metabolic process;GO:0010467//gene expression;GO:0022607//cellular component assembly;GO:0022613//ribonucleoprotein complex biogenesis;GO:0043933//protein-containing complex subunit organization;GO:0046907//intracellular transport;GO:0051169//nuclear transport;GO:0090304//nucleic acid metabolic process	Information storage and processing::RNA processing and modification::Survival motor neuron (SMN) interacting protein 1 (SIP1)	NA	Metabolism of RNA::R-HSA-191859//snRNP Assembly|Metabolism of RNA::R-HSA-194441//Metabolism of non-coding RNA	NA	NA	NA	NA	NA	NA	NA
O14894	O14894	NA	NA	NA	11380.2	NA	NA	NA	NA	NA	NA	83342.4	26140.8	8739.11	55200.7	NA	29477.1	53763.2	16765.8	47129.1	NA	TM4SF5	Transmembrane 4 L6 family member 5	20825.6	17	Plasma membrane	GO:0000323//lytic vacuole;GO:0005575//cellular_component;GO:0005622//intracellular;GO:0005737//cytoplasm;GO:0005764//lysosome;GO:0005765//lysosomal membrane;GO:0005773//vacuole;GO:0005774//vacuolar membrane;GO:0005886//plasma membrane;GO:0005887//integral component of plasma membrane;GO:0016020//membrane;GO:0016021//integral component of membrane;GO:0031090//organelle membrane;GO:0031224//intrins…	GO:0003674//molecular_function;GO:0005488//binding;GO:0005515//protein binding;GO:0016597//amino acid binding;GO:0031406//carboxylic acid binding;GO:0034618//arginine binding;GO:0036094//small molecule binding;GO:0043167//ion binding;GO:0043168//anion binding;GO:0043169//cation binding;GO:0043177//organic acid binding	GO:0007346//regulation of mitotic cell cycle;GO:0010564//regulation of cell cycle process;GO:0044770//cell cycle phase transition;GO:0044772//mitotic cell cycle phase transition;GO:0044843//cell cycle G1/S phase transition;GO:0051726//regulation of cell cycle;GO:1901987//regulation of cell cycle phase transition;GO:1903047//mitotic cell cycle process	Poorly characterized::Function unknown::Transmembrane 4 L six family member 5	NA	NA	NA	NA	NA	NA	NA	NA	NA
O14896	O14896	NA	77949.6	60451.4	142098	63211.3	54272.3	81764.8	117293	78918.3	71698.8	NA	87980.7	425622	NA	413829	NA	534589	213180	163243	70977.3	IRF6	Interferon regulatory factor 6	53136.5605000001	1	Mitochondria	GO:0000228//nuclear chromosome;GO:0000785//chromatin;GO:0000790//nuclear chromatin;GO:0005575//cellular_component;GO:0005576//extracellular region;GO:0005615//extracellular space;GO:0005622//intracellular;GO:0005634//nucleus;GO:0005654//nucleoplasm;GO:0005694//chromosome;GO:0005737//cytoplasm;GO:0005829//cytosol;GO:0030054//cell junction;GO:0031974//membrane-enclosed lumen;GO:0031981//nuclear lum…	GO:0000976//transcription regulatory region sequence-specific DNA binding;GO:0000981//DNA-binding transcription factor activity, RNA polymerase II-specific;GO:0001067//regulatory region nucleic acid binding;GO:0003674//molecular_function;GO:0003676//nucleic acid binding;GO:0003677//DNA binding;GO:0003690//double-stranded DNA binding;GO:0003700//DNA-binding transcription factor activity;GO:0005488…	GO:0006139//nucleobase-containing compound metabolic process;GO:0007050//cell cycle arrest;GO:0007165//signal transduction;GO:0007166//cell surface receptor signaling pathway;GO:0008285//negative regulation of cell population proliferation;GO:0008544//epidermis development;GO:0009059//macromolecule biosynthetic process;GO:0009889//regulation of biosynthetic process;GO:0009891//positive regulation…	Information storage and processing::Transcription::Interferon-regulatory factor 3	NA	Immune System::R-HSA-1280215//Cytokine Signaling in Immune system|Immune System::R-HSA-877300//Interferon gamma signaling|Immune System::R-HSA-909733//Interferon alpha/beta signaling|Immune System::R-HSA-913531//Interferon Signaling	WP254//Apoptosis;WP2572//Primary focal segmental glomerulosclerosis (FSGS);WP4674//Head and neck squamous cell carcinoma;WP4754//IL-18 signaling pathway	NA	Fetal gonad::Normal::Oogenesis phase fetal germ cell	IRF	NA	NA	NA
[truncated: 6,739 more rows]
