# Supplementary material for: Metabolic reprogramming in hepatocellular carcinoma: an integrated omics study of lipid pathways and their diagnostic potential
Source: J Transl Med. 2025 Jun 11;23:644. doi: 10.1186/s12967-025-06698-7 (PMC12153152; doi:10.1186/s12967-025-06698-7)
Supplement: Supplementary file 6 — Supplementary Material 6 [file 12967_2025_6698_MOESM6_ESM.xlsx]

## Sheet: Table S6
Table S6. DEPs of Cancer vs Control.
ID	Control_1	Control_2	Control_3	Control_4	Control_5	Control_6	Control_7	Control_8	Control_9	Control_10	Cancer_1	Cancer_2	Cancer_3	Cancer_4	Cancer_5	Cancer_6	Cancer_7	Cancer_8	Cancer_9	Cancer_10	ratio	t.test_p.value	wilcox.test_p.value	t.test_p.value_BHcorrect	wilcox.test_p.value_BHcorrect	regulated	ProteinGroup	GeneName	Description	MolecularWeight	Chromosome	SubcellularLocation	GO_CellularComponent	GO_MolecularFunction	GO_BiologicalProcess	EggNOG	KEGG_Pathway	Reactome_Pathway	Wiki_Pathway	Disease	CellMarker_Cell	TF_Family
A0AV96	239828.313161143	232722.095070673	167282.950458234	219860.031961697	196388.049654629	198679.685507909	249649.595903226	214281.721643603	279003.283664137	203455.330909423	199340.250871753	284294.158240518	373965.110175436	368569.525025884	349202.732699681	649008.558666584	285717.389385543	376416.894465762	315143.626275257	345015.207537157	1.61128126148298	0.00095117634999388	0.0004871289701011	0.00969315061784466	0.00650792422860685	up	A0AV96	RBM47	RNA-binding protein 47	64107.7388000001	4	Nucleus	GO:0005575//cellular_component;GO:0005622//intracellular;GO:0005634//nucleus;GO:0043226//organelle;GO:0043227//membrane-bounded organelle;GO:0043229//intracellular organelle;GO:0043231//intracellular membrane-bounded organelle;GO:0110165//cellular anatomical entity	GO:0003674//molecular_function;GO:0003676//nucleic acid binding;GO:0003723//RNA binding;GO:0003729//mRNA binding;GO:0005488//binding;GO:0005515//protein binding;GO:0097159//organic cyclic compound binding;GO:1901363//heterocyclic compound binding	GO:0002244//hematopoietic progenitor cell differentiation;GO:0002520//immune system development;GO:0006139//nucleobase-containing compound metabolic process;GO:0030097//hemopoiesis;GO:0043412//macromolecule modification;GO:0048513//animal organ development;GO:0048534//hematopoietic or lymphoid organ development;GO:0048731//system development;GO:0090304//nucleic acid metabolic process	Information storage and processing::RNA processing and modification::RNA recognition motif. (a.k.a. RRM, RBD, or RNP domain)	NA	NA	WP3945//TYROBP causal network in microglia	NA	Fetal gonad::Normal::Mitotic fetal germ cell;Fetal kidney::Normal::Monocyte	NA
A0JD36	49497.2579009701	59436.1541105602	24276.2339181278	69909.4294231899	79097.652209987	20157.5322224398	108539.025787537	49281.1766098034	116096.733845646	1464.33890090535	38106.9118659414	1612.58245668901	2467.69134934798	64084.7277787355	1114.87269467011	28169.7063346835	996.083106303995	28486.526708335	18793.2438650656	926.727178834034	0.319787630180398	0.0192941837896432	0.0146896447206045	0.0592897008178237	0.0463093691839488	down	A0JD36	TRDV2	T cell receptor delta variable 2	12945.5	14	Extracellular	GO:0005575//cellular_component;GO:0005576//extracellular region;GO:0005615//extracellular space;GO:0005886//plasma membrane;GO:0016020//membrane;GO:0032991//protein-containing complex;GO:0042101//T cell receptor complex;GO:0043235//receptor complex;GO:0071944//cell periphery;GO:0098796//membrane protein complex;GO:0098797//plasma membrane protein complex;GO:0098802//plasma membrane signaling rece…	NA	GO:0045087//innate immune response;GO:0051707//response to other organism;GO:0098542//defense response to other organism	Poorly characterized::Function unknown::Domain of unknown function (DUF1968)	NA	NA	NA	NA	NA	NA
A0JNW5	27372.5251193016	398.760299242016	1165.98736592438	1255.95219847328	2375.08650943553	1889.78951095446	2047.8334714196	940.68791627187	6161.55658582811	1464.33890090535	1005.63143831018	39216.6272846429	17447.5074218658	28429.1327683099	21823.1225004602	43528.5198727992	996.083106303995	30738.2850466131	6686.02622823568	56358.3810486937	5.46295898942339	0.00552557737222869	0.0185433761285154	0.0275571894910529	0.0547800500192054	up	A0JNW5	UHRF1BP1L	UHRF1-binding protein 1-like	164220	12	Plasma membrane	GO:0005575//cellular_component;GO:0005622//intracellular;GO:0005737//cytoplasm;GO:0005768//endosome;GO:0005769//early endosome;GO:0005829//cytosol;GO:0012505//endomembrane system;GO:0031410//cytoplasmic vesicle;GO:0031982//vesicle;GO:0043226//organelle;GO:0043227//membrane-bounded organelle;GO:0043229//intracellular organelle;GO:0097708//intracellular vesicle;GO:0110165//cellular anatomical entity	GO:0003674//molecular_function;GO:0005488//binding;GO:0005515//protein binding;GO:0042802//identical protein binding;GO:0042803//protein homodimerization activity;GO:0044877//protein-containing complex binding;GO:0046983//protein dimerization activity;GO:0062069//GARP complex binding	NA	Poorly characterized::Function unknown::UHRF1 binding protein	NA	NA	NA	NA	Fetal gonad::Normal::Oogenesis phase fetal germ cell;Lung::Normal::Ionocyte cell	NA
A0MZ66	493972.617796197	412869.352522626	342356.46033075	271592.21383983	273260.008010409	436731.596466723	401437.527658993	1189653.06568295	424775.274744236	269745.427474704	497912.757325738	675387.140339536	858068.650241894	740852.676251198	1376840.91982359	784236.432754213	507700.468393483	541756.337057109	638852.014724021	910261.908339291	1.66767338386101	0.00390897660115511	0.0010500335577735	0.0222231468012661	0.00897512428510428	up	A0MZ66	SHTN1	Shootin-1	71649.0453999999	10	Nucleus	GO:0005575//cellular_component;GO:0005622//intracellular;GO:0005737//cytoplasm;GO:0005856//cytoskeleton;GO:0005874//microtubule;GO:0005875//microtubule associated complex;GO:0015630//microtubule cytoskeleton;GO:0030027//lamellipodium;GO:0030175//filopodium;GO:0030424//axon;GO:0030426//growth cone;GO:0030427//site of polarized growth;GO:0031252//cell leading edge;GO:0032991//protein-containing com…	GO:0003674//molecular_function;GO:0003779//actin binding;GO:0005488//binding;GO:0005515//protein binding;GO:0008092//cytoskeletal protein binding;GO:0019894//kinesin binding;GO:0044877//protein-containing complex binding;GO:0045296//cadherin binding;GO:0050839//cell adhesion molecule binding;GO:0051015//actin filament binding	GO:0000902//cell morphogenesis;GO:0000904//cell morphogenesis involved in differentiation;GO:0001558//regulation of cell growth;GO:0001764//neuron migration;GO:0006929//substrate-dependent cell migration;GO:0006996//organelle organization;GO:0007015//actin filament organization;GO:0007165//signal transduction;GO:0007166//cell surface receptor signaling pathway;GO:0007264//small GTPase mediated si…	Cellular processes and signaling::Cytoskeleton::endoplasmic reticulum polarization	NA	Developmental Biology::R-HSA-373760//L1CAM interactions|Developmental Biology::R-HSA-422475//Axon guidance|Developmental Biology::R-HSA-437239//Recycling pathway of L1|Developmental Biology::R-HSA-9675108//Nervous system development	NA	NA	Embryonic prefrontal cortex::Normal::Neural progenitor cell;Embryonic prefrontal cortex::Normal::Oligodendrocyte progenitor cell;Fetal gonad::Normal::Oogenesis phase fetal germ cell;Fetal gonad::Normal::Sertoli cell;Fetal kidney::Normal::Monocyte	NA
A0PJX8	1226.88971869843	179276.398051065	158639.766293023	190430.818474186	163526.386583824	95280.1530491917	177913.919818453	119354.464266052	164351.995898355	91361.5293792563	1005.63143831018	1612.58245668901	2467.69134934798	1926.09212067745	1114.87269467011	757.977916044712	996.083106303995	27973.8776357187	567.048453774614	124566.954128859	0.121509907266688	0.0001375579863031	0.00072528091103942	0.00422338756477209	0.00757912786687145	down	A0PJX8	TMEM82	Transmembrane protein 82	37226.8	1	Plasma membrane	GO:0005575//cellular_component;GO:0016020//membrane;GO:0016021//integral component of membrane;GO:0031224//intrinsic component of membrane;GO:0110165//cellular anatomical entity	NA	NA	Poorly characterized::Function unknown::Transmembrane protein 82	NA	NA	NA	NA	NA	NA
A1L0T0	524386.64878535	2016925.45227152	1933598.24725088	1502251.86322779	2232677.11743823	1168445.64105911	1553146.08806397	1391289.17851057	1827575.5032766	1667455.21329627	383317.494501045	1160846.08794163	1125475.55953597	1960066.60855914	434257.565324924	769449.481689523	495393.927047052	1096860.29246938	935545.066079983	1232557.67771701	0.606519206760981	0.0175283202363646	0.00684145575786443	0.0556410493649268	0.0281936606247291	down	A1L0T0	ILVBL	2-hydroxyacyl-CoA lyase 2	67876.9486000001	19	Endoplasmic reticulum	GO:0005575//cellular_component;GO:0005622//intracellular;GO:0005737//cytoplasm;GO:0005789//endoplasmic reticulum membrane;GO:0005948//acetolactate synthase complex;GO:0012505//endomembrane system;GO:0016020//membrane;GO:0016021//integral component of membrane;GO:0031090//organelle membrane;GO:0031224//intrinsic component of membrane;GO:0032991//protein-containing complex;GO:0042175//nuclear outer…	GO:0000166//nucleotide binding;GO:0000287//magnesium ion binding;GO:0003674//molecular_function;GO:0003824//catalytic activity;GO:0003984//acetolactate synthase activity;GO:0005488//binding;GO:0005515//protein binding;GO:0016740//transferase activity;GO:0016744//transferase activity, transferring aldehyde or ketonic groups;GO:0016829//lyase activity;GO:0019842//vitamin binding;GO:0030976//thiamin…	GO:0006520//cellular amino acid metabolic process;GO:0006631//fatty acid metabolic process;GO:0008652//cellular amino acid biosynthetic process;GO:0009081//branched-chain amino acid metabolic process;GO:0016042//lipid catabolic process;GO:0016053//organic acid biosynthetic process;GO:0016054//organic acid catabolic process;GO:0019395//fatty acid oxidation;GO:0030258//lipid modification;GO:0043436…	Metabolism::Amino acid transport and metabolism::Thiamine pyrophosphate enzyme, C-terminal TPP binding domain	NA	NA	NA	NA	NA	NA
A1L170	1226.88971869843	5483.52078580584	1165.98736592438	20299.5016342202	2375.08650943553	1889.78951095446	14015.1761263991	36346.8248802502	37725.8311659045	1464.33890090535	1005.63143831018	29818.3976813101	133689.259459799	17174.5003043422	138621.701256633	64728.8321957906	157251.885442509	81162.0176043356	25090.9381077039	5879.34262469904	5.36442904579772	0.0170590238434511	0.0288055597653121	0.0546970554746361	0.0754338423654966	up	A1L170	C1orf226	Uncharacterized protein C1orf226	29061.4	1	Nucleus	NA	NA	NA	Poorly characterized::Function unknown::Domain of unknown function (DUF4628)	NA	NA	NA	NA	Embryo::Normal::1-cell stage cell (Blastomere)	NA
A1L390	55174.3244409473	398.760299242016	1165.98736592438	1255.95219847328	2375.08650943553	11954.4288508148	2047.8334714196	940.68791627187	41979.3054707463	1464.33890090535	26960.8703487898	13379.8333081855	17398.6354200914	63365.4533357732	15703.5494149851	9997.26522285503	996.083106303995	28629.8639853897	46082.6964997763	21086.1929814882	2.05125632909346	0.0196012861385378	0.0524259022711035	0.0598393977379217	0.117489074540731	up	A1L390	PLEKHG3	Pleckstrin homology domain-containing family G member 3	134430	14	Nucleus	NA	GO:0003674//molecular_function;GO:0005085//guanyl-nucleotide exchange factor activity;GO:0005088//Ras guanyl-nucleotide exchange factor activity;GO:0005089//Rho guanyl-nucleotide exchange factor activity;GO:0005488//binding;GO:0005515//protein binding;GO:0017016//Ras GTPase binding;GO:0017048//Rho GTPase binding;GO:0019899//enzyme binding;GO:0031267//small GTPase binding;GO:0051020//GTPase bindin…	NA	Cellular processes and signaling::Signal transduction mechanisms::RhoGEF domain	NA	NA	NA	NA	Fetal kidney::Normal::Natural killer T (NKT) cell;Liver::Normal::CD4+ cytotoxic T cell;Lung::Normal::Ionocyte cell;Peripheral blood::Normal::Effector CD8+ memory T (Tem) cell	NA
A1X283	71626.9236875973	398.760299242016	1165.98736592438	1255.95219847328	2375.08650943553	15517.8366438222	2047.8334714196	940.68791627187	1653.5404723964	1464.33890090535	118169.05354194	61906.4462181202	75728.8904508094	87737.4815656286	64564.6278800515	150625.874485131	22324.2977501784	1148.33818231206	60585.5172478784	40840.2673762921	6.94415431151889	0.0002931315727153	0.00388620667258438	0.00542505400640942	0.0193956237349257	up	A1X283	SH3PXD2B	SH3 and PX domain-containing protein 2B	101592	5	Mitochondria	GO:0002102//podosome;GO:0005575//cellular_component;GO:0005622//intracellular;GO:0005737//cytoplasm;GO:0005856//cytoskeleton;GO:0015629//actin cytoskeleton;GO:0030054//cell junction;GO:0042995//cell projection;GO:0043226//organelle;GO:0043228//non-membrane-bounded organelle;GO:0043229//intracellular organelle;GO:0043232//intracellular non-membrane-bounded organelle;GO:0110165//cellular anatomical…	GO:0003674//molecular_function;GO:0005488//binding;GO:0005515//protein binding;GO:0005543//phospholipid binding;GO:0008047//enzyme activator activity;GO:0008289//lipid binding;GO:0010314//phosphatidylinositol-5-phosphate binding;GO:0016176//superoxide-generating NADPH oxidase activator activity;GO:0019904//protein domain specific binding;GO:0030234//enzyme regulator activity;GO:0032266//phosphati…	GO:0001501//skeletal system development;GO:0001649//osteoblast differentiation;GO:0002051//osteoblast fate commitment;GO:0006801//superoxide metabolic process;GO:0006996//organelle organization;GO:0007015//actin filament organization;GO:0007423//sensory organ development;GO:0007507//heart development;GO:0009887//animal organ morphogenesis;GO:0009893//positive regulation of metabolic process;GO:00…	Cellular processes and signaling::Cytoskeleton::PhoX homologous domain, present in p47phox and p40phox.	NA	NA	NA	NA	Esophagus::Normal::FGFR1HighNME5- epithelial cell	NA
A2VDF0	388286.069684026	1262934.62899245	966799.123625439	1880302.00099372	1485172.8842871	1124519.11319975	1346059.94298877	1078753.20362776	1474521.14468908	1391081.42103722	417930.677147489	459958.700614349	352181.581417714	400848.788632435	267510.494658908	114663.628696945	664235.039365046	1192702.45394728	526980.509357044	617990.606460922	0.404486912386716	0.00069913504603268	0.0015046872632012	0.00823551013901946	0.0110259859320195	down	A2VDF0	FUOM	Fucose mutarotase	16767	10	Cytoplasm	GO:0005575//cellular_component;GO:0005622//intracellular;GO:0005737//cytoplasm;GO:0005829//cytosol;GO:0110165//cellular anatomical entity	GO:0003674//molecular_function;GO:0003824//catalytic activity;GO:0005488//binding;GO:0016853//isomerase activity;GO:0016854//racemase and epimerase activity;GO:0016857//racemase and epimerase activity, acting on carbohydrates and derivatives;GO:0030246//carbohydrate binding;GO:0036094//small molecule binding;GO:0036373//L-fucose mutarotase activity;GO:0042806//fucose binding;GO:0048029//monosacch…	GO:0005996//monosaccharide metabolic process;GO:0007399//nervous system development;GO:0007617//mating behavior;GO:0007618//mating;GO:0010721//negative regulation of cell development;GO:0019098//reproductive behavior;GO:0019318//hexose metabolic process;GO:0019953//sexual reproduction;GO:0022008//neurogenesis;GO:0030182//neuron differentiation;GO:0045595//regulation of cell differentiation;GO:004…	Metabolism::Carbohydrate transport and metabolism::RbsD / FucU transport protein family	NA	Metabolism of proteins::R-HSA-446193//Biosynthesis of the N-glycan precursor (dolichol lipid-linked oligosaccharide, LLO) and transfer to a nascent protein|Metabolism of proteins::R-HSA-446203//Asparagine N-linked glycosylation|Metabolism of proteins::R-HSA-446219//Synthesis of substrates in N-glycan biosythesis|Metabolism of proteins::R-HSA-597592//Post-translational protein modification|Metabol…	NA	NA	Fetal gonad::Normal::Migration phase fetal germ cell	NA
A4D1E9	1226.88971869843	398.760299242016	21521.5930246514	1255.95219847328	2375.08650943553	1889.78951095446	2047.8334714196	940.68791627187	1653.5404723964	1464.33890090535	10191.9681808976	10625.8735297247	6124.34116344142	6549.6442419424	58768.5154501068	33807.0792192501	30467.5642999104	1148.33818231206	7137.79217895186	19912.9255782683	5.31234642198312	0.00097404725958714	0.00519604234774513	0.00979186319080965	0.0236848726433625	up	A4D1E9	GTPBP10	GTP-binding protein 10	42938.5	7	Cytoplasm	GO:0005575//cellular_component;GO:0005622//intracellular;GO:0005634//nucleus;GO:0005694//chromosome;GO:0005730//nucleolus;GO:0031974//membrane-enclosed lumen;GO:0031981//nuclear lumen;GO:0043226//organelle;GO:0043227//membrane-bounded organelle;GO:0043228//non-membrane-bounded organelle;GO:0043229//intracellular organelle;GO:0043231//intracellular membrane-bounded organelle;GO:0043232//intracellu…	GO:0000166//nucleotide binding;GO:0001882//nucleoside binding;GO:0001883//purine nucleoside binding;GO:0003674//molecular_function;GO:0003676//nucleic acid binding;GO:0003723//RNA binding;GO:0005488//binding;GO:0005515//protein binding;GO:0005525//GTP binding;GO:0017076//purine nucleotide binding;GO:0019001//guanyl nucleotide binding;GO:0032549//ribonucleoside binding;GO:0032550//purine ribonucle…	GO:0022613//ribonucleoprotein complex biogenesis	Poorly characterized::Function unknown::GTP1/OBG	NA	NA	NA	NA	Lung::Normal::SLC16A7+ cell	NA
A5D8V6	54435.1958646345	398.760299242016	1165.98736592438	1255.95219847328	2375.08650943553	1889.78951095446	2047.8334714196	30320.728012284	1653.5404723964	18516.2149599796	67940.4445609341	22347.3693375346	99895.9939340777	143479.209159158	62357.0282981823	122512.070308613	53269.427953631	1148.33818231206	130692.798264238	926.727178834034	6.17723160359864	0.0113645404887831	0.0288055597653121	0.0425361046278347	0.0754338423654966	up	A5D8V6	VPS37C	Vacuolar protein sorting-associated protein 37C	38664.1008000001	11	Nucleus	GO:0000813//ESCRT I complex;GO:0005575//cellular_component;GO:0005576//extracellular region;GO:0005615//extracellular space;GO:0005622//intracellular;GO:0005737//cytoplasm;GO:0005768//endosome;GO:0005770//late endosome;GO:0010008//endosome membrane;GO:0012505//endomembrane system;GO:0016020//membrane;GO:0018995//host cellular component;GO:0031090//organelle membrane;GO:0031410//cytoplasmic vesicl…	GO:0003674//molecular_function;GO:0005488//binding;GO:0005515//protein binding;GO:0048306//calcium-dependent protein binding	GO:0006508//proteolysis;GO:0006886//intracellular protein transport;GO:0006914//autophagy;GO:0006996//organelle organization;GO:0007034//vacuolar transport;GO:0009057//macromolecule catabolic process;GO:0010256//endomembrane system organization;GO:0015031//protein transport;GO:0016192//vesicle-mediated transport;GO:0016197//endosomal transport;GO:0016236//macroautophagy;GO:0019058//viral life cyc…	Cellular processes and signaling::Intracellular trafficking, secretion, and vesicular transport::endosome transport via multivesicular body sorting pathway	4. Cellular Processes::4.1 Transport and catabolism::hsa04144//Endocytosis	Disease::R-HSA-162587//HIV Life Cycle|Disease::R-HSA-162588//Budding and maturation of HIV virion|Disease::R-HSA-162599//Late Phase of HIV Life Cycle|Disease::R-HSA-162906//HIV Infection|Disease::R-HSA-174490//Membrane binding and targetting of GAG proteins|Disease::R-HSA-174495//Synthesis And Processing Of GAG, GAGPOL Polyproteins|Disease::R-HSA-175474//Assembly Of The HIV Virion|Vesicle-mediate…	WP4932//7q11.23 copy number variation syndrome	NA	NA	NA
A5YKK6	618327.50654897	225496.035518072	233512.373470857	208332.487366186	246827.864902904	400063.48807084	290540.826109774	341935.52831364	330207.588006223	285833.145922104	491064.601599986	666539.13210653	656126.90266083	969594.782882679	618091.037884694	1037190.93101685	396811.92789047	376437.127810963	526251.822961198	549610.219090682	1.97660062733496	0.00020805142089386	0.00072528091103942	0.00476488498095937	0.00757912786687145	up	A5YKK6	CNOT1	CCR4-NOT transcription complex subunit 1	266973.580199998	16	Cytoplasm	GO:0000932//P-body;GO:0005575//cellular_component;GO:0005576//extracellular region;GO:0005615//extracellular space;GO:0005622//intracellular;GO:0005634//nucleus;GO:0005737//cytoplasm;GO:0005829//cytosol;GO:0016020//membrane;GO:0030014//CCR4-NOT complex;GO:0030015//CCR4-NOT core complex;GO:0032991//protein-containing complex;GO:0035770//ribonucleoprotein granule;GO:0036464//cytoplasmic ribonucleop…	GO:0000175//3'-5'-exoribonuclease activity;GO:0003674//molecular_function;GO:0003676//nucleic acid binding;GO:0003723//RNA binding;GO:0003824//catalytic activity;GO:0004518//nuclease activity;GO:0004527//exonuclease activity;GO:0004532//exoribonuclease activity;GO:0004535//poly(A)-specific ribonuclease activity;GO:0004540//ribonuclease activity;GO:0005102//signaling receptor binding;GO:0005488//b…	GO:0000075//cell cycle checkpoint;GO:0000077//DNA damage checkpoint;GO:0006139//nucleobase-containing compound metabolic process;GO:0006518//peptide metabolic process;GO:0006974//cellular response to DNA damage stimulus;GO:0006996//organelle organization;GO:0007050//cell cycle arrest;GO:0007093//mitotic cell cycle checkpoint;GO:0007165//signal transduction;GO:0007346//regulation of mitotic cell c…	Information storage and processing::Transcription::Domain of unknown function (DUF3819)	2. Genetic Information Processing::2.3 Folding, sorting and degradation::hsa03018//RNA degradation	Gene expression (Transcription)::R-HSA-212436//Generic Transcription Pathway|Gene expression (Transcription)::R-HSA-3700989//Transcriptional Regulation by TP53|Metabolism of RNA::R-HSA-429914//Deadenylation-dependent mRNA decay|Metabolism of RNA::R-HSA-429947//Deadenylation of mRNA|Gene expression (Transcription)::R-HSA-6791312//TP53 Regulates Transcription of Cell Cycle Genes|Gene expression (Tr…	WP4352//Ciliary landscape	NA	Fetal gonad::Normal::Gonadal endothelial cell;Fetal kidney::Normal::Natural killer T (NKT) cell;Umbilical cord blood::Normal::Multilymphoid progenitor cell	Transcription Cofactors
A6ND91	207371.195951592	4052700.67512502	2679414.71404765	3979475.13437825	4681737.03920968	2468670.86569632	4110659.97974264	2429715.15957281	4589706.66163783	2699250.70439673	112203.076786031	60963.4063368483	253315.144135126	106103.072346565	130179.339363039	45685.900388593	334170.142630157	1991387.13292984	563542.324750191	1848836.51657552	0.170740051870666	0.00028043661411404	0.00020567667626491	0.00529686742692995	0.00510155770977081	down	A6ND91	ASPDH	Putative L-aspartate dehydrogenase	29950.3	19	Mitochondria	NA	GO:0000166//nucleotide binding;GO:0003674//molecular_function;GO:0003824//catalytic activity;GO:0005488//binding;GO:0016491//oxidoreductase activity;GO:0016638//oxidoreductase activity, acting on the CH-NH2 group of donors;GO:0033735//aspartate dehydrogenase activity;GO:0036094//small molecule binding;GO:0050661//NADP binding;GO:0097159//organic cyclic compound binding;GO:1901265//nucleoside phos…	GO:0006139//nucleobase-containing compound metabolic process;GO:0006753//nucleoside phosphate metabolic process;GO:0006796//phosphate-containing compound metabolic process;GO:0018130//heterocycle biosynthetic process;GO:0019438//aromatic compound biosynthetic process;GO:0019637//organophosphate metabolic process;GO:0034654//nucleobase-containing compound biosynthetic process;GO:0044271//cellular …	Metabolism::Nucleotide transport and metabolism::Domain of unknown function DUF108	1. Metabolism::1.0 Global and overview maps::hsa01240//Biosynthesis of cofactors;1. Metabolism::1.8 Metabolism of cofactors and vitamins::hsa00760//Nicotinate and nicotinamide metabolism;1. Metabolism::1.0 Global and overview maps::hsa01100//Metabolic pathways	NA	NA	NA	NA	NA
A6NDB9	561122.120087212	3901902.5104692	2034881.96496402	2268300.8265956	2370375.26565028	1335366.4469247	2950977.56732154	2.3289e+06	2803666.96525388	3344122.88633451	127998.587830008	642644.394284485	3062104.67549425	597310.46495105	1114.87269467011	226601.888811673	742860.062452363	815261.113266611	197657.410792245	681957.162285268	0.296888089270668	0.0153448146466916	0.00388620667258438	0.0512033722035113	0.0193956237349257	down	A6NDB9	PALM3	Paralemmin-3	71705.2723999998	19	Nucleus	GO:0005575//cellular_component;GO:0005622//intracellular;GO:0005737//cytoplasm;GO:0005886//plasma membrane;GO:0016020//membrane;GO:0071944//cell periphery;GO:0110165//cellular anatomical entity	GO:0000166//nucleotide binding;GO:0003674//molecular_function;GO:0005488//binding;GO:0005515//protein binding;GO:0005524//ATP binding;GO:0017076//purine nucleotide binding;GO:0030554//adenyl nucleotide binding;GO:0032553//ribonucleotide binding;GO:0032555//purine ribonucleotide binding;GO:0032559//adenyl ribonucleotide binding;GO:0035639//purine ribonucleoside triphosphate binding;GO:0036094//sma…	GO:0001959//regulation of cytokine-mediated signaling pathway;GO:0001960//negative regulation of cytokine-mediated signaling pathway;GO:0002237//response to molecule of bacterial origin;GO:0007165//signal transduction;GO:0007166//cell surface receptor signaling pathway;GO:0008063//Toll signaling pathway;GO:0009966//regulation of signal transduction;GO:0009968//negative regulation of signal transd…	Cellular processes and signaling::Cytoskeleton::Paralemmin 3	NA	NA	NA	NA	NA	NA
A6NDU8	64804.1667459607	25368.7752400477	17174.4958604033	1255.95219847328	24716.7192482427	41254.8285819028	19287.5893800136	940.68791627187	22013.8738135873	16680.3559826002	56444.6437660796	50705.7571212903	68792.3108130639	52283.726747632	72931.4574443119	81247.532492821	149470.862700606	46772.1462054142	66496.7036727474	72181.9777662192	3.07209836420274	0.00568724949732712	0.00012990105869362	0.0279171711295043	0.00485136169768874	up	A6NDU8	C5orf51	UPF0600 protein C5orf51	33624.7	5	Extracellular	GO:0005575//cellular_component;GO:0005622//intracellular;GO:0005634//nucleus;GO:0005654//nucleoplasm;GO:0005737//cytoplasm;GO:0005829//cytosol;GO:0031974//membrane-enclosed lumen;GO:0031981//nuclear lumen;GO:0043226//organelle;GO:0043227//membrane-bounded organelle;GO:0043229//intracellular organelle;GO:0043231//intracellular membrane-bounded organelle;GO:0043233//organelle lumen;GO:0070013//intr…	NA	NA	Poorly characterized::Function unknown::Chromosome 5 open reading frame	NA	NA	NA	NA	NA	NA
A6NJ78	16413.0324360437	398.760299242016	26749.6743807897	4284.40241654998	3431.80176997883	29230.2929926245	6655.65551395151	11734.0119498905	13820.5205459431	5653.97212989798	13199.9516296644	7705.22412317837	28537.1932684936	42661.433088447	100316.435497091	21328.4998460706	28641.9989713496	8801.29217980669	7853.56228969169	42532.2715538754	2.54771014617968	0.0396530646146345	0.0432570525449782	0.0976714673124748	0.102056211908881	up	A6NJ78	METTL15	12S rRNA N4-methylcytidine (m4C) methyltransferase	46126.9671000001	11	Nucleus	GO:0005575//cellular_component;GO:0005622//intracellular;GO:0005737//cytoplasm;GO:0005739//mitochondrion;GO:0005759//mitochondrial matrix;GO:0031974//membrane-enclosed lumen;GO:0043226//organelle;GO:0043227//membrane-bounded organelle;GO:0043229//intracellular organelle;GO:0043231//intracellular membrane-bounded organelle;GO:0043233//organelle lumen;GO:0070013//intracellular organelle lumen;GO:01…	GO:0003674//molecular_function;GO:0003824//catalytic activity;GO:0008168//methyltransferase activity;GO:0008170//N-methyltransferase activity;GO:0008173//RNA methyltransferase activity;GO:0008649//rRNA methyltransferase activity;GO:0008757//S-adenosylmethionine-dependent methyltransferase activity;GO:0016434//rRNA (cytosine) methyltransferase activity;GO:0016740//transferase activity;GO:0016741//…	GO:0001510//RNA methylation;GO:0006139//nucleobase-containing compound metabolic process;GO:0010467//gene expression;GO:0022613//ribonucleoprotein complex biogenesis;GO:0043412//macromolecule modification;GO:0043414//macromolecule methylation;GO:0044260//cellular macromolecule metabolic process;GO:0090304//nucleic acid metabolic process	Cellular processes and signaling::Cell wall/membrane/envelope biogenesis::methyltransferase activity	NA	NA	NA	NA	Fetal kidney::Normal::Natural killer T (NKT) cell	NA
A6NK44	1226.88971869843	417201.029802364	265560.383277436	503103.154126203	442967.074332551	277982.003313535	357098.313136942	264770.396115075	362132.009183914	425261.881624846	1005.63143831018	1612.58245668901	426972.981145689	160913.301618503	70999.6	757.977916044712	996.083106303995	187819.754022443	567.048453774614	108140.997973835	0.289327183277482	0.0159020725216572	0.00388620667258438	0.052239877840338	0.0193956237349257	down	A6NK44	GLOD5	Glyoxalase domain-containing protein 5	18324.8	X	Extracellular	NA	NA	NA	Poorly characterized::Function unknown::Glyoxalase-like domain	NA	NA	NA	NA	NA	NA
A6NKD9	1226.88971869843	9868.70313934106	1165.98736592438	1255.95219847328	2375.08650943553	1889.78951095446	2047.8334714196	8321.35098569993	40998.0220329075	1464.33890090535	1005.63143831018	26366.6513518518	26614.455157189	18482.1447417666	1114.87269467011	23904.9805020869	25440.9371630506	34758.6507380303	26033.5228924237	4327.87127336997	2.66306739310277	0.036954352789178	0.143140141592154	0.0926958351296618	0.24623400960095	up	A6NKD9	CCDC85C	Coiled-coil domain-containing protein 85C	45215.6245000001	14	Nucleus	GO:0005575//cellular_component;GO:0005911//cell-cell junction;GO:0005912//adherens junction;GO:0005923//bicellular tight junction;GO:0030054//cell junction;GO:0043296//apical junction complex;GO:0070160//tight junction;GO:0070161//anchoring junction;GO:0110165//cellular anatomical entity	NA	GO:0007399//nervous system development;GO:0007417//central nervous system development;GO:0007420//brain development;GO:0021537//telencephalon development;GO:0021543//pallium development;GO:0021987//cerebral cortex development;GO:0048513//animal organ development;GO:0048731//system development	Poorly characterized::Function unknown::cerebral cortex development	NA	NA	NA	NA	Fetal gonad::Normal::Oogenesis phase fetal germ cell;Lung::Normal::Ionocyte cell;Umbilical cord blood::Normal::Multilymphoid progenitor cell	NA
A6NLP5	59459.3586441397	2572993.68443984	2117750.46127477	1661430.86860292	2694949.47215011	1388078.28035594	2246884.67406587	1643334.31954509	2450612.60666635	1980678.8445232	1005.63143831018	1612.58245668901	2467.69134934798	68666.8501587684	50143.3827724373	757.977916044712	100376.204967888	2779422.68285929	149588.627051249	337680.426805019	0.185570261153556	0.00130962729021746	0.00519604234774513	0.0115857068352616	0.0236848726433625	down	A6NLP5	TTC36	Tetratricopeptide repeat protein 36	20899.2	11	Cytoplasm	NA	NA	GO:0006996//organelle organization;GO:0022607//cellular component assembly;GO:0030030//cell projection organization	Poorly characterized::Function unknown::Tetratricopeptide repeat	NA	NA	NA	NA	NA	NA
A6NMZ7	975988.864823731	325473.333707819	219073.919130314	134506.259541985	685315.815185757	590466.537199487	75517.4832661364	359910.379591658	675150.003507614	200786.481322175	1005.63143831018	1612.58245668901	87308.6144397107	478350	1114.87269467011	395124.202723578	86311.5994238799	1148.33818231206	334409.192304843	926.727178834034	0.327027231593135	0.0080119450809832	0.0185433761285154	0.0344424558648153	0.0547800500192054	down	A6NMZ7	COL6A6	Collagen alpha-6(VI) chain	247206	3	Endoplasmic reticulum	GO:0005575//cellular_component;GO:0005576//extracellular region;GO:0005581//collagen trimer;GO:0031012//extracellular matrix;GO:0032991//protein-containing complex;GO:0062023//collagen-containing extracellular matrix;GO:0110165//cellular anatomical entity	GO:0003674//molecular_function;GO:0005198//structural molecule activity;GO:0005201//extracellular matrix structural constituent;GO:0030020//extracellular matrix structural constituent conferring tensile strength	NA	Cellular processes and signaling::Extracellular structures::von Willebrand factor (vWF) type A domain	5. Organismal Systems::5.4 Digestive system::hsa04974//Protein digestion and absorption;3. Environmental Information Processing::3.3 Signaling molecules and interaction::hsa04512//ECM-receptor interaction;6. Human Diseases::6.3 Infectious disease: viral::hsa05165//Human papillomavirus infection;3. Environmental Information Processing::3.2 Signal transduction::hsa04151//PI3K-Akt signaling pathway;…	Extracellular matrix organization::R-HSA-1442490//Collagen degradation|Extracellular matrix organization::R-HSA-1474228//Degradation of the extracellular matrix|Extracellular matrix organization::R-HSA-1474290//Collagen formation|Extracellular matrix organization::R-HSA-1650814//Collagen biosynthesis and modifying enzymes|Signal Transduction::R-HSA-186797//Signaling by PDGF|Extracellular matrix o…	WP4172//PI3K-Akt signaling pathway	NA	Fetal gonad::Normal::Oogenesis phase fetal germ cell;Large intestine::Normal::DCLK1+ progenitor cell	NA
A8CG34	2692598.53996021	398.760299242016	1165.98736592438	1255.95219847328	552288.584872701	1889.78951095446	399208.245307258	940.68791627187	1653.5404723964	1464.33890090535	1005.63143831018	933848.538051868	380884.250011718	2905098.72340016	3674807.8071348	422015.908234472	255872.509224451	593538.791990717	685328.084189307	926.727178834034	2.69742476576792	0.0322555829240602	0.105122431747819	0.0844348652169843	0.196242471990461	up	A8CG34	POM121C	Nuclear envelope pore membrane protein POM 121C	125109.754799999	7	Plasma membrane	GO:0005575//cellular_component;GO:0005622//intracellular;GO:0005634//nucleus;GO:0005635//nuclear envelope;GO:0005643//nuclear pore;GO:0005789//endoplasmic reticulum membrane;GO:0012505//endomembrane system;GO:0016020//membrane;GO:0016021//integral component of membrane;GO:0018995//host cellular component;GO:0031090//organelle membrane;GO:0031224//intrinsic component of membrane;GO:0031965//nuclea…	GO:0003674//molecular_function;GO:0005048//signal sequence binding;GO:0005198//structural molecule activity;GO:0005488//binding;GO:0005515//protein binding;GO:0008139//nuclear localization sequence binding;GO:0017056//structural constituent of nuclear pore;GO:0033218//amide binding;GO:0042277//peptide binding	GO:0006096//glycolytic process;GO:0006109//regulation of carbohydrate metabolic process;GO:0006110//regulation of glycolytic process;GO:0006139//nucleobase-containing compound metabolic process;GO:0006140//regulation of nucleotide metabolic process;GO:0006753//nucleoside phosphate metabolic process;GO:0006757//ATP generation from ADP;GO:0006796//phosphate-containing compound metabolic process;GO:…	Cellular processes and signaling::Intracellular trafficking, secretion, and vesicular transport::nuclear localization sequence binding	NA	NA	NA	NA	Fetal kidney::Normal::Natural killer T (NKT) cell	NA
B2RUZ4	67228.1220575447	85862.8727245214	120767.021956869	175555.54042188	183697.198180486	166717.865306877	126255.24549872	137812.234034293	175154.420875961	274478.789290128	40528.2892281796	212394.499610601	54154.8420990341	1926.09212067745	39896.4866282206	138389.390200876	86095.9452656271	37665.9694608173	567.048453774614	62731.341772324	0.445547965427509	0.0288886180497497	0.00893069778518695	0.0784000356899276	0.0330526331880821	down	B2RUZ4	SMIM1	Small integral membrane protein 1	8750.25649999999	1	Plasma membrane	GO:0005575//cellular_component;GO:0005886//plasma membrane;GO:0009986//cell surface;GO:0016020//membrane;GO:0016021//integral component of membrane;GO:0031224//intrinsic component of membrane;GO:0071944//cell periphery;GO:0110165//cellular anatomical entity	GO:0003674//molecular_function;GO:0005488//binding;GO:0005515//protein binding;GO:0042802//identical protein binding;GO:0042803//protein homodimerization activity;GO:0046983//protein dimerization activity	NA	Cellular processes and signaling::Signal transduction mechanisms::Domain of unknown function (DUF4731)	NA	NA	NA	NA	Fetal gonad::Normal::Sertoli cell;Small intestine::Normal::Enterocyte progenitor cell	NA
C9JLW8	40748.9846904521	398.760299242016	1165.98736592438	1255.95219847328	17874.8916868666	57364.882674325	2047.8334714196	76686.5488847693	30785.8208712461	1464.33890090535	137270.052696765	89535.0749950665	98866.2344941996	234762.311214913	107409.105446745	253526.803525437	93162.5963651823	32613.8096554452	85503.8459266875	81168.5982964428	5.2822024382893	0.0014642443666052	7.57756175712832e-05	0.0123014257292182	0.00478916475284658	up	C9JLW8	MCRIP1	Mapk-regulated corepressor-interacting protein 1	10921.6	17	Nucleus	GO:0005575//cellular_component;GO:0005622//intracellular;GO:0005634//nucleus;GO:0005737//cytoplasm;GO:0010494//cytoplasmic stress granule;GO:0035770//ribonucleoprotein granule;GO:0036464//cytoplasmic ribonucleoprotein granule;GO:0043226//organelle;GO:0043227//membrane-bounded organelle;GO:0043228//non-membrane-bounded organelle;GO:0043229//intracellular organelle;GO:0043231//intracellular membran…	GO:0003674//molecular_function;GO:0005488//binding;GO:0005515//protein binding	GO:0010717//regulation of epithelial to mesenchymal transition;GO:0045595//regulation of cell differentiation;GO:0048513//animal organ development;GO:0048731//system development;GO:0048762//mesenchymal cell differentiation;GO:0060485//mesenchyme development;GO:2000026//regulation of multicellular organismal development	Poorly characterized::Function unknown::FAM195 family	NA	NA	NA	NA	NA	NA
E9PRG8	92426.4252412968	398.760299242016	1165.98736592438	1255.95219847328	2375.08650943553	9000.4577053282	20399.2278067772	14333.8071706334	20745.2664315685	5924.09066199224	83474.0922610652	43711.659441442	33340.743235432	1926.09212067745	57044.8463633671	131426.527332415	53179.9	47372.5441014281	25315.330365267	30408.0479490564	3.01859631262042	0.011217834743532	0.00684145575786443	0.0422549156270694	0.0281936606247291	up	E9PRG8	C11orf98	Uncharacterized protein C11orf98	14235.5	11	Nucleus	NA	NA	NA	NA	NA	NA	NA	NA	Fetal kidney::Normal::Natural killer T (NKT) cell	NA
L0R6Q1	234454.420884253	154981.871236484	108114.844092358	79957.9	90026.2624544766	192134.632856863	66036.2512000137	149287.345215312	104272.528018481	91901.011021746	211698.268922534	214916.880432196	155929.062093008	205314.643833941	220261.580558201	164765.246093852	236207.976747187	169415.929192874	173751.985625722	223373.452793432	1.5541899043598	0.00326352788664541	0.00388620667258438	0.0198621933323336	0.0193956237349257	up	L0R6Q1	SLC35A4	SLC35A4 upstream open reading frame protein	11134.3	5	Cytoplasm	GO:0000139//Golgi membrane;GO:0005575//cellular_component;GO:0005622//intracellular;GO:0005737//cytoplasm;GO:0005794//Golgi apparatus;GO:0012505//endomembrane system;GO:0016020//membrane;GO:0016021//integral component of membrane;GO:0030173//integral component of Golgi membrane;GO:0031090//organelle membrane;GO:0031224//intrinsic component of membrane;GO:0031228//intrinsic component of Golgi memb…	GO:0003674//molecular_function;GO:0005215//transporter activity;GO:0005338//nucleotide-sugar transmembrane transporter activity;GO:0005488//binding;GO:0005515//protein binding;GO:0015165//pyrimidine nucleotide-sugar transmembrane transporter activity;GO:0015932//nucleobase-containing compound transmembrane transporter activity;GO:0022857//transmembrane transporter activity;GO:1901505//carbohydrat…	GO:0055085//transmembrane transport;GO:0071702//organic substance transport;GO:0071705//nitrogen compound transport;GO:0090481//pyrimidine nucleotide-sugar transmembrane transport	Poorly characterized::Function unknown::Domain of unknown function (DUF4535)	NA	NA	NA	NA	NA	NA
O00116	798151.980643656	517151.938313296	314812.813679196	266412.926952437	375440.886007563	485855.511102408	341107.121014236	458380.38347159	527788.229418698	349117.216873581	869483.963718594	717341.888739915	788108.68388436	887549.661426074	969606.281565909	2.32464e+06	612487.23772376	287986.526808814	944815.957735333	329381.913474872	1.96909676794772	0.0173729675329407	0.0232306393297105	0.0553610846448995	0.0648937493897949	up	O00116	AGPS	Alkyldihydroxyacetonephosphate synthase, peroxisomal	72921.3988000001	2	Cytoplasm	GO:0005575//cellular_component;GO:0005622//intracellular;GO:0005634//nucleus;GO:0005730//nucleolus;GO:0005737//cytoplasm;GO:0005739//mitochondrion;GO:0005777//peroxisome;GO:0005778//peroxisomal membrane;GO:0005782//peroxisomal matrix;GO:0005829//cytosol;GO:0016020//membrane;GO:0031090//organelle membrane;GO:0031903//microbody membrane;GO:0031907//microbody lumen;GO:0031974//membrane-enclosed lume…	GO:0000166//nucleotide binding;GO:0003674//molecular_function;GO:0003824//catalytic activity;GO:0005488//binding;GO:0005515//protein binding;GO:0008609//alkylglycerone-phosphate synthase activity;GO:0016491//oxidoreductase activity;GO:0016740//transferase activity;GO:0016765//transferase activity, transferring alkyl or aryl (other than methyl) groups;GO:0036094//small molecule binding;GO:0043167/…	GO:0006662//glycerol ether metabolic process;GO:0006886//intracellular protein transport;GO:0006996//organelle organization;GO:0008610//lipid biosynthetic process;GO:0015031//protein transport;GO:0034613//cellular protein localization;GO:0043574//peroxisomal transport;GO:0044255//cellular lipid metabolic process;GO:0045184//establishment of protein localization;GO:0046485//ether lipid metabolic p…	Metabolism::Energy production and conversion::Catalyzes the exchange of an acyl for a long-chain alkyl group and the formation of the ether bond in the biosynthesis of ether phospholipids	1. Metabolism::1.3 Lipid metabolism::hsa00565//Ether lipid metabolism;4. Cellular Processes::4.1 Transport and catabolism::hsa04146//Peroxisome;1. Metabolism::1.0 Global and overview maps::hsa01100//Metabolic pathways	Metabolism::R-HSA-556833//Metabolism of lipids|Metabolism::R-HSA-75896//Plasmalogen biosynthesis|Metabolism::R-HSA-8848584//Wax and plasmalogen biosynthesis|Protein localization::R-HSA-9033241//Peroxisomal protein import|Protein localization::R-HSA-9033500//TYSND1 cleaves peroxisomal proteins	WP2533//Glycerophospholipid biosynthetic pathway;WP325//Triacylglyceride synthesis	NA	Fetal gonad::Normal::Meiotic prophase fetal germ cell;Fetal kidney::Normal::Natural killer T (NKT) cell	NA
O00124	8673.93899204656	93922.4691322572	45854.0854441634	40107.936036858	60565.940356149	45996.4337051541	84719.1490364077	72461.7682307486	111729.243750884	62838.5563983558	5791.53713333215	1612.58245668901	18919.142761605	1926.09212067745	20985.2857125591	16518.4789023446	51794.7949354721	19176.4191423711	24217.4951680811	30726.4941007907	0.305754732025865	0.00434448338378662	0.0015046872632012	0.0236981653789456	0.0110259859320195	down	O00124	UBXN8	UBX domain-containing protein 8	30545.1	8	Extracellular	GO:0005575//cellular_component;GO:0005622//intracellular;GO:0005634//nucleus;GO:0005654//nucleoplasm;GO:0005730//nucleolus;GO:0005737//cytoplasm;GO:0005783//endoplasmic reticulum;GO:0005789//endoplasmic reticulum membrane;GO:0012505//endomembrane system;GO:0016020//membrane;GO:0016021//integral component of membrane;GO:0030176//integral component of endoplasmic reticulum membrane;GO:0031090//orga…	GO:0003674//molecular_function;GO:0005488//binding;GO:0005515//protein binding	GO:0006508//proteolysis;GO:0007338//single fertilization;GO:0009057//macromolecule catabolic process;GO:0009566//fertilization;GO:0010243//response to organonitrogen compound;GO:0019538//protein metabolic process;GO:0019953//sexual reproduction;GO:0030163//protein catabolic process;GO:0034976//response to endoplasmic reticulum stress;GO:0044260//cellular macromolecule metabolic process;GO:0044265…	Cellular processes and signaling::Signal transduction mechanisms::UBX domain protein 8	2. Genetic Information Processing::2.3 Folding, sorting and degradation::hsa04141//Protein processing in endoplasmic reticulum	NA	NA	NA	NA	NA
O00139	142777.606854806	398.760299242016	33263.5985713498	1255.95219847328	2375.08650943553	28690.4359652329	49929.5050083551	52147.433953648	22084.0693272359	1464.33890090535	131445.739717035	108835.223351754	90337.4618193917	103441	89456.3603404116	235325.946405686	18288.1163635881	1148.33818231206	103763.765885884	109823.01418403	2.9662205613777	0.040233532815078	0.0354629890233605	0.0986772429826521	0.0882279435467634	up	O00139	KIF2A	Kinesin-like protein KIF2A	79964.8309999999	5	Cytoplasm	GO:0000922//spindle pole;GO:0005575//cellular_component;GO:0005622//intracellular;GO:0005634//nucleus;GO:0005654//nucleoplasm;GO:0005730//nucleolus;GO:0005737//cytoplasm;GO:0005813//centrosome;GO:0005814//centriole;GO:0005815//microtubule organizing center;GO:0005819//spindle;GO:0005829//cytosol;GO:0005856//cytoskeleton;GO:0005871//kinesin complex;GO:0005874//microtubule;GO:0005875//microtubule a…	GO:0000166//nucleotide binding;GO:0003674//molecular_function;GO:0003774//motor activity;GO:0003777//microtubule motor activity;GO:0003824//catalytic activity;GO:0005488//binding;GO:0005515//protein binding;GO:0005524//ATP binding;GO:0008017//microtubule binding;GO:0008092//cytoskeletal protein binding;GO:0015631//tubulin binding;GO:0016462//pyrophosphatase activity;GO:0016787//hydrolase activity…	GO:0002478//antigen processing and presentation of exogenous peptide antigen;GO:0002495//antigen processing and presentation of peptide antigen via MHC class II;GO:0006890//retrograde vesicle-mediated transport, Golgi to endoplasmic reticulum;GO:0006996//organelle organization;GO:0007051//spindle organization;GO:0007052//mitotic spindle organization;GO:0007399//nervous system development;GO:00161…	Cellular processes and signaling::Cytoskeleton::Kinesin motor, catalytic domain. ATPase.	NA	Immune System::R-HSA-1280218//Adaptive Immune System|Cell Cycle::R-HSA-141424//Amplification of signal from the kinetochores|Cell Cycle::R-HSA-141444//Amplification of signal from unattached kinetochores via a MAD2 inhibitory signal|Signal Transduction::R-HSA-194315//Signaling by Rho GTPases|Signal Transduction::R-HSA-195258//RHO GTPase Effectors|Vesicle-mediated transport::R-HSA-199991//Membrane…	NA	NA	Fetal kidney::Normal::Natural killer T (NKT) cell	NA
O00148	970417.652348492	333548.575425138	226577.201090718	86187.173999729	197311.610805852	248472.161897613	175877.227581638	279543.26592139	251363.280967423	240756.580404653	851349.927157234	916847.061702879	1206590.9151782	1598387.6510274	518267.162378639	2789573.0411004	134297.822372197	400594.677067922	699557.573983812	1017119.34624874	3.36624616015781	0.00268915020181898	0.00519604234774513	0.017881915054597	0.0236848726433625	up	O00148	DDX39A	ATP-dependent RNA helicase DDX39A	49135.7490000001	19	Cytoplasm	GO:0005575//cellular_component;GO:0005622//intracellular;GO:0005634//nucleus;GO:0005654//nucleoplasm;GO:0005737//cytoplasm;GO:0016020//membrane;GO:0016604//nuclear body;GO:0016607//nuclear speck;GO:0031974//membrane-enclosed lumen;GO:0031981//nuclear lumen;GO:0043226//organelle;GO:0043227//membrane-bounded organelle;GO:0043229//intracellular organelle;GO:0043231//intracellular membrane-bounded or…	GO:0000166//nucleotide binding;GO:0003674//molecular_function;GO:0003676//nucleic acid binding;GO:0003723//RNA binding;GO:0003724//RNA helicase activity;GO:0003824//catalytic activity;GO:0004386//helicase activity;GO:0005488//binding;GO:0005515//protein binding;GO:0005524//ATP binding;GO:0016462//pyrophosphatase activity;GO:0016787//hydrolase activity;GO:0016817//hydrolase activity, acting on aci…	GO:0006139//nucleobase-containing compound metabolic process;GO:0006886//intracellular protein transport;GO:0010467//gene expression;GO:0015031//protein transport;GO:0031503//protein-containing complex localization;GO:0034613//cellular protein localization;GO:0045184//establishment of protein localization;GO:0046907//intracellular transport;GO:0050658//RNA transport;GO:0051169//nuclear transport;…	Information storage and processing::RNA processing and modification::ATP-dependent RNA helicase	NA	Metabolism of RNA::R-HSA-159236//Transport of Mature mRNA derived from an Intron-Containing Transcript|Metabolism of RNA::R-HSA-72187//mRNA 3'-end processing|Metabolism of RNA::R-HSA-72202//Transport of Mature Transcript to Cytoplasm|Metabolism of RNA::R-HSA-72203//Processing of Capped Intron-Containing Pre-mRNA|Gene expression (Transcription)::R-HSA-73856//RNA Polymerase II Transcription Termina…	NA	NA	Fetal kidney::Normal::Natural killer T (NKT) cell	NA
O00160	214755.287749155	125664.823050336	85498.7423836552	97036.4170585844	75791.5196714157	201992.624239062	129208.293927492	159798.635777016	135560.412955542	126766.209787407	214556.228285907	110607.973055543	82739.2850621893	61036.0075080058	50241.2160462473	80346.4561216084	15875.7326197562	26352.8672112557	121323.833069744	28253.5158774126	0.585273971454216	0.0182681709508589	0.0114962436943861	0.0569914524066341	0.039112220395031	down	O00160	MYO1F	Unconventional myosin-If	124860	19	Cytoplasm	GO:0005575//cellular_component;GO:0005622//intracellular;GO:0005737//cytoplasm;GO:0005856//cytoskeleton;GO:0005886//plasma membrane;GO:0005902//microvillus;GO:0015629//actin cytoskeleton;GO:0016020//membrane;GO:0016459//myosin complex;GO:0016461//unconventional myosin complex;GO:0031982//vesicle;GO:0032991//protein-containing complex;GO:0042995//cell projection;GO:0043226//organelle;GO:0043227//m…	GO:0000146//microfilament motor activity;GO:0000166//nucleotide binding;GO:0003674//molecular_function;GO:0003774//motor activity;GO:0003779//actin binding;GO:0003824//catalytic activity;GO:0005488//binding;GO:0005515//protein binding;GO:0005516//calmodulin binding;GO:0005524//ATP binding;GO:0008092//cytoskeletal protein binding;GO:0016462//pyrophosphatase activity;GO:0016787//hydrolase activity;…	GO:0006996//organelle organization;GO:0007015//actin filament organization;GO:0030050//vesicle transport along actin filament;GO:0030705//cytoskeleton-dependent intracellular transport;GO:0046907//intracellular transport;GO:0051648//vesicle localization;GO:0051650//establishment of vesicle localization;GO:0051656//establishment of organelle localization;GO:0097435//supramolecular fiber organizati…	Cellular processes and signaling::Cytoskeleton::Belongs to the TRAFAC class myosin-kinesin ATPase superfamily. Myosin family	6. Human Diseases::6.4 Infectious disease: bacterial::hsa05130//Pathogenic Escherichia coli infection	NA	NA	NA	Embryonic prefrontal cortex::Normal::Microglial cell;Fetal gonad::Normal::Retinoid acid signaling-responsive fetal germ cell;Fetal kidney::Normal::Monocyte;Fetal kidney::Normal::Natural killer T (NKT) cell;Liver::Normal::CD4+ cytotoxic T cell;Lung::Normal::SLC16A7+ cell;Peripheral blood::Normal::Effector CD8+ memory T (Tem) cell;Small intestine::Normal::Goblet cell	NA
O00165	75902.9140483654	98198.8223353374	102745.886292491	128174.914603189	124161.436684603	59355.2815046886	58932.1609932091	38661.6074555112	80466.2802979586	42800.7194627953	81778.8490727878	291418.605163292	130492.300505549	98013.0140903684	400672.342944044	229953.804354709	159105.867459727	95579.0214990044	109753.116921452	198430.098065495	2.21793546770425	0.00292283303354004	0.00519604234774513	0.0186703416224089	0.0236848726433625	up	O00165	HAX1	HCLS1-associated protein X-1	31624.5359000001	1	Cytoplasm	GO:0000932//P-body;GO:0005575//cellular_component;GO:0005622//intracellular;GO:0005634//nucleus;GO:0005635//nuclear envelope;GO:0005667//transcription regulator complex;GO:0005737//cytoplasm;GO:0005739//mitochondrion;GO:0005740//mitochondrial envelope;GO:0005741//mitochondrial outer membrane;GO:0005758//mitochondrial intermembrane space;GO:0005783//endoplasmic reticulum;GO:0005856//cytoskeleton;G…	GO:0003674//molecular_function;GO:0005488//binding;GO:0005515//protein binding;GO:0019838//growth factor binding;GO:0019955//cytokine binding;GO:0019966//interleukin-1 binding;GO:0047485//protein N-terminus binding	GO:0000422//autophagy of mitochondrion;GO:0002520//immune system development;GO:0002521//leukocyte differentiation;GO:0002684//positive regulation of immune system process;GO:0006139//nucleobase-containing compound metabolic process;GO:0006796//phosphate-containing compound metabolic process;GO:0006839//mitochondrial transport;GO:0006886//intracellular protein transport;GO:0006914//autophagy;GO:0…	Information storage and processing::Transcription::Recruits the Arp2 3 complex to the cell cortex and regulates reorganization of the cortical actin cytoskeleton via its interaction with KCNC3 and the Arp2 3 complex. Slows down the rate of inactivation of KCNC3 channels. Promotes GNA13-mediated cell migration. Involved in the clathrin-mediated endocytosis pathway. May be involved in internalizati…	NA	NA	NA	NA	Fetal kidney::Normal::Natural killer T (NKT) cell	NA
O00168	685070.035930892	2629542.99618577	1942805.85795207	1442559.73621211	2449059.92177145	1669208.05865588	2.11228e+06	1.90546e+06	2502532.36528216	2478151.67058949	980526.900034551	2183964.67392408	378453.831168288	49278.0579399117	197622.243489919	757.977916044712	996.083106303995	1746457.16470852	1745708.99677581	617920.478179259	0.398739352906292	0.0288549509906157	0.00388620667258438	0.0783733854798832	0.0193956237349257	down	O00168	FXYD1	Phospholemman	10442.5	19	Plasma membrane	GO:0005575//cellular_component;GO:0005886//plasma membrane;GO:0005887//integral component of plasma membrane;GO:0005890//sodium:potassium-exchanging ATPase complex;GO:0005901//caveola;GO:0005911//cell-cell junction;GO:0014704//intercalated disc;GO:0016020//membrane;GO:0016021//integral component of membrane;GO:0016324//apical plasma membrane;GO:0030054//cell junction;GO:0030315//T-tubule;GO:00312…	GO:0003674//molecular_function;GO:0005215//transporter activity;GO:0005216//ion channel activity;GO:0005253//anion channel activity;GO:0005254//chloride channel activity;GO:0005488//binding;GO:0005515//protein binding;GO:0008509//anion transmembrane transporter activity;GO:0015075//ion transmembrane transporter activity;GO:0015103//inorganic anion transmembrane transporter activity;GO:0015108//ch…	GO:0003015//heart process;GO:0006811//ion transport;GO:0006936//muscle contraction;GO:0008015//blood circulation;GO:0009892//negative regulation of metabolic process;GO:0010605//negative regulation of macromolecule metabolic process;GO:0010765//positive regulation of sodium ion transport;GO:0019538//protein metabolic process;GO:0022898//regulation of transmembrane transporter activity;GO:0031323/…	Metabolism::Inorganic ion transport and metabolism::ATP1G1/PLM/MAT8 family	3. Environmental Information Processing::3.2 Signal transduction::hsa04024//cAMP signaling pathway	Muscle contraction::R-HSA-5576891//Cardiac conduction|Muscle contraction::R-HSA-5578775//Ion homeostasis|Disease::R-HSA-5663205//Infectious disease|Transport of small molecules::R-HSA-936837//Ion transport by P-type ATPases|Disease::R-HSA-9679191//Potential therapeutics for SARS|Disease::R-HSA-9679506//SARS-CoV Infections|Transport of small molecules::R-HSA-983712//Ion channel transport	NA	NA	Embryonic prefrontal cortex::Normal::Astrocyte;Fetal gonad::Normal::Leydig precursor cell;Liver::Normal::Liver bud hepatic cell	NA
O00178	194871.166928105	84853.4675098565	73148.9424545708	130460.128199106	48669.7055530093	199881.515310141	144097.787758399	134519.516311818	167615.671924945	76150.8370992924	218575.401329778	361702.916948802	294743.79808745	243572.110596597	135597.499264429	312835.118931403	131523.28678393	75396.1531698248	170951.986083141	152737.272363026	1.67239721301547	0.0283889882714179	0.0354629890233605	0.0774598671266209	0.0882279435467634	up	O00178	GTPBP1	GTP-binding protein 1	72463.6	22	Cytoplasm	GO:0000177//cytoplasmic exosome (RNase complex);GO:0000178//exosome (RNase complex);GO:0005575//cellular_component;GO:0005622//intracellular;GO:0005737//cytoplasm;GO:0005829//cytosol;GO:0016020//membrane;GO:0032991//protein-containing complex;GO:0110165//cellular anatomical entity;GO:1902494//catalytic complex;GO:1905354//exoribonuclease complex	GO:0000166//nucleotide binding;GO:0001882//nucleoside binding;GO:0001883//purine nucleoside binding;GO:0003674//molecular_function;GO:0003676//nucleic acid binding;GO:0003723//RNA binding;GO:0003746//translation elongation factor activity;GO:0003824//catalytic activity;GO:0003924//GTPase activity;GO:0005488//binding;GO:0005515//protein binding;GO:0005525//GTP binding;GO:0008135//translation facto…	GO:0006139//nucleobase-containing compound metabolic process;GO:0006518//peptide metabolic process;GO:0006753//nucleoside phosphate metabolic process;GO:0006796//phosphate-containing compound metabolic process;GO:0007165//signal transduction;GO:0009057//macromolecule catabolic process;GO:0009059//macromolecule biosynthetic process;GO:0009116//nucleoside metabolic process;GO:0009892//negative regu…	Metabolism::Nucleotide transport and metabolism::Promotes degradation of target mRNA species. Plays a role in the regulation of circadian mRNA stability. Binds GTP and has GTPase activity (By similarity)	NA	NA	NA	NA	Fetal kidney::Normal::Natural killer T (NKT) cell	NA
O00187	98032.3742931193	59986.8501581127	97445.0648118132	96893.9518487737	101459.929835444	187168.299617083	121362.835321319	55975.1931015112	87032.364491066	202279.821046348	61957.2964382154	1612.58245668901	70547.6471091618	33715.2457385836	68244.2837185942	40001.2597386078	50818.7874380153	9184.89510655749	96269.280245063	46700.9728788643	0.432499444593573	0.0180570462692826	0.0010500335577735	0.056742793774739	0.00897512428510428	down	O00187	MASP2	Mannan-binding lectin serine protease 2	75712.3979000002	1	Extracellular	GO:0005575//cellular_component;GO:0005576//extracellular region;GO:0005615//extracellular space;GO:0031982//vesicle;GO:0043226//organelle;GO:0043227//membrane-bounded organelle;GO:0043230//extracellular organelle;GO:0070062//extracellular exosome;GO:0110165//cellular anatomical entity;GO:1903561//extracellular vesicle	GO:0001846//opsonin binding;GO:0001848//complement binding;GO:0001855//complement component C4b binding;GO:0003674//molecular_function;GO:0003824//catalytic activity;GO:0004175//endopeptidase activity;GO:0004252//serine-type endopeptidase activity;GO:0005488//binding;GO:0005509//calcium ion binding;GO:0005515//protein binding;GO:0008233//peptidase activity;GO:0008236//serine-type peptidase activi…	GO:0001867//complement activation, lectin pathway;GO:0002253//activation of immune response;GO:0002449//lymphocyte mediated immunity;GO:0002455//humoral immune response mediated by circulating immunoglobulin;GO:0002460//adaptive immune response based on somatic recombination of immune receptors built from immunoglobulin superfamily domains;GO:0002684//positive regulation of immune system process;…	Cellular processes and signaling::Posttranslational modification, protein turnover, chaperones::Trypsin-like serine protease	5. Organismal Systems::5.1 Immune system::hsa04610//Complement and coagulation cascades;6. Human Diseases::6.3 Infectious disease: viral::hsa05171//Coronavirus disease - COVID-19;6. Human Diseases::6.4 Infectious disease: bacterial::hsa05150//Staphylococcus aureus infection	Immune System::R-HSA-166658//Complement cascade|Immune System::R-HSA-166662//Lectin pathway of complement activation|Immune System::R-HSA-166663//Initial triggering of complement|Immune System::R-HSA-166786//Creation of C4 and C2 activators|Immune System::R-HSA-168249//Innate Immune System|Immune System::R-HSA-2855086//Ficolins bind to repetitive carbohydrate structures on the target cell surface	WP2806//Complement system;WP5090//Complement system in neuronal development and plasticity;WP545//Complement activation;WP558//Complement and coagulation cascades	NA	Liver::Normal::Liver bud hepatic cell	NA
O00193	378358.39720463	178581.784005119	45951.041584847	154240.476733366	106131.831292639	243187.800596132	167741.848372359	248386.453767267	180203.098203762	279022.374434867	272886.28812768	238917.865184325	465478.440469056	406909.827936878	434590.140279501	473893.111011507	433123.673897332	266623.309015388	335251.644006096	111359.461082288	1.73530371390197	0.0190836910891032	0.0114962436943861	0.0590031474194538	0.039112220395031	up	O00193	SMAP	Small acidic protein	20335.2	11	Nucleus	NA	NA	NA	Poorly characterized::Function unknown::Small acidic protein family	NA	NA	NA	NA	NA	NA
O00203	581683.501380717	189811.534829332	161880.845259844	193108.010370839	176441.489327912	220893.330646389	247127.28665621	232693.115105893	286046.718117958	243255.920732649	590697.164670966	811453.058364362	520094.423364916	702815.716982004	423603.531503077	462254.392378916	428430.78191625	256746.241818637	458345.704457402	601813.286940886	2.07515798472644	0.00010561018623935	0.0004871289701011	0.0038780768388338	0.00650792422860685	up	O00203	AP3B1	AP-3 complex subunit beta-1	121336	5	Cytoplasm	GO:0000323//lytic vacuole;GO:0005575//cellular_component;GO:0005622//intracellular;GO:0005737//cytoplasm;GO:0005739//mitochondrion;GO:0005764//lysosome;GO:0005765//lysosomal membrane;GO:0005773//vacuole;GO:0005774//vacuolar membrane;GO:0005794//Golgi apparatus;GO:0012505//endomembrane system;GO:0012506//vesicle membrane;GO:0016020//membrane;GO:0030054//cell junction;GO:0030117//membrane coat;GO:0…	GO:0003674//molecular_function;GO:0005488//binding;GO:0005515//protein binding;GO:0019899//enzyme binding;GO:0019902//phosphatase binding;GO:0019903//protein phosphatase binding;GO:0030742//GTP-dependent protein binding	GO:0000902//cell morphogenesis;GO:0002520//immune system development;GO:0002521//leukocyte differentiation;GO:0002684//positive regulation of immune system process;GO:0002694//regulation of leukocyte activation;GO:0002696//positive regulation of leukocyte activation;GO:0006622//protein targeting to lysosome;GO:0006886//intracellular protein transport;GO:0006954//inflammatory response;GO:0006996//…	Cellular processes and signaling::Intracellular trafficking, secretion, and vesicular transport::Serine-rich region of AP3B1, clathrin-adaptor complex	4. Cellular Processes::4.1 Transport and catabolism::hsa04142//Lysosome	Vesicle-mediated transport::R-HSA-199991//Membrane Trafficking|Vesicle-mediated transport::R-HSA-199992//trans-Golgi Network Vesicle Budding|Vesicle-mediated transport::R-HSA-432722//Golgi Associated Vesicle Biogenesis|Disease::R-HSA-5663202//Diseases of signal transduction by growth factor receptors and second messengers|Disease::R-HSA-6802952//Signaling by BRAF and RAF fusions|Disease::R-HSA-68…	NA	DOID:2223//platelet storage pool deficiency	Pancreatic islet::Normal::Beta cell	NA
O00244	2260960.60607346	1234659.97311948	854622.802452784	1979788.87935318	1731062.43466576	1458360.72493092	1604917.62433277	2439796.96521419	1339529.77228796	1381868.96129525	2200081.37247954	1249385.19634395	2626109.63891725	2870097.5339616	2414319.64109911	1394786.5205502	6593775.32909221	5281968.01033796	3599298.88661079	1168804.69438682	1.80519497270279	0.0390089381196757	0.0752560133365087	0.09657467053131	0.153002714401754	up	O00244	ATOX1	Copper transport protein ATOX1	7402.62	5	Extracellular	GO:0005575//cellular_component;GO:0005622//intracellular;GO:0005737//cytoplasm;GO:0005829//cytosol;GO:0110165//cellular anatomical entity	GO:0003674//molecular_function;GO:0005488//binding;GO:0005507//copper ion binding;GO:0005515//protein binding;GO:0016530//metallochaperone activity;GO:0016531//copper chaperone activity;GO:0019899//enzyme binding;GO:0032767//copper-dependent protein binding;GO:0043167//ion binding;GO:0043169//cation binding;GO:0046872//metal ion binding;GO:0046914//transition metal ion binding;GO:0051117//ATPase …	GO:0006811//ion transport;GO:0006873//cellular ion homeostasis;GO:0006915//apoptotic process;GO:0010941//regulation of cell death;GO:0019725//cellular homeostasis;GO:0043067//regulation of programmed cell death;GO:0043069//negative regulation of programmed cell death;GO:0048523//negative regulation of cellular process;GO:0048878//chemical homeostasis;GO:0055085//transmembrane transport;GO:0060548…	Metabolism::Inorganic ion transport and metabolism::Heavy-metal-associated domain	5. Organismal Systems::5.4 Digestive system::hsa04978//Mineral absorption	Immune System::R-HSA-168249//Innate Immune System|Cellular responses to stimuli::R-HSA-2262752//Cellular responses to stress|Cellular responses to stimuli::R-HSA-3299685//Detoxification of Reactive Oxygen Species|Immune System::R-HSA-6803157//Antimicrobial peptides|Immune System::R-HSA-6803544//Ion influx/efflux at host-pathogen interface	WP3286//Copper homeostasis	NA	Fetal gonad::Normal::Retinoid acid signaling-responsive fetal germ cell;Fetal kidney::Normal::Monocyte;Fetal kidney::Normal::Natural killer T (NKT) cell;Liver::Hepatocellular Cancer::Regulatory T (Treg) cell	NA
O00255	40629.4620911401	398.760299242016	1165.98736592438	1255.95219847328	2375.08650943553	31149.7065539673	2047.8334714196	940.68791627187	19975.8156088822	10067.0075076333	30347.7078098976	31580.6210688777	40144.2936899242	17247	10273.075513819	73679.0444613497	14127.2326151253	8485.41771383362	26961.0043521152	9735.01680153673	2.38695754636775	0.0105413073352762	0.0432570525449782	0.0407576547733944	0.102056211908881	up	O00255	MEN1	Menin	68032.3	11	Mitochondria	GO:0000228//nuclear chromosome;GO:0000781//chromosome, telomeric region;GO:0000784//nuclear chromosome, telomeric region;GO:0000785//chromatin;GO:0000790//nuclear chromatin;GO:0005575//cellular_component;GO:0005622//intracellular;GO:0005634//nucleus;GO:0005654//nucleoplasm;GO:0005694//chromosome;GO:0005737//cytoplasm;GO:0005783//endoplasmic reticulum;GO:0005788//endoplasmic reticulum lumen;GO:000…	GO:0000217//DNA secondary structure binding;GO:0000400//four-way junction DNA binding;GO:0000403//Y-form DNA binding;GO:0000976//transcription regulatory region sequence-specific DNA binding;GO:0001067//regulatory region nucleic acid binding;GO:0003674//molecular_function;GO:0003676//nucleic acid binding;GO:0003677//DNA binding;GO:0003682//chromatin binding;GO:0003690//double-stranded DNA binding…	GO:0000165//MAPK cascade;GO:0001649//osteoblast differentiation;GO:0001678//cellular glucose homeostasis;GO:0001890//placenta development;GO:0001893//maternal placenta development;GO:0002076//osteoblast development;GO:0003309//type B pancreatic cell differentiation;GO:0006139//nucleobase-containing compound metabolic process;GO:0006259//DNA metabolic process;GO:0006325//chromatin organization;GO:…	Information storage and processing::Transcription::Menin	6. Human Diseases::6.1 Cancer: overview::hsa05202//Transcriptional misregulation in cancer;6. Human Diseases::6.10 Endocrine and metabolic disease::hsa04934//Cushing syndrome	Signal Transduction::R-HSA-170834//Signaling by TGF-beta Receptor Complex|Signal Transduction::R-HSA-194315//Signaling by Rho GTPases|Signal Transduction::R-HSA-195258//RHO GTPase Effectors|Signal Transduction::R-HSA-195721//Signaling by WNT|Signal Transduction::R-HSA-201681//TCF dependent signaling in response to WNT|Signal Transduction::R-HSA-201722//Formation of the beta-catenin:TCF transactiv…	NA	DOID:5074//malignant ependymoma;DOID:5509//pediatric ependymoma	NA	Transcription Cofactors
O00257	38411.5625075187	398.760299242016	1165.98736592438	1255.95219847328	2375.08650943553	1889.78951095446	2047.8334714196	11699.8346287662	1653.5404723964	1464.33890090535	27368.0463842624	95236.0098083053	61597.9871327653	19683.0355514035	23563.0809727303	77575.0374447437	40210.1662296737	15831.3147242111	567.048453774614	66298.1086797037	6.86195325691537	0.0011856339177918	0.00388620667258438	0.0110073047198382	0.0193956237349257	up	O00257	CBX4	E3 SUMO-protein ligase CBX4	61375.6355000001	17	Nucleus	GO:0000151//ubiquitin ligase complex;GO:0000152//nuclear ubiquitin ligase complex;GO:0005575//cellular_component;GO:0005622//intracellular;GO:0005634//nucleus;GO:0005654//nucleoplasm;GO:0016604//nuclear body;GO:0016607//nuclear speck;GO:0031519//PcG protein complex;GO:0031974//membrane-enclosed lumen;GO:0031981//nuclear lumen;GO:0032991//protein-containing complex;GO:0035102//PRC1 complex;GO:0043…	GO:0003674//molecular_function;GO:0003676//nucleic acid binding;GO:0003682//chromatin binding;GO:0003712//transcription coregulator activity;GO:0003714//transcription corepressor activity;GO:0003723//RNA binding;GO:0003727//single-stranded RNA binding;GO:0003824//catalytic activity;GO:0005488//binding;GO:0005515//protein binding;GO:0016740//transferase activity;GO:0019787//ubiquitin-like protein …	GO:0006139//nucleobase-containing compound metabolic process;GO:0006325//chromatin organization;GO:0006915//apoptotic process;GO:0006996//organelle organization;GO:0009059//macromolecule biosynthetic process;GO:0009889//regulation of biosynthetic process;GO:0009890//negative regulation of biosynthetic process;GO:0009892//negative regulation of metabolic process;GO:0010467//gene expression;GO:0010…	Information storage and processing::Chromatin structure and dynamics::Chromobox homolog 4	NA	Signal Transduction::R-HSA-1257604//PIP3 activates AKT signaling|Gene expression (Transcription)::R-HSA-212436//Generic Transcription Pathway|Cellular responses to stimuli::R-HSA-2262752//Cellular responses to stress|Cellular responses to stimuli::R-HSA-2559580//Oxidative Stress Induced Senescence|Cellular responses to stimuli::R-HSA-2559583//Cellular Senescence|Metabolism of proteins::R-HSA-2990…	NA	NA	Umbilical cord blood::Normal::Multilymphoid progenitor cell	Chromatin Remodeling Factors
O00258	1226.88971869843	16558.0154746201	1165.98736592438	1255.95219847328	42965.3630516848	1889.78951095446	38687.1088214403	6772.76547557253	1653.5404723964	25388.3414290983	7403.81042360643	50795.1816207766	39952.3544796357	34590.2754745475	50954.5553875953	43473.5032933775	17937.4599433673	1148.33818231206	26878.230285077	31648.2559847731	2.21556883465873	0.0406795076839108	0.0524259022711035	0.0992525627343525	0.117489074540731	up	O00258	GET1	Guided entry of tail-anchored proteins factor 1	19782.1	21	Plasma membrane	GO:0005575//cellular_component;GO:0005622//intracellular;GO:0005634//nucleus;GO:0005737//cytoplasm;GO:0005783//endoplasmic reticulum;GO:0005789//endoplasmic reticulum membrane;GO:0012505//endomembrane system;GO:0016020//membrane;GO:0016021//integral component of membrane;GO:0031090//organelle membrane;GO:0031224//intrinsic component of membrane;GO:0042175//nuclear outer membrane-endoplasmic retic…	GO:0003674//molecular_function;GO:0005488//binding;GO:0005515//protein binding	GO:0006886//intracellular protein transport;GO:0006996//organelle organization;GO:0007423//sensory organ development;GO:0007600//sensory perception;GO:0010256//endomembrane system organization;GO:0015031//protein transport;GO:0034330//cell junction organization;GO:0034613//cellular protein localization;GO:0035295//tube development;GO:0045184//establishment of protein localization;GO:0046907//intr…	Cellular processes and signaling::Intracellular trafficking, secretion, and vesicular transport::tail-anchored membrane protein insertion into ER membrane	NA	Protein localization::R-HSA-9609523//Insertion of tail-anchored proteins into the endoplasmic reticulum membrane	NA	NA	Lung::Normal::Ciliated cell	NA
O00267	146833.975723975	71673.990665497	73337.2380934103	44670.205304666	47500.1564955882	101489.607027392	51311.4943975144	94492.1266460686	87712.6171684503	80697.9229787331	134280.088451044	115235	202271.27871336	171130.148815618	213415.190604064	337722.095562363	140556.85094818	147126.237171829	154995.421264297	94749.1525504677	2.1401021878532	0.00018612315061684	0.00020567667626491	0.00465344814746301	0.00510155770977081	up	O00267	SUPT5H	Transcription elongation factor SPT5	121015	19	Nucleus	GO:0005575//cellular_component;GO:0005622//intracellular;GO:0005634//nucleus;GO:0005654//nucleoplasm;GO:0008023//transcription elongation factor complex;GO:0031974//membrane-enclosed lumen;GO:0031981//nuclear lumen;GO:0032044//DSIF complex;GO:0032991//protein-containing complex;GO:0043226//organelle;GO:0043227//membrane-bounded organelle;GO:0043229//intracellular organelle;GO:0043231//intracellul…	GO:0003674//molecular_function;GO:0003676//nucleic acid binding;GO:0003682//chromatin binding;GO:0003723//RNA binding;GO:0003729//mRNA binding;GO:0005488//binding;GO:0005515//protein binding;GO:0019899//enzyme binding;GO:0046982//protein heterodimerization activity;GO:0046983//protein dimerization activity;GO:0097159//organic cyclic compound binding;GO:1901363//heterocyclic compound binding	GO:0006139//nucleobase-containing compound metabolic process;GO:0006914//autophagy;GO:0009059//macromolecule biosynthetic process;GO:0009889//regulation of biosynthetic process;GO:0009890//negative regulation of biosynthetic process;GO:0009891//positive regulation of biosynthetic process;GO:0009892//negative regulation of metabolic process;GO:0009893//positive regulation of metabolic process;GO:0…	Information storage and processing::Transcription::Elongation factor	NA	Gene expression (Transcription)::R-HSA-112382//Formation of RNA Pol II elongation complex |Gene expression (Transcription)::R-HSA-113418//Formation of the Early Elongation Complex|Disease::R-HSA-162587//HIV Life Cycle|Disease::R-HSA-162599//Late Phase of HIV Life Cycle|Disease::R-HSA-162906//HIV Infection|Disease::R-HSA-167152//Formation of HIV elongation complex in the absence of HIV Tat|Disease…	WP3414//Initiation of transcription and translation elongation at the HIV-1 LTR;WP411//mRNA processing	NA	Fetal gonad::Normal::Mitotic arrest phase fetal germ cell;Fetal kidney::Normal::Natural killer T (NKT) cell	Chromatin Remodeling Factors
O00299	5241317.76862484	1168685.77608256	1077290.45203977	1721122.99561859	1239283.33390844	2626806.36599004	1522083.16630269	2097015.57340724	1547208.80675121	1105495.1690362	5924121.54931075	2400393.60557421	2129278.08560858	4538487.56386611	3296661.35732409	7660256.12873601	2078372.69787286	1661264.13228371	4011207.75101857	3134521.68040102	1.90395820596243	0.00741203132062526	0.00684145575786443	0.0328518421243897	0.0281936606247291	up	O00299	CLIC1	Chloride intracellular channel protein 1	26926.2	6	Cytoplasm	GO:0005575//cellular_component;GO:0005576//extracellular region;GO:0005615//extracellular space;GO:0005622//intracellular;GO:0005634//nucleus;GO:0005635//nuclear envelope;GO:0005737//cytoplasm;GO:0005739//mitochondrion;GO:0005886//plasma membrane;GO:0005903//brush border;GO:0012505//endomembrane system;GO:0016020//membrane;GO:0016021//integral component of membrane;GO:0031090//organelle membrane;…	GO:0003674//molecular_function;GO:0005215//transporter activity;GO:0005216//ion channel activity;GO:0005244//voltage-gated ion channel activity;GO:0005253//anion channel activity;GO:0005254//chloride channel activity;GO:0005488//binding;GO:0005515//protein binding;GO:0008509//anion transmembrane transporter activity;GO:0015075//ion transmembrane transporter activity;GO:0015103//inorganic anion tr…	GO:0001649//osteoblast differentiation;GO:0006811//ion transport;GO:0007165//signal transduction;GO:0007599//hemostasis;GO:0030168//platelet activation;GO:0030278//regulation of ossification;GO:0034109//homotypic cell-cell adhesion;GO:0034762//regulation of transmembrane transport;GO:0034765//regulation of ion transmembrane transport;GO:0042060//wound healing;GO:0043269//regulation of ion transpo…	Metabolism::Inorganic ion transport and metabolism::Glutathione S-transferase, N-terminal domain	NA	NA	WP3888//VEGFA-VEGFR2 signaling pathway	NA	Embryonic prefrontal cortex::Normal::Neural progenitor cell;Fetal gonad::Normal::Gonadal endothelial cell;Fetal gonad::Normal::Mitotic fetal germ cell;Fetal kidney::Normal::Monocyte;Fetal kidney::Normal::Natural killer T (NKT) cell	NA
O00303	1151034.49036467	391055.455516633	506563.148053715	534419.633696192	470354.252453726	582951.586813306	617410.77465009	859442.677330237	652020.789439442	321663.165596541	1223459.88518374	1190359.12407574	977010.124103989	963197.732159626	1270184.22885134	1306228.64622955	672783.956444438	886322.751437952	847086.656713023	1221932.18049531	1.73463299492607	0.0005504115965323	0.0004871289701011	0.00719683224928218	0.00650792422860685	up	O00303	EIF3F	Eukaryotic translation initiation factor 3 subunit F	37569.1	11	Mitochondria	GO:0005575//cellular_component;GO:0005622//intracellular;GO:0005737//cytoplasm;GO:0005829//cytosol;GO:0005852//eukaryotic translation initiation factor 3 complex;GO:0016020//membrane;GO:0016282//eukaryotic 43S preinitiation complex;GO:0032991//protein-containing complex;GO:0033290//eukaryotic 48S preinitiation complex;GO:0070993//translation preinitiation complex;GO:0071541//eukaryotic translatio…	GO:0003674//molecular_function;GO:0003676//nucleic acid binding;GO:0003723//RNA binding;GO:0003743//translation initiation factor activity;GO:0003824//catalytic activity;GO:0004843//thiol-dependent ubiquitin-specific protease activity;GO:0005488//binding;GO:0005515//protein binding;GO:0008135//translation factor activity, RNA binding;GO:0008233//peptidase activity;GO:0008237//metallopeptidase act…	GO:0002183//cytoplasmic translational initiation;GO:0006508//proteolysis;GO:0006518//peptide metabolic process;GO:0009059//macromolecule biosynthetic process;GO:0010467//gene expression;GO:0019080//viral gene expression;GO:0019081//viral translation;GO:0019538//protein metabolic process;GO:0022607//cellular component assembly;GO:0022613//ribonucleoprotein complex biogenesis;GO:0034645//cellular m…	Information storage and processing::Translation, ribosomal structure and biogenesis::translation initiation factor activity	NA	Metabolism of proteins::R-HSA-156827//L13a-mediated translational silencing of Ceruloplasmin expression|Metabolism of proteins::R-HSA-72613//Eukaryotic Translation Initiation|Metabolism of proteins::R-HSA-72649//Translation initiation complex formation|Metabolism of proteins::R-HSA-72662//Activation of the mRNA upon binding of the cap-binding complex and eIFs, and subsequent binding to 43S|Metabo…	WP107//Translation factors;WP3888//VEGFA-VEGFR2 signaling pathway;WP5027//nsp1 from SARS-CoV-2 inhibits translation initiation in the host cell	NA	Fetal gonad::Normal::Mitotic fetal germ cell;Fetal kidney::Normal::Natural killer T (NKT) cell;Kidney::Normal::B cell	NA
O00308	1226.88971869843	398.760299242016	1165.98736592438	1255.95219847328	2375.08650943553	1889.78951095446	2047.8334714196	940.68791627187	1653.5404723964	1464.33890090535	1005.63143831018	4039.24266442258	18752.8562825385	2435.32	21995.5184973226	30700.8010801105	21639.2624304238	1148.33818231206	6310.81648217585	926.727178834034	7.55638591230756	0.012077254023664	0.0630128385546342	0.0441021059430796	0.134518800850799	up	O00308	WWP2	NEDD4-like E3 ubiquitin-protein ligase WWP2	98924.6721000001	16	Mitochondria	GO:0000151//ubiquitin ligase complex;GO:0005575//cellular_component;GO:0005576//extracellular region;GO:0005615//extracellular space;GO:0005622//intracellular;GO:0005634//nucleus;GO:0005737//cytoplasm;GO:0005829//cytosol;GO:0016020//membrane;GO:0031982//vesicle;GO:0032991//protein-containing complex;GO:0043226//organelle;GO:0043227//membrane-bounded organelle;GO:0043229//intracellular organelle;G…	GO:0001085//RNA polymerase II transcription factor binding;GO:0003674//molecular_function;GO:0003824//catalytic activity;GO:0004842//ubiquitin-protein transferase activity;GO:0005488//binding;GO:0005515//protein binding;GO:0008134//transcription factor binding;GO:0016740//transferase activity;GO:0019787//ubiquitin-like protein transferase activity;GO:0061630//ubiquitin protein ligase activity;GO:…	GO:0006139//nucleobase-containing compound metabolic process;GO:0006508//proteolysis;GO:0006811//ion transport;GO:0006858//extracellular transport;GO:0007165//signal transduction;GO:0007166//cell surface receptor signaling pathway;GO:0007219//Notch signaling pathway;GO:0008593//regulation of Notch signaling pathway;GO:0009057//macromolecule catabolic process;GO:0009059//macromolecule biosynthetic…	Cellular processes and signaling::Posttranslational modification, protein turnover, chaperones::Domain Homologous to E6-AP Carboxyl Terminus with	2. Genetic Information Processing::2.3 Folding, sorting and degradation::hsa04120//Ubiquitin mediated proteolysis	Signal Transduction::R-HSA-1257604//PIP3 activates AKT signaling|Signal Transduction::R-HSA-157118//Signaling by NOTCH|Signal Transduction::R-HSA-6807070//PTEN Regulation|Signal Transduction::R-HSA-8948751//Regulation of PTEN stability and activity|Signal Transduction::R-HSA-9006925//Intracellular signaling by second messengers|Signal Transduction::R-HSA-9012852//Signaling by NOTCH3|Signal Transd…	NA	NA	NA	NA
O00338	282676.599774334	398.760299242016	1165.98736592438	1255.95219847328	2375.08650943553	1889.78951095446	2047.8334714196	940.68791627187	1653.5404723964	1464.33890090535	435698.748953719	932237.126278946	644201.931439476	1012337.06871873	699482.697978181	97766.2327898513	996.083106303995	1148.33818231206	567.048453774614	836813	15.7544558841181	0.00806776064673751	0.0752560133365087	0.0345693551049581	0.153002714401754	up	O00338	SULT1C2	Sulfotransferase 1C2	34884.4	2	Cytoplasm	GO:0005575//cellular_component;GO:0005622//intracellular;GO:0005737//cytoplasm;GO:0005829//cytosol;GO:0110165//cellular anatomical entity	GO:0003674//molecular_function;GO:0003824//catalytic activity;GO:0005488//binding;GO:0005515//protein binding;GO:0008146//sulfotransferase activity;GO:0016740//transferase activity;GO:0016782//transferase activity, transferring sulfur-containing groups	GO:0006139//nucleobase-containing compound metabolic process;GO:0006753//nucleoside phosphate metabolic process;GO:0006796//phosphate-containing compound metabolic process;GO:0009308//amine metabolic process;GO:0019637//organophosphate metabolic process;GO:0019693//ribose phosphate metabolic process;GO:0043436//oxoacid metabolic process;GO:0050427//3'-phosphoadenosine 5'-phosphosulfate metabolic …	Metabolism::Coenzyme transport and metabolism::Sulfotransferase domain	NA	Metabolism::R-HSA-156580//Phase II - Conjugation of compounds|Metabolism::R-HSA-156584//Cytosolic sulfonation of small molecules|Metabolism::R-HSA-211859//Biological oxidations	WP2877//Vitamin D receptor pathway;WP692//Sulfation biotransformation reaction;WP702//Metapathway biotransformation Phase I and II	NA	Lung::Normal::Ionocyte cell	NA
O00400	139469.410404374	176293.421856467	142386.491883274	72381.9768110574	65446.3561520646	150566.081012989	103363.528849818	104833.639600771	123819.278742162	72265.6664523121	158655.916847691	200376.791296792	261557.478210322	242279	254971.546225698	256362.869450555	105955.624064346	96601.5508706832	233731.800695843	190960.373518641	1.7391452825903	0.00286353533554093	0.00388620667258438	0.0185621476928111	0.0193956237349257	up	O00400	SLC33A1	Acetyl-coenzyme A transporter 1	60916.9446000002	3	Plasma membrane	GO:0000139//Golgi membrane;GO:0005575//cellular_component;GO:0005622//intracellular;GO:0005737//cytoplasm;GO:0005789//endoplasmic reticulum membrane;GO:0005794//Golgi apparatus;GO:0005886//plasma membrane;GO:0005887//integral component of plasma membrane;GO:0012505//endomembrane system;GO:0016020//membrane;GO:0016021//integral component of membrane;GO:0031090//organelle membrane;GO:0031224//intri…	GO:0000295//adenine nucleotide transmembrane transporter activity;GO:0003674//molecular_function;GO:0005215//transporter activity;GO:0005346//purine ribonucleotide transmembrane transporter activity;GO:0008324//cation transmembrane transporter activity;GO:0008509//anion transmembrane transporter activity;GO:0008514//organic anion transmembrane transporter activity;GO:0008521//acetyl-CoA transmemb…	GO:0006811//ion transport;GO:0007165//signal transduction;GO:0007166//cell surface receptor signaling pathway;GO:0007167//enzyme linked receptor protein signaling pathway;GO:0055085//transmembrane transport;GO:0060395//SMAD protein signal transduction;GO:0070848//response to growth factor;GO:0071310//cellular response to organic substance;GO:0071702//organic substance transport;GO:0071705//nitrog…	Metabolism::Inorganic ion transport and metabolism::Solute carrier family 33 (acetyl-CoA transporter), member 1	1. Metabolism::1.7 Glycan biosynthesis and metabolism::hsa00604//Glycosphingolipid biosynthesis - ganglio series;1. Metabolism::1.0 Global and overview maps::hsa01100//Metabolic pathways	Transport of small molecules::R-HSA-425397//Transport of vitamins, nucleosides, and related molecules|Transport of small molecules::R-HSA-425407//SLC-mediated transmembrane transport|Disease::R-HSA-5619061//Defective SLC33A1 causes spastic paraplegia 42 (SPG42)|Disease::R-HSA-5619102//SLC transporter disorders|Disease::R-HSA-5619115//Disorders of transmembrane transporters	WP1423//Ganglio sphingolipid metabolism	NA	Blood::Normal::Plasmacytoid dendritic cell	NA
O00422	753421.958180592	421752.306909382	357963.360469275	320132.856660192	313938.991666853	426947.401651328	401243.902113347	466655.529542036	445239.966800245	298124.409709838	921271.732805911	780407.311887022	888134.056810687	930479.786978778	676418.673358573	888948.370324376	595636.785094059	634468.71950631	878582.973809346	594428.566371806	1.85208034171945	1.35575937259398e-05	0.00012990105869362	0.00247539065446118	0.00485136169768874	up	O00422	SAP18	Histone deacetylase complex subunit SAP18	17563.3	13	Nucleus	GO:0000118//histone deacetylase complex;GO:0005575//cellular_component;GO:0005622//intracellular;GO:0005634//nucleus;GO:0005654//nucleoplasm;GO:0005737//cytoplasm;GO:0005829//cytosol;GO:0016604//nuclear body;GO:0016607//nuclear speck;GO:0031974//membrane-enclosed lumen;GO:0031981//nuclear lumen;GO:0032991//protein-containing complex;GO:0035145//exon-exon junction complex;GO:0043226//organelle;GO:…	GO:0003674//molecular_function;GO:0003676//nucleic acid binding;GO:0003712//transcription coregulator activity;GO:0003714//transcription corepressor activity;GO:0003723//RNA binding;GO:0005488//binding;GO:0005515//protein binding;GO:0097159//organic cyclic compound binding;GO:0098772//molecular function regulator;GO:0140110//transcription regulator activity;GO:1901363//heterocyclic compound bindi…	GO:0006139//nucleobase-containing compound metabolic process;GO:0006915//apoptotic process;GO:0009059//macromolecule biosynthetic process;GO:0009889//regulation of biosynthetic process;GO:0009890//negative regulation of biosynthetic process;GO:0009892//negative regulation of metabolic process;GO:0010467//gene expression;GO:0010468//regulation of gene expression;GO:0010556//regulation of macromole…	Information storage and processing::Transcription::Histone deacetylase complex subunit SAP18	2. Genetic Information Processing::2.2 Translation::hsa03013//Nucleocytoplasmic transport;2. Genetic Information Processing::2.2 Translation::hsa03015//mRNA surveillance pathway	Gene expression (Transcription)::R-HSA-212165//Epigenetic regulation of gene expression|Chromatin organization::R-HSA-3214815//HDACs deacetylate histones|Chromatin organization::R-HSA-3247509//Chromatin modifying enzymes|Gene expression (Transcription)::R-HSA-427413//NoRC negatively regulates rRNA expression|Gene expression (Transcription)::R-HSA-5250941//Negative epigenetic regulation of rRNA ex…	WP47//Hedgehog signaling pathway Netpath	NA	Fetal kidney::Normal::Natural killer T (NKT) cell	Chromatin Remodeling Factors
O00423	1226.88971869843	16933.3144069072	25396.8001404632	13206.1866940693	56474.8300169488	64552.5804279529	17769.8550227575	15899.1083145142	20904.6600905191	52145.7465004506	1005.63143831018	1612.58245668901	19978.9148830708	1926.09212067745	1114.87269467011	37432.4171992516	26417.4964408697	1148.33818231206	34683.5109714478	926.727178834034	0.443733423382356	0.0308297039422535	0.105122431747819	0.0821084457100617	0.196242471990461	down	O00423	EML1	Echinoderm microtubule-associated protein-like 1	89872.7457999999	14	Nucleus	GO:0000922//spindle pole;GO:0005575//cellular_component;GO:0005622//intracellular;GO:0005737//cytoplasm;GO:0005819//spindle;GO:0005829//cytosol;GO:0005856//cytoskeleton;GO:0005874//microtubule;GO:0005875//microtubule associated complex;GO:0015630//microtubule cytoskeleton;GO:0032991//protein-containing complex;GO:0043226//organelle;GO:0043228//non-membrane-bounded organelle;GO:0043229//intracellu…	GO:0003674//molecular_function;GO:0005488//binding;GO:0005509//calcium ion binding;GO:0005515//protein binding;GO:0008017//microtubule binding;GO:0008092//cytoskeletal protein binding;GO:0015631//tubulin binding;GO:0043167//ion binding;GO:0043169//cation binding;GO:0046872//metal ion binding	GO:0002244//hematopoietic progenitor cell differentiation;GO:0002520//immune system development;GO:0006996//organelle organization;GO:0007051//spindle organization;GO:0007052//mitotic spindle organization;GO:0007399//nervous system development;GO:0007405//neuroblast proliferation;GO:0007417//central nervous system development;GO:0007420//brain development;GO:0022008//neurogenesis;GO:0030097//hemo…	Cellular processes and signaling::Cytoskeleton::HELP motif	NA	NA	NA	NA	NA	NA
O00425	188391.459372972	97786.9548481212	1165.98736592438	1255.95219847328	2375.08650943553	46855.5487370276	2047.8334714196	940.68791627187	1653.5404723964	1464.33890090535	180410.965385024	901382.230768606	610964.914465072	486291.358877208	40243.5087163931	1660460.14351214	996.083106303995	1148.33818231206	350634.478620944	7178.11840110167	12.3269823690511	0.0232403766556341	0.0630128385546342	0.0672947117874374	0.134518800850799	up	O00425	IGF2BP3	Insulin-like growth factor 2 mRNA-binding protein 3	63713.4261000001	7	Cytoplasm	GO:0005575//cellular_component;GO:0005622//intracellular;GO:0005634//nucleus;GO:0005737//cytoplasm;GO:0005829//cytosol;GO:0043226//organelle;GO:0043227//membrane-bounded organelle;GO:0043229//intracellular organelle;GO:0043231//intracellular membrane-bounded organelle;GO:0110165//cellular anatomical entity	GO:0003674//molecular_function;GO:0003676//nucleic acid binding;GO:0003723//RNA binding;GO:0003729//mRNA binding;GO:0003730//mRNA 3'-UTR binding;GO:0005488//binding;GO:0005515//protein binding;GO:0045182//translation regulator activity;GO:0048027//mRNA 5'-UTR binding;GO:0097159//organic cyclic compound binding;GO:1901363//heterocyclic compound binding	GO:0001817//regulation of cytokine production;GO:0006139//nucleobase-containing compound metabolic process;GO:0006518//peptide metabolic process;GO:0007399//nervous system development;GO:0009057//macromolecule catabolic process;GO:0009059//macromolecule biosynthetic process;GO:0009889//regulation of biosynthetic process;GO:0009890//negative regulation of biosynthetic process;GO:0009892//negative …	Information storage and processing::RNA processing and modification::KH domain	NA	Metabolism of RNA::R-HSA-428359//Insulin-like Growth Factor-2 mRNA Binding Proteins (IGF2BPs/IMPs/VICKZs) bind RNA	NA	NA	Fetal gonad::Normal::Oogenesis phase fetal germ cell	NA
O00461	1014783.86569585	723399.530601583	683949.60973437	958755.046750079	623226.736598743	1036666.05748102	899192.892253909	941357.348166458	1023314.5592287	716642.770803564	1083942.52985577	1387112.69830313	840372.321466595	2275077.31350615	1735595.24400298	2047900.84366497	1793286.17736817	724088.594878489	966153.817647047	1158179.19716512	1.6252453298881	0.00759848563839126	0.00684145575786443	0.03331904212466	0.0281936606247291	up	O00461	GOLIM4	Golgi integral membrane protein 4	81890.3601000002	3	Extracellular	GO:0000139//Golgi membrane;GO:0005575//cellular_component;GO:0005622//intracellular;GO:0005737//cytoplasm;GO:0005768//endosome;GO:0005794//Golgi apparatus;GO:0005795//Golgi stack;GO:0005796//Golgi lumen;GO:0005801//cis-Golgi network;GO:0010008//endosome membrane;GO:0012505//endomembrane system;GO:0016020//membrane;GO:0016021//integral component of membrane;GO:0030133//transport vesicle;GO:0030139…	NA	NA	Cellular processes and signaling::Intracellular trafficking, secretion, and vesicular transport::Golgi integral membrane protein 4	NA	Vesicle-mediated transport::R-HSA-199991//Membrane Trafficking|Vesicle-mediated transport::R-HSA-6811438//Intra-Golgi traffic|Vesicle-mediated transport::R-HSA-6811442//Intra-Golgi and retrograde Golgi-to-ER traffic	NA	NA	Fetal gonad::Normal::Leydig precursor cell;Fetal gonad::Normal::Mitotic arrest phase fetal germ cell;Fetal gonad::Normal::Oogenesis phase fetal germ cell;Liver::Hepatocellular Cancer::Exhausted CD8+ T cell	NA
O00468	1418238.9256279	275751.408866681	160972.054083636	326157.782013641	254792.71921877	515380.287537802	328810.345719671	429162.302542304	363729.060958936	358512.083318441	2060564.01715156	633658.658549519	356457.374602005	1225041.63034946	330238.203438533	1206601.03761882	1066775.36704979	981799.647789338	1461295.73325615	910596.611501774	2.30915315057399	0.00326686550539138	0.00893069778518695	0.0198641137529487	0.0330526331880821	up	O00468	AGRN	Agrin	217350.269400001	1	Extracellular	GO:0000323//lytic vacuole;GO:0005575//cellular_component;GO:0005576//extracellular region;GO:0005604//basement membrane;GO:0005615//extracellular space;GO:0005622//intracellular;GO:0005737//cytoplasm;GO:0005764//lysosome;GO:0005773//vacuole;GO:0005775//vacuolar lumen;GO:0005794//Golgi apparatus;GO:0005796//Golgi lumen;GO:0005829//cytosol;GO:0005886//plasma membrane;GO:0012505//endomembrane system…	GO:0002162//dystroglycan binding;GO:0003674//molecular_function;GO:0005198//structural molecule activity;GO:0005200//structural constituent of cytoskeleton;GO:0005201//extracellular matrix structural constituent;GO:0005488//binding;GO:0005509//calcium ion binding;GO:0005515//protein binding;GO:0005539//glycosaminoglycan binding;GO:0031406//carboxylic acid binding;GO:0033691//sialic acid binding;G…	GO:0006022//aminoglycan metabolic process;GO:0006139//nucleobase-containing compound metabolic process;GO:0006720//isoprenoid metabolic process;GO:0006996//organelle organization;GO:0007165//signal transduction;GO:0007186//G protein-coupled receptor signaling pathway;GO:0007213//G protein-coupled acetylcholine receptor signaling pathway;GO:0007399//nervous system development;GO:0008582//regulatio…	Cellular processes and signaling::Posttranslational modification, protein turnover, chaperones::Domain found in sea urchin sperm protein, enterokinase, agrin	3. Environmental Information Processing::3.3 Signaling molecules and interaction::hsa04512//ECM-receptor interaction	Metabolism::R-HSA-1630316//Glycosaminoglycan metabolism|Metabolism::R-HSA-1638091//Heparan sulfate/heparin (HS-GAG) metabolism|Metabolism::R-HSA-1793185//Chondroitin sulfate/dermatan sulfate metabolism|Metabolism::R-HSA-196854//Metabolism of vitamins and cofactors|Metabolism::R-HSA-1971475//A tetrasaccharide linker sequence is required for GAG synthesis|Metabolism::R-HSA-2022928//HS-GAG biosynthe…	WP2572//Primary focal segmental glomerulosclerosis (FSGS);WP4148//Splicing factor NOVA regulated synaptic proteins	NA	NA	NA
O00471	96109.941152337	62509.6092039515	75815.9268941719	51275.4376195854	94082.5548333432	91943.4939929944	66339.2182302587	98391.2649778726	91173.2767592287	50162.3039180048	109640.250289698	204381.71030019	185955.938867871	187506.038647604	97853.6355419131	100145.561478161	105472.816247362	41763.6478291599	158621.200006477	118727.180855813	1.68431843745499	0.0155936444314042	0.00208924202732252	0.0517023723590318	0.0135563552276317	up	O00471	EXOC5	Exocyst complex component 5	81863.1885000001	14	Cytoplasm	GO:0000145//exocyst;GO:0005575//cellular_component;GO:0005622//intracellular;GO:0005737//cytoplasm;GO:0005829//cytosol;GO:0005938//cell cortex;GO:0030496//midbody;GO:0032991//protein-containing complex;GO:0071944//cell periphery;GO:0099023//vesicle tethering complex;GO:0110165//cellular anatomical entity	GO:0003674//molecular_function;GO:0005488//binding;GO:0005515//protein binding;GO:0017016//Ras GTPase binding;GO:0017160//Ral GTPase binding;GO:0019899//enzyme binding;GO:0031267//small GTPase binding;GO:0047485//protein N-terminus binding;GO:0051020//GTPase binding	GO:0001736//establishment of planar polarity;GO:0002009//morphogenesis of an epithelium;GO:0006887//exocytosis;GO:0006892//post-Golgi vesicle-mediated transport;GO:0006893//Golgi to plasma membrane transport;GO:0006915//apoptotic process;GO:0006996//organelle organization;GO:0007164//establishment of tissue polarity;GO:0015031//protein transport;GO:0016192//vesicle-mediated transport;GO:0022607//…	Cellular processes and signaling::Intracellular trafficking, secretion, and vesicular transport::Exocyst complex component	6. Human Diseases::6.4 Infectious disease: bacterial::hsa05132//Salmonella infection	Vesicle-mediated transport::R-HSA-1445148//Translocation of SLC2A4 (GLUT4) to the plasma membrane|Vesicle-mediated transport::R-HSA-199991//Membrane Trafficking|Metabolism of proteins::R-HSA-264876//Insulin processing|Metabolism of proteins::R-HSA-2980736//Peptide hormone metabolism|Organelle biogenesis and maintenance::R-HSA-5617833//Cilium Assembly|Organelle biogenesis and maintenance::R-HSA-56…	WP4352//Ciliary landscape	NA	NA	NA
O00488	1226.88971869843	398.760299242016	1165.98736592438	1255.95219847328	2375.08650943553	1889.78951095446	2047.8334714196	940.68791627187	1653.5404723964	1464.33890090535	1005.63143831018	38967.537259671	4829.71980855249	3701.93580215833	1114.87269467011	49389.3906926825	996.083106303995	37369.8171818506	567.048453774614	6858.63095063965	10.0424446510539	0.0433109184137058	0.217562623135379	0.103671765015764	0.336400640289072	up	O00488	ZNF593	Zinc finger protein 593	15201.1	1	Nucleus	GO:0005575//cellular_component;GO:0005622//intracellular;GO:0005634//nucleus;GO:0005654//nucleoplasm;GO:0005730//nucleolus;GO:0031974//membrane-enclosed lumen;GO:0031981//nuclear lumen;GO:0043226//organelle;GO:0043227//membrane-bounded organelle;GO:0043228//non-membrane-bounded organelle;GO:0043229//intracellular organelle;GO:0043231//intracellular membrane-bounded organelle;GO:0043232//intracell…	GO:0003674//molecular_function;GO:0003676//nucleic acid binding;GO:0003677//DNA binding;GO:0005488//binding;GO:0005515//protein binding;GO:0008270//zinc ion binding;GO:0043167//ion binding;GO:0043169//cation binding;GO:0046872//metal ion binding;GO:0046914//transition metal ion binding;GO:0097159//organic cyclic compound binding;GO:1901363//heterocyclic compound binding	GO:0006139//nucleobase-containing compound metabolic process;GO:0009059//macromolecule biosynthetic process;GO:0009889//regulation of biosynthetic process;GO:0009891//positive regulation of biosynthetic process;GO:0009893//positive regulation of metabolic process;GO:0010467//gene expression;GO:0010468//regulation of gene expression;GO:0010556//regulation of macromolecule biosynthetic process;GO:0…	Information storage and processing::Transcription::Zinc finger protein 593	NA	NA	NA	NA	Fetal gonad::Normal::Migration phase fetal germ cell	Transcription Cofactors
O00541	219337.843813919	63591.8687819157	62567.4641606509	35932.4717521117	55777.0938287944	83106.3551182473	36697.7357687755	26924.7726000412	58222.713472255	48091.6193418026	268703.987099118	136220.369580594	88409.3498157758	73245.2390785944	221935.121000184	464933.268077115	91062.5203063936	96448.7358687712	57653.5107216082	87564.1913291553	2.29797382670685	0.0108093492050848	0.00287947346770876	0.0412840513219187	0.0162044341637412	up	O00541	PES1	Pescadillo homolog	68011.1382000001	22	Cytoplasm	GO:0000793//condensed chromosome;GO:0005575//cellular_component;GO:0005622//intracellular;GO:0005634//nucleus;GO:0005654//nucleoplasm;GO:0005694//chromosome;GO:0005730//nucleolus;GO:0005737//cytoplasm;GO:0005829//cytosol;GO:0016020//membrane;GO:0030684//preribosome;GO:0030686//90S preribosome;GO:0030687//preribosome, large subunit precursor;GO:0031974//membrane-enclosed lumen;GO:0031981//nuclear …	GO:0003674//molecular_function;GO:0003676//nucleic acid binding;GO:0003723//RNA binding;GO:0005488//binding;GO:0005515//protein binding;GO:0043021//ribonucleoprotein complex binding;GO:0044877//protein-containing complex binding;GO:0097159//organic cyclic compound binding;GO:1901363//heterocyclic compound binding	GO:0006139//nucleobase-containing compound metabolic process;GO:0006996//organelle organization;GO:0010467//gene expression;GO:0022613//ribonucleoprotein complex biogenesis;GO:0034613//cellular protein localization;GO:0051726//regulation of cell cycle;GO:0090304//nucleic acid metabolic process	Information storage and processing::RNA processing and modification::Pescadillo N-terminus	NA	Metabolism of RNA::R-HSA-6791226//Major pathway of rRNA processing in the nucleolus and cytosol|Metabolism of RNA::R-HSA-72312//rRNA processing|Metabolism of RNA::R-HSA-8868773//rRNA processing in the nucleus and cytosol	NA	NA	NA	NA
O00559	1226.88971869843	33591.6106610234	17190.5171030234	1255.95219847328	2375.08650943553	1889.78951095446	11205.2242238738	47186.3790336373	41583.2615520249	32153.4191160154	1005.63143831018	32558.4863327879	125984.314615732	92004.476570083	29241.2892788365	21746.3823155211	50533.1491371483	109241.960565423	71258.2720717621	30350.032734226	2.97337106597235	0.0483613265708529	0.0630128385546342	0.112534006912259	0.134518800850799	up	O00559	EBAG9	Receptor-binding cancer antigen expressed on SiSo cells	24380.6	8	Mitochondria	GO:0000139//Golgi membrane;GO:0005575//cellular_component;GO:0005622//intracellular;GO:0005737//cytoplasm;GO:0005794//Golgi apparatus;GO:0012505//endomembrane system;GO:0016020//membrane;GO:0016021//integral component of membrane;GO:0030141//secretory granule;GO:0031090//organelle membrane;GO:0031224//intrinsic component of membrane;GO:0031410//cytoplasmic vesicle;GO:0031982//vesicle;GO:0043226//…	GO:0003674//molecular_function;GO:0005488//binding;GO:0005515//protein binding;GO:0008047//enzyme activator activity;GO:0016504//peptidase activator activity;GO:0016505//peptidase activator activity involved in apoptotic process;GO:0030234//enzyme regulator activity;GO:0061134//peptidase regulator activity;GO:0098772//molecular function regulator	GO:0001558//regulation of cell growth;GO:0006915//apoptotic process;GO:0051128//regulation of cellular component organization	Cellular processes and signaling::Intracellular trafficking, secretion, and vesicular transport::apoptotic process	5. Organismal Systems::5.2 Endocrine system::hsa04915//Estrogen signaling pathway	Signal Transduction::R-HSA-8939211//ESR-mediated signaling|Signal Transduction::R-HSA-9006931//Signaling by Nuclear Receptors|Signal Transduction::R-HSA-9018519//Estrogen-dependent gene expression	NA	NA	Fetal gonad::Normal::Meiotic prophase fetal germ cell	NA
O00560	331947.042218141	159932.763479841	118287.412395037	183254.829938118	90680.3286584839	101518.598535779	215821.038674468	293955.207085744	185856.121521852	122997.392506968	381152.829072611	173209.057767473	228233.262228602	230981.016049234	968843.201422317	262496.609220689	237672.033975069	367926.343871725	178972.440114395	302164.702341492	1.84655681796741	0.0156386310761196	0.0185433761285154	0.0517467796289025	0.0547800500192054	up	O00560	SDCBP	Syntenin-1	32448.7	8	Cytoskeleton	GO:0000323//lytic vacuole;GO:0005575//cellular_component;GO:0005576//extracellular region;GO:0005615//extracellular space;GO:0005622//intracellular;GO:0005634//nucleus;GO:0005635//nuclear envelope;GO:0005654//nucleoplasm;GO:0005737//cytoplasm;GO:0005764//lysosome;GO:0005766//primary lysosome;GO:0005773//vacuole;GO:0005775//vacuolar lumen;GO:0005789//endoplasmic reticulum membrane;GO:0005829//cyto…	GO:0001664//G protein-coupled receptor binding;GO:0003674//molecular_function;GO:0005102//signaling receptor binding;GO:0005109//frizzled binding;GO:0005126//cytokine receptor binding;GO:0005137//interleukin-5 receptor binding;GO:0005488//binding;GO:0005515//protein binding;GO:0005543//phospholipid binding;GO:0005546//phosphatidylinositol-4,5-bisphosphate binding;GO:0008093//cytoskeletal anchor a…	GO:0000165//MAPK cascade;GO:0001558//regulation of cell growth;GO:0002090//regulation of receptor internalization;GO:0002091//negative regulation of receptor internalization;GO:0002274//myeloid leukocyte activation;GO:0002275//myeloid cell activation involved in immune response;GO:0002366//leukocyte activation involved in immune response;GO:0002444//myeloid leukocyte mediated immunity;GO:0006508/…	Cellular processes and signaling::Signal transduction mechanisms::PDZ domain	NA	Immune System::R-HSA-168249//Innate Immune System|Developmental Biology::R-HSA-2682334//EPH-Ephrin signaling|Developmental Biology::R-HSA-373760//L1CAM interactions|Developmental Biology::R-HSA-3928664//Ephrin signaling|Developmental Biology::R-HSA-422475//Axon guidance|Developmental Biology::R-HSA-447043//Neurofascin interactions|Programmed Cell Death::R-HSA-5213460//RIPK1-mediated regulated nec…	WP2858//Ectoderm differentiation;WP3888//VEGFA-VEGFR2 signaling pathway	NA	Blood::Normal::CD1C-CD141- dendritic cell;Fetal gonad::Normal::Migration phase fetal germ cell;Fetal gonad::Normal::Mitotic fetal germ cell;Fetal kidney::Normal::Monocyte;Fetal kidney::Normal::Natural killer T (NKT) cell;Kidney::Renal Cell Carcinoma::Neutrophil	NA
O00566	49031.500016119	398.760299242016	1165.98736592438	1255.95219847328	17540.088475071	53630.3371287775	2047.8334714196	15906.871304858	1653.5404723964	1464.33890090535	11363.1519862504	29542.7459238175	29804.4179120143	50666.4384543077	30403.4593679214	110151.051513594	42429.3348833184	40232.4095626146	15924.8870657003	12234.5162659802	2.58684805611796	0.0069510862910009	0.0354629890233605	0.0314241869880894	0.0882279435467634	up	O00566	MPHOSPH10	U3 small nucleolar ribonucleoprotein protein MPP10	78873.6	2	Nucleus	GO:0005575//cellular_component;GO:0005622//intracellular;GO:0005634//nucleus;GO:0005654//nucleoplasm;GO:0005694//chromosome;GO:0005730//nucleolus;GO:0005732//small nucleolar ribonucleoprotein complex;GO:0030684//preribosome;GO:0030686//90S preribosome;GO:0031974//membrane-enclosed lumen;GO:0031981//nuclear lumen;GO:0032040//small-subunit processome;GO:0032991//protein-containing complex;GO:003445…	GO:0003674//molecular_function;GO:0003676//nucleic acid binding;GO:0003723//RNA binding;GO:0005488//binding;GO:0005515//protein binding;GO:0097159//organic cyclic compound binding;GO:1901363//heterocyclic compound binding	GO:0006139//nucleobase-containing compound metabolic process;GO:0006796//phosphate-containing compound metabolic process;GO:0009892//negative regulation of metabolic process;GO:0010467//gene expression;GO:0010563//negative regulation of phosphorus metabolic process;GO:0022613//ribonucleoprotein complex biogenesis;GO:0031323//regulation of cellular metabolic process;GO:0031324//negative regulation…	Information storage and processing::RNA processing and modification::Component of the 60-80S U3 small nucleolar ribonucleoprotein (U3 snoRNP). Required for the early cleavages during pre-18S ribosomal RNA processing	2. Genetic Information Processing::2.2 Translation::hsa03008//Ribosome biogenesis in eukaryotes	Metabolism of RNA::R-HSA-6790901//rRNA modification in the nucleus and cytosol|Metabolism of RNA::R-HSA-6791226//Major pathway of rRNA processing in the nucleolus and cytosol|Metabolism of RNA::R-HSA-72312//rRNA processing|Metabolism of RNA::R-HSA-8868773//rRNA processing in the nucleus and cytosol	NA	NA	NA	NA
O00567	1058540.64738894	462954.135447467	584972.398501878	369824.562663174	607985.518708072	743053.238494006	778366.410048336	508085.701644727	762357.54526425	542259.19910187	1126870.94687976	507052.652373547	965737.11755361	837056.945542013	1464105.48516452	1538693.06632125	1315076.53006999	716348.807882696	688618.451427612	504508.171033739	1.50568196778117	0.0322257086546517	0.0752560133365087	0.0844239071291453	0.153002714401754	up	O00567	NOP56	Nucleolar protein 56	66058.5	20	Nucleus	GO:0001650//fibrillar center;GO:0005575//cellular_component;GO:0005622//intracellular;GO:0005634//nucleus;GO:0005654//nucleoplasm;GO:0005730//nucleolus;GO:0005732//small nucleolar ribonucleoprotein complex;GO:0005737//cytoplasm;GO:0016020//membrane;GO:0030684//preribosome;GO:0031428//box C/D snoRNP complex;GO:0031974//membrane-enclosed lumen;GO:0031981//nuclear lumen;GO:0032040//small-subunit pro…	GO:0003674//molecular_function;GO:0003676//nucleic acid binding;GO:0003723//RNA binding;GO:0005488//binding;GO:0005515//protein binding;GO:0019899//enzyme binding;GO:0030515//snoRNA binding;GO:0045296//cadherin binding;GO:0050839//cell adhesion molecule binding;GO:0097159//organic cyclic compound binding;GO:1901363//heterocyclic compound binding;GO:1990226//histone methyltransferase binding	GO:0006139//nucleobase-containing compound metabolic process;GO:0010467//gene expression;GO:0022613//ribonucleoprotein complex biogenesis;GO:0090304//nucleic acid metabolic process	Information storage and processing::RNA processing and modification::ribosome biogenesis	2. Genetic Information Processing::2.2 Translation::hsa03008//Ribosome biogenesis in eukaryotes;6. Human Diseases::6.7 Neurodegenerative disease::hsa05017//Spinocerebellar ataxia	Metabolism of proteins::R-HSA-390466//Chaperonin-mediated protein folding|Metabolism of proteins::R-HSA-390471//Association of TriC/CCT with target proteins during biosynthesis|Metabolism of proteins::R-HSA-391251//Protein folding|Metabolism of RNA::R-HSA-6790901//rRNA modification in the nucleus and cytosol|Metabolism of RNA::R-HSA-6791226//Major pathway of rRNA processing in the nucleolus and c…	NA	NA	Blood::Normal::Plasmacytoid dendritic cell;Fetal kidney::Normal::Natural killer T (NKT) cell	NA
O00571	1068817.74105291	659398.904544597	675562.397146652	452818.506328199	519809.525942285	727707.066721058	670761.342775088	767968.43838486	795593.459544576	400626.843028849	1126870.94687976	1210034.48149848	1287706.27082043	1111015.92210285	1318664.54292964	1804366.68928319	788033.401077236	688171.212408191	1137653.05407862	1423816.62770758	1.7652796813875	0.00026274689146617	0.00032475264673407	0.00522793380788079	0.00586428337083255	up	O00571	DDX3X	ATP-dependent RNA helicase DDX3X	73253.0478000001	X	Nucleus	GO:0005575//cellular_component;GO:0005576//extracellular region;GO:0005615//extracellular space;GO:0005622//intracellular;GO:0005634//nucleus;GO:0005654//nucleoplasm;GO:0005737//cytoplasm;GO:0005813//centrosome;GO:0005815//microtubule organizing center;GO:0005829//cytosol;GO:0005840//ribosome;GO:0005852//eukaryotic translation initiation factor 3 complex;GO:0005856//cytoskeleton;GO:0005886//plasm…	GO:0000166//nucleotide binding;GO:0003674//molecular_function;GO:0003676//nucleic acid binding;GO:0003677//DNA binding;GO:0003678//DNA helicase activity;GO:0003723//RNA binding;GO:0003724//RNA helicase activity;GO:0003725//double-stranded RNA binding;GO:0003727//single-stranded RNA binding;GO:0003729//mRNA binding;GO:0003824//catalytic activity;GO:0003924//GTPase activity;GO:0004386//helicase act…	GO:0001558//regulation of cell growth;GO:0001817//regulation of cytokine production;GO:0001819//positive regulation of cytokine production;GO:0002221//pattern recognition receptor signaling pathway;GO:0002224//toll-like receptor signaling pathway;GO:0002274//myeloid leukocyte activation;GO:0002275//myeloid cell activation involved in immune response;GO:0002366//leukocyte activation involved in im…	Information storage and processing::RNA processing and modification::Belongs to the DEAD box helicase family	5. Organismal Systems::5.1 Immune system::hsa04622//RIG-I-like receptor signaling pathway;6. Human Diseases::6.3 Infectious disease: viral::hsa05161//Hepatitis B;6. Human Diseases::6.1 Cancer: overview::hsa05203//Viral carcinogenesis	Immune System::R-HSA-168249//Innate Immune System|Immune System::R-HSA-6798695//Neutrophil degranulation	WP3865//Novel intracellular components of RIG-I-like receptor (RLR) pathway;WP4666//Hepatitis B infection	NA	Fetal kidney::Normal::Monocyte;Fetal kidney::Normal::Natural killer T (NKT) cell;Kidney::Normal::B cell	NA
O00592	389934.515507727	398.760299242016	1165.98736592438	1255.95219847328	2375.08650943553	256363.12336227	2047.8334714196	169220.083148887	1653.5404723964	1464.33890090535	425008.49990432	117177.574898996	159317.656074962	172862.707692826	60582.1639997759	150756.497349754	217977.153577881	111925.541086805	381672.792289461	97189.404242403	2.29388261915633	0.0034047162104372	0.0432570525449782	0.0204176372401405	0.102056211908881	up	O00592	PODXL	Podocalyxin	58643.4187000001	7	Endoplasmic reticulum	GO:0001726//ruffle;GO:0005575//cellular_component;GO:0005576//extracellular region;GO:0005615//extracellular space;GO:0005622//intracellular;GO:0005634//nucleus;GO:0005730//nucleolus;GO:0005737//cytoplasm;GO:0005813//centrosome;GO:0005815//microtubule organizing center;GO:0005856//cytoskeleton;GO:0005886//plasma membrane;GO:0005887//integral component of plasma membrane;GO:0005902//microvillus;GO…	GO:0003674//molecular_function;GO:0005488//binding;GO:0005515//protein binding	GO:0001655//urogenital system development;GO:0001822//kidney development;GO:0002009//morphogenesis of an epithelium;GO:0002064//epithelial cell development;GO:0007162//negative regulation of cell adhesion;GO:0016477//cell migration;GO:0022407//regulation of cell-cell adhesion;GO:0022408//negative regulation of cell-cell adhesion;GO:0022409//positive regulation of cell-cell adhesion;GO:0022607//ce…	Cellular processes and signaling::Signal transduction mechanisms::Involved in the regulation of both adhesion and cell morphology and cancer progression. Function as an anti-adhesive molecule that maintains an open filtration pathway between neighboring foot processes in the podocyte by charge repulsion	6. Human Diseases::6.4 Infectious disease: bacterial::hsa05132//Salmonella infection	NA	WP2572//Primary focal segmental glomerulosclerosis (FSGS);WP2858//Ectoderm differentiation;WP3646//Hepatitis C and hepatocellular carcinoma;WP4758//Nephrotic syndrome;WP5087//Malignant pleural mesothelioma	NA	Adipose tissue::Normal::Mesenchymal stem cell;Blood vessel::Normal::Endothelial cell;Blood::Normal::Hematopoietic stem cell;Bone marrow::Normal::Hematopoietic stem cell;Embryo::Normal::Embryonic stem cell;Embryo::Normal::Pluripotent stem cell;Embryonic stem cell::Normal::Embryonic stem cell;Fetal gonad::Normal::Gonadal mitotic phase fetal germ cell;Fetal gonad::Normal::Mitotic fetal germ cell;Ger…	NA
O00629	383386.979134411	246505.047320215	224447.480735531	235229.759799449	210338.839184913	221920.332867741	249532.592231259	204609.237311262	242686.450907548	199701.253564571	414207.710181084	488285.312695867	439786.165511325	379433.894227611	511154.130697071	546609.08858962	285941.780066198	210635.513018711	330109.648348739	376124.538302846	1.64669078192973	0.00048309053824183	0.00208924202732252	0.00672744514377872	0.0135563552276317	up	O00629	KPNA4	Importin subunit alpha-3	57894.3169000001	3	Cytoplasm	GO:0005575//cellular_component;GO:0005622//intracellular;GO:0005634//nucleus;GO:0005635//nuclear envelope;GO:0005654//nucleoplasm;GO:0005737//cytoplasm;GO:0005829//cytosol;GO:0012505//endomembrane system;GO:0016020//membrane;GO:0031090//organelle membrane;GO:0031965//nuclear membrane;GO:0031967//organelle envelope;GO:0031974//membrane-enclosed lumen;GO:0031975//envelope;GO:0031981//nuclear lumen;…	GO:0003674//molecular_function;GO:0005048//signal sequence binding;GO:0005215//transporter activity;GO:0005488//binding;GO:0005515//protein binding;GO:0008139//nuclear localization sequence binding;GO:0033218//amide binding;GO:0042277//peptide binding;GO:0061608//nuclear import signal receptor activity;GO:0140142//nucleocytoplasmic carrier activity	GO:0000302//response to reactive oxygen species;GO:0006886//intracellular protein transport;GO:0015031//protein transport;GO:0019048//modulation by virus of host process;GO:0019054//modulation by virus of host cellular process;GO:0034613//cellular protein localization;GO:0042542//response to hydrogen peroxide;GO:0044003//modulation by symbiont of host process;GO:0044068//modulation by symbiont of…	Cellular processes and signaling::Intracellular trafficking, secretion, and vesicular transport::Karyopherin alpha 4 (importin alpha 3)	2. Genetic Information Processing::2.2 Translation::hsa03013//Nucleocytoplasmic transport;6. Human Diseases::6.4 Infectious disease: bacterial::hsa05132//Salmonella infection;6. Human Diseases::6.1 Cancer: overview::hsa05207//Chemical carcinogenesis - receptor activation	Immune System::R-HSA-1169408//ISG15 antiviral mechanism|Immune System::R-HSA-1169410//Antiviral mechanism by IFN-stimulated genes|Immune System::R-HSA-1280215//Cytokine Signaling in Immune system|Disease::R-HSA-168255//Influenza Infection|Disease::R-HSA-168276//NS1 Mediated Effects on Host Pathways|Disease::R-HSA-5663205//Infectious disease|Immune System::R-HSA-913531//Interferon Signaling	WP2034//Leptin signaling pathway	NA	Fetal kidney::Normal::Natural killer T (NKT) cell	NA
O00748	1932093.60882641	12912092.8486541	16942003.6901982	7859463.39039704	12392833.3390844	8293328.45984814	8386988.87554543	9003052.43775319	13499137.2401113	8641287.23796632	624351.97040735	2174126.99521271	4258556.17121717	3990135.5959954	7543536.87058277	199753.355264511	10299900.0956531	7198811.23989609	4619263.69371576	7023453.66354263	0.479979919443914	0.0328795481079583	0.00388620667258438	0.0854894726957129	0.0193956237349257	down	O00748	CES2	Cocaine esterase	61815	16	Plasma membrane	GO:0005575//cellular_component;GO:0005576//extracellular region;GO:0005615//extracellular space;GO:0005622//intracellular;GO:0005737//cytoplasm;GO:0005783//endoplasmic reticulum;GO:0005788//endoplasmic reticulum lumen;GO:0012505//endomembrane system;GO:0031974//membrane-enclosed lumen;GO:0043226//organelle;GO:0043227//membrane-bounded organelle;GO:0043229//intracellular organelle;GO:0043231//intr…	GO:0003674//molecular_function;GO:0003824//catalytic activity;GO:0004771//sterol esterase activity;GO:0004806//triglyceride lipase activity;GO:0016298//lipase activity;GO:0016787//hydrolase activity;GO:0016788//hydrolase activity, acting on ester bonds;GO:0019213//deacetylase activity;GO:0047374//methylumbelliferyl-acetate deacetylase activity;GO:0052689//carboxylic ester hydrolase activity;GO:00…	GO:0006631//fatty acid metabolic process;GO:0006690//icosanoid metabolic process;GO:0016042//lipid catabolic process;GO:0043436//oxoacid metabolic process;GO:0044255//cellular lipid metabolic process;GO:0071466//cellular response to xenobiotic stimulus	Metabolism::Lipid transport and metabolism::Carboxylesterase family	1. Metabolism::1.11 Xenobiotics biodegradation and metabolism::hsa00983//Drug metabolism - other enzymes	Metabolism::R-HSA-211859//Biological oxidations|Metabolism::R-HSA-211945//Phase I - Functionalization of compounds	WP1601//Fluoropyrimidine activity;WP229//Irinotecan pathway;WP2882//Nuclear receptors meta-pathway;WP2884//NRF2 pathway	NA	Fetal gonad::Normal::Endothelial cell	NA
O00757	1151034.49036467	4297747.69269072	5349621.8173941	7352080.31076381	4858777.51548231	3830393.22933664	9132498.99781614	9355915.63520152	5742325.30290887	3887658.01111065	1049158.70675166	2685686.28820393	900860.042169007	1680057.09305069	863270.530272857	91598.1768434182	684218.684818487	4089265.55639068	1520139.85674298	1838211.01935382	0.280258581098885	0.00146128084183123	0.0004871289701011	0.0122983341528255	0.00650792422860685	down	O00757	FBP2	Fructose-1,6-bisphosphatase isozyme 2	36748.1	9	Cytoplasm	GO:0005575//cellular_component;GO:0005576//extracellular region;GO:0005615//extracellular space;GO:0005622//intracellular;GO:0005634//nucleus;GO:0005654//nucleoplasm;GO:0005737//cytoplasm;GO:0005829//cytosol;GO:0005886//plasma membrane;GO:0016020//membrane;GO:0030016//myofibril;GO:0030017//sarcomere;GO:0030018//Z disc;GO:0030054//cell junction;GO:0031674//I band;GO:0031974//membrane-enclosed lume…	GO:0003674//molecular_function;GO:0003824//catalytic activity;GO:0005488//binding;GO:0005515//protein binding;GO:0016787//hydrolase activity;GO:0016788//hydrolase activity, acting on ester bonds;GO:0016791//phosphatase activity;GO:0019203//carbohydrate phosphatase activity;GO:0042132//fructose 1,6-bisphosphate 1-phosphatase activity;GO:0042578//phosphoric ester hydrolase activity;GO:0042802//iden…	GO:0005984//disaccharide metabolic process;GO:0005996//monosaccharide metabolic process;GO:0006002//fructose 6-phosphate metabolic process;GO:0006796//phosphate-containing compound metabolic process;GO:0009311//oligosaccharide metabolic process;GO:0016051//carbohydrate biosynthetic process;GO:0019318//hexose metabolic process;GO:0019637//organophosphate metabolic process;GO:0030388//fructose 1,6-…	Metabolism::Carbohydrate transport and metabolism::Fructose-1-6-bisphosphatase, N-terminal domain	1. Metabolism::1.1 Carbohydrate metabolism::hsa00030//Pentose phosphate pathway;3. Environmental Information Processing::3.2 Signal transduction::hsa04152//AMPK signaling pathway;5. Organismal Systems::5.2 Endocrine system::hsa04922//Glucagon signaling pathway;5. Organismal Systems::5.2 Endocrine system::hsa04910//Insulin signaling pathway;1. Metabolism::1.1 Carbohydrate metabolism::hsa00051//Fru…	Metabolism::R-HSA-70263//Gluconeogenesis|Metabolism::R-HSA-70326//Glucose metabolism|Metabolism::R-HSA-71387//Metabolism of carbohydrates	WP534//Glycolysis and gluconeogenesis	NA	NA	NA
O00763	205049.600492901	1734178.89354187	2080920.01846999	1124201.72546185	1435994.97421137	975168.918477906	2526450.96991739	1219898.48260709	1578360.6619207	1731942.43149005	339179.569327404	1072306.9795393	158483.181853792	706020.659228261	442055.139041277	87685.4685612462	153431.726067747	653966.209889632	274129.27220494	1328187.1527123	0.356924847208396	0.00373630513792639	0.00208924202732252	0.0215995898606774	0.0135563552276317	down	O00763	ACACB	Acetyl-CoA carboxylase 2	276576.740299998	12	Plasma membrane	GO:0005575//cellular_component;GO:0005622//intracellular;GO:0005634//nucleus;GO:0005737//cytoplasm;GO:0005739//mitochondrion;GO:0005740//mitochondrial envelope;GO:0005741//mitochondrial outer membrane;GO:0005829//cytosol;GO:0016020//membrane;GO:0019867//outer membrane;GO:0031090//organelle membrane;GO:0031966//mitochondrial membrane;GO:0031967//organelle envelope;GO:0031968//organelle outer membr…	GO:0000166//nucleotide binding;GO:0003674//molecular_function;GO:0003824//catalytic activity;GO:0003989//acetyl-CoA carboxylase activity;GO:0005488//binding;GO:0005515//protein binding;GO:0005524//ATP binding;GO:0009374//biotin binding;GO:0016421//CoA carboxylase activity;GO:0016874//ligase activity;GO:0016885//ligase activity, forming carbon-carbon bonds;GO:0017076//purine nucleotide binding;GO:…	GO:0005996//monosaccharide metabolic process;GO:0006066//alcohol metabolic process;GO:0006109//regulation of carbohydrate metabolic process;GO:0006139//nucleobase-containing compound metabolic process;GO:0006631//fatty acid metabolic process;GO:0006637//acyl-CoA metabolic process;GO:0006753//nucleoside phosphate metabolic process;GO:0006796//phosphate-containing compound metabolic process;GO:0006…	Metabolism::Lipid transport and metabolism::acetyl-CoA carboxylase	1. Metabolism::1.3 Lipid metabolism::hsa00061//Fatty acid biosynthesis;6. Human Diseases::6.10 Endocrine and metabolic disease::hsa04931//Insulin resistance;6. Human Diseases::6.10 Endocrine and metabolic disease::hsa04936//Alcoholic liver disease;3. Environmental Information Processing::3.2 Signal transduction::hsa04152//AMPK signaling pathway;1. Metabolism::1.1 Carbohydrate metabolism::hsa00640…	Metabolism::R-HSA-163685//Integration of energy metabolism|Metabolism::R-HSA-163765//ChREBP activates metabolic gene expression|Metabolism::R-HSA-1655829//Regulation of cholesterol biosynthesis by SREBP (SREBF)|Metabolism::R-HSA-196780//Biotin transport and metabolism|Metabolism::R-HSA-196849//Metabolism of water-soluble vitamins and cofactors|Metabolism::R-HSA-196854//Metabolism of vitamins and …	WP1403//AMP-activated protein kinase (AMPK) signaling;WP2034//Leptin signaling pathway;WP2380//Brain-derived neurotrophic factor (BDNF) signaling pathway;WP357//Fatty acid biosynthesis;WP3888//VEGFA-VEGFR2 signaling pathway;WP4018//Clear cell renal cell carcinoma pathways;WP4206//Hereditary leiomyomatosis and renal cell carcinoma pathway;WP4754//IL-18 signaling pathway;WP4932//7q11.23 copy number…	NA	NA	NA
O14494	92177.5140327555	19811.6743747751	1165.98736592438	22402.9527033741	25646.9685952352	67696.4020268477	21638.9490142699	31271.2406481534	47595.569599736	13505.1896079334	94253.739738917	148400.399593141	92940.0480051727	41979.1432356581	32323.2798054219	233317.896605465	122879.647409016	133556.052019463	110094.412837675	35030.6705153563	3.04676979781067	0.00759261322029173	0.0010500335577735	0.03331904212466	0.00897512428510428	up	O14494	PLPP1	Phospholipid phosphatase 1	32160.2	5	Plasma membrane	GO:0005575//cellular_component;GO:0005576//extracellular region;GO:0005615//extracellular space;GO:0005886//plasma membrane;GO:0005887//integral component of plasma membrane;GO:0005901//caveola;GO:0016020//membrane;GO:0016021//integral component of membrane;GO:0016324//apical plasma membrane;GO:0031224//intrinsic component of membrane;GO:0031226//intrinsic component of plasma membrane;GO:0031982/…	GO:0000810//diacylglycerol diphosphate phosphatase activity;GO:0003674//molecular_function;GO:0003824//catalytic activity;GO:0005488//binding;GO:0005515//protein binding;GO:0008195//phosphatidate phosphatase activity;GO:0016462//pyrophosphatase activity;GO:0016787//hydrolase activity;GO:0016788//hydrolase activity, acting on ester bonds;GO:0016791//phosphatase activity;GO:0016817//hydrolase activ…	GO:0006066//alcohol metabolic process;GO:0006643//membrane lipid metabolic process;GO:0006644//phospholipid metabolic process;GO:0006665//sphingolipid metabolic process;GO:0006796//phosphate-containing compound metabolic process;GO:0007165//signal transduction;GO:0007186//G protein-coupled receptor signaling pathway;GO:0007205//protein kinase C-activating G protein-coupled receptor signaling path…	Metabolism::Lipid transport and metabolism::Lipid phosphate phosphohydrolase	1. Metabolism::1.3 Lipid metabolism::hsa00565//Ether lipid metabolism;1. Metabolism::1.3 Lipid metabolism::hsa00564//Glycerophospholipid metabolism;5. Organismal Systems::5.4 Digestive system::hsa04975//Fat digestion and absorption;1. Metabolism::1.3 Lipid metabolism::hsa00561//Glycerolipid metabolism;6. Human Diseases::6.1 Cancer: overview::hsa05231//Choline metabolism in cancer;1. Metabolism::1…	Metabolism::R-HSA-1660661//Sphingolipid de novo biosynthesis|Metabolism::R-HSA-428157//Sphingolipid metabolism|Metabolism::R-HSA-556833//Metabolism of lipids	WP138//Androgen receptor signaling pathway;WP1422//Sphingolipid pathway;WP325//Triacylglyceride synthesis	NA	Liver::Hepatocellular Cancer::Exhausted CD8+ T cell	NA
O14495	206969.361589331	233016.151491752	230166.327742043	368345.192781969	276935.565009469	211635.37563475	239075.777335687	333923.517370435	221671.409410212	249965.355162724	255280.271095716	291533.706004215	115277.087670958	107581.405917818	39773.4435910899	147507.530335616	137750.128172115	397891.928114245	106575.534253163	75132.9971096015	0.651048491753305	0.0202402963719402	0.0630128385546342	0.0611113771487198	0.134518800850799	down	O14495	PLPP3	Phospholipid phosphatase 3	35120.6	1	Plasma membrane	GO:0000139//Golgi membrane;GO:0005575//cellular_component;GO:0005622//intracellular;GO:0005737//cytoplasm;GO:0005783//endoplasmic reticulum;GO:0005789//endoplasmic reticulum membrane;GO:0005793//endoplasmic reticulum-Golgi intermediate compartment;GO:0005794//Golgi apparatus;GO:0005802//trans-Golgi network;GO:0005886//plasma membrane;GO:0005887//integral component of plasma membrane;GO:0005911//c…	GO:0003674//molecular_function;GO:0003824//catalytic activity;GO:0005102//signaling receptor binding;GO:0005178//integrin binding;GO:0005488//binding;GO:0005515//protein binding;GO:0008195//phosphatidate phosphatase activity;GO:0016787//hydrolase activity;GO:0016788//hydrolase activity, acting on ester bonds;GO:0016791//phosphatase activity;GO:0042392//sphingosine-1-phosphate phosphatase activity…	GO:0001667//ameboidal-type cell migration;GO:0006066//alcohol metabolic process;GO:0006139//nucleobase-containing compound metabolic process;GO:0006643//membrane lipid metabolic process;GO:0006644//phospholipid metabolic process;GO:0006665//sphingolipid metabolic process;GO:0006796//phosphate-containing compound metabolic process;GO:0006890//retrograde vesicle-mediated transport, Golgi to endopla…	Metabolism::Lipid transport and metabolism::Phosphatidic acid phosphatase type 2B	1. Metabolism::1.3 Lipid metabolism::hsa00565//Ether lipid metabolism;1. Metabolism::1.3 Lipid metabolism::hsa00564//Glycerophospholipid metabolism;5. Organismal Systems::5.4 Digestive system::hsa04975//Fat digestion and absorption;1. Metabolism::1.3 Lipid metabolism::hsa00561//Glycerolipid metabolism;6. Human Diseases::6.1 Cancer: overview::hsa05231//Choline metabolism in cancer;1. Metabolism::1…	Metabolism::R-HSA-1660661//Sphingolipid de novo biosynthesis|Metabolism::R-HSA-428157//Sphingolipid metabolism|Metabolism::R-HSA-556833//Metabolism of lipids	WP325//Triacylglyceride synthesis;WP4725//Sphingolipid metabolism overview;WP4726//Sphingolipid metabolism: integrated pathway	NA	Embryonic prefrontal cortex::Normal::Neural progenitor cell	NA
O14530	60285.4314328496	17028.0345040817	28638.3394878187	13389.342037129	2375.08650943553	26716.9049215673	29131.1186569454	31948.939623367	19240.8395059167	1464.33890090535	78808.7392199405	52227.8427715134	53303.6378357634	49833.0601337757	64278.7879482459	135186.916070755	26769.6242753898	33842.1866917204	41339.0755584251	80549.1318084178	2.67632416726786	0.00741753510053543	0.0010500335577735	0.0328540823556734	0.00897512428510428	up	O14530	TXNDC9	Thioredoxin domain-containing protein 9	26537.3	2	Cytoplasm	GO:0005575//cellular_component;GO:0005622//intracellular;GO:0005634//nucleus;GO:0005737//cytoplasm;GO:0005813//centrosome;GO:0005815//microtubule organizing center;GO:0005829//cytosol;GO:0005856//cytoskeleton;GO:0015630//microtubule cytoskeleton;GO:0030496//midbody;GO:0043226//organelle;GO:0043227//membrane-bounded organelle;GO:0043228//non-membrane-bounded organelle;GO:0043229//intracellular org…	GO:0003674//molecular_function;GO:0005488//binding;GO:0005515//protein binding;GO:0045296//cadherin binding;GO:0050839//cell adhesion molecule binding	NA	Metabolism::Energy production and conversion::Thioredoxin	NA	NA	NA	NA	Fetal kidney::Normal::Natural killer T (NKT) cell	NA
O14545	32526.2820499094	9266.90536374086	7411.08615445246	13384.2682063327	2375.08650943553	13145.628433305	13336.7619151328	26680.9945396326	12258.4626882278	1464.33890090535	28578.3057812112	25500.8372484641	38837.1197337496	41659.5823760841	23245.9	41824.4449761841	11408.0589898729	25801.5618001767	14169.2726414709	34270.2036791994	2.16378999471048	0.00991965064839317	0.00684145575786443	0.0393612911685553	0.0281936606247291	up	O14545	TRAFD1	TRAF-type zinc finger domain-containing protein 1	64849.6142000001	12	Nucleus	GO:0005575//cellular_component;GO:0005622//intracellular;GO:0005737//cytoplasm;GO:0005739//mitochondrion;GO:0043226//organelle;GO:0043227//membrane-bounded organelle;GO:0043229//intracellular organelle;GO:0043231//intracellular membrane-bounded organelle;GO:0110165//cellular anatomical entity	GO:0003674//molecular_function;GO:0005488//binding;GO:0005515//protein binding;GO:0043167//ion binding;GO:0043169//cation binding;GO:0046872//metal ion binding	GO:0002683//negative regulation of immune system process;GO:0002831//regulation of response to biotic stimulus;GO:0002832//negative regulation of response to biotic stimulus;GO:0006996//organelle organization;GO:0031347//regulation of defense response;GO:0031348//negative regulation of defense response;GO:0032101//regulation of response to external stimulus;GO:0032102//negative regulation of resp…	Poorly characterized::Function unknown::zinc finger	NA	NA	WP1449//Regulation of toll-like receptor signaling pathway	NA	Embryo::Normal::1-cell stage cell (Blastomere);Fetal gonad::Normal::Meiotic prophase fetal germ cell;Liver::Hepatocellular Cancer::Exhausted CD8+ T cell	NA
O14579	1613503.70524333	980188.070262795	915023.807891551	1124201.72546185	724139.808074145	975168.918477906	1045785.03262974	1391289.17851057	974896.26913394	967308.272906677	1963975.07884758	1495327.1641282	2595691.38055142	2870097.5339616	1502889.73642716	1937203.50076416	1204720.45761657	1288544.61542519	1598598.68805874	1370689.14159909	1.66435413597218	0.00056785501011502	0.0010500335577735	0.00729006051071494	0.00897512428510428	up	O14579	COPE	Coatomer subunit epsilon	34486.5	19	Cytoplasm	GO:0000139//Golgi membrane;GO:0005575//cellular_component;GO:0005622//intracellular;GO:0005634//nucleus;GO:0005654//nucleoplasm;GO:0005737//cytoplasm;GO:0005789//endoplasmic reticulum membrane;GO:0005794//Golgi apparatus;GO:0005798//Golgi-associated vesicle;GO:0005829//cytosol;GO:0012505//endomembrane system;GO:0012506//vesicle membrane;GO:0016020//membrane;GO:0030117//membrane coat;GO:0030120//v…	GO:0003674//molecular_function;GO:0005198//structural molecule activity;GO:0005488//binding;GO:0005515//protein binding	GO:0006888//endoplasmic reticulum to Golgi vesicle-mediated transport;GO:0006890//retrograde vesicle-mediated transport, Golgi to endoplasmic reticulum;GO:0006891//intra-Golgi vesicle-mediated transport;GO:0015031//protein transport;GO:0016192//vesicle-mediated transport;GO:0045184//establishment of protein localization;GO:0046907//intracellular transport;GO:0071702//organic substance transport;G…	Cellular processes and signaling::Intracellular trafficking, secretion, and vesicular transport::The coatomer is a cytosolic protein complex that binds to dilysine motifs and reversibly associates with Golgi non- clathrin-coated vesicles, which further mediate biosynthetic protein transport from the ER, via the Golgi up to the trans Golgi network. The coatomer complex is required for budding from…	NA	Metabolism of proteins::R-HSA-199977//ER to Golgi Anterograde Transport|Vesicle-mediated transport::R-HSA-199977//ER to Golgi Anterograde Transport|Vesicle-mediated transport::R-HSA-199991//Membrane Trafficking|Metabolism of proteins::R-HSA-446203//Asparagine N-linked glycosylation|Metabolism of proteins::R-HSA-597592//Post-translational protein modification|Metabolism of proteins::R-HSA-6807878/…	NA	NA	Fetal gonad::Normal::Granulosa cell;Fetal gonad::Normal::Sertoli cell;Fetal kidney::Normal::Natural killer T (NKT) cell	NA
O14617	233939.538491688	116745.111610944	78594.5075754714	92014.6178996341	78831.5997164773	135042.446067489	130909.506609285	117373.389457521	106183.175135543	97075.3732850174	243188.409230483	408946.401424412	240008.170042018	316661.59438219	200431.192887615	197314.692800406	190777.140619923	90016.1294642457	246584.338000757	191485.273081393	1.95954764056692	0.00072292545654132	0.00287947346770876	0.00839538697145959	0.0162044341637412	up	O14617	AP3D1	AP-3 complex subunit delta-1	130175	19	Cytoplasm	GO:0000139//Golgi membrane;GO:0000323//lytic vacuole;GO:0005575//cellular_component;GO:0005622//intracellular;GO:0005737//cytoplasm;GO:0005764//lysosome;GO:0005765//lysosomal membrane;GO:0005768//endosome;GO:0005773//vacuole;GO:0005774//vacuolar membrane;GO:0005794//Golgi apparatus;GO:0010008//endosome membrane;GO:0012505//endomembrane system;GO:0016020//membrane;GO:0030054//cell junction;GO:0030…	GO:0003674//molecular_function;GO:0005488//binding;GO:0005515//protein binding	GO:0002520//immune system development;GO:0002521//leukocyte differentiation;GO:0002684//positive regulation of immune system process;GO:0002694//regulation of leukocyte activation;GO:0002696//positive regulation of leukocyte activation;GO:0006873//cellular ion homeostasis;GO:0006886//intracellular protein transport;GO:0006892//post-Golgi vesicle-mediated transport;GO:0006896//Golgi to vacuole tra…	Cellular processes and signaling::Intracellular trafficking, secretion, and vesicular transport::Part of the AP-3 complex, an adaptor-related complex which is not clathrin-associated. The complex is associated with the Golgi region as well as more peripheral structures. It facilitates the budding of vesicles from the Golgi membrane	4. Cellular Processes::4.1 Transport and catabolism::hsa04142//Lysosome	NA	NA	NA	Fetal gonad::Normal::Mitotic arrest phase fetal germ cell;Fetal kidney::Normal::Natural killer T (NKT) cell	NA
O14647	58532.3647956496	398.760299242016	1165.98736592438	1255.95219847328	2375.08650943553	11276.4668198333	2047.8334714196	940.68791627187	28477.883761256	1464.33890090535	65041.7032013891	46084.5075466243	31708.8036741048	16406.5742080603	21930.3609552014	69529.2224706842	996.083106303995	1148.33818231206	14081.8891180929	21065.5795168781	2.66819934209479	0.0323900144213898	0.0752560133365087	0.0846855866315811	0.153002714401754	up	O14647	CHD2	Chromodomain-helicase-DNA-binding protein 2	211369.973200002	15	Nucleus	GO:0005575//cellular_component;GO:0005622//intracellular;GO:0005634//nucleus;GO:0005654//nucleoplasm;GO:0005730//nucleolus;GO:0031974//membrane-enclosed lumen;GO:0031981//nuclear lumen;GO:0043226//organelle;GO:0043227//membrane-bounded organelle;GO:0043228//non-membrane-bounded organelle;GO:0043229//intracellular organelle;GO:0043231//intracellular membrane-bounded organelle;GO:0043232//intracell…	GO:0000166//nucleotide binding;GO:0000976//transcription regulatory region sequence-specific DNA binding;GO:0000977//RNA polymerase II transcription regulatory region sequence-specific DNA binding;GO:0000978//RNA polymerase II cis-regulatory region sequence-specific DNA binding;GO:0000987//cis-regulatory region sequence-specific DNA binding;GO:0001067//regulatory region nucleic acid binding;GO:00…	GO:0002244//hematopoietic progenitor cell differentiation;GO:0002520//immune system development;GO:0006139//nucleobase-containing compound metabolic process;GO:0006325//chromatin organization;GO:0006974//cellular response to DNA damage stimulus;GO:0006996//organelle organization;GO:0007517//muscle organ development;GO:0009059//macromolecule biosynthetic process;GO:0009889//regulation of biosynthe…	Information storage and processing::Chromatin structure and dynamics::hematopoietic stem cell differentiation	NA	NA	WP3995//Prion disease pathway;WP4673//Male infertility	NA	Fetal kidney::Normal::Natural killer T (NKT) cell	Chromatin Remodeling Factors
O14653	175339.55041973	98698.3412557598	100288.374996342	77506.2474547179	122876.909673425	120721.519454779	157877.299851702	194853.073992098	225698.305888454	130550.688249408	159095.933122187	301425.491948497	280018.319212548	319324.01819215	108218.726691853	218925.028081502	192858.272219607	120142.409064177	167191.846592333	365954.874911958	1.59010148399636	0.0194019203971532	0.0432570525449782	0.0594486318358658	0.102056211908881	up	O14653	GOSR2	Golgi SNAP receptor complex member 2	24778.5	17	Cytoplasm	GO:0000139//Golgi membrane;GO:0005575//cellular_component;GO:0005622//intracellular;GO:0005737//cytoplasm;GO:0005768//endosome;GO:0005770//late endosome;GO:0005789//endoplasmic reticulum membrane;GO:0005793//endoplasmic reticulum-Golgi intermediate compartment;GO:0005794//Golgi apparatus;GO:0005798//Golgi-associated vesicle;GO:0005829//cytosol;GO:0010008//endosome membrane;GO:0012505//endomembran…	GO:0000149//SNARE binding;GO:0003674//molecular_function;GO:0005484//SNAP receptor activity;GO:0005488//binding;GO:0005515//protein binding;GO:0030674//protein-macromolecule adaptor activity;GO:0060090//molecular adaptor activity	GO:0006886//intracellular protein transport;GO:0006888//endoplasmic reticulum to Golgi vesicle-mediated transport;GO:0006891//intra-Golgi vesicle-mediated transport;GO:0006892//post-Golgi vesicle-mediated transport;GO:0006896//Golgi to vacuole transport;GO:0006901//vesicle coating;GO:0006986//response to unfolded protein;GO:0006996//organelle organization;GO:0007034//vacuolar transport;GO:0007165…	Cellular processes and signaling::Intracellular trafficking, secretion, and vesicular transport::Snare region anchored in the vesicle membrane C-terminus	2. Genetic Information Processing::2.3 Folding, sorting and degradation::hsa04130//SNARE interactions in vesicular transport	Metabolism of proteins::R-HSA-199977//ER to Golgi Anterograde Transport|Vesicle-mediated transport::R-HSA-199977//ER to Golgi Anterograde Transport|Vesicle-mediated transport::R-HSA-199991//Membrane Trafficking|Metabolism of proteins::R-HSA-204005//COPII-mediated vesicle transport|Vesicle-mediated transport::R-HSA-204005//COPII-mediated vesicle transport|Cellular responses to stimuli::R-HSA-38103…	NA	NA	NA	NA
O14681	164016.248620767	1036737.38200873	1427179.65868517	732700.961741723	672088.924491788	1291439.91906534	1356414.25024253	1592925.29133819	873022.43396351	493178.89858056	170682.312876962	710669.975037864	478232.816201851	344106.027020962	491091.037518909	250469.342914516	77551.810282708	1512176.3255403	374277.066702559	225345.545077779	0.480782633388379	0.0187857780607696	0.0185433761285154	0.0582447732044522	0.0547800500192054	down	O14681	EI24	Etoposide-induced protein 2.4 homolog	38969.6353000001	11	Plasma membrane	GO:0005575//cellular_component;GO:0005622//intracellular;GO:0005634//nucleus;GO:0005635//nuclear envelope;GO:0005737//cytoplasm;GO:0005783//endoplasmic reticulum;GO:0005789//endoplasmic reticulum membrane;GO:0005794//Golgi apparatus;GO:0005829//cytosol;GO:0012505//endomembrane system;GO:0016020//membrane;GO:0016021//integral component of membrane;GO:0031090//organelle membrane;GO:0031224//intrins…	GO:0003674//molecular_function;GO:0005488//binding;GO:0005515//protein binding	GO:0001558//regulation of cell growth;GO:0006914//autophagy;GO:0006915//apoptotic process;GO:0016236//macroautophagy;GO:0030308//negative regulation of cell growth;GO:0045926//negative regulation of growth;GO:0048523//negative regulation of cellular process;GO:0051128//regulation of cellular component organization	Cellular processes and signaling::Signal transduction mechanisms::Etoposide-induced protein 2.4 (EI24)	4. Cellular Processes::4.2 Cell growth and death::hsa04115//p53 signaling pathway	NA	WP3982//miRNA regulation of p53 pathway in prostate cancer;WP4286//Genotoxicity pathway	NA	Fetal gonad::Normal::Oogenesis phase fetal germ cell;Fetal kidney::Normal::Natural killer T (NKT) cell	NA
O14683	61118.800958061	398.760299242016	1165.98736592438	1255.95219847328	2375.08650943553	1889.78951095446	2047.8334714196	42891.529830409	1653.5404723964	1464.33890090535	121940.314977497	94495.5277317005	179722.223786765	286678.408802808	1114.87269467011	151628.792411813	77513.8294011053	1148.33818231206	33137.5777739097	926.727178834034	8.15666095895859	0.0212384652200669	0.123005477494642	0.0633971080342869	0.220604366595438	up	O14683	TP53I11	Tumor protein p53-inducible protein 11	21056.7	11	Plasma membrane	GO:0005575//cellular_component;GO:0016020//membrane;GO:0016021//integral component of membrane;GO:0031224//intrinsic component of membrane;GO:0110165//cellular anatomical entity	NA	GO:0008285//negative regulation of cell population proliferation;GO:0042127//regulation of cell population proliferation;GO:0048523//negative regulation of cellular process	Poorly characterized::Function unknown::Tumour protein p53-inducible protein 11	NA	NA	NA	NA	Blood::Normal::Plasmacytoid dendritic cell;Fetal gonad::Normal::Gonadal endothelial cell;Umbilical cord blood::Normal::Multilymphoid progenitor cell	NA
O14727	1226.88971869843	398.760299242016	98947.7468782481	69487.8040327025	9892.13661173347	77120.047901573	9668.38616973447	64997.6026060958	46419.2755485361	19507.1071298257	48923.5851034764	74848.7979540111	66039.2556425666	76162.9382301925	59596.1713720515	43303.8042667105	76348.2853492097	78697.2766849954	65591.0926122851	71362.3269105374	1.66188192637925	0.046654024339372	0.105122431747819	0.109598606855859	0.196242471990461	up	O14727	APAF1	Apoptotic protease-activating factor 1	141858.237800001	12	Cytoplasm	GO:0005575//cellular_component;GO:0005576//extracellular region;GO:0005615//extracellular space;GO:0005622//intracellular;GO:0005634//nucleus;GO:0005737//cytoplasm;GO:0005829//cytosol;GO:0012505//endomembrane system;GO:0030141//secretory granule;GO:0031410//cytoplasmic vesicle;GO:0031974//membrane-enclosed lumen;GO:0031982//vesicle;GO:0031983//vesicle lumen;GO:0032991//protein-containing complex;…	GO:0000166//nucleotide binding;GO:0003674//molecular_function;GO:0005488//binding;GO:0005515//protein binding;GO:0005524//ATP binding;GO:0008047//enzyme activator activity;GO:0008656//cysteine-type endopeptidase activator activity involved in apoptotic process;GO:0016504//peptidase activator activity;GO:0016505//peptidase activator activity involved in apoptotic process;GO:0017076//purine nucleot…	GO:0001655//urogenital system development;GO:0001822//kidney development;GO:0002009//morphogenesis of an epithelium;GO:0002274//myeloid leukocyte activation;GO:0002275//myeloid cell activation involved in immune response;GO:0002366//leukocyte activation involved in immune response;GO:0002444//myeloid leukocyte mediated immunity;GO:0006139//nucleobase-containing compound metabolic process;GO:00062…	Cellular processes and signaling::Cytoskeleton::NB-ARC domain	4. Cellular Processes::4.2 Cell growth and death::hsa04115//p53 signaling pathway;6. Human Diseases::6.3 Infectious disease: viral::hsa05168//Herpes simplex virus 1 infection;4. Cellular Processes::4.2 Cell growth and death::hsa04215//Apoptosis - multiple species;4. Cellular Processes::4.2 Cell growth and death::hsa04210//Apoptosis;6. Human Diseases::6.3 Infectious disease: viral::hsa05162//Measl…	Programmed Cell Death::R-HSA-109581//Apoptosis|Programmed Cell Death::R-HSA-109606//Intrinsic Pathway for Apoptosis|Programmed Cell Death::R-HSA-111458//Formation of apoptosome|Programmed Cell Death::R-HSA-111459//Activation of caspases through apoptosome-mediated cleavage|Programmed Cell Death::R-HSA-111461//Cytochrome c-mediated apoptotic response|Programmed Cell Death::R-HSA-111463//SMAC (DIAB…	WP1530//miRNA regulation of DNA damage response;WP1772//Apoptosis modulation and signaling;WP2059//Alzheimer's disease and miRNA effects;WP231//TNF-alpha signaling pathway;WP2371//Parkinson's disease pathway;WP2447//Amyotrophic lateral sclerosis (ALS);WP2507//Nanomaterial induced apoptosis;WP254//Apoptosis;WP314//Fas ligand pathway and stress induction of heat shock proteins;WP384//Apoptosis modu…	NA	NA	NA
O14730	12264.5808076455	398.760299242016	1165.98736592438	1255.95219847328	2375.08650943553	1889.78951095446	2047.8334714196	940.68791627187	1653.5404723964	1464.33890090535	1005.63143831018	1612.58245668901	2467.69134934798	1926.09212067745	43299.4168340043	49000.9537164436	996.083106303995	18042.712863378	61265.2649476903	64205.8420217791	9.57797499948549	0.0275229970412047	0.0630128385546342	0.0755675269640093	0.134518800850799	up	O14730	RIOK3	Serine/threonine-protein kinase RIO3	59100.5924000001	18	Cytoplasm	GO:0005575//cellular_component;GO:0005622//intracellular;GO:0005737//cytoplasm;GO:0005829//cytosol;GO:0030684//preribosome;GO:0030688//preribosome, small subunit precursor;GO:0032991//protein-containing complex;GO:0110165//cellular anatomical entity;GO:1990904//ribonucleoprotein complex	GO:0000166//nucleotide binding;GO:0002020//protease binding;GO:0003674//molecular_function;GO:0003824//catalytic activity;GO:0004672//protein kinase activity;GO:0004674//protein serine/threonine kinase activity;GO:0005488//binding;GO:0005515//protein binding;GO:0005524//ATP binding;GO:0016301//kinase activity;GO:0016740//transferase activity;GO:0016772//transferase activity, transferring phosphor…	GO:0001817//regulation of cytokine production;GO:0001819//positive regulation of cytokine production;GO:0002221//pattern recognition receptor signaling pathway;GO:0002683//negative regulation of immune system process;GO:0002684//positive regulation of immune system process;GO:0002697//regulation of immune effector process;GO:0002698//negative regulation of immune effector process;GO:0002753//cyto…	Cellular processes and signaling::Signal transduction mechanisms::RIO kinase 3	NA	Metabolism of RNA::R-HSA-6791226//Major pathway of rRNA processing in the nucleolus and cytosol|Metabolism of RNA::R-HSA-72312//rRNA processing|Metabolism of RNA::R-HSA-8868773//rRNA processing in the nucleus and cytosol	WP2849//Hematopoietic stem cell differentiation	NA	Fetal kidney::Normal::Natural killer T (NKT) cell	NA
O14756	306508.152271715	7106363.50940526	6408497.04803148	1581841.36591535	6520990.87604205	2811297.78299937	4473060.73362423	3911740.58885581	6749568.62005563	9949456.52132582	132715.347650519	343189.389381875	865744.19076954	1926.09212067745	1.27988e+06	757.977916044712	928830.276483003	6421424.81901974	1314185.42453909	757299.375435165	0.241792780953582	0.0168177726526027	0.00287947346770876	0.0540716105359929	0.0162044341637412	down	O14756	HSD17B6	17-beta-hydroxysteroid dehydrogenase type 6	35970.3	12	Peroxisome	GO:0005575//cellular_component;GO:0005622//intracellular;GO:0005737//cytoplasm;GO:0005768//endosome;GO:0005769//early endosome;GO:0005783//endoplasmic reticulum;GO:0010008//endosome membrane;GO:0012505//endomembrane system;GO:0016020//membrane;GO:0031090//organelle membrane;GO:0031410//cytoplasmic vesicle;GO:0031901//early endosome membrane;GO:0031982//vesicle;GO:0043226//organelle;GO:0043227//me…	GO:0003674//molecular_function;GO:0003824//catalytic activity;GO:0004303//estradiol 17-beta-dehydrogenase activity;GO:0004745//retinol dehydrogenase activity;GO:0009055//electron transfer activity;GO:0016229//steroid dehydrogenase activity;GO:0016491//oxidoreductase activity;GO:0016614//oxidoreductase activity, acting on CH-OH group of donors;GO:0016616//oxidoreductase activity, acting on the CH-…	GO:0006702//androgen biosynthetic process;GO:0006710//androgen catabolic process;GO:0008202//steroid metabolic process;GO:0008209//androgen metabolic process;GO:0008610//lipid biosynthetic process;GO:0016042//lipid catabolic process;GO:0022900//electron transport chain;GO:0042445//hormone metabolic process;GO:0120178//steroid hormone biosynthetic process;GO:1901361//organic cyclic compound catabo…	Metabolism::Secondary metabolites biosynthesis, transport and catabolism::Enoyl-(Acyl carrier protein) reductase	1. Metabolism::1.8 Metabolism of cofactors and vitamins::hsa00830//Retinol metabolism;1. Metabolism::1.0 Global and overview maps::hsa01240//Biosynthesis of cofactors;1. Metabolism::1.3 Lipid metabolism::hsa00140//Steroid hormone biosynthesis;1. Metabolism::1.0 Global and overview maps::hsa01100//Metabolic pathways	Sensory Perception::R-HSA-2187338//Visual phototransduction|Sensory Perception::R-HSA-2453902//The canonical retinoid cycle in rods (twilight vision)|Signal Transduction::R-HSA-372790//Signaling by GPCR|Signal Transduction::R-HSA-388396//GPCR downstream signalling|Signal Transduction::R-HSA-418594//G alpha (i) signalling events	WP4524//Alternative pathway of fetal androgen synthesis	NA	NA	NA
O14776	348674.039865619	169573.478643993	149903.58525973	186121.046903654	139142.995210074	180591.619865979	186694.372369641	265232.14281345	245736.217528641	169436.480820256	498464.387484496	432445.664562261	570721.55864707	570330.381425496	694616.244051002	846986.328550966	394989.213427114	333752.223827419	521650.212504529	331175.497405895	2.54525329141223	1.34578511871669e-06	4.33003528978761e-05	0.00147430759755414	0.0042479585014588	up	O14776	TCERG1	Transcription elongation regulator 1	123917.010800001	5	Nucleus	GO:0005575//cellular_component;GO:0005622//intracellular;GO:0005634//nucleus;GO:0005654//nucleoplasm;GO:0016604//nuclear body;GO:0016607//nuclear speck;GO:0031974//membrane-enclosed lumen;GO:0031981//nuclear lumen;GO:0043226//organelle;GO:0043227//membrane-bounded organelle;GO:0043229//intracellular organelle;GO:0043231//intracellular membrane-bounded organelle;GO:0043233//organelle lumen;GO:0070…	GO:0001103//RNA polymerase II repressing transcription factor binding;GO:0003674//molecular_function;GO:0003676//nucleic acid binding;GO:0003711//transcription elongation regulator activity;GO:0003712//transcription coregulator activity;GO:0003713//transcription coactivator activity;GO:0003714//transcription corepressor activity;GO:0003723//RNA binding;GO:0005488//binding;GO:0005515//protein bind…	GO:0006139//nucleobase-containing compound metabolic process;GO:0009059//macromolecule biosynthetic process;GO:0009889//regulation of biosynthetic process;GO:0009890//negative regulation of biosynthetic process;GO:0009891//positive regulation of biosynthetic process;GO:0009892//negative regulation of metabolic process;GO:0009893//positive regulation of metabolic process;GO:0010467//gene expressio…	Information storage and processing::Transcription::FF domain	2. Genetic Information Processing::2.1 Transcription::hsa03040//Spliceosome	NA	NA	NA	Fetal kidney::Normal::Natural killer T (NKT) cell	Transcription Cofactors
O14787	254181.302172244	119417.06659094	150649.401726526	108235.754442387	167260.957074975	198392.406015708	155166.542212668	99459.2306494641	192671.109037763	153613.159967451	199630.017686665	286943.44511749	269237.07450575	248410.44168332	201887.541522527	360663.012905127	528790.43347327	140070.124261245	228547.633416654	128649.270161435	1.62148398916074	0.0148796244623757	0.0146896447206045	0.0503105820942364	0.0463093691839488	up	O14787	TNPO2	Transportin-2	101401	19	Cytoplasm	GO:0005575//cellular_component;GO:0005622//intracellular;GO:0005634//nucleus;GO:0005737//cytoplasm;GO:0043226//organelle;GO:0043227//membrane-bounded organelle;GO:0043229//intracellular organelle;GO:0043231//intracellular membrane-bounded organelle;GO:0110165//cellular anatomical entity	GO:0003674//molecular_function;GO:0005048//signal sequence binding;GO:0005215//transporter activity;GO:0005488//binding;GO:0005515//protein binding;GO:0008139//nuclear localization sequence binding;GO:0008536//Ran GTPase binding;GO:0017016//Ras GTPase binding;GO:0019899//enzyme binding;GO:0031267//small GTPase binding;GO:0033218//amide binding;GO:0042277//peptide binding;GO:0051020//GTPase bindin…	GO:0006886//intracellular protein transport;GO:0015031//protein transport;GO:0034613//cellular protein localization;GO:0045184//establishment of protein localization;GO:0046907//intracellular transport;GO:0051169//nuclear transport;GO:0071702//organic substance transport;GO:0071705//nitrogen compound transport;GO:0072594//establishment of protein localization to organelle	Cellular processes and signaling::Intracellular trafficking, secretion, and vesicular transport::Importin-beta N-terminal domain	2. Genetic Information Processing::2.2 Translation::hsa03013//Nucleocytoplasmic transport	NA	NA	NA	NA	NA
O14828	529495.39204571	160800.795415141	124960.167870193	189059.889290393	121686.804249593	213227.273004373	122689.222080525	200412.181622755	174649.760822215	104225.163290759	489473.030538821	447739.319886957	1024081.36498318	912025.993200456	1667722.80429336	856530.653455874	511805.714288751	186383.18651318	564737.841192365	525366.022079933	3.70175217129731	5.09304975270792e-05	0.00072528091103942	0.00316414714917893	0.00757912786687145	up	O14828	SCAMP3	Secretory carrier-associated membrane protein 3	38292	1	Plasma membrane	GO:0000139//Golgi membrane;GO:0005575//cellular_component;GO:0005576//extracellular region;GO:0005615//extracellular space;GO:0005622//intracellular;GO:0005737//cytoplasm;GO:0005768//endosome;GO:0005794//Golgi apparatus;GO:0005802//trans-Golgi network;GO:0010008//endosome membrane;GO:0012505//endomembrane system;GO:0016020//membrane;GO:0016021//integral component of membrane;GO:0031090//organelle…	GO:0003674//molecular_function;GO:0005488//binding;GO:0005515//protein binding;GO:0019899//enzyme binding;GO:0031625//ubiquitin protein ligase binding;GO:0044389//ubiquitin-like protein ligase binding	GO:0006892//post-Golgi vesicle-mediated transport;GO:0015031//protein transport;GO:0016192//vesicle-mediated transport;GO:0045184//establishment of protein localization;GO:0071702//organic substance transport;GO:0071705//nitrogen compound transport	Cellular processes and signaling::Intracellular trafficking, secretion, and vesicular transport::SCAMP family	NA	NA	NA	NA	Brain::Glioblastoma::Cancer stem cell;Fetal kidney::Normal::Natural killer T (NKT) cell	NA
O14874	76129.1128799094	633701.954798717	718130.102179345	552388.953665477	680510.149813157	328811.145760721	865823.030836492	647099.686911472	906429.683447268	442406.26920465	65695.6103137071	174000.990903738	82396.1671078226	82713.6441748812	620605.226972794	70621.9159424581	141999.756595509	673418.973930931	241621.816920035	524360.85004276	0.457569331249534	0.0149092983119064	0.0146896447206045	0.0503849963003399	0.0463093691839488	down	O14874	BCKDK	[3-methyl-2-oxobutanoate dehydrogenase [lipoamide]] kinase, mitochondrial	46366.4456000001	16	Mitochondria	GO:0005575//cellular_component;GO:0005622//intracellular;GO:0005737//cytoplasm;GO:0005739//mitochondrion;GO:0005759//mitochondrial matrix;GO:0005947//mitochondrial alpha-ketoglutarate dehydrogenase complex;GO:0030062//mitochondrial tricarboxylic acid cycle enzyme complex;GO:0031974//membrane-enclosed lumen;GO:0032991//protein-containing complex;GO:0043226//organelle;GO:0043227//membrane-bounded o…	GO:0000166//nucleotide binding;GO:0003674//molecular_function;GO:0003824//catalytic activity;GO:0004672//protein kinase activity;GO:0004674//protein serine/threonine kinase activity;GO:0005488//binding;GO:0005515//protein binding;GO:0005524//ATP binding;GO:0016301//kinase activity;GO:0016740//transferase activity;GO:0016772//transferase activity, transferring phosphorus-containing groups;GO:00167…	GO:0006520//cellular amino acid metabolic process;GO:0006796//phosphate-containing compound metabolic process;GO:0009063//cellular amino acid catabolic process;GO:0009081//branched-chain amino acid metabolic process;GO:0009892//negative regulation of metabolic process;GO:0016054//organic acid catabolic process;GO:0019538//protein metabolic process;GO:0036211//protein modification process;GO:00430…	Cellular processes and signaling::Signal transduction mechanisms::Mitochondrial branched-chain alpha-ketoacid dehydrogenase kinase	NA	Metabolism::R-HSA-70895//Branched-chain amino acid catabolism|Metabolism::R-HSA-71291//Metabolism of amino acids and derivatives	NA	NA	NA	NA
O14894	1226.88971869843	398.760299242016	1165.98736592438	11321.8057310628	2375.08650943553	1889.78951095446	2047.8334714196	940.68791627187	1653.5404723964	1464.33890090535	89443.9325745065	25716.4791658173	8860.9501955823	64403.0052613635	1114.87269467011	32630.3664642145	49442.4632877336	17854.1167878476	46221.1763370487	926.727178834034	13.7479248843005	0.00129936371655554	0.0146896447206045	0.011510401224959	0.0463093691839488	up	O14894	TM4SF5	Transmembrane 4 L6 family member 5	20825.6	17	Plasma membrane	GO:0000323//lytic vacuole;GO:0005575//cellular_component;GO:0005622//intracellular;GO:0005737//cytoplasm;GO:0005764//lysosome;GO:0005765//lysosomal membrane;GO:0005773//vacuole;GO:0005774//vacuolar membrane;GO:0005886//plasma membrane;GO:0005887//integral component of plasma membrane;GO:0016020//membrane;GO:0016021//integral component of membrane;GO:0031090//organelle membrane;GO:0031224//intrins…	GO:0003674//molecular_function;GO:0005488//binding;GO:0005515//protein binding;GO:0016597//amino acid binding;GO:0031406//carboxylic acid binding;GO:0034618//arginine binding;GO:0036094//small molecule binding;GO:0043167//ion binding;GO:0043168//anion binding;GO:0043169//cation binding;GO:0043177//organic acid binding	GO:0007346//regulation of mitotic cell cycle;GO:0010564//regulation of cell cycle process;GO:0044770//cell cycle phase transition;GO:0044772//mitotic cell cycle phase transition;GO:0044843//cell cycle G1/S phase transition;GO:0051726//regulation of cell cycle;GO:1901987//regulation of cell cycle phase transition;GO:1903047//mitotic cell cycle process	Poorly characterized::Function unknown::Transmembrane 4 L six family member 5	NA	NA	NA	NA	NA	NA
O14908	102389.450922896	91625.6245868433	77131.2340828375	34584.1260897059	82032.9833065873	94724.0432064922	75063.3433499865	116356.135268306	107468.70835887	59213.0849915016	154736.552373401	537416.64771619	551859.196634414	196716.018295202	99027.8287488894	208860.42566496	116895.589380229	86679.8638231997	187189.041223939	271172.252045242	2.86769655353874	0.00145679616394359	0.00072528091103942	0.0122763092123093	0.00757912786687145	up	O14908	GIPC1	PDZ domain-containing protein GIPC1	36054.1	19	Nucleus	GO:0005575//cellular_component;GO:0005576//extracellular region;GO:0005615//extracellular space;GO:0005622//intracellular;GO:0005737//cytoplasm;GO:0005829//cytosol;GO:0005903//brush border;GO:0005938//cell cortex;GO:0008021//synaptic vesicle;GO:0012505//endomembrane system;GO:0012506//vesicle membrane;GO:0016020//membrane;GO:0030054//cell junction;GO:0030133//transport vesicle;GO:0030139//endocyt…	GO:0003674//molecular_function;GO:0003779//actin binding;GO:0005102//signaling receptor binding;GO:0005488//binding;GO:0005515//protein binding;GO:0008092//cytoskeletal protein binding;GO:0017022//myosin binding;GO:0019904//protein domain specific binding;GO:0030165//PDZ domain binding;GO:0042802//identical protein binding;GO:0045296//cadherin binding;GO:0050839//cell adhesion molecule binding	GO:0000910//cytokinesis;GO:0001667//ameboidal-type cell migration;GO:0006508//proteolysis;GO:0006811//ion transport;GO:0006836//neurotransmitter transport;GO:0006886//intracellular protein transport;GO:0006887//exocytosis;GO:0007165//signal transduction;GO:0007166//cell surface receptor signaling pathway;GO:0007167//enzyme linked receptor protein signaling pathway;GO:0007186//G protein-coupled re…	Cellular processes and signaling::Signal transduction mechanisms::GIPC PDZ domain containing family, member 1	NA	NA	WP3888//VEGFA-VEGFR2 signaling pathway	NA	NA	NA
O14910	583660.814201665	376126.437215707	420957.229081498	406869.496689101	350144.752622808	338093.699627962	488687.062302074	602585.490463083	451003	328699.642347457	570588.420926503	1249385.19634395	638219.673960862	318872.502848392	640371.620628797	437014.291224102	732041.488816179	1075562.03436317	646593.939904104	632240.460784941	1.59677128551896	0.00995421445985186	0.00893069778518695	0.0394150913521724	0.0330526331880821	up	O14910	LIN7A	Protein lin-7 homolog A	26000.1	12	Cytoplasm	GO:0005575//cellular_component;GO:0005576//extracellular region;GO:0005615//extracellular space;GO:0005886//plasma membrane;GO:0005911//cell-cell junction;GO:0005912//adherens junction;GO:0005923//bicellular tight junction;GO:0014069//postsynaptic density;GO:0016020//membrane;GO:0016323//basolateral plasma membrane;GO:0030054//cell junction;GO:0031982//vesicle;GO:0032279//asymmetric synapse;GO:00…	GO:0003674//molecular_function;GO:0005488//binding;GO:0005515//protein binding;GO:0019904//protein domain specific binding;GO:0097016//L27 domain binding	GO:0006836//neurotransmitter transport;GO:0006887//exocytosis;GO:0007269//neurotransmitter secretion;GO:0007423//sensory organ development;GO:0015031//protein transport;GO:0016192//vesicle-mediated transport;GO:0022607//cellular component assembly;GO:0023061//signal release;GO:0034613//cellular protein localization;GO:0035088//establishment or maintenance of apical/basal cell polarity;GO:0035090/…	Cellular processes and signaling::Extracellular structures::Protein lin-7 homolog A	NA	Neuronal System::R-HSA-112310//Neurotransmitter release cycle|Neuronal System::R-HSA-112314//Neurotransmitter receptors and postsynaptic signal transmission|Neuronal System::R-HSA-112315//Transmission across Chemical Synapses|Neuronal System::R-HSA-212676//Dopamine Neurotransmitter Release Cycle|Neuronal System::R-HSA-442755//Activation of NMDA receptors and postsynaptic events|Neuronal System::R…	NA	NA	Fetal kidney::Normal::Monocyte	NA
O14920	34650.4545393154	398.760299242016	1165.98736592438	1255.95219847328	2375.08650943553	37380.0695594282	2047.8334714196	940.68791627187	1653.5404723964	1464.33890090535	37801.2615367306	10298.6723357845	27484.1131638683	1926.09212067745	23435.4807860762	23562.5936204947	29088.7571379986	1148.33818231206	19556.0598525331	22975.0876225895	2.36733514895394	0.0129919164215435	0.0752560133365087	0.0462349034319466	0.153002714401754	up	O14920	IKBKB	Inhibitor of nuclear factor kappa-B kinase subunit beta	86574.9557999999	8	Cytoplasm	GO:0005575//cellular_component;GO:0005622//intracellular;GO:0005634//nucleus;GO:0005737//cytoplasm;GO:0005829//cytosol;GO:0005886//plasma membrane;GO:0005887//integral component of plasma membrane;GO:0008385//IkappaB kinase complex;GO:0009898//cytoplasmic side of plasma membrane;GO:0016020//membrane;GO:0016021//integral component of membrane;GO:0031224//intrinsic component of membrane;GO:0031226/…	GO:0000166//nucleotide binding;GO:0003674//molecular_function;GO:0003824//catalytic activity;GO:0004672//protein kinase activity;GO:0004674//protein serine/threonine kinase activity;GO:0005102//signaling receptor binding;GO:0005488//binding;GO:0005515//protein binding;GO:0005524//ATP binding;GO:0008384//IkappaB kinase activity;GO:0016301//kinase activity;GO:0016740//transferase activity;GO:001677…	GO:0000165//MAPK cascade;GO:0001959//regulation of cytokine-mediated signaling pathway;GO:0002064//epithelial cell development;GO:0002221//pattern recognition receptor signaling pathway;GO:0002224//toll-like receptor signaling pathway;GO:0002253//activation of immune response;GO:0002429//immune response-activating cell surface receptor signaling pathway;GO:0002474//antigen processing and presenta…	Cellular processes and signaling::Signal transduction mechanisms::I-kappa-kinase-beta NEMO binding domain	5. Organismal Systems::5.1 Immune system::hsa04623//Cytosolic DNA-sensing pathway;5. Organismal Systems::5.1 Immune system::hsa04622//RIG-I-like receptor signaling pathway;5. Organismal Systems::5.1 Immune system::hsa04657//IL-17 signaling pathway;5. Organismal Systems::5.1 Immune system::hsa04621//NOD-like receptor signaling pathway;3. Environmental Information Processing::3.2 Signal transductio…	Immune System::R-HSA-1168372//Downstream signaling events of B Cell Receptor (BCR)|Immune System::R-HSA-1169091//Activation of NF-kappaB in B cells|Immune System::R-HSA-1236974//ER-Phagosome pathway|Immune System::R-HSA-1236975//Antigen processing-Cross presentation|Immune System::R-HSA-1280215//Cytokine Signaling in Immune system|Immune System::R-HSA-1280218//Adaptive Immune System|Immune System…	WP1433//Nucleotide-binding oligomerization domain (NOD) pathway;WP1434//Osteopontin signaling;WP1449//Regulation of toll-like receptor signaling pathway;WP1544//MicroRNAs in cardiomyocyte hypertrophy;WP1584//Type II diabetes mellitus;WP1772//Apoptosis modulation and signaling;WP195//IL-1 signaling pathway;WP2018//RANKL/RANK signaling pathway;WP2034//Leptin signaling pathway;WP2036//TNF-related we…	NA	Lung::Normal::SLC16A7+ cell	NA
O14925	261764.769586888	279753.215161234	168244.225015439	155664.13396269	266987.85735935	200240.83430803	297065.075110368	222058.826515364	260711.952703786	268280.646375732	483243.044018215	377681.274711808	372371.193437066	231174.689297461	376748.277552687	467028.768778228	296661.952871111	421440.347189367	309502.436303653	319327.005453979	1.5352917884775	0.00046602635896329	0.0004871289701011	0.00655929605453042	0.00650792422860685	up	O14925	TIMM23	Mitochondrial import inner membrane translocase subunit Tim23	21946.2	10	Cytoplasm	GO:0005575//cellular_component;GO:0005622//intracellular;GO:0005737//cytoplasm;GO:0005739//mitochondrion;GO:0005740//mitochondrial envelope;GO:0005743//mitochondrial inner membrane;GO:0005744//TIM23 mitochondrial import inner membrane translocase complex;GO:0005758//mitochondrial intermembrane space;GO:0016020//membrane;GO:0016021//integral component of membrane;GO:0019866//organelle inner membra…	GO:0003674//molecular_function;GO:0005215//transporter activity;GO:0005488//binding;GO:0005515//protein binding;GO:0008320//protein transmembrane transporter activity;GO:0015399//primary active transmembrane transporter activity;GO:0015450//P-P-bond-hydrolysis-driven protein transmembrane transporter activity;GO:0022804//active transmembrane transporter activity;GO:0022857//transmembrane transpor…	GO:0006839//mitochondrial transport;GO:0006886//intracellular protein transport;GO:0006996//organelle organization;GO:0015031//protein transport;GO:0030150//protein import into mitochondrial matrix;GO:0034613//cellular protein localization;GO:0044743//protein transmembrane import into intracellular organelle;GO:0045184//establishment of protein localization;GO:0046907//intracellular transport;GO:…	Cellular processes and signaling::Intracellular trafficking, secretion, and vesicular transport::Essential component of the TIM23 complex, a complex that mediates the translocation of transit peptide-containing proteins across the mitochondrial inner membrane	NA	Protein localization::R-HSA-1268020//Mitochondrial protein import	NA	NA	Fetal gonad::Normal::Leydig cell	NA
O14929	142108.568057282	62089.5420665322	14277.5973815935	24762.8809449388	8847.29289868246	64228.4026523508	2047.8334714196	74640.1439756818	1653.5404723964	10152.1306356491	224371.810838442	201072.315181686	50020.6966045332	76769.858855057	207877.769130042	505075.445533236	33174.0469768307	45568.9011137044	83495.0056243865	166593.983289842	3.93771886603327	0.00521207166877869	0.00519604234774513	0.0267439087266841	0.0236848726433625	up	O14929	HAT1	Histone acetyltransferase type B catalytic subunit	49518.7	2	Cytoplasm	GO:0000228//nuclear chromosome;GO:0000781//chromosome, telomeric region;GO:0000784//nuclear chromosome, telomeric region;GO:0000785//chromatin;GO:0000790//nuclear chromatin;GO:0005575//cellular_component;GO:0005622//intracellular;GO:0005634//nucleus;GO:0005654//nucleoplasm;GO:0005694//chromosome;GO:0005737//cytoplasm;GO:0016363//nuclear matrix;GO:0031974//membrane-enclosed lumen;GO:0031981//nucle…	GO:0003674//molecular_function;GO:0003824//catalytic activity;GO:0004402//histone acetyltransferase activity;GO:0005488//binding;GO:0005515//protein binding;GO:0008080//N-acetyltransferase activity;GO:0010485//H4 histone acetyltransferase activity;GO:0016407//acetyltransferase activity;GO:0016410//N-acyltransferase activity;GO:0016740//transferase activity;GO:0016746//transferase activity, transf…	GO:0006139//nucleobase-containing compound metabolic process;GO:0006325//chromatin organization;GO:0006348//chromatin silencing at telomere;GO:0006996//organelle organization;GO:0009059//macromolecule biosynthetic process;GO:0009889//regulation of biosynthetic process;GO:0009890//negative regulation of biosynthetic process;GO:0009892//negative regulation of metabolic process;GO:0010467//gene expr…	Information storage and processing::Chromatin structure and dynamics::Acetylates soluble but not nucleosomal histone H4 at 'Lys-5' (H4K5ac) and 'Lys-12' (H4K12ac) and, to a lesser extent, acetylates histone H2A at 'Lys-5' (H2AK5ac). Has intrinsic substrate specificity that modifies lysine in recognition sequence GXGKXG	5. Organismal Systems::5.1 Immune system::hsa04613//Neutrophil extracellular trap formation;6. Human Diseases::6.8 Substance dependence::hsa05034//Alcoholism	Chromatin organization::R-HSA-3214847//HATs acetylate histones|Chromatin organization::R-HSA-3247509//Chromatin modifying enzymes	WP3996//Ethanol effects on histone modifications	NA	Embryonic prefrontal cortex::Normal::Neural progenitor cell;Fetal kidney::Normal::Natural killer T (NKT) cell	NA
O14964	457525.932826293	268443.352812048	211650.743383011	226510.729780026	288792.359128728	348801.23005896	408572.680787558	391664.034639752	395885.044260054	323165.717780456	611235.192585669	607499.287088116	506005.700031806	589820.210411199	603259.940201862	723494.586757681	496798.208069022	353350.880936746	495590.111682997	737745.272898073	1.72381180542035	6.93789977857489e-05	0.00012990105869362	0.0033779863144128	0.00485136169768874	up	O14964	HGS	Hepatocyte growth factor-regulated tyrosine kinase substrate	86203.3842999998	17	Nucleus	GO:0000323//lytic vacuole;GO:0005575//cellular_component;GO:0005576//extracellular region;GO:0005615//extracellular space;GO:0005622//intracellular;GO:0005737//cytoplasm;GO:0005764//lysosome;GO:0005768//endosome;GO:0005769//early endosome;GO:0005770//late endosome;GO:0005771//multivesicular body;GO:0005773//vacuole;GO:0005829//cytosol;GO:0010008//endosome membrane;GO:0012505//endomembrane system;…	GO:0003674//molecular_function;GO:0005488//binding;GO:0005515//protein binding;GO:0019899//enzyme binding;GO:0019904//protein domain specific binding;GO:0043167//ion binding;GO:0043169//cation binding;GO:0044389//ubiquitin-like protein ligase binding;GO:0046872//metal ion binding	GO:0000165//MAPK cascade;GO:0001525//angiogenesis;GO:0001944//vasculature development;GO:0006508//proteolysis;GO:0006622//protein targeting to lysosome;GO:0006796//phosphate-containing compound metabolic process;GO:0006886//intracellular protein transport;GO:0006887//exocytosis;GO:0006914//autophagy;GO:0006996//organelle organization;GO:0007034//vacuolar transport;GO:0007165//signal transduction;…	Cellular processes and signaling::Intracellular trafficking, secretion, and vesicular transport::Hepatocyte growth factor-regulated tyrosine kinase substrate	4. Cellular Processes::4.1 Transport and catabolism::hsa04144//Endocytosis;4. Cellular Processes::4.1 Transport and catabolism::hsa04145//Phagosome	Signal Transduction::R-HSA-177929//Signaling by EGFR|Signal Transduction::R-HSA-182971//EGFR downregulation|Vesicle-mediated transport::R-HSA-199991//Membrane Trafficking|Vesicle-mediated transport::R-HSA-199992//trans-Golgi Network Vesicle Budding|Vesicle-mediated transport::R-HSA-432720//Lysosome Vesicle Biogenesis|Disease::R-HSA-5663205//Infectious disease|Metabolism of proteins::R-HSA-5688426…	WP366//TGF-beta signaling pathway;WP3888//VEGFA-VEGFR2 signaling pathway;WP4301//Inhibition of exosome biogenesis and secretion by Manumycin A in CRPC cells;WP437//EGF/EGFR signaling pathway	NA	NA	NA
O14966	33812.7686347652	67100.5650780449	33438.3590224585	63004.3436568951	21805.5836833997	26549.4569973674	20557.2345354696	13090.9221711639	4699.98422893781	21325.0018107084	27377.0613518374	87079.0985047731	60372.0299264275	79549.4199790042	63996.9234021947	43281.4434034446	30793.3906038292	55071.9708981104	33902.7475263167	64480.2986150155	1.78759853581869	0.0180539371213698	0.0146896447206045	0.056742793774739	0.0463093691839488	up	O14966	RAB29	Ras-related protein Rab-7L1	23158.2	1	Nucleus	GO:0005575//cellular_component;GO:0005576//extracellular region;GO:0005615//extracellular space;GO:0005622//intracellular;GO:0005737//cytoplasm;GO:0005739//mitochondrion;GO:0005768//endosome;GO:0005769//early endosome;GO:0005773//vacuole;GO:0005794//Golgi apparatus;GO:0005801//cis-Golgi network;GO:0005802//trans-Golgi network;GO:0005829//cytosol;GO:0005856//cytoskeleton;GO:0005886//plasma membran…	GO:0000166//nucleotide binding;GO:0001882//nucleoside binding;GO:0001883//purine nucleoside binding;GO:0003674//molecular_function;GO:0003824//catalytic activity;GO:0003924//GTPase activity;GO:0005488//binding;GO:0005515//protein binding;GO:0005525//GTP binding;GO:0008092//cytoskeletal protein binding;GO:0016462//pyrophosphatase activity;GO:0016787//hydrolase activity;GO:0016817//hydrolase activi…	GO:0001919//regulation of receptor recycling;GO:0001921//positive regulation of receptor recycling;GO:0002253//activation of immune response;GO:0002429//immune response-activating cell surface receptor signaling pathway;GO:0002684//positive regulation of immune system process;GO:0002757//immune response-activating signal transduction;GO:0002764//immune response-regulating signaling pathway;GO:000…	Cellular processes and signaling::Intracellular trafficking, secretion, and vesicular transport::multi-organism toxin transport	NA	Metabolism of proteins::R-HSA-597592//Post-translational protein modification|Metabolism of proteins::R-HSA-8873719//RAB geranylgeranylation	NA	NA	Embryonic prefrontal cortex::Normal::Microglial cell;Fetal gonad::Normal::Gonadal mitotic phase fetal germ cell;Fetal gonad::Normal::Mitotic fetal germ cell;Fetal kidney::Normal::Natural killer T (NKT) cell;Liver::Normal::CD4+ cytotoxic T cell	NA
O14967	184823.252452841	398.760299242016	55663.4135046811	175378	2375.08650943553	1889.78951095446	2047.8334714196	117879.496100718	1653.5404723964	1464.33890090535	154936.169512562	407206.116060371	89548.8177741601	139445.905429522	196196.922256017	100613.147054574	73521.4225899215	192779.053422472	125294.830669713	504603.800508734	3.65018619917608	0.00313015703814203	0.00684145575786443	0.0194466183475497	0.0281936606247291	up	O14967	CLGN	Calmegin	70047.4	4	Endoplasmic reticulum	GO:0005575//cellular_component;GO:0005622//intracellular;GO:0005634//nucleus;GO:0005635//nuclear envelope;GO:0005737//cytoplasm;GO:0005783//endoplasmic reticulum;GO:0005789//endoplasmic reticulum membrane;GO:0012505//endomembrane system;GO:0016020//membrane;GO:0016021//integral component of membrane;GO:0031090//organelle membrane;GO:0031224//intrinsic component of membrane;GO:0031967//organelle e…	GO:0003674//molecular_function;GO:0005488//binding;GO:0005509//calcium ion binding;GO:0005515//protein binding;GO:0043167//ion binding;GO:0043169//cation binding;GO:0044183//protein folding chaperone;GO:0046872//metal ion binding;GO:0051082//unfolded protein binding	GO:0006986//response to unfolded protein;GO:0007165//signal transduction;GO:0007338//single fertilization;GO:0007339//binding of sperm to zona pellucida;GO:0009566//fertilization;GO:0019953//sexual reproduction;GO:0022607//cellular component assembly;GO:0030968//endoplasmic reticulum unfolded protein response;GO:0034976//response to endoplasmic reticulum stress;GO:0035036//sperm-egg recognition;G…	Cellular processes and signaling::Posttranslational modification, protein turnover, chaperones::Calreticulin family	NA	NA	NA	NA	Fetal gonad::Normal::Meiotic prophase fetal germ cell;Fetal gonad::Normal::Mitotic arrest phase fetal germ cell;Lung::Normal::Ionocyte cell	NA
O14975	576560.370189228	4533369.82496543	3765912.77678862	2158865.2604002	2980181.35058935	2205111.69854013	3013103.4108441	4839266.70786285	3738222.6203385	3371760.26556042	327394.645643892	1731431.45320107	1105196.72062541	316451.587245559	692158.292127232	140388.584213664	494356.57996599	893388.448564685	1039579.51493391	2295107.39988685	0.289761739717071	0.00061012953932903	0.00072528091103942	0.00758689098187797	0.00757912786687145	down	O14975	SLC27A2	Very long-chain acyl-CoA synthetase	70321.3	15	Endoplasmic reticulum	GO:0005575//cellular_component;GO:0005576//extracellular region;GO:0005615//extracellular space;GO:0005622//intracellular;GO:0005737//cytoplasm;GO:0005777//peroxisome;GO:0005778//peroxisomal membrane;GO:0005779//integral component of peroxisomal membrane;GO:0005783//endoplasmic reticulum;GO:0005788//endoplasmic reticulum lumen;GO:0005789//endoplasmic reticulum membrane;GO:0005829//cytosol;GO:0005…	GO:0000166//nucleotide binding;GO:0003674//molecular_function;GO:0003824//catalytic activity;GO:0003996//acyl-CoA ligase activity;GO:0004467//long-chain fatty acid-CoA ligase activity;GO:0005215//transporter activity;GO:0005319//lipid transporter activity;GO:0005324//long-chain fatty acid transporter activity;GO:0005342//organic acid transmembrane transporter activity;GO:0005488//binding;GO:00055…	GO:0002274//myeloid leukocyte activation;GO:0002275//myeloid cell activation involved in immune response;GO:0002366//leukocyte activation involved in immune response;GO:0002444//myeloid leukocyte mediated immunity;GO:0006631//fatty acid metabolic process;GO:0006811//ion transport;GO:0006869//lipid transport;GO:0006886//intracellular protein transport;GO:0006887//exocytosis;GO:0006996//organelle o…	Metabolism::Lipid transport and metabolism::AMP-binding enzyme C-terminal domain	4. Cellular Processes::4.1 Transport and catabolism::hsa04146//Peroxisome;6. Human Diseases::6.10 Endocrine and metabolic disease::hsa04931//Insulin resistance;5. Organismal Systems::5.2 Endocrine system::hsa03320//PPAR signaling pathway	Immune System::R-HSA-168249//Innate Immune System|Metabolism::R-HSA-192105//Synthesis of bile acids and bile salts|Metabolism::R-HSA-193368//Synthesis of bile acids and bile salts via 7alpha-hydroxycholesterol|Metabolism::R-HSA-193775//Synthesis of bile acids and bile salts via 24-hydroxycholesterol|Metabolism::R-HSA-194068//Bile acid and bile salt metabolism|Metabolism::R-HSA-389599//Alpha-oxida…	WP3942//PPAR signaling pathway;WP4545//Oxysterols derived from cholesterol;WP5064//7-oxo-C and 7-beta-HC pathways	NA	Adipose tissue::Normal::Fat cell (adipocyte);Esophagus::Normal::Ciliated epithelial cell;Fetal kidney::Normal::Natural killer T (NKT) cell;Large intestine::Normal::LGR5+ stem cell	NA
O14979	1932093.60882641	566865.380757673	402776.801751989	651628.109697818	445956.107706953	679631.239040097	625874.385399314	928920.43272725	539407.871396917	570222.699402641	1835189.82777561	1219872.16020985	1429658.14319434	1971733.67170533	998694.470012886	1937203.50076416	1269094.8332144	1267246.35731899	1353414.84019697	693302.005668876	1.90313128434718	0.00079810357340178	0.0010500335577735	0.00875782101497488	0.00897512428510428	up	O14979	HNRNPDL	Heterogeneous nuclear ribonucleoprotein D-like	46443.6	4	Nucleus	GO:0005575//cellular_component;GO:0005622//intracellular;GO:0005634//nucleus;GO:0005654//nucleoplasm;GO:0005737//cytoplasm;GO:0005829//cytosol;GO:0031974//membrane-enclosed lumen;GO:0031981//nuclear lumen;GO:0043226//organelle;GO:0043227//membrane-bounded organelle;GO:0043229//intracellular organelle;GO:0043231//intracellular membrane-bounded organelle;GO:0043233//organelle lumen;GO:0070013//intr…	GO:0003674//molecular_function;GO:0003676//nucleic acid binding;GO:0003677//DNA binding;GO:0003690//double-stranded DNA binding;GO:0003723//RNA binding;GO:0003727//single-stranded RNA binding;GO:0005488//binding;GO:0005515//protein binding;GO:0008143//poly(A) binding;GO:0034046//poly(G) binding;GO:0043565//sequence-specific DNA binding;GO:0070717//poly-purine tract binding;GO:0097159//organic cyc…	GO:0007165//signal transduction;GO:0007166//cell surface receptor signaling pathway;GO:0019221//cytokine-mediated signaling pathway;GO:0034097//response to cytokine;GO:0071310//cellular response to organic substance	Information storage and processing::RNA processing and modification::RNA recognition motif	NA	Immune System::R-HSA-1280215//Cytokine Signaling in Immune system|Immune System::R-HSA-447115//Interleukin-12 family signaling|Immune System::R-HSA-449147//Signaling by Interleukins|Immune System::R-HSA-8950505//Gene and protein expression by JAK-STAT signaling after Interleukin-12 stimulation|Immune System::R-HSA-9020591//Interleukin-12 signaling	NA	NA	Fetal kidney::Normal::Natural killer T (NKT) cell	NA
O14980	729234.818242438	436219.50583105	399820.237955835	346748.581227698	441630.418736692	624168.726434306	492847.422956635	408507.707324807	560752.084163877	432831.759794822	700335.268539814	813299.590658486	875831.899185597	834900.872272598	1134439.34943211	1472274.66058076	751179.990681414	441184.897366721	920777.152555573	545049.755683129	1.74218948545568	0.0009218771526144	0.0010500335577735	0.00954251736084173	0.00897512428510428	up	O14980	XPO1	Exportin-1	123402	2	Cytoplasm	GO:0000775//chromosome, centromeric region;GO:0000776//kinetochore;GO:0005575//cellular_component;GO:0005622//intracellular;GO:0005634//nucleus;GO:0005635//nuclear envelope;GO:0005642//annulate lamellae;GO:0005654//nucleoplasm;GO:0005694//chromosome;GO:0005730//nucleolus;GO:0005737//cytoplasm;GO:0005829//cytosol;GO:0012505//endomembrane system;GO:0015030//Cajal body;GO:0016020//membrane;GO:001660…	GO:0003674//molecular_function;GO:0003676//nucleic acid binding;GO:0003723//RNA binding;GO:0005049//nuclear export signal receptor activity;GO:0005215//transporter activity;GO:0005488//binding;GO:0005515//protein binding;GO:0008536//Ran GTPase binding;GO:0017016//Ras GTPase binding;GO:0019899//enzyme binding;GO:0019904//protein domain specific binding;GO:0031267//small GTPase binding;GO:0051020//…	GO:0000054//ribosomal subunit export from nucleus;GO:0006139//nucleobase-containing compound metabolic process;GO:0006508//proteolysis;GO:0006886//intracellular protein transport;GO:0006996//organelle organization;GO:0007098//centrosome cycle;GO:0009057//macromolecule catabolic process;GO:0009059//macromolecule biosynthetic process;GO:0009889//regulation of biosynthetic process;GO:0009890//negati…	Cellular processes and signaling::Intracellular trafficking, secretion, and vesicular transport::CRM1 C terminal	2. Genetic Information Processing::2.2 Translation::hsa03008//Ribosome biogenesis in eukaryotes;2. Genetic Information Processing::2.2 Translation::hsa03013//Nucleocytoplasmic transport;6. Human Diseases::6.3 Infectious disease: viral::hsa05164//Influenza A;6. Human Diseases::6.3 Infectious disease: viral::hsa05166//Human T-cell leukemia virus 1 infection	Cell Cycle::R-HSA-141424//Amplification of signal from the kinetochores|Cell Cycle::R-HSA-141444//Amplification of signal from unattached kinetochores via a MAD2 inhibitory signal|Disease::R-HSA-162587//HIV Life Cycle|Disease::R-HSA-162599//Late Phase of HIV Life Cycle|Disease::R-HSA-162906//HIV Infection|Disease::R-HSA-162909//Host Interactions of HIV factors|Disease::R-HSA-165054//Rev-mediated …	WP4657//22q11.2 copy number variation syndrome	NA	NA	NA
O14981	80794.7078614786	21115.984250195	1165.98736592438	1255.95219847328	2375.08650943553	1889.78951095446	20869.520442243	31327.6987597451	27924.4191344114	12467.8666409877	89831.5761802332	59449.3875831685	54835.501327067	52356.1792097698	37128.5515762344	87203.9351196277	54561.0538183047	1148.33818231206	45905.7718351593	35343.3788985909	2.57354422061941	0.0340929379139406	0.0114962436943861	0.087570488827015	0.039112220395031	up	O14981	BTAF1	TATA-binding protein-associated factor 172	206914.464800001	10	Plasma membrane	GO:0005575//cellular_component;GO:0005622//intracellular;GO:0005634//nucleus;GO:0005654//nucleoplasm;GO:0031974//membrane-enclosed lumen;GO:0031981//nuclear lumen;GO:0043226//organelle;GO:0043227//membrane-bounded organelle;GO:0043229//intracellular organelle;GO:0043231//intracellular membrane-bounded organelle;GO:0043233//organelle lumen;GO:0070013//intracellular organelle lumen;GO:0110165//cell…	GO:0000166//nucleotide binding;GO:0003674//molecular_function;GO:0003676//nucleic acid binding;GO:0003677//DNA binding;GO:0003712//transcription coregulator activity;GO:0003824//catalytic activity;GO:0004386//helicase activity;GO:0005488//binding;GO:0005524//ATP binding;GO:0008094//DNA-dependent ATPase activity;GO:0016462//pyrophosphatase activity;GO:0016787//hydrolase activity;GO:0016817//hydrol…	GO:0006139//nucleobase-containing compound metabolic process;GO:0009059//macromolecule biosynthetic process;GO:0009889//regulation of biosynthetic process;GO:0009890//negative regulation of biosynthetic process;GO:0009892//negative regulation of metabolic process;GO:0010467//gene expression;GO:0010468//regulation of gene expression;GO:0010556//regulation of macromolecule biosynthetic process;GO:0…	Information storage and processing::Transcription::Domain of unknown function (DUF3535)	NA	NA	WP2853//Endoderm differentiation	NA	Blood::Normal::Plasmacytoid dendritic cell;Fetal gonad::Normal::Meiotic prophase fetal germ cell;Lung::Normal::SLC16A7+ cell	Transcription Cofactors
O15020	325601.964590005	1932101.48465262	1.37193e+06	1372918.9213605	1849089.41884752	1045451.36305289	1635980.54609405	1734070.57031752	2159861.9584178	1520055.85742478	1996171.39161558	331151.021942772	216828.443225304	777819.765829886	308517.083518893	194154.283660588	380521.53232847	518302.69523056	222531.802525517	309614.238443625	0.3516149745014	0.00040945460067163	0.00388620667258438	0.00603440603187141	0.0193956237349257	down	O15020	SPTBN2	Spectrin beta chain, non-erythrocytic 2	271359.602999998	11	Cytoplasm	GO:0005575//cellular_component;GO:0005576//extracellular region;GO:0005615//extracellular space;GO:0005622//intracellular;GO:0005737//cytoplasm;GO:0005829//cytosol;GO:0005856//cytoskeleton;GO:0005886//plasma membrane;GO:0005938//cell cortex;GO:0008091//spectrin;GO:0014731//spectrin-associated cytoskeleton;GO:0015629//actin cytoskeleton;GO:0016020//membrane;GO:0016324//apical plasma membrane;GO:00…	GO:0003674//molecular_function;GO:0003779//actin binding;GO:0005198//structural molecule activity;GO:0005200//structural constituent of cytoskeleton;GO:0005488//binding;GO:0005515//protein binding;GO:0005543//phospholipid binding;GO:0008092//cytoskeletal protein binding;GO:0008289//lipid binding;GO:0043167//ion binding;GO:0043168//anion binding;GO:0045296//cadherin binding;GO:0050839//cell adhesi…	GO:0000165//MAPK cascade;GO:0000902//cell morphogenesis;GO:0000904//cell morphogenesis involved in differentiation;GO:0002478//antigen processing and presentation of exogenous peptide antigen;GO:0002495//antigen processing and presentation of peptide antigen via MHC class II;GO:0006796//phosphate-containing compound metabolic process;GO:0006888//endoplasmic reticulum to Golgi vesicle-mediated tra…	Cellular processes and signaling::Cytoskeleton::Spectrin beta, non-erythrocytic 2	6. Human Diseases::6.7 Neurodegenerative disease::hsa05017//Spinocerebellar ataxia;6. Human Diseases::6.7 Neurodegenerative disease::hsa05022//Pathways of neurodegeneration - multiple diseases	Immune System::R-HSA-1280215//Cytokine Signaling in Immune system|Immune System::R-HSA-1280218//Adaptive Immune System|Metabolism of proteins::R-HSA-199977//ER to Golgi Anterograde Transport|Vesicle-mediated transport::R-HSA-199977//ER to Golgi Anterograde Transport|Vesicle-mediated transport::R-HSA-199991//Membrane Trafficking|Immune System::R-HSA-2132295//MHC class II antigen presentation|Devel…	NA	NA	Fetal gonad::Normal::Mitotic arrest phase fetal germ cell;Fetal gonad::Normal::Retinoid acid signaling-responsive fetal germ cell	NA
O15042	674765.194114029	292998.94894919	244297.247885167	203649.640001807	356530.012467041	332714.457026304	290996.41562894	201714.750911622	449314.629456414	359764.977843348	619497.839652362	766249.908453489	647591.539363376	524596.660598764	704052.452383201	1228740.50619898	466329.816098568	295161.909964793	432250.297161778	506590.768489192	1.81729462657619	0.00229294158930412	0.00287947346770876	0.016169548346399	0.0162044341637412	up	O15042	U2SURP	U2 snRNP-associated SURP motif-containing protein	118307	3	Nucleus	GO:0005575//cellular_component;GO:0005622//intracellular;GO:0005634//nucleus;GO:0005654//nucleoplasm;GO:0031974//membrane-enclosed lumen;GO:0031981//nuclear lumen;GO:0043226//organelle;GO:0043227//membrane-bounded organelle;GO:0043229//intracellular organelle;GO:0043231//intracellular membrane-bounded organelle;GO:0043233//organelle lumen;GO:0070013//intracellular organelle lumen;GO:0110165//cell…	GO:0003674//molecular_function;GO:0003676//nucleic acid binding;GO:0003723//RNA binding;GO:0005488//binding;GO:0005515//protein binding;GO:0097159//organic cyclic compound binding;GO:1901363//heterocyclic compound binding	GO:0006139//nucleobase-containing compound metabolic process;GO:0010467//gene expression;GO:0090304//nucleic acid metabolic process	Information storage and processing::RNA processing and modification::RNA processing	2. Genetic Information Processing::2.1 Transcription::hsa03040//Spliceosome	Metabolism of RNA::R-HSA-72163//mRNA Splicing - Major Pathway|Metabolism of RNA::R-HSA-72172//mRNA Splicing|Metabolism of RNA::R-HSA-72203//Processing of Capped Intron-Containing Pre-mRNA	NA	NA	Fetal kidney::Normal::Natural killer T (NKT) cell	NA
O15056	1226.88971869843	8168.88737757013	1165.98736592438	1255.95219847328	2375.08650943553	1889.78951095446	2047.8334714196	940.68791627187	1653.5404723964	1464.33890090535	12321.8508594387	43246.8291223297	129073.795723756	32763.0967152234	1114.87269467011	13033.9479425129	996.083106303995	1148.33818231206	169627.012569296	926.727178834034	18.2186	0.0328461068363009	0.352681374353201	0.0854894726957129	0.478171343569222	up	O15056	SYNJ2	Synaptojanin-2	165560	6	Plasma membrane	GO:0005575//cellular_component;GO:0005622//intracellular;GO:0005737//cytoplasm;GO:0005829//cytosol;GO:0005856//cytoskeleton;GO:0005886//plasma membrane;GO:0016020//membrane;GO:0030054//cell junction;GO:0042995//cell projection;GO:0043226//organelle;GO:0043228//non-membrane-bounded organelle;GO:0043229//intracellular organelle;GO:0043232//intracellular non-membrane-bounded organelle;GO:0045121//me…	GO:0003674//molecular_function;GO:0003676//nucleic acid binding;GO:0003723//RNA binding;GO:0003824//catalytic activity;GO:0004439//phosphatidylinositol-4,5-bisphosphate 5-phosphatase activity;GO:0005488//binding;GO:0005515//protein binding;GO:0016787//hydrolase activity;GO:0016788//hydrolase activity, acting on ester bonds;GO:0016791//phosphatase activity;GO:0017124//SH3 domain binding;GO:0019904…	GO:0006066//alcohol metabolic process;GO:0006644//phospholipid metabolic process;GO:0006796//phosphate-containing compound metabolic process;GO:0007399//nervous system development;GO:0007417//central nervous system development;GO:0007420//brain development;GO:0008610//lipid biosynthetic process;GO:0008654//phospholipid biosynthetic process;GO:0016192//vesicle-mediated transport;GO:0019637//organo…	Cellular processes and signaling::Signal transduction mechanisms::phosphatidylinositol dephosphorylation	3. Environmental Information Processing::3.2 Signal transduction::hsa04070//Phosphatidylinositol signaling system;1. Metabolism::1.1 Carbohydrate metabolism::hsa00562//Inositol phosphate metabolism;1. Metabolism::1.0 Global and overview maps::hsa01100//Metabolic pathways	Metabolism::R-HSA-1483255//PI Metabolism|Metabolism::R-HSA-1483257//Phospholipid metabolism|Metabolism::R-HSA-1660499//Synthesis of PIPs at the plasma membrane|Vesicle-mediated transport::R-HSA-199991//Membrane Trafficking|Metabolism::R-HSA-556833//Metabolism of lipids|Vesicle-mediated transport::R-HSA-8856828//Clathrin-mediated endocytosis	NA	NA	Fetal kidney::Normal::Natural killer T (NKT) cell	NA
O15066	1226.88971869843	398.760299242016	1165.98736592438	1255.95219847328	48761.2748215703	1889.78951095446	4657.88511810384	3541.4157040366	4969.83198236764	1464.33890090535	29803.5901241185	42531.9250103745	25479.5499375596	20112.2668045516	5543.43303296862	29934.9968619227	996.083106303995	20510.7550127247	567.048453774614	54453.6544167321	3.31640348112718	0.0246529953967729	0.0630128385546342	0.0702097654865632	0.134518800850799	up	O15066	KIF3B	Kinesin-like protein KIF3B	85135.9937999997	20	Nucleus	GO:0005575//cellular_component;GO:0005576//extracellular region;GO:0005615//extracellular space;GO:0005622//intracellular;GO:0005737//cytoplasm;GO:0005813//centrosome;GO:0005815//microtubule organizing center;GO:0005819//spindle;GO:0005829//cytosol;GO:0005856//cytoskeleton;GO:0005871//kinesin complex;GO:0005873//plus-end kinesin complex;GO:0005874//microtubule;GO:0005875//microtubule associated c…	GO:0000166//nucleotide binding;GO:0003674//molecular_function;GO:0003774//motor activity;GO:0003777//microtubule motor activity;GO:0003824//catalytic activity;GO:0005488//binding;GO:0005515//protein binding;GO:0005524//ATP binding;GO:0008017//microtubule binding;GO:0008092//cytoskeletal protein binding;GO:0008574//ATP-dependent microtubule motor activity, plus-end-directed;GO:0015631//tubulin bin…	GO:0000910//cytokinesis;GO:0002478//antigen processing and presentation of exogenous peptide antigen;GO:0002495//antigen processing and presentation of peptide antigen via MHC class II;GO:0006886//intracellular protein transport;GO:0006890//retrograde vesicle-mediated transport, Golgi to endoplasmic reticulum;GO:0006996//organelle organization;GO:0007051//spindle organization;GO:0007052//mitotic …	Cellular processes and signaling::Cytoskeleton::Belongs to the TRAFAC class myosin-kinesin ATPase superfamily. Kinesin family	NA	Immune System::R-HSA-1280218//Adaptive Immune System|Vesicle-mediated transport::R-HSA-1445148//Translocation of SLC2A4 (GLUT4) to the plasma membrane|Vesicle-mediated transport::R-HSA-199991//Membrane Trafficking|Immune System::R-HSA-2132295//MHC class II antigen presentation|Organelle biogenesis and maintenance::R-HSA-5617833//Cilium Assembly|Organelle biogenesis and maintenance::R-HSA-5620924/…	WP4536//Genes related to primary cilium development (based on CRISPR)	NA	NA	NA
O15111	110546.585705863	85707.9276103375	60558.9159622923	27596.3667274945	63624.7080070394	86614.5033392076	93090.8135372176	60886.3430835971	80998.4578237707	75385.5580685271	136456.55919416	129320.221732439	116787.861169794	106927.583699106	89616.7332193826	160072.785728286	138483.076419993	54637.912397906	145185.125143652	84853.7332428722	1.56016873777171	0.00998844002119176	0.00893069778518695	0.0394318415971732	0.0330526331880821	up	O15111	CHUK	Inhibitor of nuclear factor kappa-B kinase subunit alpha	84650.5013999998	10	Cytoplasm	GO:0005575//cellular_component;GO:0005622//intracellular;GO:0005634//nucleus;GO:0005654//nucleoplasm;GO:0005737//cytoplasm;GO:0005829//cytosol;GO:0005886//plasma membrane;GO:0005887//integral component of plasma membrane;GO:0008385//IkappaB kinase complex;GO:0009898//cytoplasmic side of plasma membrane;GO:0016020//membrane;GO:0016021//integral component of membrane;GO:0031224//intrinsic component…	GO:0000166//nucleotide binding;GO:0003674//molecular_function;GO:0003824//catalytic activity;GO:0004672//protein kinase activity;GO:0004674//protein serine/threonine kinase activity;GO:0005102//signaling receptor binding;GO:0005488//binding;GO:0005515//protein binding;GO:0005524//ATP binding;GO:0008384//IkappaB kinase activity;GO:0016301//kinase activity;GO:0016740//transferase activity;GO:001677…	GO:0000165//MAPK cascade;GO:0000302//response to reactive oxygen species;GO:0001817//regulation of cytokine production;GO:0001819//positive regulation of cytokine production;GO:0001959//regulation of cytokine-mediated signaling pathway;GO:0002221//pattern recognition receptor signaling pathway;GO:0002224//toll-like receptor signaling pathway;GO:0002237//response to molecule of bacterial origin;GO…	Cellular processes and signaling::Signal transduction mechanisms::Conserved helix-loop-helix ubiquitous kinase	5. Organismal Systems::5.1 Immune system::hsa04623//Cytosolic DNA-sensing pathway;5. Organismal Systems::5.1 Immune system::hsa04622//RIG-I-like receptor signaling pathway;5. Organismal Systems::5.1 Immune system::hsa04657//IL-17 signaling pathway;5. Organismal Systems::5.1 Immune system::hsa04621//NOD-like receptor signaling pathway;3. Environmental Information Processing::3.2 Signal transductio…	Immune System::R-HSA-1168372//Downstream signaling events of B Cell Receptor (BCR)|Immune System::R-HSA-1169091//Activation of NF-kappaB in B cells|Immune System::R-HSA-1236974//ER-Phagosome pathway|Immune System::R-HSA-1236975//Antigen processing-Cross presentation|Signal Transduction::R-HSA-1257604//PIP3 activates AKT signaling|Immune System::R-HSA-1280215//Cytokine Signaling in Immune system|I…	WP1433//Nucleotide-binding oligomerization domain (NOD) pathway;WP1434//Osteopontin signaling;WP1449//Regulation of toll-like receptor signaling pathway;WP1544//MicroRNAs in cardiomyocyte hypertrophy;WP195//IL-1 signaling pathway;WP1984//Integrated breast cancer pathway;WP2018//RANKL/RANK signaling pathway;WP2034//Leptin signaling pathway;WP2036//TNF-related weak inducer of apoptosis (TWEAK) sign…	NA	Fetal gonad::Normal::Leydig cell	NA
O15116	145863.818082096	93098.8284066777	29586.8154661488	76460.1429287682	114913.038915761	84537.8328081283	23644.7854154682	91838.091310975	67020.9319277733	132651.129070577	184766.053292108	92169.2118468229	230898.915603395	158732.727516481	130903.635255369	132625.379556031	94855.6424434052	110796.733407176	126466.809462493	221481.051738248	1.72599994763222	0.0113213828974362	0.00893069778518695	0.0424503421476603	0.0330526331880821	up	O15116	LSM1	U6 snRNA-associated Sm-like protein LSm1	15181.3	8	Cytoplasm	GO:0000932//P-body;GO:0005575//cellular_component;GO:0005622//intracellular;GO:0005634//nucleus;GO:0005737//cytoplasm;GO:0005829//cytosol;GO:0030424//axon;GO:0030425//dendrite;GO:0032991//protein-containing complex;GO:0035770//ribonucleoprotein granule;GO:0036464//cytoplasmic ribonucleoprotein granule;GO:0036477//somatodendritic compartment;GO:0042995//cell projection;GO:0043005//neuron projectio…	GO:0000339//RNA cap binding;GO:0003674//molecular_function;GO:0003676//nucleic acid binding;GO:0003723//RNA binding;GO:0003729//mRNA binding;GO:0005488//binding;GO:0005515//protein binding;GO:0036002//pre-mRNA binding;GO:0097159//organic cyclic compound binding;GO:1901363//heterocyclic compound binding	GO:0006139//nucleobase-containing compound metabolic process;GO:0007399//nervous system development;GO:0009057//macromolecule catabolic process;GO:0009892//negative regulation of metabolic process;GO:0010467//gene expression;GO:0010468//regulation of gene expression;GO:0010605//negative regulation of macromolecule metabolic process;GO:0010629//negative regulation of gene expression;GO:0010721//ne…	Information storage and processing::RNA processing and modification::LSM domain	2. Genetic Information Processing::2.3 Folding, sorting and degradation::hsa03018//RNA degradation	Metabolism of RNA::R-HSA-429914//Deadenylation-dependent mRNA decay|Metabolism of RNA::R-HSA-430039//mRNA decay by 5' to 3' exoribonuclease	NA	NA	Fetal kidney::Normal::Natural killer T (NKT) cell	NA
O15121	78652.5504581607	398.760299242016	1165.98736592438	1255.95219847328	2375.08650943553	1889.78951095446	2047.8334714196	940.68791627187	11280.9174730093	1464.33890090535	136271.967000957	51604.6258251481	18330.6508564206	46866.2426463322	25577.4380226834	132664.123626046	996.083106303995	1148.33818231206	31226.9090842925	3161.47856685247	4.41351584828093	0.0164446974899564	0.0432570525449782	0.0531943880912813	0.102056211908881	up	O15121	DEGS1	Sphingolipid delta(4)-desaturase DES1	37870.7	1	Plasma membrane	GO:0005575//cellular_component;GO:0005622//intracellular;GO:0005737//cytoplasm;GO:0005739//mitochondrion;GO:0005740//mitochondrial envelope;GO:0005783//endoplasmic reticulum;GO:0005789//endoplasmic reticulum membrane;GO:0005886//plasma membrane;GO:0005887//integral component of plasma membrane;GO:0012505//endomembrane system;GO:0012506//vesicle membrane;GO:0016020//membrane;GO:0016021//integral c…	GO:0003674//molecular_function;GO:0003824//catalytic activity;GO:0005488//binding;GO:0005515//protein binding;GO:0009055//electron transfer activity;GO:0016491//oxidoreductase activity;GO:0016705//oxidoreductase activity, acting on paired donors, with incorporation or reduction of molecular oxygen;GO:0016853//isomerase activity;GO:0016859//cis-trans isomerase activity;GO:0042284//sphingolipid del…	GO:0002274//myeloid leukocyte activation;GO:0002275//myeloid cell activation involved in immune response;GO:0002366//leukocyte activation involved in immune response;GO:0002444//myeloid leukocyte mediated immunity;GO:0006631//fatty acid metabolic process;GO:0006643//membrane lipid metabolic process;GO:0006665//sphingolipid metabolic process;GO:0006887//exocytosis;GO:0007399//nervous system develo…	Metabolism::Lipid transport and metabolism::sphingolipid delta-4 desaturase activity	1. Metabolism::1.3 Lipid metabolism::hsa00600//Sphingolipid metabolism;3. Environmental Information Processing::3.2 Signal transduction::hsa04071//Sphingolipid signaling pathway;1. Metabolism::1.0 Global and overview maps::hsa01100//Metabolic pathways	Metabolism::R-HSA-1660661//Sphingolipid de novo biosynthesis|Immune System::R-HSA-168249//Innate Immune System|Metabolism::R-HSA-428157//Sphingolipid metabolism|Metabolism::R-HSA-556833//Metabolism of lipids|Immune System::R-HSA-6798695//Neutrophil degranulation	WP4725//Sphingolipid metabolism overview;WP4726//Sphingolipid metabolism: integrated pathway;WP5121//Sphingolipid metabolism in senescence	NA	Fetal kidney::Normal::Natural killer T (NKT) cell	NA
O15126	126831.66832579	31305.8874802529	48227.8995590384	77680.2500049686	67125.6834253307	53320.3915482018	47143.678641731	70756.5316245654	81495.329913724	44370.154104437	133712.360135901	132951.308944806	121250.219672063	72185.8697449208	178547.179112673	117467.592392623	61845.750124349	75558.8718617561	60640.4384297994	93402.0520127008	1.61596538941979	0.0102361103970869	0.0185433761285154	0.0402051124185847	0.0547800500192054	up	O15126	SCAMP1	Secretory carrier-associated membrane protein 1	37925.3	5	Plasma membrane	GO:0000139//Golgi membrane;GO:0005575//cellular_component;GO:0005622//intracellular;GO:0005737//cytoplasm;GO:0005768//endosome;GO:0005794//Golgi apparatus;GO:0005802//trans-Golgi network;GO:0005886//plasma membrane;GO:0008021//synaptic vesicle;GO:0010008//endosome membrane;GO:0012505//endomembrane system;GO:0012506//vesicle membrane;GO:0016020//membrane;GO:0016021//integral component of membrane;…	GO:0003674//molecular_function;GO:0005488//binding;GO:0005515//protein binding	GO:0002274//myeloid leukocyte activation;GO:0002275//myeloid cell activation involved in immune response;GO:0002366//leukocyte activation involved in immune response;GO:0002444//myeloid leukocyte mediated immunity;GO:0006887//exocytosis;GO:0006892//post-Golgi vesicle-mediated transport;GO:0015031//protein transport;GO:0016192//vesicle-mediated transport;GO:0036230//granulocyte activation;GO:00432…	Cellular processes and signaling::Intracellular trafficking, secretion, and vesicular transport::Secretory carrier membrane protein 1	NA	Immune System::R-HSA-168249//Innate Immune System|Immune System::R-HSA-6798695//Neutrophil degranulation	NA	NA	NA	NA
O15127	532382.227655919	215656.45527428	174345.187866051	190470.61322553	179142.340149272	376366.004821269	299812.072824791	289141.144891985	268901.775427844	187343.660066694	543490.930890535	515343.847991489	659032.860276713	533643.301362316	371697.59843201	418176.924382672	394924.839051516	155831.900172739	444478.106022341	287074.371187236	1.59336529064319	0.0151429352256588	0.0232306393297105	0.0507053047571347	0.0648937493897949	up	O15127	SCAMP2	Secretory carrier-associated membrane protein 2	36653.7	15	Plasma membrane	GO:0000139//Golgi membrane;GO:0005575//cellular_component;GO:0005576//extracellular region;GO:0005615//extracellular space;GO:0005622//intracellular;GO:0005737//cytoplasm;GO:0005768//endosome;GO:0005794//Golgi apparatus;GO:0005802//trans-Golgi network;GO:0010008//endosome membrane;GO:0012505//endomembrane system;GO:0016020//membrane;GO:0016021//integral component of membrane;GO:0030133//transport…	GO:0003674//molecular_function;GO:0005488//binding;GO:0005515//protein binding	GO:0006892//post-Golgi vesicle-mediated transport;GO:0015031//protein transport;GO:0016192//vesicle-mediated transport;GO:0045184//establishment of protein localization;GO:0071702//organic substance transport;GO:0071705//nitrogen compound transport	Cellular processes and signaling::Intracellular trafficking, secretion, and vesicular transport::SCAMP family	NA	NA	WP1455//Serotonin transporter activity;WP727//Monoamine transport	NA	Embryonic prefrontal cortex::Normal::Microglial cell;Fetal gonad::Normal::Mitotic arrest phase fetal germ cell;Fetal kidney::Normal::Natural killer T (NKT) cell	NA
O15160	326805.412258056	192029.210338302	133084.042791857	119715.545336284	91288.4626944804	172212.195411527	168515.315124215	153003.498774726	129447.380576116	172430.530236396	354625.213772635	367568.14099652	239177.75158863	199750.621419525	530436.690818573	687254.490638814	423697.426041936	199992.773443042	198329.214535386	296174.047007899	2.10849548111095	0.00077675337433821	0.00020567667626491	0.00872598315982414	0.00510155770977081	up	O15160	POLR1C	DNA-directed RNA polymerases I and III subunit RPAC1	39254.7	6	Cytoplasm	GO:0000428//DNA-directed RNA polymerase complex;GO:0005575//cellular_component;GO:0005622//intracellular;GO:0005634//nucleus;GO:0005654//nucleoplasm;GO:0005666//RNA polymerase III complex;GO:0005730//nucleolus;GO:0005736//RNA polymerase I complex;GO:0005737//cytoplasm;GO:0005829//cytosol;GO:0030880//RNA polymerase complex;GO:0031974//membrane-enclosed lumen;GO:0031981//nuclear lumen;GO:0032991//p…	GO:0001054//RNA polymerase I activity;GO:0001056//RNA polymerase III activity;GO:0003674//molecular_function;GO:0003676//nucleic acid binding;GO:0003677//DNA binding;GO:0003824//catalytic activity;GO:0003899//DNA-directed 5'-3' RNA polymerase activity;GO:0005488//binding;GO:0005515//protein binding;GO:0016740//transferase activity;GO:0016772//transferase activity, transferring phosphorus-containi…	GO:0001817//regulation of cytokine production;GO:0001819//positive regulation of cytokine production;GO:0006139//nucleobase-containing compound metabolic process;GO:0009059//macromolecule biosynthetic process;GO:0009893//positive regulation of metabolic process;GO:0010467//gene expression;GO:0010468//regulation of gene expression;GO:0010604//positive regulation of macromolecule metabolic process;…	Information storage and processing::Transcription::RNA polymerase Rpb3/RpoA insert domain	5. Organismal Systems::5.1 Immune system::hsa04623//Cytosolic DNA-sensing pathway;2. Genetic Information Processing::2.1 Transcription::hsa03020//RNA polymerase	Immune System::R-HSA-168249//Innate Immune System|Immune System::R-HSA-1834949//Cytosolic sensors of pathogen-associated DNA |Gene expression (Transcription)::R-HSA-212165//Epigenetic regulation of gene expression|Gene expression (Transcription)::R-HSA-427413//NoRC negatively regulates rRNA expression|Gene expression (Transcription)::R-HSA-5250913//Positive epigenetic regulation of rRNA expressio…	WP4022//Pyrimidine metabolism;WP4655//Cytosolic DNA-sensing pathway	NA	Fetal gonad::Normal::Mitotic fetal germ cell	NA
O15212	660592.054242048	225722.232765056	216710.325463317	253686.565472695	347987.809486886	391955.529558558	317245.619947946	441512.514452996	260259.212408656	281666.350380811	760646.474827244	599569.134278881	468572.991286807	396048.958854094	579445.440320321	828282.905494445	447333.857493585	393609.913321993	450011.415100885	757981.532356798	1.67233942138083	0.0013507190164323	0.0010500335577735	0.0117362366689808	0.00897512428510428	up	O15212	PFDN6	Prefoldin subunit 6	14584.5	6	Cytoplasm	GO:0005575//cellular_component;GO:0005622//intracellular;GO:0005737//cytoplasm;GO:0016272//prefoldin complex;GO:0032991//protein-containing complex;GO:0110165//cellular anatomical entity	GO:0003674//molecular_function;GO:0005488//binding;GO:0005515//protein binding;GO:0051082//unfolded protein binding;GO:0051087//chaperone binding	GO:0022607//cellular component assembly;GO:0043933//protein-containing complex subunit organization	Cellular processes and signaling::Posttranslational modification, protein turnover, chaperones::unfolded protein binding	NA	Metabolism of proteins::R-HSA-389957//Prefoldin mediated transfer of substrate to CCT/TriC|Metabolism of proteins::R-HSA-389958//Cooperation of Prefoldin and TriC/CCT in actin and tubulin folding|Metabolism of proteins::R-HSA-390466//Chaperonin-mediated protein folding|Metabolism of proteins::R-HSA-391251//Protein folding	NA	NA	Fetal kidney::Normal::Natural killer T (NKT) cell	NA
O15228	144937.851942973	174822.197262544	78801.6788162483	77079.2497727991	100428.177282055	52118.4738929139	81070.2911601827	185905.471485372	210853.408505021	96552.1055716736	149159.077791559	100175.114782136	160712.840192008	386683.807266651	229389.454092863	162966.414271714	183987.483262226	102444.514999538	269007.871990803	112451.762196678	1.54417624807781	0.0422162995271019	0.0524259022711035	0.101983936158273	0.117489074540731	up	O15228	GNPAT	Dihydroxyacetone phosphate acyltransferase	77197.8271000001	1	Cytoplasm	GO:0005575//cellular_component;GO:0005622//intracellular;GO:0005737//cytoplasm;GO:0005739//mitochondrion;GO:0005740//mitochondrial envelope;GO:0005777//peroxisome;GO:0005778//peroxisomal membrane;GO:0005782//peroxisomal matrix;GO:0005829//cytosol;GO:0016020//membrane;GO:0031090//organelle membrane;GO:0031903//microbody membrane;GO:0031907//microbody lumen;GO:0031966//mitochondrial membrane;GO:003…	GO:0003674//molecular_function;GO:0003824//catalytic activity;GO:0008374//O-acyltransferase activity;GO:0016287//glycerone-phosphate O-acyltransferase activity;GO:0016289//CoA hydrolase activity;GO:0016290//palmitoyl-CoA hydrolase activity;GO:0016407//acetyltransferase activity;GO:0016413//O-acetyltransferase activity;GO:0016740//transferase activity;GO:0016746//transferase activity, transferring…	GO:0006631//fatty acid metabolic process;GO:0006644//phospholipid metabolic process;GO:0006662//glycerol ether metabolic process;GO:0006796//phosphate-containing compound metabolic process;GO:0006886//intracellular protein transport;GO:0006996//organelle organization;GO:0007399//nervous system development;GO:0007417//central nervous system development;GO:0007420//brain development;GO:0008610//lip…	Metabolism::Lipid transport and metabolism::Glyceronephosphate O-acyltransferase	1. Metabolism::1.3 Lipid metabolism::hsa00564//Glycerophospholipid metabolism;4. Cellular Processes::4.1 Transport and catabolism::hsa04146//Peroxisome	Metabolism::R-HSA-1483166//Synthesis of PA|Metabolism::R-HSA-1483206//Glycerophospholipid biosynthesis|Metabolism::R-HSA-1483257//Phospholipid metabolism|Metabolism::R-HSA-556833//Metabolism of lipids|Metabolism::R-HSA-75896//Plasmalogen biosynthesis|Metabolism::R-HSA-8848584//Wax and plasmalogen biosynthesis|Protein localization::R-HSA-9033241//Peroxisomal protein import	WP2533//Glycerophospholipid biosynthetic pathway;WP325//Triacylglyceride synthesis	NA	NA	NA
O15229	159846.831721294	1291209.28486541	1233819.83396008	1223688.60382131	1150763.09577213	1001524.83519353	1107910.8761523	597151.397222378	2035254.53773985	1409506.34052116	102836.632796609	540409.269580188	584384.426363058	1926.09212067745	631670.373858024	36833.9873635298	16611.8995864142	430566.650787874	57609.5737760713	67165.3617629387	0.220326976533869	0.00316756538060495	0.00020567667626491	0.0195709232690672	0.00510155770977081	down	O15229	KMO	Kynurenine 3-monooxygenase	55817.0707000001	1	Plasma membrane	GO:0005575//cellular_component;GO:0005576//extracellular region;GO:0005615//extracellular space;GO:0005622//intracellular;GO:0005737//cytoplasm;GO:0005739//mitochondrion;GO:0005740//mitochondrial envelope;GO:0005741//mitochondrial outer membrane;GO:0005829//cytosol;GO:0016020//membrane;GO:0016021//integral component of membrane;GO:0019867//outer membrane;GO:0031090//organelle membrane;GO:0031224/…	GO:0000166//nucleotide binding;GO:0003674//molecular_function;GO:0003824//catalytic activity;GO:0004497//monooxygenase activity;GO:0004502//kynurenine 3-monooxygenase activity;GO:0005488//binding;GO:0016174//NAD(P)H oxidase H2O2-forming activity;GO:0016491//oxidoreductase activity;GO:0016651//oxidoreductase activity, acting on NAD(P)H;GO:0016705//oxidoreductase activity, acting on paired donors, …	GO:0001956//positive regulation of neurotransmitter secretion;GO:0002237//response to molecule of bacterial origin;GO:0006139//nucleobase-containing compound metabolic process;GO:0006520//cellular amino acid metabolic process;GO:0006753//nucleoside phosphate metabolic process;GO:0006796//phosphate-containing compound metabolic process;GO:0006811//ion transport;GO:0006836//neurotransmitter transpo…	Metabolism::Energy production and conversion::FAD binding domain	1. Metabolism::1.0 Global and overview maps::hsa01240//Biosynthesis of cofactors;1. Metabolism::1.5 Amino acid metabolism::hsa00380//Tryptophan metabolism;1. Metabolism::1.0 Global and overview maps::hsa01100//Metabolic pathways	Metabolism::R-HSA-71240//Tryptophan catabolism|Metabolism::R-HSA-71291//Metabolism of amino acids and derivatives	WP15//Selenium micronutrient network;WP4210//Tryptophan catabolism leading to NAD+ production;WP5044//Kynurenine pathway and links to cell senescence	NA	Brain::Normal::Lake et al.Science.In3	NA
O15230	1418238.9256279	467240.573277809	113771.079346101	170983.123492479	602138.265200067	1098163.19648413	467102.473400886	388249.327069016	727532.88637028	583532.861237837	2082028.22566356	1160846.08794163	320017.315021678	914626.581575741	706798.377372596	2247156.06088643	1112757.06390538	962241.457370413	1843782.53592051	1243183.17493871	2.08605856007343	0.0138189358851632	0.0146896447206045	0.04791442473348	0.0463093691839488	up	O15230	LAMA5	Laminin subunit alpha-5	399791.89609999	20	Extracellular	GO:0005575//cellular_component;GO:0005576//extracellular region;GO:0005604//basement membrane;GO:0005610//laminin-5 complex;GO:0005615//extracellular space;GO:0005622//intracellular;GO:0005634//nucleus;GO:0030054//cell junction;GO:0031012//extracellular matrix;GO:0031594//neuromuscular junction;GO:0031982//vesicle;GO:0032991//protein-containing complex;GO:0043083//synaptic cleft;GO:0043226//organ…	GO:0003674//molecular_function;GO:0005102//signaling receptor binding;GO:0005178//integrin binding;GO:0005198//structural molecule activity;GO:0005201//extracellular matrix structural constituent;GO:0005488//binding;GO:0005515//protein binding;GO:0044877//protein-containing complex binding;GO:0050839//cell adhesion molecule binding	GO:0000902//cell morphogenesis;GO:0000904//cell morphogenesis involved in differentiation;GO:0001655//urogenital system development;GO:0001667//ameboidal-type cell migration;GO:0001763//morphogenesis of a branching structure;GO:0001822//kidney development;GO:0001942//hair follicle development;GO:0002009//morphogenesis of an epithelium;GO:0006935//chemotaxis;GO:0006996//organelle organization;GO:0…	Cellular processes and signaling::Extracellular structures::Laminin Domain II	3. Environmental Information Processing::3.3 Signaling molecules and interaction::hsa04512//ECM-receptor interaction;6. Human Diseases::6.3 Infectious disease: viral::hsa05165//Human papillomavirus infection;6. Human Diseases::6.2 Cancer: specific types::hsa05222//Small cell lung cancer;6. Human Diseases::6.5 Infectious disease: parasitic::hsa05146//Amoebiasis;3. Environmental Information Process…	Immune System::R-HSA-1280215//Cytokine Signaling in Immune system|Extracellular matrix organization::R-HSA-1474228//Degradation of the extracellular matrix|Extracellular matrix organization::R-HSA-3000157//Laminin interactions|Extracellular matrix organization::R-HSA-3000171//Non-integrin membrane-ECM interactions|Extracellular matrix organization::R-HSA-3000178//ECM proteoglycans|Immune System::…	WP244//Alpha 6 beta 4 signaling pathway;WP2572//Primary focal segmental glomerulosclerosis (FSGS);WP2806//Complement system;WP2839//Hair follicle development: organogenesis - part 2 of 3;WP306//Focal adhesion;WP3932//Focal adhesion: PI3K-Akt-mTOR-signaling pathway;WP4172//PI3K-Akt signaling pathway;WP453//Inflammatory response pathway;WP4658//Small cell lung cancer;WP5087//Malignant pleural mesot…	NA	Lung::Normal::SLC16A7+ cell;Stomach::Normal::Pit progenitor cell	NA
O15234	1226.88971869843	398.760299242016	1165.98736592438	1255.95219847328	2375.08650943553	1889.78951095446	2047.8334714196	940.68791627187	1653.5404723964	1464.33890090535	12282.1420736915	4735.76999254498	8895.18087566333	26479.2165046879	14879.3840756541	45101.197023391	5460.17936017187	6379.78672442212	8008.25368298464	10091.7253687664	9.86990461608307	7.73712748173482e-07	1.0825088224469e-05	0.00127140347343607	0.00395296138330194	up	O15234	CASC3	Protein CASC3	76288.1694999998	17	Nucleus	GO:0005575//cellular_component;GO:0005622//intracellular;GO:0005634//nucleus;GO:0005635//nuclear envelope;GO:0005654//nucleoplasm;GO:0005681//spliceosomal complex;GO:0005684//U2-type spliceosomal complex;GO:0005737//cytoplasm;GO:0005829//cytosol;GO:0010494//cytoplasmic stress granule;GO:0012505//endomembrane system;GO:0016020//membrane;GO:0016604//nuclear body;GO:0016607//nuclear speck;GO:0030425…	GO:0003674//molecular_function;GO:0003676//nucleic acid binding;GO:0003723//RNA binding;GO:0005488//binding;GO:0005515//protein binding;GO:0019899//enzyme binding;GO:0031625//ubiquitin protein ligase binding;GO:0042802//identical protein binding;GO:0044389//ubiquitin-like protein ligase binding;GO:0097159//organic cyclic compound binding;GO:1901363//heterocyclic compound binding	GO:0006139//nucleobase-containing compound metabolic process;GO:0006518//peptide metabolic process;GO:0006886//intracellular protein transport;GO:0008298//intracellular mRNA localization;GO:0009057//macromolecule catabolic process;GO:0009059//macromolecule biosynthetic process;GO:0009889//regulation of biosynthetic process;GO:0009892//negative regulation of metabolic process;GO:0010467//gene expr…	Information storage and processing::RNA processing and modification::Cancer susceptibility	2. Genetic Information Processing::2.2 Translation::hsa03013//Nucleocytoplasmic transport;2. Genetic Information Processing::2.2 Translation::hsa03015//mRNA surveillance pathway	Metabolism of RNA::R-HSA-159236//Transport of Mature mRNA derived from an Intron-Containing Transcript|Developmental Biology::R-HSA-376176//Signaling by ROBO receptors|Developmental Biology::R-HSA-422475//Axon guidance|Metabolism of RNA::R-HSA-72163//mRNA Splicing - Major Pathway|Metabolism of RNA::R-HSA-72172//mRNA Splicing|Metabolism of RNA::R-HSA-72187//mRNA 3'-end processing|Metabolism of RNA…	NA	NA	Embryo::Normal::1-cell stage cell (Blastomere)	NA
O15245	1226.88971869843	596802.586395968	908547.174524331	569070.913428791	605407.612661902	204137.117329156	500260.071519601	1955870.2944279	1038395.17231625	328777.948255264	1005.63143831018	1612.58245668901	2467.69134934798	1926.09212067745	112850.535898893	757.977916044712	142225.986544038	340675.22262484	313471.472432839	336749.633248398	0.186888814875588	0.0150318126330529	0.00388620667258438	0.0505675362666848	0.0193956237349257	down	O15245	SLC22A1	Solute carrier family 22 member 1	61162.1283000001	6	Plasma membrane	GO:0005575//cellular_component;GO:0005886//plasma membrane;GO:0005887//integral component of plasma membrane;GO:0016020//membrane;GO:0016021//integral component of membrane;GO:0016323//basolateral plasma membrane;GO:0016324//apical plasma membrane;GO:0030054//cell junction;GO:0031224//intrinsic component of membrane;GO:0031226//intrinsic component of plasma membrane;GO:0045177//apical part of cel…	GO:0003674//molecular_function;GO:0005215//transporter activity;GO:0005277//acetylcholine transmembrane transporter activity;GO:0005326//neurotransmitter transmembrane transporter activity;GO:0005330//dopamine:sodium symporter activity;GO:0005334//norepinephrine:sodium symporter activity;GO:0005488//binding;GO:0005515//protein binding;GO:0008324//cation transmembrane transporter activity;GO:00085…	GO:0001504//neurotransmitter uptake;GO:0003018//vascular process in circulatory system;GO:0006811//ion transport;GO:0006836//neurotransmitter transport;GO:0010232//vascular transport;GO:0010248//establishment or maintenance of transmembrane electrochemical gradient;GO:0015893//drug transport;GO:0042908//xenobiotic transport;GO:0055085//transmembrane transport;GO:0071702//organic substance transpo…	Metabolism::Inorganic ion transport and metabolism::Sugar (and other) transporter	5. Organismal Systems::5.4 Digestive system::hsa04976//Bile secretion;6. Human Diseases::6.1 Cancer: overview::hsa05231//Choline metabolism in cancer	Neuronal System::R-HSA-112310//Neurotransmitter release cycle|Neuronal System::R-HSA-112311//Neurotransmitter clearance|Neuronal System::R-HSA-112315//Transmission across Chemical Synapses|Neuronal System::R-HSA-181430//Norepinephrine Neurotransmitter Release Cycle|Metabolism::R-HSA-2161517//Abacavir transmembrane transport|Metabolism::R-HSA-2161522//Abacavir transport and metabolism|Transport of…	NA	NA	NA	NA
O15247	611426.438153614	454476.451128223	399880.087425393	594050.078847283	440392.118960985	648771.096157779	580231.563594015	567889.964528834	688714.559643581	338908.890233506	771764.934836458	137393.020882989	225242.133489295	116798.969156462	97876.9060926707	121226.874157534	102370.890977484	152685.082537548	340471.117759378	86493.2474641803	0.404211787359677	0.00037140511316961	0.00208924202732252	0.0057194978888268	0.0135563552276317	down	O15247	CLIC2	Chloride intracellular channel protein 2	28360	X	Cytoplasm	GO:0005575//cellular_component;GO:0005622//intracellular;GO:0005634//nucleus;GO:0005737//cytoplasm;GO:0016020//membrane;GO:0016021//integral component of membrane;GO:0031224//intrinsic component of membrane;GO:0032991//protein-containing complex;GO:0034702//ion channel complex;GO:0034707//chloride channel complex;GO:0043226//organelle;GO:0043227//membrane-bounded organelle;GO:0043229//intracellul…	GO:0003674//molecular_function;GO:0003824//catalytic activity;GO:0004601//peroxidase activity;GO:0004602//glutathione peroxidase activity;GO:0005215//transporter activity;GO:0005216//ion channel activity;GO:0005244//voltage-gated ion channel activity;GO:0005253//anion channel activity;GO:0005254//chloride channel activity;GO:0005488//binding;GO:0005515//protein binding;GO:0008509//anion transmemb…	GO:0003015//heart process;GO:0006811//ion transport;GO:0006873//cellular ion homeostasis;GO:0006936//muscle contraction;GO:0007165//signal transduction;GO:0008015//blood circulation;GO:0009966//regulation of signal transduction;GO:0009968//negative regulation of signal transduction;GO:0010522//regulation of calcium ion transport into cytosol;GO:0010523//negative regulation of calcium ion transpor…	Metabolism::Inorganic ion transport and metabolism::Glutathione S-transferase, N-terminal domain	NA	Transport of small molecules::R-HSA-2672351//Stimuli-sensing channels|Muscle contraction::R-HSA-5576891//Cardiac conduction|Muscle contraction::R-HSA-5578775//Ion homeostasis|Transport of small molecules::R-HSA-983712//Ion channel transport	NA	NA	Blood::Normal::CD1C+_A dendritic cell	NA
O15254	192797.249426716	503591.413356622	395484.374076643	334158.516771309	587492.100021313	242601.820714488	541184.435509362	571507.316392962	606781.02696714	329285.554787046	177387.73161611	311367.450054207	189950.870133251	111804.066082317	377948.650129265	225434.031844069	329875.452143844	117564.254920421	527979.878720928	276251.239717214	0.614549368424469	0.0181322628618437	0.0146896447206045	0.0568081213813704	0.0463093691839488	down	O15254	ACOX3	Peroxisomal acyl-coenzyme A oxidase 3	77639.2491000001	4	Cytoplasm	GO:0005575//cellular_component;GO:0005622//intracellular;GO:0005737//cytoplasm;GO:0005777//peroxisome;GO:0005782//peroxisomal matrix;GO:0005829//cytosol;GO:0016020//membrane;GO:0031907//microbody lumen;GO:0031974//membrane-enclosed lumen;GO:0042579//microbody;GO:0043226//organelle;GO:0043227//membrane-bounded organelle;GO:0043229//intracellular organelle;GO:0043231//intracellular membrane-bounded…	GO:0000166//nucleotide binding;GO:0003674//molecular_function;GO:0003824//catalytic activity;GO:0003997//acyl-CoA oxidase activity;GO:0005488//binding;GO:0005504//fatty acid binding;GO:0008289//lipid binding;GO:0016402//pristanoyl-CoA oxidase activity;GO:0016491//oxidoreductase activity;GO:0016627//oxidoreductase activity, acting on the CH-CH group of donors;GO:0016634//oxidoreductase activity, a…	GO:0006631//fatty acid metabolic process;GO:0006886//intracellular protein transport;GO:0006996//organelle organization;GO:0015031//protein transport;GO:0016042//lipid catabolic process;GO:0016054//organic acid catabolic process;GO:0019395//fatty acid oxidation;GO:0030258//lipid modification;GO:0034613//cellular protein localization;GO:0043436//oxoacid metabolic process;GO:0043574//peroxisomal tr…	Metabolism::Energy production and conversion::oxidase 3	1. Metabolism::1.3 Lipid metabolism::hsa00592//alpha-Linolenic acid metabolism;4. Cellular Processes::4.1 Transport and catabolism::hsa04146//Peroxisome;6. Human Diseases::6.10 Endocrine and metabolic disease::hsa04936//Alcoholic liver disease;1. Metabolism::1.3 Lipid metabolism::hsa01040//Biosynthesis of unsaturated fatty acids;1. Metabolism::1.1 Carbohydrate metabolism::hsa00640//Propanoate met…	Metabolism::R-HSA-389887//Beta-oxidation of pristanoyl-CoA|Metabolism::R-HSA-390918//Peroxisomal lipid metabolism|Metabolism::R-HSA-556833//Metabolism of lipids|Metabolism::R-HSA-8978868//Fatty acid metabolism|Protein localization::R-HSA-9033241//Peroxisomal protein import	WP3942//PPAR signaling pathway;WP4719//Eicosanoid metabolism via cyclooxygenases (COX);WP4721//Eicosanoid metabolism via lipooxygenases (LOX);WP4723//Omega-3 / omega-6 fatty acid synthesis	NA	NA	NA
O15264	1226.88971869843	398.760299242016	1165.98736592438	1255.95219847328	2375.08650943553	1889.78951095446	2047.8334714196	940.68791627187	1653.5404723964	1464.33890090535	31274.3176913604	88221.0562495889	263237.580014062	179650.605031277	1114.87269467011	51317.7384060146	996.083106303995	1148.33818231206	48419.0043492816	21275.3268320345	47.6219770150979	0.00293313450895902	0.0524259022711035	0.0186997993476117	0.117489074540731	up	O15264	MAPK13	Mitogen-activated protein kinase 13	42094.9	6	Cytoplasm	GO:0005575//cellular_component;GO:0005622//intracellular;GO:0005634//nucleus;GO:0005737//cytoplasm;GO:0005829//cytosol;GO:0043226//organelle;GO:0043227//membrane-bounded organelle;GO:0043229//intracellular organelle;GO:0043231//intracellular membrane-bounded organelle;GO:0110165//cellular anatomical entity	GO:0000166//nucleotide binding;GO:0003674//molecular_function;GO:0003824//catalytic activity;GO:0004672//protein kinase activity;GO:0004674//protein serine/threonine kinase activity;GO:0004707//MAP kinase activity;GO:0005488//binding;GO:0005515//protein binding;GO:0005524//ATP binding;GO:0016301//kinase activity;GO:0016740//transferase activity;GO:0016772//transferase activity, transferring phosp…	GO:0000165//MAPK cascade;GO:0000302//response to reactive oxygen species;GO:0001817//regulation of cytokine production;GO:0001819//positive regulation of cytokine production;GO:0006796//phosphate-containing compound metabolic process;GO:0006954//inflammatory response;GO:0007165//signal transduction;GO:0009416//response to light stimulus;GO:0009743//response to carbohydrate;GO:0009893//positive re…	Cellular processes and signaling::Signal transduction mechanisms::MAP kinase activity	5. Organismal Systems::5.1 Immune system::hsa04622//RIG-I-like receptor signaling pathway;5. Organismal Systems::5.1 Immune system::hsa04657//IL-17 signaling pathway;5. Organismal Systems::5.1 Immune system::hsa04621//NOD-like receptor signaling pathway;3. Environmental Information Processing::3.2 Signal transduction::hsa04668//TNF signaling pathway;5. Organismal Systems::5.8 Development and rege…	Signal Transduction::R-HSA-166520//Signaling by NTRKs|Signal Transduction::R-HSA-167044//Signalling to RAS|Immune System::R-HSA-168249//Innate Immune System|Immune System::R-HSA-168638//NOD1/2 Signaling Pathway|Immune System::R-HSA-168643//Nucleotide-binding domain, leucine rich repeat containing receptor (NLR) signaling pathways|Signal Transduction::R-HSA-171007//p38MAPK events|Signal Transducti…	WP1449//Regulation of toll-like receptor signaling pathway;WP2371//Parkinson's disease pathway;WP2446//Retinoblastoma gene in cancer;WP2643//Nanoparticle-mediated activation of receptor signaling;WP3303//RAC1/PAK1/p38/MMP2 pathway;WP3611//Photodynamic therapy-induced AP-1 survival signaling.;WP3612//Photodynamic therapy-induced NFE2L2 (NRF2) survival signaling;WP382//MAPK signaling pathway;WP3865…	NA	Fetal gonad::Normal::Oogenesis phase fetal germ cell;Fetal kidney::Normal::Natural killer T (NKT) cell	NA
O15294	167565.956772303	122521.623805791	15182.2451329858	62208.5481168978	27425.1434677536	123478.348343233	60600.7576071525	76278.8406646318	105900.731648673	62508.658214996	157860.667922322	174709.303770957	236555.697717495	137392.502315794	266639.788218062	337821.723170974	86297.8968782169	73095.941294355	157311.918258895	127512.341958714	2.13094559976562	0.0072850190298342	0.00388620667258438	0.0324399399643904	0.0193956237349257	up	O15294	OGT	UDP-N-acetylglucosamine--peptide N-acetylglucosaminyltransferase 110 kDa subunit	116940	X	Cytoplasm	GO:0000123//histone acetyltransferase complex;GO:0005575//cellular_component;GO:0005622//intracellular;GO:0005634//nucleus;GO:0005654//nucleoplasm;GO:0005737//cytoplasm;GO:0005739//mitochondrion;GO:0005740//mitochondrial envelope;GO:0005829//cytosol;GO:0005886//plasma membrane;GO:0016020//membrane;GO:0017122//protein N-acetylglucosaminyltransferase complex;GO:0031090//organelle membrane;GO:003124…	GO:0003674//molecular_function;GO:0003824//catalytic activity;GO:0004402//histone acetyltransferase activity;GO:0005488//binding;GO:0005515//protein binding;GO:0005543//phospholipid binding;GO:0005547//phosphatidylinositol-3,4,5-trisphosphate binding;GO:0008080//N-acetyltransferase activity;GO:0008194//UDP-glycosyltransferase activity;GO:0008289//lipid binding;GO:0008375//acetylglucosaminyltransf…	GO:0005996//monosaccharide metabolic process;GO:0006096//glycolytic process;GO:0006109//regulation of carbohydrate metabolic process;GO:0006110//regulation of glycolytic process;GO:0006139//nucleobase-containing compound metabolic process;GO:0006140//regulation of nucleotide metabolic process;GO:0006325//chromatin organization;GO:0006479//protein methylation;GO:0006486//protein glycosylation;GO:0…	Metabolism::Carbohydrate transport and metabolism::UDP-N-acetylglucosamine--peptide N-acetylglucosaminyltransferase 110 kDa subunit	1. Metabolism::1.7 Glycan biosynthesis and metabolism::hsa00514//Other types of O-glycan biosynthesis;6. Human Diseases::6.10 Endocrine and metabolic disease::hsa04931//Insulin resistance	Chromatin organization::R-HSA-3214847//HATs acetylate histones|Chromatin organization::R-HSA-3247509//Chromatin modifying enzymes|Programmed Cell Death::R-HSA-5213460//RIPK1-mediated regulated necrosis|Programmed Cell Death::R-HSA-5218859//Regulated Necrosis|Programmed Cell Death::R-HSA-5675482//Regulation of necroptotic cell death|Metabolism of proteins::R-HSA-5688426//Deubiquitination|Metabolis…	WP2858//Ectoderm differentiation;WP3594//Circadian rhythm genes	NA	Blood::Normal::Plasmacytoid dendritic cell;Fetal gonad::Normal::Mitotic fetal germ cell;Fetal kidney::Normal::Natural killer T (NKT) cell;Pancreatic islet::Normal::Alpha cell	NA
O15321	182286.865736574	130045.509733587	70895.1955832394	81478.0620994625	134003.90360716	147946.302891456	106708.384265072	264242.109499466	179438.839356937	33610.6459979999	180699.658989511	278846.051770161	496186.686231314	520701.028214253	248045.648556472	306246.413081947	116965.481559449	114411.047807798	242190.643447074	226462.28483578	2.05218727936424	0.00786233414314059	0.0114962436943861	0.0339815651146384	0.039112220395031	up	O15321	TM9SF1	Transmembrane 9 superfamily member 1	68869.4081000002	14	Plasma membrane	GO:0000323//lytic vacuole;GO:0000421//autophagosome membrane;GO:0005575//cellular_component;GO:0005622//intracellular;GO:0005737//cytoplasm;GO:0005764//lysosome;GO:0005765//lysosomal membrane;GO:0005773//vacuole;GO:0005774//vacuolar membrane;GO:0005776//autophagosome;GO:0016020//membrane;GO:0016021//integral component of membrane;GO:0031090//organelle membrane;GO:0031224//intrinsic component of m…	NA	GO:0006914//autophagy;GO:0034613//cellular protein localization	Cellular processes and signaling::Intracellular trafficking, secretion, and vesicular transport::Transmembrane 9 superfamily member 1 isoform	NA	NA	NA	NA	Lung::Normal::Ciliated cell	NA
O15344	1226.88971869843	398.760299242016	1165.98736592438	1255.95219847328	2375.08650943553	31351.3293168418	2047.8334714196	940.68791627187	1653.5404723964	1464.33890090535	22373.325063521	64288.2	55374.3100769205	1926.09212067745	24725.8328255841	167377.703386311	59390.9712560163	65190.2408679141	16891.107573354	11314.2419516089	11.1405548490892	4.77793873132384e-05	0.0004871289701011	0.00316414714917893	0.00650792422860685	up	O15344	MID1	E3 ubiquitin-protein ligase Midline-1	75260.5	X	Nucleus	GO:0005575//cellular_component;GO:0005622//intracellular;GO:0005737//cytoplasm;GO:0005819//spindle;GO:0005829//cytosol;GO:0005856//cytoskeleton;GO:0005874//microtubule;GO:0005875//microtubule associated complex;GO:0005881//cytoplasmic microtubule;GO:0015630//microtubule cytoskeleton;GO:0032991//protein-containing complex;GO:0043226//organelle;GO:0043228//non-membrane-bounded organelle;GO:0043229/…	GO:0003674//molecular_function;GO:0003824//catalytic activity;GO:0005488//binding;GO:0005515//protein binding;GO:0008017//microtubule binding;GO:0008092//cytoskeletal protein binding;GO:0008270//zinc ion binding;GO:0015631//tubulin binding;GO:0016740//transferase activity;GO:0019899//enzyme binding;GO:0031625//ubiquitin protein ligase binding;GO:0042802//identical protein binding;GO:0042803//prot…	GO:0000165//MAPK cascade;GO:0006796//phosphate-containing compound metabolic process;GO:0006996//organelle organization;GO:0007165//signal transduction;GO:0007166//cell surface receptor signaling pathway;GO:0007389//pattern specification process;GO:0009893//positive regulation of metabolic process;GO:0009966//regulation of signal transduction;GO:0009967//positive regulation of signal transduction…	Cellular processes and signaling::Posttranslational modification, protein turnover, chaperones::SPRY-associated domain	2. Genetic Information Processing::2.3 Folding, sorting and degradation::hsa04120//Ubiquitin mediated proteolysis	Immune System::R-HSA-1280215//Cytokine Signaling in Immune system|Immune System::R-HSA-877300//Interferon gamma signaling|Immune System::R-HSA-913531//Interferon Signaling	NA	NA	Lung::Normal::SLC16A7+ cell	NA
O15355	563778.748799348	108135.478897626	86273.7469763748	215040.887573965	153778.341248612	159525.335635185	163598.054609405	305945.498535039	151346.096365094	137201.162937135	611573.253869733	523822.943272819	442581.603455145	656834.654416573	343605.195636201	851849.262824599	364576.919126824	226009.660632673	294161.773310638	287857.470332475	2.25120814223596	0.00076282689368387	0.0015046872632012	0.00863721597081894	0.0110259859320195	up	O15355	PPM1G	Protein phosphatase 1G	59279.6367000001	2	Nucleus	GO:0005575//cellular_component;GO:0005622//intracellular;GO:0005634//nucleus;GO:0005654//nucleoplasm;GO:0005737//cytoplasm;GO:0016020//membrane;GO:0031974//membrane-enclosed lumen;GO:0031981//nuclear lumen;GO:0043226//organelle;GO:0043227//membrane-bounded organelle;GO:0043229//intracellular organelle;GO:0043231//intracellular membrane-bounded organelle;GO:0043233//organelle lumen;GO:0070013//int…	GO:0003674//molecular_function;GO:0003824//catalytic activity;GO:0004721//phosphoprotein phosphatase activity;GO:0004722//protein serine/threonine phosphatase activity;GO:0004724//magnesium-dependent protein serine/threonine phosphatase activity;GO:0005488//binding;GO:0005515//protein binding;GO:0016787//hydrolase activity;GO:0016788//hydrolase activity, acting on ester bonds;GO:0016791//phosphat…	GO:0006796//phosphate-containing compound metabolic process;GO:0007050//cell cycle arrest;GO:0019538//protein metabolic process;GO:0036211//protein modification process;GO:0043412//macromolecule modification;GO:0044260//cellular macromolecule metabolic process;GO:0044267//cellular protein metabolic process;GO:0045786//negative regulation of cell cycle;GO:0048523//negative regulation of cellular p…	Cellular processes and signaling::Signal transduction mechanisms::Sigma factor PP2C-like phosphatases	NA	NA	WP3888//VEGFA-VEGFR2 signaling pathway;WP411//mRNA processing	NA	Fetal gonad::Normal::Gonadal endothelial cell;Fetal kidney::Normal::Natural killer T (NKT) cell;Liver::Hepatocellular Cancer::Exhausted CD8+ T cell;Liver::Hepatocellular Cancer::Regulatory T (Treg) cell;Lung::Normal::FOXN4+ cell	NA
O15357	142320.27618676	56642.1468660467	1165.98736592438	1255.95219847328	27689.9173356013	56828.8033283293	62149.4513430973	63966.2338889825	34231.8390900948	1464.33890090535	146331.168320103	281515.014004556	126539.954801882	113596.82700536	44876.8692934839	210912.754402341	46543.777117957	64192.0980017669	44728.6932183445	61746.6769447892	2.54846044792441	0.0243347923734285	0.0288055597653121	0.0696354332914869	0.0754338423654966	up	O15357	INPPL1	Phosphatidylinositol 3,4,5-trisphosphate 5-phosphatase 2	138617	11	Nucleus	GO:0005575//cellular_component;GO:0005622//intracellular;GO:0005634//nucleus;GO:0005654//nucleoplasm;GO:0005737//cytoplasm;GO:0005794//Golgi apparatus;GO:0005829//cytosol;GO:0005856//cytoskeleton;GO:0005886//plasma membrane;GO:0012505//endomembrane system;GO:0016020//membrane;GO:0016604//nuclear body;GO:0016607//nuclear speck;GO:0030027//lamellipodium;GO:0030175//filopodium;GO:0031252//cell leadi…	GO:0003674//molecular_function;GO:0003779//actin binding;GO:0003824//catalytic activity;GO:0005488//binding;GO:0005515//protein binding;GO:0008092//cytoskeletal protein binding;GO:0016787//hydrolase activity;GO:0017124//SH3 domain binding;GO:0019904//protein domain specific binding;GO:0042169//SH2 domain binding	GO:0001501//skeletal system development;GO:0001958//endochondral ossification;GO:0005996//monosaccharide metabolic process;GO:0006066//alcohol metabolic process;GO:0006644//phospholipid metabolic process;GO:0006796//phosphate-containing compound metabolic process;GO:0006996//organelle organization;GO:0007015//actin filament organization;GO:0007165//signal transduction;GO:0007166//cell surface rec…	Cellular processes and signaling::Signal transduction mechanisms::phosphatidylinositol dephosphorylation	3. Environmental Information Processing::3.2 Signal transduction::hsa04070//Phosphatidylinositol signaling system;1. Metabolism::1.1 Carbohydrate metabolism::hsa00562//Inositol phosphate metabolism;5. Organismal Systems::5.1 Immune system::hsa04662//B cell receptor signaling pathway;5. Organismal Systems::5.2 Endocrine system::hsa04910//Insulin signaling pathway;5. Organismal Systems::5.1 Immune …	Immune System::R-HSA-1280215//Cytokine Signaling in Immune system|Metabolism::R-HSA-1483249//Inositol phosphate metabolism|Metabolism::R-HSA-1483255//PI Metabolism|Metabolism::R-HSA-1483257//Phospholipid metabolism|Metabolism::R-HSA-1660499//Synthesis of PIPs at the plasma membrane|Metabolism::R-HSA-1855204//Synthesis of IP3 and IP4 in the cytosol|Immune System::R-HSA-449147//Signaling by Interle…	WP437//EGF/EGFR signaling pathway;WP481//Insulin signaling	NA	Lung::Normal::Ionocyte cell	NA
O15379	15996.8101426529	398.760299242016	1165.98736592438	1255.95219847328	2375.08650943553	1889.78951095446	2047.8334714196	4796.36862485878	1653.5404723964	1464.33890090535	49867.5809938339	54046.9279420327	21919.9039493948	38477.624244225	20995.4665785156	26277.1138631083	19159.9293359701	20433.7618096707	38526.2283822157	6107.66330899889	8.95194333034484	3.59808137997716e-06	2.16501764489381e-05	0.00155641752395315	0.00395296138330194	up	O15379	HDAC3	Histone deacetylase 3	48853.9688000001	5	Cytoplasm	GO:0000118//histone deacetylase complex;GO:0005575//cellular_component;GO:0005622//intracellular;GO:0005634//nucleus;GO:0005654//nucleoplasm;GO:0005667//transcription regulator complex;GO:0005737//cytoplasm;GO:0005794//Golgi apparatus;GO:0005819//spindle;GO:0005829//cytosol;GO:0005856//cytoskeleton;GO:0005886//plasma membrane;GO:0012505//endomembrane system;GO:0015630//microtubule cytoskeleton;GO…	GO:0003674//molecular_function;GO:0003682//chromatin binding;GO:0003712//transcription coregulator activity;GO:0003714//transcription corepressor activity;GO:0003824//catalytic activity;GO:0004407//histone deacetylase activity;GO:0005488//binding;GO:0005515//protein binding;GO:0008134//transcription factor binding;GO:0016787//hydrolase activity;GO:0016810//hydrolase activity, acting on carbon-nit…	GO:0000165//MAPK cascade;GO:0006139//nucleobase-containing compound metabolic process;GO:0006325//chromatin organization;GO:0006796//phosphate-containing compound metabolic process;GO:0006886//intracellular protein transport;GO:0006915//apoptotic process;GO:0006996//organelle organization;GO:0007051//spindle organization;GO:0007165//signal transduction;GO:0009059//macromolecule biosynthetic proce…	Information storage and processing::Chromatin structure and dynamics::histone deacetylase 3	5. Organismal Systems::5.1 Immune system::hsa04613//Neutrophil extracellular trap formation;6. Human Diseases::6.8 Substance dependence::hsa05034//Alcoholism;5. Organismal Systems::5.2 Endocrine system::hsa04919//Thyroid hormone signaling pathway;6. Human Diseases::6.1 Cancer: overview::hsa05203//Viral carcinogenesis	Signal Transduction::R-HSA-1257604//PIP3 activates AKT signaling|Circadian Clock::R-HSA-1368071//NR1D1 (REV-ERBA) represses gene expression|Signal Transduction::R-HSA-157118//Signaling by NOTCH|Organelle biogenesis and maintenance::R-HSA-1592230//Mitochondrial biogenesis|Signal Transduction::R-HSA-193670//p75NTR negatively regulates cell cycle via SC1|Signal Transduction::R-HSA-193704//p75 NTR re…	WP2064//Neural crest differentiation;WP3414//Initiation of transcription and translation elongation at the HIV-1 LTR;WP3594//Circadian rhythm genes;WP3996//Ethanol effects on histone modifications;WP4533//Transcription co-factors SKI and SKIL protein partners;WP4657//22q11.2 copy number variation syndrome;WP4754//IL-18 signaling pathway;WP4932//7q11.23 copy number variation syndrome;WP4949//16p11…	NA	Fetal kidney::Normal::Natural killer T (NKT) cell	Chromatin Remodeling Factors
O15382	210708.168264283	205098.698771315	79630.3637793558	235606.815068431	135202.861054807	223124.798261645	127173.672552129	189132.657471178	141676.560520485	152427.51639866	219941.598201566	368599.129725472	455558.032474011	435016.949762353	2152525.94507632	562848.388793168	644805.933175683	925547.753392144	1480910.44108509	762128.663922427	4.71112313655051	5.50753602630788e-05	4.33003528978761e-05	0.00316414714917893	0.0042479585014588	up	O15382	BCAT2	Branched-chain-amino-acid aminotransferase, mitochondrial	44293.4	19	Mitochondria	GO:0005575//cellular_component;GO:0005622//intracellular;GO:0005737//cytoplasm;GO:0005739//mitochondrion;GO:0005759//mitochondrial matrix;GO:0031974//membrane-enclosed lumen;GO:0043226//organelle;GO:0043227//membrane-bounded organelle;GO:0043229//intracellular organelle;GO:0043231//intracellular membrane-bounded organelle;GO:0043233//organelle lumen;GO:0070013//intracellular organelle lumen;GO:01…	GO:0003674//molecular_function;GO:0003824//catalytic activity;GO:0004084//branched-chain-amino-acid transaminase activity;GO:0005488//binding;GO:0005515//protein binding;GO:0008483//transaminase activity;GO:0016740//transferase activity;GO:0016769//transferase activity, transferring nitrogenous groups;GO:0052654//L-leucine transaminase activity;GO:0052655//L-valine transaminase activity;GO:005265…	GO:0006520//cellular amino acid metabolic process;GO:0008652//cellular amino acid biosynthetic process;GO:0009063//cellular amino acid catabolic process;GO:0009081//branched-chain amino acid metabolic process;GO:0016053//organic acid biosynthetic process;GO:0016054//organic acid catabolic process;GO:0034097//response to cytokine;GO:0043436//oxoacid metabolic process;GO:0071310//cellular response …	Metabolism::Amino acid transport and metabolism::Catalyzes the first reaction in the catabolism of the essential branched chain amino acids leucine, isoleucine, and valine. May also function as a transporter of branched chain alpha-keto acids	1. Metabolism::1.8 Metabolism of cofactors and vitamins::hsa00770//Pantothenate and CoA biosynthesis;1. Metabolism::1.0 Global and overview maps::hsa01240//Biosynthesis of cofactors;1. Metabolism::1.0 Global and overview maps::hsa01210//2-Oxocarboxylic acid metabolism;1. Metabolism::1.5 Amino acid metabolism::hsa00290//Valine, leucine and isoleucine biosynthesis;1. Metabolism::1.5 Amino acid meta…	Metabolism::R-HSA-70895//Branched-chain amino acid catabolism|Metabolism::R-HSA-71291//Metabolism of amino acids and derivatives	WP3940//One-carbon metabolism and related pathways	NA	Fetal gonad::Normal::Sertoli cell	NA
O15446	129886.020562722	398.760299242016	1165.98736592438	1255.95219847328	2375.08650943553	40503.8606616191	2047.8334714196	940.68791627187	1653.5404723964	1464.33890090535	117549.811126369	156889.332553182	58947.7456755445	20104.4498722437	107788.221502837	255604.592651685	79779.2556417867	51915.0365903187	567.048453774614	161467.180880373	5.56222780707498	0.00157815619298095	0.00893069778518695	0.012806954712519	0.0330526331880821	up	O15446	POLR1G	DNA-directed RNA polymerase I subunit RPA34	54993	19	Nucleus	GO:0000120//RNA polymerase I transcription regulator complex;GO:0000428//DNA-directed RNA polymerase complex;GO:0001650//fibrillar center;GO:0005575//cellular_component;GO:0005622//intracellular;GO:0005634//nucleus;GO:0005654//nucleoplasm;GO:0005667//transcription regulator complex;GO:0005694//chromosome;GO:0005730//nucleolus;GO:0005736//RNA polymerase I complex;GO:0005737//cytoplasm;GO:0005739//…	GO:0003674//molecular_function;GO:0003676//nucleic acid binding;GO:0003723//RNA binding;GO:0003824//catalytic activity;GO:0003899//DNA-directed 5'-3' RNA polymerase activity;GO:0005488//binding;GO:0016740//transferase activity;GO:0016772//transferase activity, transferring phosphorus-containing groups;GO:0016779//nucleotidyltransferase activity;GO:0034062//5'-3' RNA polymerase activity;GO:0097159…	GO:0006139//nucleobase-containing compound metabolic process;GO:0007165//signal transduction;GO:0007166//cell surface receptor signaling pathway;GO:0007167//enzyme linked receptor protein signaling pathway;GO:0009059//macromolecule biosynthetic process;GO:0009893//positive regulation of metabolic process;GO:0010467//gene expression;GO:0010468//regulation of gene expression;GO:0010604//positive re…	Information storage and processing::Transcription::DNA-directed RNA polymerase I subunit RPA34.5	2. Genetic Information Processing::2.1 Transcription::hsa03020//RNA polymerase	Gene expression (Transcription)::R-HSA-212165//Epigenetic regulation of gene expression|Gene expression (Transcription)::R-HSA-427413//NoRC negatively regulates rRNA expression|Gene expression (Transcription)::R-HSA-5250913//Positive epigenetic regulation of rRNA expression|Gene expression (Transcription)::R-HSA-5250924//B-WICH complex positively regulates rRNA expression|Gene expression (Transcr…	NA	NA	Lung::Normal::SLC16A7+ cell	NA
O15460	138293.710889216	39255.1184812313	1165.98736592438	13432.7183160938	2375.08650943553	41789.6779851185	12140.5287981059	39160.757652816	29649.2973551459	1464.33890090535	208089.062261242	295208.079002911	357160.036370256	774841.164608665	245429.650808808	405030.507939772	35965.4118661464	1148.33818231206	71081.1512600667	534512.450088371	9.18800042142263	0.00867287963489806	0.00684145575786443	0.0361487643682289	0.0281936606247291	up	O15460	P4HA2	Prolyl 4-hydroxylase subunit alpha-2	60909.6894000001	5	Extracellular	GO:0005575//cellular_component;GO:0005622//intracellular;GO:0005634//nucleus;GO:0005654//nucleoplasm;GO:0005737//cytoplasm;GO:0005783//endoplasmic reticulum;GO:0005788//endoplasmic reticulum lumen;GO:0005829//cytosol;GO:0012505//endomembrane system;GO:0031974//membrane-enclosed lumen;GO:0031981//nuclear lumen;GO:0043226//organelle;GO:0043227//membrane-bounded organelle;GO:0043229//intracellular o…	GO:0003674//molecular_function;GO:0003824//catalytic activity;GO:0004656//procollagen-proline 4-dioxygenase activity;GO:0005488//binding;GO:0005506//iron ion binding;GO:0009055//electron transfer activity;GO:0016491//oxidoreductase activity;GO:0016701//oxidoreductase activity, acting on single donors with incorporation of molecular oxygen;GO:0016702//oxidoreductase activity, acting on single dono…	GO:0019538//protein metabolic process;GO:0022900//electron transport chain;GO:0036211//protein modification process;GO:0043412//macromolecule modification;GO:0044260//cellular macromolecule metabolic process;GO:0044267//cellular protein metabolic process	Metabolism::Amino acid transport and metabolism::Prolyl 4-Hydroxylase alpha-subunit, N-terminal region	1. Metabolism::1.5 Amino acid metabolism::hsa00330//Arginine and proline metabolism;1. Metabolism::1.0 Global and overview maps::hsa01100//Metabolic pathways	Extracellular matrix organization::R-HSA-1474290//Collagen formation|Extracellular matrix organization::R-HSA-1650814//Collagen biosynthesis and modifying enzymes	WP3888//VEGFA-VEGFR2 signaling pathway;WP3925//Amino acid metabolism;WP4786//Type I collagen synthesis in the context of osteogenesis imperfecta	NA	Fetal gonad::Normal::Meiotic prophase fetal germ cell;Fetal gonad::Normal::Mitotic arrest phase fetal germ cell	NA
O15488	50742.2250274235	623753.988374079	791187.889287974	1323175.48218077	735237.295261834	594215.227087005	717516.21717944	203532.500468763	620427.61632172	618129.332552825	238308.521425281	97224.5981830216	84087.219484574	66192.3827360939	180138.303020722	757.977916044712	106329.91507675	351032.565541886	134154.794196046	276402.121777762	0.244448630050071	0.0154684582986919	0.00287947346770876	0.0514025158732567	0.0162044341637412	down	O15488	GYG2	Glycogenin-2	55191.1217000001	X	Cytoplasm	GO:0005575//cellular_component;GO:0005622//intracellular;GO:0005737//cytoplasm;GO:0005829//cytosol;GO:0110165//cellular anatomical entity	GO:0003674//molecular_function;GO:0003824//catalytic activity;GO:0005488//binding;GO:0008194//UDP-glycosyltransferase activity;GO:0008466//glycogenin glucosyltransferase activity;GO:0016740//transferase activity;GO:0016757//transferase activity, transferring glycosyl groups;GO:0016758//transferase activity, transferring hexosyl groups;GO:0035251//UDP-glucosyltransferase activity;GO:0043167//ion b…	GO:0005976//polysaccharide metabolic process;GO:0006112//energy reserve metabolic process;GO:0009059//macromolecule biosynthetic process;GO:0015980//energy derivation by oxidation of organic compounds;GO:0016051//carbohydrate biosynthetic process;GO:0034637//cellular carbohydrate biosynthetic process;GO:0034645//cellular macromolecule biosynthetic process;GO:0044260//cellular macromolecule metabo…	Metabolism::Coenzyme transport and metabolism::Glycosyl transferase family 8	1. Metabolism::1.1 Carbohydrate metabolism::hsa00500//Starch and sucrose metabolism;1. Metabolism::1.0 Global and overview maps::hsa01100//Metabolic pathways	Disease::R-HSA-3229121//Glycogen storage diseases|Metabolism::R-HSA-3322077//Glycogen synthesis|Disease::R-HSA-3858516//Glycogen storage disease type 0 (liver GYS2)|Disease::R-HSA-3878781//Glycogen storage disease type IV (GBE1)|Disease::R-HSA-5663084//Diseases of carbohydrate metabolism|Disease::R-HSA-5668914//Diseases of metabolism|Metabolism::R-HSA-70221//Glycogen breakdown (glycogenolysis)|Me…	WP500//Glycogen synthesis and degradation	NA	NA	NA
O15498	2754261.10194403	1705904.2376689	1095705.67344216	1661430.86860292	1554021.95839313	2354461.89326197	1087202.26164478	1925624.87750376	1713352.03432181	2533426.4290413	3498665.98745526	4849975.60470527	1561470.59611296	5075172.46859064	1076262.97253816	4759985.7447348	2547386.00579992	1821001.06808022	2177232.56901252	3325780.63039159	1.66941965426729	0.0398504964680941	0.0630128385546342	0.0979937573081864	0.134518800850799	up	O15498	YKT6	Synaptobrevin homolog YKT6	22420.5	7	Cytoplasm	GO:0000139//Golgi membrane;GO:0005575//cellular_component;GO:0005622//intracellular;GO:0005737//cytoplasm;GO:0005739//mitochondrion;GO:0005768//endosome;GO:0005783//endoplasmic reticulum;GO:0005793//endoplasmic reticulum-Golgi intermediate compartment;GO:0005794//Golgi apparatus;GO:0005829//cytosol;GO:0005886//plasma membrane;GO:0005887//integral component of plasma membrane;GO:0012505//endomembr…	GO:0003674//molecular_function;GO:0003824//catalytic activity;GO:0005484//SNAP receptor activity;GO:0005488//binding;GO:0005515//protein binding;GO:0016409//palmitoyltransferase activity;GO:0016417//S-acyltransferase activity;GO:0016740//transferase activity;GO:0016746//transferase activity, transferring acyl groups;GO:0016747//transferase activity, transferring acyl groups other than amino-acyl …	GO:0006887//exocytosis;GO:0006888//endoplasmic reticulum to Golgi vesicle-mediated transport;GO:0006904//vesicle docking involved in exocytosis;GO:0015031//protein transport;GO:0016192//vesicle-mediated transport;GO:0016197//endosomal transport;GO:0016482//cytosolic transport;GO:0042147//retrograde transport, endosome to Golgi;GO:0045184//establishment of protein localization;GO:0046903//secretio…	Cellular processes and signaling::Intracellular trafficking, secretion, and vesicular transport::Belongs to the synaptobrevin family	2. Genetic Information Processing::2.3 Folding, sorting and degradation::hsa04130//SNARE interactions in vesicular transport	Metabolism of proteins::R-HSA-199977//ER to Golgi Anterograde Transport|Vesicle-mediated transport::R-HSA-199977//ER to Golgi Anterograde Transport|Vesicle-mediated transport::R-HSA-199991//Membrane Trafficking|Metabolism of proteins::R-HSA-204005//COPII-mediated vesicle transport|Vesicle-mediated transport::R-HSA-204005//COPII-mediated vesicle transport|Metabolism of proteins::R-HSA-446203//Aspa…	NA	NA	NA	NA
O15533	1603226.61157936	541447.407616406	447838.848523636	278768.202375898	327173.750826434	723697.453258055	542002.425782409	1048507.78670362	954050.486049691	200610.523341103	1652744.05542365	1023118.58598245	830557.363433885	1163450.03729444	1173223.60069475	1129112.89758826	938026.615854121	670777.989925762	1422066.31759827	1678828.56102834	1.75211327779928	0.00784271969184788	0.00893069778518695	0.0339592862546219	0.0330526331880821	up	O15533	TAPBP	Tapasin	47632.2705000001	6	Plasma membrane	GO:0000139//Golgi membrane;GO:0005575//cellular_component;GO:0005622//intracellular;GO:0005737//cytoplasm;GO:0005783//endoplasmic reticulum;GO:0005789//endoplasmic reticulum membrane;GO:0005793//endoplasmic reticulum-Golgi intermediate compartment;GO:0005794//Golgi apparatus;GO:0012505//endomembrane system;GO:0012506//vesicle membrane;GO:0016020//membrane;GO:0016021//integral component of membran…	GO:0003674//molecular_function;GO:0003823//antigen binding;GO:0005102//signaling receptor binding;GO:0005215//transporter activity;GO:0005488//binding;GO:0005515//protein binding;GO:0015399//primary active transmembrane transporter activity;GO:0015433//ATPase-coupled peptide antigen transmembrane transporter activity;GO:0015440//ATPase-coupled peptide transmembrane transporter activity;GO:0022804…	GO:0002474//antigen processing and presentation of peptide antigen via MHC class I;GO:0002478//antigen processing and presentation of exogenous peptide antigen;GO:0002483//antigen processing and presentation of endogenous peptide antigen;GO:0006518//peptide metabolic process;GO:0006890//retrograde vesicle-mediated transport, Golgi to endoplasmic reticulum;GO:0006996//organelle organization;GO:001…	Cellular processes and signaling::Intracellular trafficking, secretion, and vesicular transport::TAP binding protein	6. Human Diseases::6.3 Infectious disease: viral::hsa05168//Herpes simplex virus 1 infection;6. Human Diseases::6.3 Infectious disease: viral::hsa05170//Human immunodeficiency virus 1 infection;6. Human Diseases::6.3 Infectious disease: viral::hsa05163//Human cytomegalovirus infection;6. Human Diseases::6.3 Infectious disease: viral::hsa05169//Epstein-Barr virus infection;5. Organismal Systems::5…	Immune System::R-HSA-1236974//ER-Phagosome pathway|Immune System::R-HSA-1236975//Antigen processing-Cross presentation|Immune System::R-HSA-1280218//Adaptive Immune System|Immune System::R-HSA-983169//Class I MHC mediated antigen processing & presentation|Immune System::R-HSA-983170//Antigen Presentation: Folding, assembly and peptide loading of class I MHC	NA	NA	Embryonic prefrontal cortex::Normal::Microglial cell;Fetal kidney::Normal::Natural killer T (NKT) cell	NA
O43143	943943.859070105	462899.47111278	353723.255741374	410998.202141018	381813.359595176	647589.472558362	473305.738876614	496878.766493767	594205.023035218	440879.764625405	1000078.64756813	807455.025736061	1001502.90574016	1225041.63034946	878520.497869326	2202877.12372611	928830.276483003	573746.320732624	1059194.22276285	752985.423563155	2.00341095657519	0.00021179899299179	0.0004871289701011	0.00480053372736237	0.00650792422860685	up	O43143	DHX15	Pre-mRNA-splicing factor ATP-dependent RNA helicase DHX15	90944.4	4	Nucleus	GO:0005575//cellular_component;GO:0005622//intracellular;GO:0005634//nucleus;GO:0005654//nucleoplasm;GO:0005681//spliceosomal complex;GO:0005684//U2-type spliceosomal complex;GO:0005689//U12-type spliceosomal complex;GO:0005730//nucleolus;GO:0016604//nuclear body;GO:0016607//nuclear speck;GO:0031974//membrane-enclosed lumen;GO:0031981//nuclear lumen;GO:0032991//protein-containing complex;GO:00432…	GO:0000166//nucleotide binding;GO:0003674//molecular_function;GO:0003676//nucleic acid binding;GO:0003723//RNA binding;GO:0003724//RNA helicase activity;GO:0003725//double-stranded RNA binding;GO:0003824//catalytic activity;GO:0004386//helicase activity;GO:0005488//binding;GO:0005515//protein binding;GO:0005524//ATP binding;GO:0016462//pyrophosphatase activity;GO:0016787//hydrolase activity;GO:00…	GO:0006139//nucleobase-containing compound metabolic process;GO:0010243//response to organonitrogen compound;GO:0010467//gene expression;GO:0090304//nucleic acid metabolic process	Information storage and processing::RNA processing and modification::Oligonucleotide/oligosaccharide-binding (OB)-fold	2. Genetic Information Processing::2.1 Transcription::hsa03040//Spliceosome	Metabolism of RNA::R-HSA-72163//mRNA Splicing - Major Pathway|Metabolism of RNA::R-HSA-72172//mRNA Splicing|Metabolism of RNA::R-HSA-72203//Processing of Capped Intron-Containing Pre-mRNA	WP411//mRNA processing	NA	NA	NA
O43148	217189.931238149	94388.3412121908	23601.1319015162	61417.4284601834	16171.9590167641	102196.824125927	70274.3727020501	95275.9870346859	56128.4780887275	63578.6854140256	201436.230832949	148414.172343337	170217.531989387	266614.560310313	229113.116302616	446931.666174586	164484.806357894	113503.742012474	96406.3870527873	160442.882948201	2.49626010357059	0.00168350639223949	0.00072528091103942	0.013316110127786	0.00757912786687145	up	O43148	RNMT	mRNA cap guanine-N7 methyltransferase	54851.0292000001	18	Nucleus	GO:0001650//fibrillar center;GO:0005575//cellular_component;GO:0005622//intracellular;GO:0005634//nucleus;GO:0005654//nucleoplasm;GO:0005730//nucleolus;GO:0005845//mRNA cap binding complex;GO:0031533//mRNA cap methyltransferase complex;GO:0031974//membrane-enclosed lumen;GO:0031981//nuclear lumen;GO:0032991//protein-containing complex;GO:0034518//RNA cap binding complex;GO:0034708//methyltransfer…	GO:0003674//molecular_function;GO:0003676//nucleic acid binding;GO:0003723//RNA binding;GO:0003824//catalytic activity;GO:0004482//mRNA (guanine-N7-)-methyltransferase activity;GO:0005488//binding;GO:0005515//protein binding;GO:0008168//methyltransferase activity;GO:0008170//N-methyltransferase activity;GO:0008173//RNA methyltransferase activity;GO:0008174//mRNA methyltransferase activity;GO:0008…	GO:0001510//RNA methylation;GO:0006139//nucleobase-containing compound metabolic process;GO:0009059//macromolecule biosynthetic process;GO:0010467//gene expression;GO:0018130//heterocycle biosynthetic process;GO:0019438//aromatic compound biosynthetic process;GO:0034097//response to cytokine;GO:0034645//cellular macromolecule biosynthetic process;GO:0034654//nucleobase-containing compound biosynt…	Information storage and processing::RNA processing and modification::Belongs to the class I-like SAM-binding methyltransferase superfamily. mRNA cap 0 methyltransferase family	2. Genetic Information Processing::2.2 Translation::hsa03015//mRNA surveillance pathway	Disease::R-HSA-162587//HIV Life Cycle|Disease::R-HSA-162599//Late Phase of HIV Life Cycle|Disease::R-HSA-162906//HIV Infection|Disease::R-HSA-167160//RNA Pol II CTD phosphorylation and interaction with CE during HIV infection|Disease::R-HSA-167172//Transcription of the HIV genome|Disease::R-HSA-5663205//Infectious disease|Metabolism of RNA::R-HSA-72086//mRNA Capping|Gene expression (Transcription…	WP411//mRNA processing	NA	Fetal gonad::Normal::Retinoid acid signaling-responsive fetal germ cell;Fetal kidney::Normal::Natural killer T (NKT) cell	NA
O43159	101494.213293828	19093.2153690431	46323.3052854963	22425.9341722752	20333.688834833	30880.261232078	26336.0769568655	58828.2432799656	31663.7839894394	40758.8698855854	107248.171572079	126346.291457992	104430	59656.1439497065	226489.361704699	244380.989054972	104586.289131986	144285.049540462	45201.7999711786	106046.181196577	3.18651199699646	8.07481536180179e-05	0.00012990105869362	0.00353838409154154	0.00485136169768874	up	O43159	RRP8	Ribosomal RNA-processing protein 8	50721.4031000001	11	Nucleus	GO:0000785//chromatin;GO:0000792//heterochromatin;GO:0005575//cellular_component;GO:0005622//intracellular;GO:0005634//nucleus;GO:0005654//nucleoplasm;GO:0005677//chromatin silencing complex;GO:0005694//chromosome;GO:0005730//nucleolus;GO:0005737//cytoplasm;GO:0005829//cytosol;GO:0005886//plasma membrane;GO:0016020//membrane;GO:0031974//membrane-enclosed lumen;GO:0031981//nuclear lumen;GO:0032991…	GO:0003674//molecular_function;GO:0003676//nucleic acid binding;GO:0003723//RNA binding;GO:0003824//catalytic activity;GO:0005488//binding;GO:0005515//protein binding;GO:0008168//methyltransferase activity;GO:0008757//S-adenosylmethionine-dependent methyltransferase activity;GO:0016740//transferase activity;GO:0016741//transferase activity, transferring one-carbon groups;GO:0035064//methylated hi…	GO:0006139//nucleobase-containing compound metabolic process;GO:0006325//chromatin organization;GO:0006915//apoptotic process;GO:0006996//organelle organization;GO:0007050//cell cycle arrest;GO:0007165//signal transduction;GO:0009059//macromolecule biosynthetic process;GO:0009267//cellular response to starvation;GO:0009889//regulation of biosynthetic process;GO:0009890//negative regulation of bio…	Information storage and processing::Transcription::Hypothetical methyltransferase	NA	Gene expression (Transcription)::R-HSA-212165//Epigenetic regulation of gene expression|Gene expression (Transcription)::R-HSA-427359//SIRT1 negatively regulates rRNA expression|Gene expression (Transcription)::R-HSA-5250941//Negative epigenetic regulation of rRNA expression	NA	NA	Fetal kidney::Normal::Natural killer T (NKT) cell	NA
O43166	47637.0011768548	90284.6519076415	96766.4639031351	297573.212123402	201202.567051043	184602.990390096	61672.7390371342	282756.337379298	185054.480448824	176073.13681837	81258.5566584571	92569.4086168014	2467.69134934798	1926.09212067745	15948.4719617087	7018.22260964561	98443.1344320787	257148.778896845	69667.4211932958	926.727178834034	0.386403913231279	0.0120551366858078	0.0185433761285154	0.0440948321846492	0.0547800500192054	down	O43166	SIPA1L1	Signal-induced proliferation-associated 1-like protein 1	200054.801500001	14	Nucleus	GO:0005575//cellular_component;GO:0005622//intracellular;GO:0005737//cytoplasm;GO:0005856//cytoskeleton;GO:0014069//postsynaptic density;GO:0030054//cell junction;GO:0030425//dendrite;GO:0032279//asymmetric synapse;GO:0036477//somatodendritic compartment;GO:0042995//cell projection;GO:0043005//neuron projection;GO:0043197//dendritic spine;GO:0043226//organelle;GO:0043228//non-membrane-bounded org…	GO:0003674//molecular_function;GO:0005096//GTPase activator activity;GO:0005102//signaling receptor binding;GO:0005488//binding;GO:0005515//protein binding;GO:0008047//enzyme activator activity;GO:0030234//enzyme regulator activity;GO:0030695//GTPase regulator activity;GO:0046875//ephrin receptor binding;GO:0060589//nucleoside-triphosphatase regulator activity;GO:0098772//molecular function regul…	GO:0000902//cell morphogenesis;GO:0000904//cell morphogenesis involved in differentiation;GO:0006996//organelle organization;GO:0007165//signal transduction;GO:0007166//cell surface receptor signaling pathway;GO:0007167//enzyme linked receptor protein signaling pathway;GO:0007264//small GTPase mediated signal transduction;GO:0007399//nervous system development;GO:0009966//regulation of signal tra…	Cellular processes and signaling::Cytoskeleton::1 like 1	3. Environmental Information Processing::3.2 Signal transduction::hsa04015//Rap1 signaling pathway	Neuronal System::R-HSA-6794361//Neurexins and neuroligins|Neuronal System::R-HSA-6794362//Protein-protein interactions at synapses	NA	NA	Fetal kidney::Normal::Natural killer T (NKT) cell	NA
O43172	343595.100176885	120353.900188864	163459.029734028	170035.013541714	211020.445018563	147609.825688053	225375.993408237	186672.696894681	192169.564169535	245770.922242206	329271.690678266	441425.497689999	768919.832565244	390644.775204781	646452.021620497	418966.196437554	322883.475319982	205799.743515698	369318.468563402	237066.531063035	2.05913238050231	0.00044510861818503	0.00072528091103942	0.00641600646344355	0.00757912786687145	up	O43172	PRPF4	U4/U6 small nuclear ribonucleoprotein Prp4	58456.8	9	Nucleus	GO:0005575//cellular_component;GO:0005622//intracellular;GO:0005634//nucleus;GO:0005654//nucleoplasm;GO:0005681//spliceosomal complex;GO:0005684//U2-type spliceosomal complex;GO:0015030//Cajal body;GO:0016604//nuclear body;GO:0016607//nuclear speck;GO:0030532//small nuclear ribonucleoprotein complex;GO:0031974//membrane-enclosed lumen;GO:0031981//nuclear lumen;GO:0032991//protein-containing compl…	GO:0003674//molecular_function;GO:0003676//nucleic acid binding;GO:0003723//RNA binding;GO:0005488//binding;GO:0005515//protein binding;GO:0017069//snRNA binding;GO:0017070//U6 snRNA binding;GO:0030621//U4 snRNA binding;GO:0097159//organic cyclic compound binding;GO:1901363//heterocyclic compound binding	GO:0006139//nucleobase-containing compound metabolic process;GO:0010467//gene expression;GO:0090304//nucleic acid metabolic process	Information storage and processing::RNA processing and modification::pre-mRNA processing factor 4 (PRP4) like	2. Genetic Information Processing::2.1 Transcription::hsa03040//Spliceosome	Metabolism of RNA::R-HSA-72163//mRNA Splicing - Major Pathway|Metabolism of RNA::R-HSA-72172//mRNA Splicing|Metabolism of RNA::R-HSA-72203//Processing of Capped Intron-Containing Pre-mRNA	WP411//mRNA processing	NA	Fetal kidney::Normal::Natural killer T (NKT) cell	NA
O43175	3792247.56200503	6804767.18009363	7541033.16427842	7163055.24188084	8419258.2049653	4787991.5366708	6512859.26261491	5182048.09966981	6749568.62005563	5960461.45305353	4088931.72153514	1938022.70613983	3112801.77277064	202459.713482069	573657.860425654	3520175.50424574	2814079.84756236	4557827.23472711	2000700.19855205	1381314.63882079	0.384496996949121	0.00320223248979443	4.33003528978761e-05	0.0196638953722477	0.0042479585014588	down	O43175	PHGDH	D-3-phosphoglycerate dehydrogenase	56658.3135000001	1	Cytoplasm	GO:0005575//cellular_component;GO:0005576//extracellular region;GO:0005615//extracellular space;GO:0005622//intracellular;GO:0005737//cytoplasm;GO:0005829//cytosol;GO:0031982//vesicle;GO:0043226//organelle;GO:0043227//membrane-bounded organelle;GO:0043230//extracellular organelle;GO:0070062//extracellular exosome;GO:0110165//cellular anatomical entity;GO:1903561//extracellular vesicle	GO:0000166//nucleotide binding;GO:0003674//molecular_function;GO:0003824//catalytic activity;GO:0004617//phosphoglycerate dehydrogenase activity;GO:0005488//binding;GO:0009055//electron transfer activity;GO:0016491//oxidoreductase activity;GO:0016614//oxidoreductase activity, acting on CH-OH group of donors;GO:0016615//malate dehydrogenase activity;GO:0016616//oxidoreductase activity, acting on t…	GO:0006520//cellular amino acid metabolic process;GO:0007399//nervous system development;GO:0007417//central nervous system development;GO:0007420//brain development;GO:0008652//cellular amino acid biosynthetic process;GO:0009448//gamma-aminobutyric acid metabolic process;GO:0009790//embryo development;GO:0009792//embryo development ending in birth or egg hatching;GO:0010001//glial cell different…	Metabolism::Amino acid transport and metabolism::Catalyzes the reversible oxidation of 3-phospho-D- glycerate to 3-phosphonooxypyruvate, the first step of the phosphorylated L-serine biosynthesis pathway. Also catalyzes the reversible oxidation of 2-hydroxyglutarate to 2-oxoglutarate and the reversible oxidation of (S)-malate to oxaloacetate	1. Metabolism::1.5 Amino acid metabolism::hsa00270//Cysteine and methionine metabolism;1. Metabolism::1.0 Global and overview maps::hsa01230//Biosynthesis of amino acids;1. Metabolism::1.5 Amino acid metabolism::hsa00260//Glycine, serine and threonine metabolism;1. Metabolism::1.0 Global and overview maps::hsa01100//Metabolic pathways;1. Metabolism::1.0 Global and overview maps::hsa01200//Carbon …	Metabolism::R-HSA-71291//Metabolism of amino acids and derivatives|Metabolism::R-HSA-977347//Serine biosynthesis	WP2525//Trans-sulfuration and one-carbon metabolism;WP4018//Clear cell renal cell carcinoma pathways;WP5083//Neuroinflammation and glutamatergic signaling	NA	Embryonic prefrontal cortex::Normal::Astrocyte;Embryonic prefrontal cortex::Normal::Neural progenitor cell;Fetal gonad::Normal::Mitotic fetal germ cell;Fetal gonad::Normal::Sertoli cell;Kidney::Normal::B cell	NA
O43236	242279	125422.603498357	311710.769633963	293254.486733818	281331.086612038	388735.715066466	294244.561814444	320661.910229762	353572.517778511	299933.736803161	204145.013947163	105611.416038038	225914.37699918	191986.190895739	121997.801559186	139335.852482678	244585.841914277	88542.183512006	377061.374478877	213859.382581123	0.657142897150335	0.0138665593817132	0.00893069778518695	0.0480215462676507	0.0330526331880821	down	O43236	SEPTIN4	Septin-4	55105.1	17	Cytoplasm	GO:0005575//cellular_component;GO:0005622//intracellular;GO:0005634//nucleus;GO:0005654//nucleoplasm;GO:0005737//cytoplasm;GO:0005739//mitochondrion;GO:0005740//mitochondrial envelope;GO:0005741//mitochondrial outer membrane;GO:0005829//cytosol;GO:0005856//cytoskeleton;GO:0005929//cilium;GO:0005938//cell cortex;GO:0005940//septin ring;GO:0008021//synaptic vesicle;GO:0012505//endomembrane system;G…	GO:0000166//nucleotide binding;GO:0000287//magnesium ion binding;GO:0001882//nucleoside binding;GO:0001883//purine nucleoside binding;GO:0003674//molecular_function;GO:0003824//catalytic activity;GO:0003924//GTPase activity;GO:0005198//structural molecule activity;GO:0005488//binding;GO:0005515//protein binding;GO:0005525//GTP binding;GO:0016462//pyrophosphatase activity;GO:0016787//hydrolase act…	GO:0000910//cytokinesis;GO:0006887//exocytosis;GO:0006915//apoptotic process;GO:0007165//signal transduction;GO:0007276//gamete generation;GO:0007283//spermatogenesis;GO:0009893//positive regulation of metabolic process;GO:0009966//regulation of signal transduction;GO:0009967//positive regulation of signal transduction;GO:0010604//positive regulation of macromolecule metabolic process;GO:0010646/…	Cellular processes and signaling::Cell cycle control, cell division, chromosome partitioning::Septin	4. Cellular Processes::4.2 Cell growth and death::hsa04215//Apoptosis - multiple species;4. Cellular Processes::4.2 Cell growth and death::hsa04210//Apoptosis	Programmed Cell Death::R-HSA-109581//Apoptosis|Programmed Cell Death::R-HSA-109606//Intrinsic Pathway for Apoptosis|Programmed Cell Death::R-HSA-111457//Release of apoptotic factors from the mitochondria|Programmed Cell Death::R-HSA-111469//SMAC, XIAP-regulated apoptotic response|Programmed Cell Death::R-HSA-111471//Apoptotic factor-mediated response	WP1772//Apoptosis modulation and signaling	NA	NA	NA
O43252	162311.278781915	398.760299242016	38845.8967111631	34366.5482867338	13775.3227471334	65237.4828503361	53742.7892837698	118966.314748859	54764.5460298902	127591.646180288	187670.160703781	277179.548996455	116086.213343489	175094.616872692	68531.6750204503	255283.570357273	49067.3446047857	120142.409064177	133580.083256658	282686.040834675	2.48555	0.0345362987292607	0.00684145575786443	0.0882266193344075	0.0281936606247291	up	O43252	PAPSS1	Bifunctional 3'-phosphoadenosine 5'-phosphosulfate synthase 1	70842.2637000001	4	Nucleus	GO:0005575//cellular_component;GO:0005622//intracellular;GO:0005737//cytoplasm;GO:0005829//cytosol;GO:0110165//cellular anatomical entity	GO:0000166//nucleotide binding;GO:0003674//molecular_function;GO:0003824//catalytic activity;GO:0004020//adenylylsulfate kinase activity;GO:0004779//sulfate adenylyltransferase activity;GO:0004781//sulfate adenylyltransferase (ATP) activity;GO:0005488//binding;GO:0005515//protein binding;GO:0005524//ATP binding;GO:0016301//kinase activity;GO:0016740//transferase activity;GO:0016772//transferase a…	GO:0000103//sulfate assimilation;GO:0001501//skeletal system development;GO:0006139//nucleobase-containing compound metabolic process;GO:0006753//nucleoside phosphate metabolic process;GO:0006796//phosphate-containing compound metabolic process;GO:0018130//heterocycle biosynthetic process;GO:0019438//aromatic compound biosynthetic process;GO:0019637//organophosphate metabolic process;GO:0019693//…	Metabolism::Nucleotide transport and metabolism::PUA-like domain	1. Metabolism::1.6 Metabolism of other amino acids::hsa00450//Selenocompound metabolism;1. Metabolism::1.4 Nucleotide metabolism::hsa00230//Purine metabolism;1. Metabolism::1.2 Energy metabolism::hsa00920//Sulfur metabolism;1. Metabolism::1.0 Global and overview maps::hsa01100//Metabolic pathways	Metabolism::R-HSA-156580//Phase II - Conjugation of compounds|Metabolism::R-HSA-156584//Cytosolic sulfonation of small molecules|Metabolism::R-HSA-1630316//Glycosaminoglycan metabolism|Metabolism::R-HSA-174362//Transport and synthesis of PAPS|Metabolism::R-HSA-211859//Biological oxidations|Metabolism::R-HSA-2408522//Selenoamino acid metabolism|Metabolism::R-HSA-2408550//Metabolism of ingested H2S…	WP692//Sulfation biotransformation reaction	NA	Embryo::Normal::Oocyte;Embryo::Normal::Primitive endoderm cell	NA
O43290	1808768.48485877	616541.123660885	373627.347794147	568828.165445594	390896.519586164	680537.882575115	569076.86838954	850355.945905661	641209.018905285	637838.468924792	1631279.84691166	1564190.91510779	2575412.54164086	1680057.09305069	1851947.99779089	2136458.71798562	1333469.20881223	1245948.09921279	1294570.71671015	1126302.70550003	2.3032187270061	5.34292487095502e-05	0.0004871289701011	0.00316414714917893	0.00650792422860685	up	O43290	SART1	U4/U6.U5 tri-snRNP-associated protein 1	90266.4	11	Nucleus	GO:0005575//cellular_component;GO:0005622//intracellular;GO:0005634//nucleus;GO:0005654//nucleoplasm;GO:0005681//spliceosomal complex;GO:0005684//U2-type spliceosomal complex;GO:0005737//cytoplasm;GO:0005794//Golgi apparatus;GO:0005829//cytosol;GO:0012505//endomembrane system;GO:0015030//Cajal body;GO:0016604//nuclear body;GO:0016607//nuclear speck;GO:0030532//small nuclear ribonucleoprotein comp…	GO:0003674//molecular_function;GO:0003676//nucleic acid binding;GO:0003723//RNA binding;GO:0005488//binding;GO:0005515//protein binding;GO:0097159//organic cyclic compound binding;GO:1901363//heterocyclic compound binding	GO:0002520//immune system development;GO:0002521//leukocyte differentiation;GO:0002684//positive regulation of immune system process;GO:0002694//regulation of leukocyte activation;GO:0002696//positive regulation of leukocyte activation;GO:0006139//nucleobase-containing compound metabolic process;GO:0007159//leukocyte cell-cell adhesion;GO:0010467//gene expression;GO:0022407//regulation of cell-ce…	Information storage and processing::RNA processing and modification::SART-1 family	2. Genetic Information Processing::2.1 Transcription::hsa03040//Spliceosome	Metabolism of RNA::R-HSA-72163//mRNA Splicing - Major Pathway|Metabolism of RNA::R-HSA-72172//mRNA Splicing|Metabolism of RNA::R-HSA-72203//Processing of Capped Intron-Containing Pre-mRNA	NA	NA	Fetal kidney::Normal::Natural killer T (NKT) cell;Lung::Normal::SLC16A7+ cell	NA
O43292	105451.202667266	110011.031070533	28902.137534408	29295.602609874	16331.000377949	153055.836612058	101622.969800461	44887.3240751768	130495.121304983	34818.399470172	166870.269445232	407763.912443306	324510.091782312	333326.827380201	236979.532064961	441603.80306077	89891.2745240879	163394.911626251	158805.578260069	158232.779526088	3.28715795292006	0.00042827386989231	0.00020567667626491	0.00621675293391883	0.00510155770977081	up	O43292	GPAA1	Glycosylphosphatidylinositol anchor attachment 1 protein	67632.2	8	Plasma membrane	GO:0005575//cellular_component;GO:0005622//intracellular;GO:0005737//cytoplasm;GO:0005783//endoplasmic reticulum;GO:0005789//endoplasmic reticulum membrane;GO:0008303//caspase complex;GO:0012505//endomembrane system;GO:0016020//membrane;GO:0016021//integral component of membrane;GO:0030176//integral component of endoplasmic reticulum membrane;GO:0031090//organelle membrane;GO:0031224//intrinsic c…	GO:0003674//molecular_function;GO:0003824//catalytic activity;GO:0003923//GPI-anchor transamidase activity;GO:0004175//endopeptidase activity;GO:0004197//cysteine-type endopeptidase activity;GO:0005488//binding;GO:0005515//protein binding;GO:0005543//phospholipid binding;GO:0008092//cytoskeletal protein binding;GO:0008233//peptidase activity;GO:0008234//cysteine-type peptidase activity;GO:0008289…	GO:0006508//proteolysis;GO:0006643//membrane lipid metabolic process;GO:0006644//phospholipid metabolic process;GO:0006796//phosphate-containing compound metabolic process;GO:0008610//lipid biosynthetic process;GO:0008654//phospholipid biosynthetic process;GO:0009059//macromolecule biosynthetic process;GO:0019538//protein metabolic process;GO:0019637//organophosphate metabolic process;GO:0022607/…	Cellular processes and signaling::Posttranslational modification, protein turnover, chaperones::Gaa1-like, GPI transamidase component	1. Metabolism::1.7 Glycan biosynthesis and metabolism::hsa00563//Glycosylphosphatidylinositol (GPI)-anchor biosynthesis;1. Metabolism::1.0 Global and overview maps::hsa01100//Metabolic pathways	Metabolism of proteins::R-HSA-162791//Attachment of GPI anchor to uPAR|Metabolism of proteins::R-HSA-163125//Post-translational modification: synthesis of GPI-anchored proteins|Metabolism of proteins::R-HSA-597592//Post-translational protein modification	NA	NA	Fetal gonad::Normal::Meiotic prophase fetal germ cell;Fetal kidney::Normal::Natural killer T (NKT) cell	NA
O43299	6018.63602499289	398.760299242016	1165.98736592438	1255.95219847328	2375.08650943553	1889.78951095446	2047.8334714196	10935.2304889238	1653.5404723964	1464.33890090535	11535.6169016443	50996.9524111468	44655.2200113832	1926.09212067745	14419.3058950511	7863.56286870764	996.083106303995	1148.33818231206	7466.12277330052	17801.4267703724	5.43769480837703	0.0188446501397605	0.0524259022711035	0.0583997573638122	0.117489074540731	up	O43299	AP5Z1	AP-5 complex subunit zeta-1	88616.9615999999	7	Nucleus	GO:0005575//cellular_component;GO:0005622//intracellular;GO:0005634//nucleus;GO:0005654//nucleoplasm;GO:0005737//cytoplasm;GO:0016020//membrane;GO:0016604//nuclear body;GO:0016607//nuclear speck;GO:0030117//membrane coat;GO:0030119//AP-type membrane coat adaptor complex;GO:0031974//membrane-enclosed lumen;GO:0031981//nuclear lumen;GO:0032991//protein-containing complex;GO:0043226//organelle;GO:00…	GO:0003674//molecular_function;GO:0005488//binding;GO:0005515//protein binding	GO:0006139//nucleobase-containing compound metabolic process;GO:0006259//DNA metabolic process;GO:0006974//cellular response to DNA damage stimulus;GO:0015031//protein transport;GO:0016192//vesicle-mediated transport;GO:0016197//endosomal transport;GO:0044260//cellular macromolecule metabolic process;GO:0045184//establishment of protein localization;GO:0046907//intracellular transport;GO:0071702/…	Information storage and processing::Replication, recombination and repair::AP-5 complex subunit, vesicle trafficking	NA	NA	NA	NA	Fetal kidney::Normal::Natural killer T (NKT) cell	NA
O43314	122405.324084718	54756.6985635845	32834.6159887812	40830.2107737477	42856.4831587772	28320.4867476013	36400.5	45365.9073889732	81014.8644674933	42646.5950113122	118971.814940288	150305.957959533	67694.2116860572	37806.3014307935	78814.5435577131	168339.663296119	49292.0111756221	75780.5867286417	76827.7702862509	130576.735357451	1.80954176108683	0.0105833670011743	0.0185433761285154	0.0408199835578479	0.0547800500192054	up	O43314	PPIP5K2	Inositol hexakisphosphate and diphosphoinositol-pentakisphosphate kinase 2	140425	5	Nucleus	GO:0005575//cellular_component;GO:0005622//intracellular;GO:0005737//cytoplasm;GO:0005829//cytosol;GO:0110165//cellular anatomical entity	GO:0000166//nucleotide binding;GO:0000827//inositol-1,3,4,5,6-pentakisphosphate kinase activity;GO:0000828//inositol hexakisphosphate kinase activity;GO:0000829//inositol heptakisphosphate kinase activity;GO:0000832//inositol hexakisphosphate 5-kinase activity;GO:0003674//molecular_function;GO:0003824//catalytic activity;GO:0005488//binding;GO:0005524//ATP binding;GO:0016301//kinase activity;GO:0…	GO:0006020//inositol metabolic process;GO:0006066//alcohol metabolic process;GO:0006796//phosphate-containing compound metabolic process;GO:0007600//sensory perception;GO:0019637//organophosphate metabolic process;GO:0019751//polyol metabolic process;GO:0043647//inositol phosphate metabolic process;GO:0044262//cellular carbohydrate metabolic process;GO:0046165//alcohol biosynthetic process;GO:009…	Cellular processes and signaling::Cytoskeleton::Belongs to the histidine acid phosphatase family	3. Environmental Information Processing::3.2 Signal transduction::hsa04070//Phosphatidylinositol signaling system	Metabolism::R-HSA-1483249//Inositol phosphate metabolism|Metabolism::R-HSA-1855167//Synthesis of pyrophosphates in the cytosol	NA	NA	Fetal kidney::Normal::Natural killer T (NKT) cell	NA
O43315	1226.88971869843	106793.37523219	137105.927146139	180512.971570532	2375.08650943553	162805.768735722	161490.953083265	147459.51385253	115131.026335392	88648.7363590389	1005.63143831018	22252.4357379698	2467.69134934798	1926.09212067745	1114.87269467011	757.977916044712	321786.352033008	217731.027706792	567.048453774614	16800.5049320884	0.531384624449082	0.0302977021630549	0.0892095520578493	0.0811849964605625	0.173432234746005	down	O43315	AQP9	Aquaporin-9	31435.4	15	Plasma membrane	GO:0005575//cellular_component;GO:0005622//intracellular;GO:0005886//plasma membrane;GO:0005887//integral component of plasma membrane;GO:0016020//membrane;GO:0016021//integral component of membrane;GO:0016323//basolateral plasma membrane;GO:0031224//intrinsic component of membrane;GO:0031226//intrinsic component of plasma membrane;GO:0043226//organelle;GO:0043227//membrane-bounded organelle;GO:0…	GO:0003674//molecular_function;GO:0005215//transporter activity;GO:0005275//amine transmembrane transporter activity;GO:0005342//organic acid transmembrane transporter activity;GO:0005345//purine nucleobase transmembrane transporter activity;GO:0005350//pyrimidine nucleobase transmembrane transporter activity;GO:0005372//water transmembrane transporter activity;GO:0005488//binding;GO:0005515//pro…	GO:0006811//ion transport;GO:0006869//lipid transport;GO:0010038//response to metal ion;GO:0010243//response to organonitrogen compound;GO:0014070//response to organic cyclic compound;GO:0042044//fluid transport;GO:0046683//response to organophosphorus;GO:0046903//secretion;GO:0048878//chemical homeostasis;GO:0051591//response to cAMP;GO:0055085//transmembrane transport;GO:0071310//cellular respo…	Metabolism::Inorganic ion transport and metabolism::Major intrinsic protein	5. Organismal Systems::5.1 Immune system::hsa04613//Neutrophil extracellular trap formation;5. Organismal Systems::5.4 Digestive system::hsa04976//Bile secretion	Transport of small molecules::R-HSA-432030//Transport of glycerol from adipocytes to the liver by Aquaporins|Transport of small molecules::R-HSA-432047//Passive transport by Aquaporins|Transport of small molecules::R-HSA-445717//Aquaporin-mediated transport	WP3527//Pre-implantation embryo	NA	Fetal kidney::Normal::Monocyte;Kidney::Normal::Neutrophil;Kidney::Renal Cell Carcinoma::Neutrophil	NA
O43324	395968.197197843	200584.178716932	225902.28322632	236153.992899408	257706.018611656	290845.447731871	189515.921096291	382758.77571672	242766.407335816	280115.893406238	457557.898902335	173729.470971305	506883.773756633	291807.249761871	458954.406922689	971775.443203048	271789.533407983	320301.308920448	439722.520109214	770953.139365047	1.72573186093296	0.0226458799228361	0.0146896447206045	0.0661267742038213	0.0463093691839488	up	O43324	EEF1E1	Eukaryotic translation elongation factor 1 epsilon-1	19813.1	6	Cytoplasm	GO:0005575//cellular_component;GO:0005622//intracellular;GO:0005634//nucleus;GO:0005654//nucleoplasm;GO:0005730//nucleolus;GO:0005737//cytoplasm;GO:0005829//cytosol;GO:0017101//aminoacyl-tRNA synthetase multienzyme complex;GO:0031974//membrane-enclosed lumen;GO:0031981//nuclear lumen;GO:0032991//protein-containing complex;GO:0043226//organelle;GO:0043227//membrane-bounded organelle;GO:0043228//no…	GO:0003674//molecular_function;GO:0005488//binding;GO:0005515//protein binding	GO:0006139//nucleobase-containing compound metabolic process;GO:0006518//peptide metabolic process;GO:0006520//cellular amino acid metabolic process;GO:0006915//apoptotic process;GO:0006974//cellular response to DNA damage stimulus;GO:0007165//signal transduction;GO:0008285//negative regulation of cell population proliferation;GO:0009059//macromolecule biosynthetic process;GO:0009966//regulation …	Information storage and processing::Translation, ribosomal structure and biogenesis::Glutathione S-transferase, C-terminal domain	NA	Metabolism::R-HSA-2408522//Selenoamino acid metabolism|Metabolism of proteins::R-HSA-379716//Cytosolic tRNA aminoacylation|Metabolism of proteins::R-HSA-379724//tRNA Aminoacylation|Metabolism::R-HSA-71291//Metabolism of amino acids and derivatives|Metabolism of proteins::R-HSA-72766//Translation	WP4016//DNA IR-damage and cellular response via ATR	NA	NA	NA
O43347	87936.3630195082	398.760299242016	1165.98736592438	1255.95219847328	2375.08650943553	1889.78951095446	2047.8334714196	940.68791627187	1653.5404723964	1464.33890090535	106639.231976594	91790.4612164351	116010.167697574	1926.09212067745	87513.8511159224	127996.016675919	996.083106303995	1148.33818231206	26323.4282741354	926.727178834034	5.55008021892367	0.0287622654353342	0.143140141592154	0.0782134689556593	0.24623400960095	up	O43347	MSI1	RNA-binding protein Musashi homolog 1	39129.8154000001	12	Nucleus	GO:0005575//cellular_component;GO:0005622//intracellular;GO:0005634//nucleus;GO:0005737//cytoplasm;GO:0005844//polysome;GO:0032991//protein-containing complex;GO:0043226//organelle;GO:0043227//membrane-bounded organelle;GO:0043229//intracellular organelle;GO:0043231//intracellular membrane-bounded organelle;GO:0110165//cellular anatomical entity;GO:1990904//ribonucleoprotein complex	GO:0003674//molecular_function;GO:0003676//nucleic acid binding;GO:0003723//RNA binding;GO:0003727//single-stranded RNA binding;GO:0005488//binding;GO:0005515//protein binding;GO:0008187//poly-pyrimidine tract binding;GO:0008266//poly(U) RNA binding;GO:0042802//identical protein binding;GO:0097159//organic cyclic compound binding;GO:1901363//heterocyclic compound binding	GO:0007399//nervous system development;GO:0048731//system development	Information storage and processing::RNA processing and modification::RNA-binding protein Musashi homolog 1	2. Genetic Information Processing::2.2 Translation::hsa03015//mRNA surveillance pathway	Developmental Biology::R-HSA-376176//Signaling by ROBO receptors|Developmental Biology::R-HSA-422475//Axon guidance|Developmental Biology::R-HSA-9010553//Regulation of expression of SLITs and ROBOs|Developmental Biology::R-HSA-9675108//Nervous system development	NA	NA	Brain::Glioblastoma::Cancer stem cell;Brain::Glioma::Cancer stem cell;Brain::Normal::Neural stem cell;Colorectum::Colorectum Cancer::Cancer stem cell;Colorectum::Normal::Colorectal stem cell;Endometrium::Normal::Endometrial stem cell;Endometrium::Normal::Stem cell;Fetal gonad::Normal::Mitotic arrest phase fetal germ cell;Liver::Normal::Stem cell;Lung::Normal::Cancer stem cell;Periodontal ligament…	NA
O43353	22416.4994707886	398.760299242016	1165.98736592438	1255.95219847328	2375.08650943553	1889.78951095446	2047.8334714196	940.68791627187	1653.5404723964	1464.33890090535	12139.9416922995	16482.4404201773	19448.1162745869	13370.5710361599	118546.003196811	32018.5422500017	996.083106303995	16014.7992177961	21873.4395089834	926.727178834034	7.07181804306806	0.00381649720590699	0.0432570525449782	0.0218899093668645	0.102056211908881	up	O43353	RIPK2	Receptor-interacting serine/threonine-protein kinase 2	61202.8045000001	8	Cytoplasm	GO:0005575//cellular_component;GO:0005622//intracellular;GO:0005737//cytoplasm;GO:0005829//cytosol;GO:0005856//cytoskeleton;GO:0031982//vesicle;GO:0032991//protein-containing complex;GO:0043226//organelle;GO:0043227//membrane-bounded organelle;GO:0043228//non-membrane-bounded organelle;GO:0043229//intracellular organelle;GO:0043232//intracellular non-membrane-bounded organelle;GO:0110165//cellula…	GO:0000166//nucleotide binding;GO:0002020//protease binding;GO:0003674//molecular_function;GO:0003824//catalytic activity;GO:0004672//protein kinase activity;GO:0004674//protein serine/threonine kinase activity;GO:0004706//JUN kinase kinase kinase activity;GO:0004709//MAP kinase kinase kinase activity;GO:0004713//protein tyrosine kinase activity;GO:0004715//non-membrane spanning protein tyrosine …	GO:0000165//MAPK cascade;GO:0001817//regulation of cytokine production;GO:0001819//positive regulation of cytokine production;GO:0001959//regulation of cytokine-mediated signaling pathway;GO:0001961//positive regulation of cytokine-mediated signaling pathway;GO:0002221//pattern recognition receptor signaling pathway;GO:0002224//toll-like receptor signaling pathway;GO:0002237//response to molecule…	Cellular processes and signaling::Signal transduction mechanisms::Caspase recruitment domain	5. Organismal Systems::5.1 Immune system::hsa04621//NOD-like receptor signaling pathway;6. Human Diseases::6.4 Infectious disease: bacterial::hsa05132//Salmonella infection;6. Human Diseases::6.4 Infectious disease: bacterial::hsa05131//Shigellosis;5. Organismal Systems::5.6 Nervous system::hsa04722//Neurotrophin signaling pathway;6. Human Diseases::6.4 Infectious disease: bacterial::hsa05152//Tu…	Immune System::R-HSA-1280215//Cytokine Signaling in Immune system|Immune System::R-HSA-1280218//Adaptive Immune System|Immune System::R-HSA-166016//Toll Like Receptor 4 (TLR4) Cascade|Immune System::R-HSA-166058//MyD88:MAL(TIRAP) cascade initiated on plasma membrane|Immune System::R-HSA-166166//MyD88-independent TLR4 cascade |Immune System::R-HSA-168138//Toll Like Receptor 9 (TLR9) Cascade|Immune…	WP1433//Nucleotide-binding oligomerization domain (NOD) pathway;WP2864//Apoptosis-related network due to altered Notch3 in ovarian cancer;WP314//Fas ligand pathway and stress induction of heat shock proteins;WP69//T-cell receptor (TCR) signaling pathway	NA	Fetal kidney::Normal::Monocyte;Large intestine::Normal::Paneth cell	NA
O43390	4285548.0578756	1517406.53184913	1841522.14023893	2298146.89010344	1435994.97421137	2152399.86510889	2050152.83624444	2480124.18777971	2024870.58601669	1298956.82361754	4496751.68326305	4121987.38006391	4005070.68483519	4165141.54318818	3160916.47790486	5700913.15939168	3604965.03347858	2907212.2314965	3579684.17878185	3357657.12205669	1.82838787927544	0.00012238190756119	0.00072528091103942	0.00412972590509216	0.00757912786687145	up	O43390	HNRNPR	Heterogeneous nuclear ribonucleoprotein R	70952.2314000001	1	Nucleus	GO:0005575//cellular_component;GO:0005622//intracellular;GO:0005634//nucleus;GO:0005654//nucleoplasm;GO:0005681//spliceosomal complex;GO:0005737//cytoplasm;GO:0005783//endoplasmic reticulum;GO:0012505//endomembrane system;GO:0030054//cell junction;GO:0030424//axon;GO:0030425//dendrite;GO:0030426//growth cone;GO:0030427//site of polarized growth;GO:0031974//membrane-enclosed lumen;GO:0031981//nucl…	GO:0003674//molecular_function;GO:0003676//nucleic acid binding;GO:0003723//RNA binding;GO:0003729//mRNA binding;GO:0003730//mRNA 3'-UTR binding;GO:0005488//binding;GO:0005515//protein binding;GO:0097159//organic cyclic compound binding;GO:1901363//heterocyclic compound binding	GO:0006139//nucleobase-containing compound metabolic process;GO:0006518//peptide metabolic process;GO:0009057//macromolecule catabolic process;GO:0009059//macromolecule biosynthetic process;GO:0009889//regulation of biosynthetic process;GO:0009890//negative regulation of biosynthetic process;GO:0009892//negative regulation of metabolic process;GO:0009893//positive regulation of metabolic process;…	Information storage and processing::RNA processing and modification::Heterogeneous nuclear ribonucleoprotein R	NA	Metabolism of RNA::R-HSA-72163//mRNA Splicing - Major Pathway|Metabolism of RNA::R-HSA-72172//mRNA Splicing|Metabolism of RNA::R-HSA-72203//Processing of Capped Intron-Containing Pre-mRNA	WP411//mRNA processing	NA	Fetal kidney::Normal::Natural killer T (NKT) cell	NA
O43395	92499.2898353744	91009.5198353714	23934.4474088994	138156.433108993	66855.9917664754	53354.2149746535	79040.4327661557	79677.5181643978	124408.048804865	61192.8425900506	125972.366546476	171001.482664642	268795	101335.677003771	279099.228936184	226757.972065163	142274.727142705	99105.8000588103	153345.824335883	119698.351301877	2.08286207377886	0.00125193402003859	0.0004871289701011	0.0113346588343163	0.00650792422860685	up	O43395	PRPF3	U4/U6 small nuclear ribonucleoprotein Prp3	77538.8536000002	1	Nucleus	GO:0005575//cellular_component;GO:0005622//intracellular;GO:0005634//nucleus;GO:0005654//nucleoplasm;GO:0005681//spliceosomal complex;GO:0005684//U2-type spliceosomal complex;GO:0005737//cytoplasm;GO:0005829//cytosol;GO:0015030//Cajal body;GO:0016604//nuclear body;GO:0016607//nuclear speck;GO:0030532//small nuclear ribonucleoprotein complex;GO:0031974//membrane-enclosed lumen;GO:0031981//nuclear …	GO:0003674//molecular_function;GO:0003676//nucleic acid binding;GO:0003723//RNA binding;GO:0005488//binding;GO:0005515//protein binding;GO:0042802//identical protein binding;GO:0097159//organic cyclic compound binding;GO:1901363//heterocyclic compound binding	GO:0006139//nucleobase-containing compound metabolic process;GO:0010467//gene expression;GO:0022607//cellular component assembly;GO:0022613//ribonucleoprotein complex biogenesis;GO:0043933//protein-containing complex subunit organization;GO:0090304//nucleic acid metabolic process	Information storage and processing::RNA processing and modification::U4 U6 small nuclear ribonucleoprotein Prp3	2. Genetic Information Processing::2.1 Transcription::hsa03040//Spliceosome	Metabolism of RNA::R-HSA-72163//mRNA Splicing - Major Pathway|Metabolism of RNA::R-HSA-72172//mRNA Splicing|Metabolism of RNA::R-HSA-72203//Processing of Capped Intron-Containing Pre-mRNA	WP411//mRNA processing	NA	Fetal kidney::Normal::Natural killer T (NKT) cell	NA
O43396	1839599.76585068	1159260.89079157	1178574.16975292	1134150.4132978	1190105.42383271	1168445.64105911	1273579.79221245	1562679.87441405	1111082.83437839	910905.90938245	1974707.18310358	1593703.95124189	1713561.88794215	1715058.28248925	3083347.97537959	3287711.08415404	1526592.33560573	1008680.17934517	1922241.36723628	1583199.08603306	1.54918640942883	0.00610819166522581	0.00684145575786443	0.0291993773203849	0.0281936606247291	up	O43396	TXNL1	Thioredoxin-like protein 1	32255.5	18	Cytoplasm	GO:0000502//proteasome complex;GO:0005575//cellular_component;GO:0005622//intracellular;GO:0005634//nucleus;GO:0005737//cytoplasm;GO:0005829//cytosol;GO:0032991//protein-containing complex;GO:0043226//organelle;GO:0043227//membrane-bounded organelle;GO:0043229//intracellular organelle;GO:0043231//intracellular membrane-bounded organelle;GO:0110165//cellular anatomical entity;GO:1902494//catalytic…	GO:0003674//molecular_function;GO:0003824//catalytic activity;GO:0015036//disulfide oxidoreductase activity;GO:0016491//oxidoreductase activity;GO:0016667//oxidoreductase activity, acting on a sulfur group of donors	GO:0019725//cellular homeostasis;GO:0045454//cell redox homeostasis	Cellular processes and signaling::Posttranslational modification, protein turnover, chaperones::Thioredoxin-like	NA	NA	NA	NA	Fetal kidney::Normal::Natural killer T (NKT) cell	NA
O43399	1603226.61157936	541025.17275537	359617.047351209	660192	431324.695901222	764992.782098645	491019.887726346	924777.818789207	559070.922379897	453341.458918366	1824457.72351961	1416625.73443724	1297845.69027571	1145384.75671888	1212007.85195739	1394786.5205502	738472.488938402	670030.421066234	829912.999273393	630997.277610003	1.64401211403405	0.00810307634408446	0.0114962436943861	0.0346529087896338	0.039112220395031	up	O43399	TPD52L2	Tumor protein D54	22240.7	20	Cytoplasm	NA	GO:0003674//molecular_function;GO:0003676//nucleic acid binding;GO:0003723//RNA binding;GO:0003824//catalytic activity;GO:0005488//binding;GO:0005515//protein binding;GO:0097159//organic cyclic compound binding;GO:1901363//heterocyclic compound binding	NA	Poorly characterized::Function unknown::Tumour protein D52 family	NA	NA	NA	NA	NA	NA
O43405	43990.9966576881	398.760299242016	1165.98736592438	1255.95219847328	2375.08650943553	1889.78951095446	2047.8334714196	940.68791627187	1653.5404723964	1464.33890090535	29459.1968985435	57182.786408069	2467.69134934798	146841.656757889	123327.131771213	268113.392399476	996.083106303995	236146.566578319	567.048453774614	926.727178834034	15.144862725435	0.0254280456582688	0.105122431747819	0.0717532254757785	0.196242471990461	up	O43405	COCH	Cochlin	59490.9834000001	14	Extracellular	GO:0005575//cellular_component;GO:0005576//extracellular region;GO:0031012//extracellular matrix;GO:0062023//collagen-containing extracellular matrix;GO:0110165//cellular anatomical entity	GO:0003674//molecular_function;GO:0005488//binding;GO:0005515//protein binding;GO:0005518//collagen binding;GO:0044877//protein-containing complex binding	GO:0000902//cell morphogenesis;GO:0002684//positive regulation of immune system process;GO:0002831//regulation of response to biotic stimulus;GO:0002833//positive regulation of response to biotic stimulus;GO:0007600//sensory perception;GO:0022603//regulation of anatomical structure morphogenesis;GO:0022604//regulation of cell morphogenesis;GO:0031347//regulation of defense response;GO:0031349//po…	Cellular processes and signaling::Defense mechanisms::LCCL domain	NA	NA	NA	NA	Fetal gonad::Normal::Oogenesis phase fetal germ cell;Kidney::Normal::B cell	NA
O43427	137344.107434665	398.760299242016	144860.576878685	1255.95219847328	2375.08650943553	78524.1154380697	2047.8334714196	940.68791627187	1653.5404723964	1464.33890090535	124182.251556575	150765.377555354	127242.616570132	101455.964424808	108798.551248229	162270.127984867	87981.1948367065	1148.33818231206	51670.5344660852	69646.4153642053	2.65638810204657	0.0076392703920373	0.0524259022711035	0.0334752828579075	0.117489074540731	up	O43427	FIBP	Acidic fibroblast growth factor intracellular-binding protein	41883.3	11	Cytoplasm	GO:0005575//cellular_component;GO:0005622//intracellular;GO:0005634//nucleus;GO:0005654//nucleoplasm;GO:0005737//cytoplasm;GO:0005739//mitochondrion;GO:0012505//endomembrane system;GO:0016020//membrane;GO:0016604//nuclear body;GO:0016607//nuclear speck;GO:0031974//membrane-enclosed lumen;GO:0031981//nuclear lumen;GO:0043226//organelle;GO:0043227//membrane-bounded organelle;GO:0043229//intracellul…	GO:0003674//molecular_function;GO:0005488//binding;GO:0005515//protein binding;GO:0017134//fibroblast growth factor binding;GO:0019838//growth factor binding	GO:0007165//signal transduction;GO:0007166//cell surface receptor signaling pathway;GO:0007167//enzyme linked receptor protein signaling pathway;GO:0007599//hemostasis;GO:0030168//platelet activation;GO:0034109//homotypic cell-cell adhesion;GO:0042060//wound healing;GO:0044344//cellular response to fibroblast growth factor stimulus;GO:0070527//platelet aggregation;GO:0070848//response to growth f…	Information storage and processing::Transcription::Fibroblast growth factor (acidic) intracellular binding protein	NA	NA	WP5072//Modulators of TCR signaling and T cell activation	NA	Fetal kidney::Normal::Natural killer T (NKT) cell;Liver::Hepatocellular Cancer::Exhausted CD8+ T cell	NA
O43493	231327.101282307	205336.205880648	144315.486325174	153878.344496138	155400.22872291	272269.797630703	209056.569745586	308690.774211187	280192.246136439	197821.911777209	221360.382384209	206703.402476074	845890.193534158	521475.72120716	257525.489171342	521024.718698385	188285.852284287	423119.714841041	435094.429796975	363003.11178377	1.84566739312754	0.00867867536625509	0.0185433761285154	0.0361487643682289	0.0547800500192054	up	O43493	TGOLN2	Trans-Golgi network integral membrane protein 2	45885.8970000001	2	Extracellular	GO:0005575//cellular_component;GO:0005622//intracellular;GO:0005634//nucleus;GO:0005654//nucleoplasm;GO:0005737//cytoplasm;GO:0005768//endosome;GO:0005783//endoplasmic reticulum;GO:0005788//endoplasmic reticulum lumen;GO:0005794//Golgi apparatus;GO:0005798//Golgi-associated vesicle;GO:0005802//trans-Golgi network;GO:0005886//plasma membrane;GO:0012505//endomembrane system;GO:0012506//vesicle memb…	GO:0003674//molecular_function;GO:0005488//binding;GO:0005515//protein binding	GO:0019538//protein metabolic process;GO:0036211//protein modification process;GO:0043412//macromolecule modification;GO:0044260//cellular macromolecule metabolic process;GO:0044267//cellular protein metabolic process;GO:0061024//membrane organization	Cellular processes and signaling::Intracellular trafficking, secretion, and vesicular transport::Trans-golgi network protein 2	NA	Vesicle-mediated transport::R-HSA-199991//Membrane Trafficking|Vesicle-mediated transport::R-HSA-199992//trans-Golgi Network Vesicle Budding|Metabolism of proteins::R-HSA-381426//Regulation of Insulin-like Growth Factor (IGF) transport and uptake by Insulin-like Growth Factor Binding Proteins (IGFBPs)|Vesicle-mediated transport::R-HSA-432722//Golgi Associated Vesicle Biogenesis|Metabolism of prot…	NA	NA	Embryonic prefrontal cortex::Normal::Microglial cell;Fetal kidney::Normal::Natural killer T (NKT) cell	NA
O43583	216036.841329052	244748.248701974	179831.082321822	322804.079344144	222008.757245884	232279.086667537	225436.048390309	491662.440254917	173754.664183678	342446.474774422	247265.535637337	304344.33122216	495041.945774813	559154.501637765	292591.300344173	405685.836209744	288583.88836752	532690.733494205	286425.732542903	622652.012092081	1.52184989202214	0.011046847559622	0.00893069778518695	0.0418546692971119	0.0330526331880821	up	O43583	DENR	Density-regulated protein	22094.9	12	Cytoplasm	GO:0005575//cellular_component	GO:0003674//molecular_function;GO:0003676//nucleic acid binding;GO:0003723//RNA binding;GO:0003729//mRNA binding;GO:0003743//translation initiation factor activity;GO:0005488//binding;GO:0005515//protein binding;GO:0008135//translation factor activity, RNA binding;GO:0045182//translation regulator activity;GO:0090079//translation regulator activity, nucleic acid binding;GO:0097159//organic cyclic…	GO:0002183//cytoplasmic translational initiation;GO:0006518//peptide metabolic process;GO:0006996//organelle organization;GO:0009059//macromolecule biosynthetic process;GO:0010467//gene expression;GO:0019080//viral gene expression;GO:0019081//viral translation;GO:0019538//protein metabolic process;GO:0022411//cellular component disassembly;GO:0022607//cellular component assembly;GO:0022613//ribon…	Information storage and processing::Translation, ribosomal structure and biogenesis::translation initiation factor activity	NA	NA	NA	NA	Embryo::Normal::Morula cell (Blastomere);Fetal kidney::Normal::Natural killer T (NKT) cell	NA
O43592	359865.794865682	177283.034812021	174050.544323612	155162.720095759	167005.231942581	189146.750431869	223778.323798982	118389.635466172	212054.831719391	177262.465371058	372280.598484177	422963.126052372	184339.715406699	505927.026152238	229815.11125047	597078.221164957	321124.215598287	210894.286854702	250509.241037328	613889.164533346	1.8980665163117	0.00254348450745071	0.0015046872632012	0.0172683358609445	0.0110259859320195	up	O43592	XPOT	Exportin-T	109978	12	Cytoplasm	GO:0005575//cellular_component;GO:0005622//intracellular;GO:0005634//nucleus;GO:0005635//nuclear envelope;GO:0005643//nuclear pore;GO:0005654//nucleoplasm;GO:0005737//cytoplasm;GO:0005829//cytosol;GO:0012505//endomembrane system;GO:0016363//nuclear matrix;GO:0031967//organelle envelope;GO:0031974//membrane-enclosed lumen;GO:0031975//envelope;GO:0031981//nuclear lumen;GO:0032991//protein-containin…	GO:0000049//tRNA binding;GO:0003674//molecular_function;GO:0003676//nucleic acid binding;GO:0003723//RNA binding;GO:0005488//binding;GO:0005515//protein binding;GO:0008536//Ran GTPase binding;GO:0017016//Ras GTPase binding;GO:0019899//enzyme binding;GO:0031267//small GTPase binding;GO:0051020//GTPase binding;GO:0097159//organic cyclic compound binding;GO:1901363//heterocyclic compound binding	GO:0006886//intracellular protein transport;GO:0015031//protein transport;GO:0031503//protein-containing complex localization;GO:0034613//cellular protein localization;GO:0045184//establishment of protein localization;GO:0046907//intracellular transport;GO:0050658//RNA transport;GO:0051169//nuclear transport;GO:0051236//establishment of RNA localization;GO:0071426//ribonucleoprotein complex expor…	Information storage and processing::Translation, ribosomal structure and biogenesis::Ran GTPase binding	2. Genetic Information Processing::2.2 Translation::hsa03013//Nucleocytoplasmic transport	Metabolism of RNA::R-HSA-6784531//tRNA processing in the nucleus|Metabolism of RNA::R-HSA-72306//tRNA processing	NA	NA	Fetal gonad::Normal::Mitotic arrest phase fetal germ cell	NA
O43639	178745.379259969	398.760299242016	111564.015061025	94145.0299128235	2375.08650943553	140338.228266214	2047.8334714196	88481.051668508	46796.0053170525	1464.33890090535	204933.823609979	192255.787520556	151623.864592296	330306.224731654	52460.6448247517	158023.777911192	64328.3019375826	27049.1072687474	210657.058405876	26727.0569465435	2.12854123815726	0.0444428475354315	0.0524259022711035	0.105879969862411	0.117489074540731	up	O43639	NCK2	Cytoplasmic protein NCK2	42920.5644000001	2	Cytoplasm	GO:0005575//cellular_component;GO:0005622//intracellular;GO:0005737//cytoplasm;GO:0005783//endoplasmic reticulum;GO:0005829//cytosol;GO:0012505//endomembrane system;GO:0012506//vesicle membrane;GO:0014069//postsynaptic density;GO:0016020//membrane;GO:0030054//cell junction;GO:0031090//organelle membrane;GO:0031982//vesicle;GO:0032279//asymmetric synapse;GO:0043226//organelle;GO:0043227//membrane-…	GO:0001784//phosphotyrosine residue binding;GO:0003674//molecular_function;GO:0005488//binding;GO:0005515//protein binding;GO:0008093//cytoskeletal anchor activity;GO:0030159//signaling receptor complex adaptor activity;GO:0030674//protein-macromolecule adaptor activity;GO:0035591//signaling adaptor activity;GO:0044877//protein-containing complex binding;GO:0045309//protein phosphorylated amino a…	GO:0001771//immunological synapse formation;GO:0002684//positive regulation of immune system process;GO:0002694//regulation of leukocyte activation;GO:0002696//positive regulation of leukocyte activation;GO:0006139//nucleobase-containing compound metabolic process;GO:0006446//regulation of translational initiation;GO:0006518//peptide metabolic process;GO:0006796//phosphate-containing compound met…	Cellular processes and signaling::Signal transduction mechanisms::Variant SH3 domain	6. Human Diseases::6.4 Infectious disease: bacterial::hsa05130//Pathogenic Escherichia coli infection;5. Organismal Systems::5.8 Development and regeneration::hsa04360//Axon guidance;5. Organismal Systems::5.1 Immune system::hsa04660//T cell receptor signaling pathway;3. Environmental Information Processing::3.2 Signal transduction::hsa04012//ErbB signaling pathway	Signal Transduction::R-HSA-186763//Downstream signal transduction|Signal Transduction::R-HSA-186797//Signaling by PDGF|Signal Transduction::R-HSA-194138//Signaling by VEGF|Developmental Biology::R-HSA-2682334//EPH-Ephrin signaling|Cell-Cell communication::R-HSA-373753//Nephrin family interactions|Developmental Biology::R-HSA-376176//Signaling by ROBO receptors|Developmental Biology::R-HSA-3928664…	WP2272//Pathogenic Escherichia coli infection;WP2380//Brain-derived neurotrophic factor (BDNF) signaling pathway;WP437//EGF/EGFR signaling pathway;WP4823//Genes controlling nephrogenesis;WP673//ErbB signaling pathway	NA	Fetal gonad::Normal::Mitotic arrest phase fetal germ cell;Fetal gonad::Normal::Oogenesis phase fetal germ cell;Fetal gonad::Normal::Sertoli cell	NA
O43660	171505.166773702	46795.6864559924	44708.5665968278	44109.6962319888	43372.5561471119	62330.0738243805	50997.9659738706	83711.3494195707	79877.6140747725	35728.0377450939	168282.614365321	152130.847360492	200301	193287.068436538	133774.639455085	193687.140873546	128248.470333875	148420.106351781	126806.143907933	151287.954541986	2.40708460753565	5.19719908378743e-05	0.0004871289701011	0.00316414714917893	0.00650792422860685	up	O43660	PLRG1	Pleiotropic regulator 1	57201.3041000001	4	Nucleus	GO:0000151//ubiquitin ligase complex;GO:0000228//nuclear chromosome;GO:0000974//Prp19 complex;GO:0001650//fibrillar center;GO:0005575//cellular_component;GO:0005622//intracellular;GO:0005634//nucleus;GO:0005635//nuclear envelope;GO:0005654//nucleoplasm;GO:0005657//replication fork;GO:0005662//DNA replication factor A complex;GO:0005681//spliceosomal complex;GO:0005684//U2-type spliceosomal comple…	GO:0003674//molecular_function;GO:0005488//binding;GO:0005515//protein binding	GO:0006139//nucleobase-containing compound metabolic process;GO:0007346//regulation of mitotic cell cycle;GO:0010467//gene expression;GO:0010564//regulation of cell cycle process;GO:0034613//cellular protein localization;GO:0044770//cell cycle phase transition;GO:0044772//mitotic cell cycle phase transition;GO:0044843//cell cycle G1/S phase transition;GO:0045787//positive regulation of cell cycle…	Information storage and processing::RNA processing and modification::WD domain, G-beta repeat	2. Genetic Information Processing::2.1 Transcription::hsa03040//Spliceosome	Metabolism of RNA::R-HSA-72163//mRNA Splicing - Major Pathway|Metabolism of RNA::R-HSA-72172//mRNA Splicing|Metabolism of RNA::R-HSA-72203//Processing of Capped Intron-Containing Pre-mRNA	NA	NA	Fetal kidney::Normal::Natural killer T (NKT) cell	Transcription Cofactors
O43670	878930.964551829	459369.851571304	409835.356115525	387486.468178328	387507.178023745	656428.368494224	499982.576085201	510204.897190545	573175.444005469	546439.813332776	840524.45359421	743600.620756303	1001731.0426779	932273.014584347	1047174.78409118	1023489.92088602	867922.920828082	731259.718382847	950973.014522838	471086.732072609	1.62167092350752	0.00031741530611802	0.0015046872632012	0.00549054833690965	0.0110259859320195	up	O43670	ZNF207	BUB3-interacting and GLEBS motif-containing protein ZNF207	50757.5847000002	17	Nucleus	GO:0000775//chromosome, centromeric region;GO:0000776//kinetochore;GO:0000777//condensed chromosome kinetochore;GO:0000779//condensed chromosome, centromeric region;GO:0000793//condensed chromosome;GO:0005575//cellular_component;GO:0005622//intracellular;GO:0005634//nucleus;GO:0005654//nucleoplasm;GO:0005694//chromosome;GO:0005730//nucleolus;GO:0005737//cytoplasm;GO:0005819//spindle;GO:0005856//c…	GO:0003674//molecular_function;GO:0003676//nucleic acid binding;GO:0003677//DNA binding;GO:0003700//DNA-binding transcription factor activity;GO:0003723//RNA binding;GO:0005488//binding;GO:0005515//protein binding;GO:0005539//glycosaminoglycan binding;GO:0008017//microtubule binding;GO:0008092//cytoskeletal protein binding;GO:0008201//heparin binding;GO:0008270//zinc ion binding;GO:0015631//tubul…	GO:0000070//mitotic sister chromatid segregation;GO:0000075//cell cycle checkpoint;GO:0000819//sister chromatid segregation;GO:0001578//microtubule bundle formation;GO:0006139//nucleobase-containing compound metabolic process;GO:0006996//organelle organization;GO:0007051//spindle organization;GO:0007052//mitotic spindle organization;GO:0007088//regulation of mitotic nuclear division;GO:0007093//m…	Poorly characterized::Function unknown::Zinc finger protein 207	NA	NA	NA	NA	Fetal kidney::Normal::Natural killer T (NKT) cell	NA
O43676	316031.934970116	1083861.80846367	909106.076493894	929186.551632865	523071.988496709	609696.692565759	834239.287420349	971160.173822944	848502.808759606	1031795.49110046	291606.297581417	463429.43366372	426008.722355492	391567.639899644	1037478.72127552	342986.861190726	838553.491412477	538144.152482298	746391.611866976	189709.752495647	0.653606008099577	0.0292090153635574	0.0354629890233605	0.0790737967199674	0.0882279435467634	down	O43676	NDUFB3	NADH dehydrogenase [ubiquinone] 1 beta subcomplex subunit 3	11403.4	2	Cytoplasm	GO:0005575//cellular_component;GO:0005622//intracellular;GO:0005737//cytoplasm;GO:0005739//mitochondrion;GO:0005740//mitochondrial envelope;GO:0005743//mitochondrial inner membrane;GO:0005746//mitochondrial respirasome;GO:0005747//mitochondrial respiratory chain complex I;GO:0016020//membrane;GO:0016021//integral component of membrane;GO:0019866//organelle inner membrane;GO:0030964//NADH dehydrog…	GO:0003674//molecular_function;GO:0003824//catalytic activity;GO:0003954//NADH dehydrogenase activity;GO:0008137//NADH dehydrogenase (ubiquinone) activity;GO:0016491//oxidoreductase activity;GO:0016651//oxidoreductase activity, acting on NAD(P)H;GO:0016655//oxidoreductase activity, acting on NAD(P)H, quinone or similar compound as acceptor;GO:0050136//NADH dehydrogenase (quinone) activity	GO:0006119//oxidative phosphorylation;GO:0006796//phosphate-containing compound metabolic process;GO:0006996//organelle organization;GO:0015980//energy derivation by oxidation of organic compounds;GO:0022607//cellular component assembly;GO:0022900//electron transport chain;GO:0022904//respiratory electron transport chain;GO:0042773//ATP synthesis coupled electron transport;GO:0043933//protein-con…	Metabolism::Energy production and conversion::NADH dehydrogenase complex assembly	6. Human Diseases::6.7 Neurodegenerative disease::hsa05016//Huntington disease;5. Organismal Systems::5.6 Nervous system::hsa04723//Retrograde endocannabinoid signaling;6. Human Diseases::6.10 Endocrine and metabolic disease::hsa04932//Non-alcoholic fatty liver disease;6. Human Diseases::6.7 Neurodegenerative disease::hsa05014//Amyotrophic lateral sclerosis;5. Organismal Systems::5.10 Environment…	Metabolism::R-HSA-1428517//The citric acid (TCA) cycle and respiratory electron transport|Metabolism::R-HSA-163200//Respiratory electron transport, ATP synthesis by chemiosmotic coupling, and heat production by uncoupling proteins.|Metabolism::R-HSA-611105//Respiratory electron transport|Metabolism::R-HSA-6799198//Complex I biogenesis	WP111//Electron transport chain: OXPHOS system in mitochondria;WP4324//Mitochondrial complex I assembly model OXPHOS system;WP4396//Nonalcoholic fatty liver disease	NA	Blood::Normal::CD1C-CD141- dendritic cell;Embryo::Normal::Morula cell (Blastomere);Fetal gonad::Normal::Migration phase fetal germ cell;Fetal kidney::Normal::Natural killer T (NKT) cell	NA
O43678	446693.876104468	1479706.99068518	1344311.16237442	1532097.92673562	1219612.16987815	966383.612906033	1356414.25024253	1542516.26313128	1671816.22742916	1059432.87032636	409865.500799107	549594.710192994	464336.741838392	568512.652987321	1522281.86205848	545733.472607274	974811.973338597	977155.56260928	899462.830293254	405686.796673055	0.579875631879236	0.00577151811915343	0.00893069778518695	0.0281634659221941	0.0330526331880821	down	O43678	NDUFA2	NADH dehydrogenase [ubiquinone] 1 alpha subcomplex subunit 2	10923	5	Mitochondria	GO:0005575//cellular_component;GO:0005622//intracellular;GO:0005737//cytoplasm;GO:0005739//mitochondrion;GO:0005740//mitochondrial envelope;GO:0005743//mitochondrial inner membrane;GO:0005746//mitochondrial respirasome;GO:0005747//mitochondrial respiratory chain complex I;GO:0016020//membrane;GO:0019866//organelle inner membrane;GO:0030964//NADH dehydrogenase complex;GO:0031090//organelle membran…	GO:0003674//molecular_function;GO:0003824//catalytic activity;GO:0003954//NADH dehydrogenase activity;GO:0008137//NADH dehydrogenase (ubiquinone) activity;GO:0016491//oxidoreductase activity;GO:0016651//oxidoreductase activity, acting on NAD(P)H;GO:0016655//oxidoreductase activity, acting on NAD(P)H, quinone or similar compound as acceptor;GO:0050136//NADH dehydrogenase (quinone) activity	GO:0001835//blastocyst hatching;GO:0006119//oxidative phosphorylation;GO:0006796//phosphate-containing compound metabolic process;GO:0006996//organelle organization;GO:0009790//embryo development;GO:0009792//embryo development ending in birth or egg hatching;GO:0015980//energy derivation by oxidation of organic compounds;GO:0022607//cellular component assembly;GO:0022900//electron transport chain…	Metabolism::Energy production and conversion::Accessory subunit of the mitochondrial membrane respiratory chain NADH dehydrogenase (Complex I), that is believed not to be involved in catalysis. Complex I functions in the transfer of electrons from NADH to the respiratory chain. The immediate electron acceptor for the enzyme is believed to be ubiquinone	6. Human Diseases::6.7 Neurodegenerative disease::hsa05016//Huntington disease;5. Organismal Systems::5.6 Nervous system::hsa04723//Retrograde endocannabinoid signaling;6. Human Diseases::6.10 Endocrine and metabolic disease::hsa04932//Non-alcoholic fatty liver disease;6. Human Diseases::6.7 Neurodegenerative disease::hsa05014//Amyotrophic lateral sclerosis;5. Organismal Systems::5.10 Environment…	Metabolism::R-HSA-1428517//The citric acid (TCA) cycle and respiratory electron transport|Metabolism::R-HSA-163200//Respiratory electron transport, ATP synthesis by chemiosmotic coupling, and heat production by uncoupling proteins.|Metabolism::R-HSA-611105//Respiratory electron transport|Metabolism::R-HSA-6799198//Complex I biogenesis	WP111//Electron transport chain: OXPHOS system in mitochondria;WP4324//Mitochondrial complex I assembly model OXPHOS system;WP4396//Nonalcoholic fatty liver disease;WP623//Oxidative phosphorylation	NA	Fetal kidney::Normal::Monocyte;Fetal kidney::Normal::Natural killer T (NKT) cell	NA
O43681	1366853.45730805	610305.619552367	405050.160834114	518380.359167081	517071.299909268	801819.025994822	570978.954632055	646367.747821908	756702.445155815	549984.767841485	1309316.71923172	1308411.26861217	816417.943003499	1085907.23550594	827067.370931749	1926133.76647408	871612.492183775	659575	795592.164249702	1774458.03602363	1.68673074234925	0.00381104234367214	0.00208924202732252	0.0218777129475607	0.0135563552276317	up	O43681	GET3	ATPase GET3	38797.9	19	Cytoplasm	GO:0005575//cellular_component;GO:0005576//extracellular region;GO:0005615//extracellular space;GO:0005622//intracellular;GO:0005634//nucleus;GO:0005654//nucleoplasm;GO:0005730//nucleolus;GO:0005737//cytoplasm;GO:0005783//endoplasmic reticulum;GO:0005789//endoplasmic reticulum membrane;GO:0012505//endomembrane system;GO:0016020//membrane;GO:0031090//organelle membrane;GO:0031974//membrane-enclose…	GO:0000166//nucleotide binding;GO:0003674//molecular_function;GO:0003824//catalytic activity;GO:0005215//transporter activity;GO:0005488//binding;GO:0005515//protein binding;GO:0005524//ATP binding;GO:0008509//anion transmembrane transporter activity;GO:0015075//ion transmembrane transporter activity;GO:0015103//inorganic anion transmembrane transporter activity;GO:0015105//arsenite transmembrane…	GO:0006811//ion transport;GO:0006886//intracellular protein transport;GO:0006986//response to unfolded protein;GO:0006996//organelle organization;GO:0007165//signal transduction;GO:0010256//endomembrane system organization;GO:0015031//protein transport;GO:0030968//endoplasmic reticulum unfolded protein response;GO:0034613//cellular protein localization;GO:0034976//response to endoplasmic reticulu…	Metabolism::Inorganic ion transport and metabolism::ATPase required for the post-translational delivery of tail-anchored (TA) proteins to the endoplasmic reticulum. Recognizes and selectively binds the transmembrane domain of TA proteins in the cytosol. This complex then targets to the endoplasmic reticulum by membrane-bound receptors, where the tail- anchored protein is released for insertion. T…	NA	Protein localization::R-HSA-9609523//Insertion of tail-anchored proteins into the endoplasmic reticulum membrane	NA	NA	Fetal kidney::Normal::Natural killer T (NKT) cell	NA
O43684	776562.889983754	352974.206498394	352951.657964614	418415.943791499	387816.998857222	356541.962798338	381457.856382138	393574.536808793	507199.968337184	394074.941660361	753887.395566817	691590.780945033	989767.541662621	774874.999091789	906545.028225426	1081273.93388024	644944.797900187	479218.26177987	808984.106019912	621659.590651574	1.79396485721339	3.35650827101036e-05	0.0004871289701011	0.00302223683087001	0.00650792422860685	up	O43684	BUB3	Mitotic checkpoint protein BUB3	37159.6	10	Nucleus	GO:0000775//chromosome, centromeric region;GO:0000776//kinetochore;GO:0000777//condensed chromosome kinetochore;GO:0000779//condensed chromosome, centromeric region;GO:0000793//condensed chromosome;GO:0005575//cellular_component;GO:0005622//intracellular;GO:0005634//nucleus;GO:0005654//nucleoplasm;GO:0005694//chromosome;GO:0005737//cytoplasm;GO:0005829//cytosol;GO:0031974//membrane-enclosed lumen…	GO:0003674//molecular_function;GO:0005488//binding;GO:0005515//protein binding;GO:0032182//ubiquitin-like protein binding;GO:0043130//ubiquitin binding	GO:0000070//mitotic sister chromatid segregation;GO:0000075//cell cycle checkpoint;GO:0000819//sister chromatid segregation;GO:0006508//proteolysis;GO:0006996//organelle organization;GO:0007088//regulation of mitotic nuclear division;GO:0007093//mitotic cell cycle checkpoint;GO:0007346//regulation of mitotic cell cycle;GO:0008608//attachment of spindle microtubules to kinetochore;GO:0009057//macr…	Cellular processes and signaling::Cell cycle control, cell division, chromosome partitioning::Mitotic checkpoint protein	4. Cellular Processes::4.2 Cell growth and death::hsa04110//Cell cycle;6. Human Diseases::6.3 Infectious disease: viral::hsa05166//Human T-cell leukemia virus 1 infection	Cell Cycle::R-HSA-141405//Inhibition of the proteolytic activity of APC/C required for the onset of anaphase by mitotic spindle checkpoint components|Cell Cycle::R-HSA-141424//Amplification of signal from the kinetochores|Cell Cycle::R-HSA-141430//Inactivation of APC/C via direct inhibition of the APC/C complex|Cell Cycle::R-HSA-141444//Amplification of signal from unattached kinetochores via a M…	WP179//Cell cycle;WP4240//Regulation of sister chromatid separation at the metaphase-anaphase transition	NA	Embryonic prefrontal cortex::Normal::Neural progenitor cell;Fetal gonad::Normal::Endothelial cell;Fetal kidney::Normal::Natural killer T (NKT) cell	NA
O43708	293066.741468608	3600306.18115757	2835944.09596795	2616504.9008537	5645624.07669402	2864009.61643061	2122632.98702076	2177670.01853828	2834818.82042337	1566118.15613462	205946.934251745	413285.801503998	118534.883141939	157793.528933213	60134.8846220895	140779.345834104	695151.293062873	3365124.78077983	365087.576084699	639208.661862931	0.231996020292127	0.00038362037856907	0.00287947346770876	0.00579480426737021	0.0162044341637412	down	O43708	GSTZ1	Maleylacetoacetate isomerase	24215.4	14	Mitochondria	GO:0005575//cellular_component;GO:0005622//intracellular;GO:0005737//cytoplasm;GO:0005739//mitochondrion;GO:0005759//mitochondrial matrix;GO:0005829//cytosol;GO:0031974//membrane-enclosed lumen;GO:0043226//organelle;GO:0043227//membrane-bounded organelle;GO:0043229//intracellular organelle;GO:0043231//intracellular membrane-bounded organelle;GO:0043233//organelle lumen;GO:0070013//intracellular o…	GO:0003674//molecular_function;GO:0003824//catalytic activity;GO:0004364//glutathione transferase activity;GO:0004601//peroxidase activity;GO:0004602//glutathione peroxidase activity;GO:0005488//binding;GO:0005515//protein binding;GO:0016034//maleylacetoacetate isomerase activity;GO:0016209//antioxidant activity;GO:0016491//oxidoreductase activity;GO:0016684//oxidoreductase activity, acting on pe…	GO:0006139//nucleobase-containing compound metabolic process;GO:0006140//regulation of nucleotide metabolic process;GO:0006518//peptide metabolic process;GO:0006520//cellular amino acid metabolic process;GO:0006575//cellular modified amino acid metabolic process;GO:0006631//fatty acid metabolic process;GO:0006637//acyl-CoA metabolic process;GO:0006749//glutathione metabolic process;GO:0006753//nu…	Cellular processes and signaling::Posttranslational modification, protein turnover, chaperones::Glutathione S-transferase, N-terminal domain	1. Metabolism::1.5 Amino acid metabolism::hsa00350//Tyrosine metabolism;1. Metabolism::1.0 Global and overview maps::hsa01100//Metabolic pathways	Metabolism::R-HSA-1428517//The citric acid (TCA) cycle and respiratory electron transport|Metabolism::R-HSA-156580//Phase II - Conjugation of compounds|Metabolism::R-HSA-156590//Glutathione conjugation|Metabolism::R-HSA-204174//Regulation of pyruvate dehydrogenase (PDH) complex|Metabolism::R-HSA-211859//Biological oxidations|Metabolism::R-HSA-70268//Pyruvate metabolism|Metabolism::R-HSA-71291//Me…	WP702//Metapathway biotransformation Phase I and II	NA	NA	NA
O43709	29001.136152231	398.760299242016	1165.98736592438	1255.95219847328	9724.30224022701	1889.78951095446	2047.8334714196	940.68791627187	1653.5404723964	1464.33890090535	56968.5850958574	56856.6673587871	47662.0648508462	1926.09212067745	2112.90783241153	126038.887653433	49545.7381788713	62292.5063612748	33894.803569646	7867.42628236491	8.9855622965353	0.00082465201589345	0.0004871289701011	0.00888964462010195	0.00650792422860685	up	O43709	BUD23	Probable 18S rRNA (guanine-N(7))-methyltransferase	31884.5	7	Nucleus	GO:0005575//cellular_component;GO:0005622//intracellular;GO:0005634//nucleus;GO:0005654//nucleoplasm;GO:0005730//nucleolus;GO:0005737//cytoplasm;GO:0031974//membrane-enclosed lumen;GO:0031981//nuclear lumen;GO:0043226//organelle;GO:0043227//membrane-bounded organelle;GO:0043228//non-membrane-bounded organelle;GO:0043229//intracellular organelle;GO:0043231//intracellular membrane-bounded organelle…	GO:0003674//molecular_function;GO:0003676//nucleic acid binding;GO:0003723//RNA binding;GO:0003824//catalytic activity;GO:0005488//binding;GO:0005515//protein binding;GO:0008168//methyltransferase activity;GO:0008173//RNA methyltransferase activity;GO:0008649//rRNA methyltransferase activity;GO:0008757//S-adenosylmethionine-dependent methyltransferase activity;GO:0016435//rRNA (guanine) methyltra…	GO:0001510//RNA methylation;GO:0006139//nucleobase-containing compound metabolic process;GO:0006325//chromatin organization;GO:0006996//organelle organization;GO:0009893//positive regulation of metabolic process;GO:0010467//gene expression;GO:0010468//regulation of gene expression;GO:0010604//positive regulation of macromolecule metabolic process;GO:0010628//positive regulation of gene expression…	Information storage and processing::Transcription::Methyltransferase involved in Williams-Beuren syndrome	NA	Metabolism of RNA::R-HSA-6790901//rRNA modification in the nucleus and cytosol|Metabolism of RNA::R-HSA-6791226//Major pathway of rRNA processing in the nucleolus and cytosol|Metabolism of RNA::R-HSA-72312//rRNA processing|Metabolism of RNA::R-HSA-8868773//rRNA processing in the nucleus and cytosol	WP4932//7q11.23 copy number variation syndrome	NA	NA	NA
O43716	77024.0421961679	20344.7458868334	29228.3631815513	76863.064786124	43687.0980599563	40411.0878347801	64645.6677358337	58967.0697436474	37948.6707698836	22639.6198158872	73335.5806914667	85167.8342847282	106203.321200429	103569.686255002	108273.02464362	15568.5850029127	96854.0069887494	115615.464303704	68237.9012867225	75577.6741683296	1.7983807526783	0.0271628195648045	0.00893069778518695	0.0749228757865968	0.0330526331880821	up	O43716	GATC	Glutamyl-tRNA(Gln) amidotransferase subunit C, mitochondrial	15088	12	Mitochondria	GO:0005575//cellular_component;GO:0005622//intracellular;GO:0005737//cytoplasm;GO:0005739//mitochondrion;GO:0030956//glutamyl-tRNA(Gln) amidotransferase complex;GO:0032991//protein-containing complex;GO:0043226//organelle;GO:0043227//membrane-bounded organelle;GO:0043229//intracellular organelle;GO:0043231//intracellular membrane-bounded organelle;GO:0110165//cellular anatomical entity	GO:0000166//nucleotide binding;GO:0003674//molecular_function;GO:0003824//catalytic activity;GO:0005488//binding;GO:0005515//protein binding;GO:0005524//ATP binding;GO:0016874//ligase activity;GO:0016879//ligase activity, forming carbon-nitrogen bonds;GO:0016884//carbon-nitrogen ligase activity, with glutamine as amido-N-donor;GO:0017076//purine nucleotide binding;GO:0030554//adenyl nucleotide bi…	GO:0006139//nucleobase-containing compound metabolic process;GO:0006518//peptide metabolic process;GO:0006520//cellular amino acid metabolic process;GO:0009059//macromolecule biosynthetic process;GO:0010467//gene expression;GO:0019538//protein metabolic process;GO:0034645//cellular macromolecule biosynthetic process;GO:0043038//amino acid activation;GO:0043436//oxoacid metabolic process;GO:004360…	Information storage and processing::Replication, recombination and repair::Glu-tRNAGln amidotransferase C subunit	2. Genetic Information Processing::2.2 Translation::hsa00970//Aminoacyl-tRNA biosynthesis;1. Metabolism::1.0 Global and overview maps::hsa01100//Metabolic pathways	NA	NA	NA	Fetal kidney::Normal::Natural killer T (NKT) cell	NA
O43719	141017.140710168	85678.2392216709	86510.7508758235	109161.977279913	99981.6418585675	93379.0129234384	110573.647162901	157473.771396114	148795.797821885	140586.741892308	187204.387379071	242156.429016108	250126.29671644	256901.730241114	251632.222191985	494389.831023021	181956.011895146	179478.291235149	247723.952525618	77687.5791516422	2.01955344036259	0.00176430368187801	0.0015046872632012	0.0136950474480186	0.0110259859320195	up	O43719	HTATSF1	HIV Tat-specific factor 1	85863.7624999999	X	Nucleus	GO:0005575//cellular_component;GO:0005622//intracellular;GO:0005634//nucleus;GO:0005654//nucleoplasm;GO:0005681//spliceosomal complex;GO:0005684//U2-type spliceosomal complex;GO:0005686//U2 snRNP;GO:0030532//small nuclear ribonucleoprotein complex;GO:0031974//membrane-enclosed lumen;GO:0031981//nuclear lumen;GO:0032991//protein-containing complex;GO:0043226//organelle;GO:0043227//membrane-bounded…	GO:0003674//molecular_function;GO:0003676//nucleic acid binding;GO:0003723//RNA binding;GO:0005488//binding;GO:0097159//organic cyclic compound binding;GO:1901363//heterocyclic compound binding	GO:0006139//nucleobase-containing compound metabolic process;GO:0009059//macromolecule biosynthetic process;GO:0009889//regulation of biosynthetic process;GO:0010467//gene expression;GO:0010468//regulation of gene expression;GO:0010556//regulation of macromolecule biosynthetic process;GO:0018130//heterocycle biosynthetic process;GO:0019058//viral life cycle;GO:0019079//viral genome replication;GO…	Information storage and processing::Transcription::RNA splicing, via transesterification reactions with bulged adenosine as nucleophile	NA	NA	NA	NA	Fetal gonad::Normal::Retinoid acid signaling-responsive fetal germ cell;Fetal kidney::Normal::Natural killer T (NKT) cell;Umbilical cord blood::Normal::Granulocyte-monocyte progenitor	NA
O43741	295367.782739971	1592805.61417704	1390349.21588039	1074458.28628213	1052407.27562066	652677.921545591	1635980.54609405	1280389.31645538	1.66143e+06	1216044.68593982	398691.233847762	851017.250837878	615256.930720491	351751.453500657	979302.344381568	269656.513359514	672929.258606501	733545.021477643	319375.499489351	636556.537756395	0.491741888680776	0.0054477363873357	0.00388620667258438	0.0273587336256631	0.0193956237349257	down	O43741	PRKAB2	5'-AMP-activated protein kinase subunit beta-2	30306.2	1	Cytoplasm	GO:0005575//cellular_component;GO:0005622//intracellular;GO:0005634//nucleus;GO:0005654//nucleoplasm;GO:0005737//cytoplasm;GO:0005829//cytosol;GO:0031588//nucleotide-activated protein kinase complex;GO:0031974//membrane-enclosed lumen;GO:0031981//nuclear lumen;GO:0032991//protein-containing complex;GO:0043226//organelle;GO:0043227//membrane-bounded organelle;GO:0043229//intracellular organelle;GO…	GO:0003674//molecular_function;GO:0003824//catalytic activity;GO:0004672//protein kinase activity;GO:0004674//protein serine/threonine kinase activity;GO:0004679//AMP-activated protein kinase activity;GO:0005488//binding;GO:0005515//protein binding;GO:0016301//kinase activity;GO:0016740//transferase activity;GO:0016772//transferase activity, transferring phosphorus-containing groups;GO:0016773//p…	GO:0006631//fatty acid metabolic process;GO:0006796//phosphate-containing compound metabolic process;GO:0006811//ion transport;GO:0006839//mitochondrial transport;GO:0006853//carnitine shuttle;GO:0006869//lipid transport;GO:0006914//autophagy;GO:0007050//cell cycle arrest;GO:0007165//signal transduction;GO:0008610//lipid biosynthetic process;GO:0009889//regulation of biosynthetic process;GO:00098…	Metabolism::Carbohydrate transport and metabolism::5'-AMP-activated protein kinase beta subunit, interation domain	4. Cellular Processes::4.3 Cellular community - eukaryotes::hsa04530//Tight junction;6. Human Diseases::6.10 Endocrine and metabolic disease::hsa04931//Insulin resistance;6. Human Diseases::6.10 Endocrine and metabolic disease::hsa04936//Alcoholic liver disease;6. Human Diseases::6.9 Cardiovascular disease::hsa05410//Hypertrophic cardiomyopathy;3. Environmental Information Processing::3.2 Signal …	Neuronal System::R-HSA-112314//Neurotransmitter receptors and postsynaptic signal transmission|Neuronal System::R-HSA-112315//Transmission across Chemical Synapses|Vesicle-mediated transport::R-HSA-1445148//Translocation of SLC2A4 (GLUT4) to the plasma membrane|Organelle biogenesis and maintenance::R-HSA-1592230//Mitochondrial biogenesis|Autophagy::R-HSA-1632852//Macroautophagy|Metabolism::R-HSA-…	WP1403//AMP-activated protein kinase (AMPK) signaling;WP1471//Target of rapamycin (TOR) signaling;WP1541//Energy metabolism;WP1982//Sterol regulatory element-binding proteins (SREBP) signaling;WP3915//Angiopoietin-like protein 8 regulatory pathway;WP3965//Lipid metabolism pathway;WP4286//Genotoxicity pathway;WP4321//Thermogenesis;WP4396//Nonalcoholic fatty liver disease;WP4539//Synaptic signaling…	NA	NA	NA
O43765	786761.877735878	429649.418294701	390678.001290619	413118.267518858	392667.907907092	489578.723603768	460705.582379514	618759.73125355	422873.973183725	329960.828086132	884482.079416351	1455976.44928272	839298.556946281	793992.648763128	582873.968131938	736410.752727347	586349.401963166	660548.436557353	725720.652021446	1073175.21939154	1.76119553772433	0.00018519607270909	0.0004871289701011	0.00465344814746301	0.00650792422860685	up	O43765	SGTA	Small glutamine-rich tetratricopeptide repeat-containing protein alpha	34067.7	19	Cytoplasm	GO:0005575//cellular_component;GO:0005622//intracellular;GO:0005634//nucleus;GO:0005737//cytoplasm;GO:0005829//cytosol;GO:0008021//synaptic vesicle;GO:0012505//endomembrane system;GO:0012506//vesicle membrane;GO:0016020//membrane;GO:0019898//extrinsic component of membrane;GO:0030054//cell junction;GO:0030133//transport vesicle;GO:0030658//transport vesicle membrane;GO:0030659//cytoplasmic vesicl…	GO:0003674//molecular_function;GO:0005488//binding;GO:0005515//protein binding;GO:0042802//identical protein binding;GO:0043621//protein self-association;GO:0044877//protein-containing complex binding;GO:0060090//molecular adaptor activity;GO:1904288//BAT3 complex binding	GO:0006508//proteolysis;GO:0006886//intracellular protein transport;GO:0006996//organelle organization;GO:0009057//macromolecule catabolic process;GO:0009892//negative regulation of metabolic process;GO:0009893//positive regulation of metabolic process;GO:0009894//regulation of catabolic process;GO:0009895//negative regulation of catabolic process;GO:0009896//positive regulation of catabolic proc…	Poorly characterized::Function unknown::Homodimerisation domain of SGTA	NA	Protein localization::R-HSA-9609523//Insertion of tail-anchored proteins into the endoplasmic reticulum membrane	NA	NA	NA	NA
O43768	1079094.83471688	348952.60794473	190499.940841297	568452.105045395	256618.203240781	513688.237684659	493060.721686062	698835.480740782	493273.012286078	523107.416544292	1041648.38019331	580001.991321967	751426.292179051	1610054.71417358	2482192.08080873	769815.889894525	984008.312709716	782899.474987143	1000350.09927602	418283.323629379	2.01732920472359	0.0063927215798395	0.00684145575786443	0.0300241329417082	0.0281936606247291	up	O43768	ENSA	Alpha-endosulfine	13390.8	1	Cytoplasm	GO:0005575//cellular_component;GO:0005622//intracellular;GO:0005634//nucleus;GO:0005654//nucleoplasm;GO:0005737//cytoplasm;GO:0031974//membrane-enclosed lumen;GO:0031981//nuclear lumen;GO:0043226//organelle;GO:0043227//membrane-bounded organelle;GO:0043229//intracellular organelle;GO:0043231//intracellular membrane-bounded organelle;GO:0043233//organelle lumen;GO:0070013//intracellular organelle …	GO:0003674//molecular_function;GO:0004857//enzyme inhibitor activity;GO:0004864//protein phosphatase inhibitor activity;GO:0005102//signaling receptor binding;GO:0005488//binding;GO:0005515//protein binding;GO:0008200//ion channel inhibitor activity;GO:0015459//potassium channel regulator activity;GO:0016247//channel regulator activity;GO:0016248//channel inhibitor activity;GO:0019208//phosphatas…	GO:0006796//phosphate-containing compound metabolic process;GO:0009306//protein secretion;GO:0009743//response to carbohydrate;GO:0009892//negative regulation of metabolic process;GO:0009914//hormone transport;GO:0010563//negative regulation of phosphorus metabolic process;GO:0010605//negative regulation of macromolecule metabolic process;GO:0010646//regulation of cell communication;GO:0015031//p…	Cellular processes and signaling::Signal transduction mechanisms::potassium channel inhibitor activity	NA	Cell Cycle::R-HSA-2465910//MASTL Facilitates Mitotic Progression|Cell Cycle::R-HSA-68875//Mitotic Prophase|Cell Cycle::R-HSA-68886//M Phase|Cell Cycle::R-HSA-69278//Cell Cycle, Mitotic	NA	NA	Fetal kidney::Normal::Natural killer T (NKT) cell	NA
O43772	2055418.73279405	8981915.68231196	7200351.56833422	6148289.08261439	7278330.69120832	4454149.92493962	8138485.5014552	5171966.29402843	8888662.67502711	7821378.32093113	2135688.74694355	3728480.23160912	3143220.03113648	1610054.71417358	1696810.99274034	336880.795756317	2427833.59397537	2885913.9733903	2569526.72559136	3.91018e+06	0.36959451801146	0.00098103708224528	0.0004871289701011	0.00981161187738275	0.00650792422860685	down	O43772	SLC25A20	Mitochondrial carnitine/acylcarnitine carrier protein	32948.1	3	Plasma membrane	GO:0005575//cellular_component;GO:0005622//intracellular;GO:0005737//cytoplasm;GO:0005739//mitochondrion;GO:0005740//mitochondrial envelope;GO:0005743//mitochondrial inner membrane;GO:0005829//cytosol;GO:0016020//membrane;GO:0016021//integral component of membrane;GO:0019866//organelle inner membrane;GO:0031090//organelle membrane;GO:0031224//intrinsic component of membrane;GO:0031966//mitochondr…	GO:0003674//molecular_function;GO:0005215//transporter activity;GO:0008324//cation transmembrane transporter activity;GO:0015075//ion transmembrane transporter activity;GO:0015101//organic cation transmembrane transporter activity;GO:0015227//acyl carnitine transmembrane transporter activity;GO:0015651//quaternary ammonium group transmembrane transporter activity;GO:0022857//transmembrane transpo…	GO:0006811//ion transport;GO:0006839//mitochondrial transport;GO:0006853//carnitine shuttle;GO:0006869//lipid transport;GO:0009790//embryo development;GO:0009792//embryo development ending in birth or egg hatching;GO:0032365//intracellular lipid transport;GO:0046907//intracellular transport;GO:0055085//transmembrane transport;GO:0071702//organic substance transport;GO:0071705//nitrogen compound t…	Metabolism::Energy production and conversion::Mitochondrial carrier protein	5. Organismal Systems::5.10 Environmental adaptation::hsa04714//Thermogenesis	Metabolism::R-HSA-200425//Carnitine metabolism|Metabolism::R-HSA-556833//Metabolism of lipids|Metabolism::R-HSA-8978868//Fatty acid metabolism	WP143//Fatty acid beta-oxidation;WP368//Mitochondrial long chain fatty acid beta-oxidation;WP4321//Thermogenesis	NA	Fetal kidney::Normal::Natural killer T (NKT) cell	NA
O43776	2137635.48210582	571290.364401792	383420.562535938	438612.774967252	582373.663140631	841485.559182386	816124.426879896	956351.009516319	664105.632454858	627051.599812921	2178617.16396754	1515002.52155094	904160.423201701	1831728.9139511	2045869.25410407	3675151.78430687	1131149.74264762	1224649.84110658	874213.797640449	2337609.38877364	2.20967274920429	0.00106261967815585	0.0010500335577735	0.0103783048209784	0.00897512428510428	up	O43776	NARS1	Asparagine--tRNA ligase, cytoplasmic	62950.9218000001	18	Cytoplasm	GO:0005575//cellular_component;GO:0005576//extracellular region;GO:0005615//extracellular space;GO:0005622//intracellular;GO:0005737//cytoplasm;GO:0005829//cytosol;GO:0031982//vesicle;GO:0043226//organelle;GO:0043227//membrane-bounded organelle;GO:0043230//extracellular organelle;GO:0070062//extracellular exosome;GO:0110165//cellular anatomical entity;GO:1903561//extracellular vesicle	GO:0000166//nucleotide binding;GO:0001664//G protein-coupled receptor binding;GO:0003674//molecular_function;GO:0003676//nucleic acid binding;GO:0003824//catalytic activity;GO:0004812//aminoacyl-tRNA ligase activity;GO:0004816//asparagine-tRNA ligase activity;GO:0005102//signaling receptor binding;GO:0005126//cytokine receptor binding;GO:0005488//binding;GO:0005515//protein binding;GO:0005524//AT…	GO:0006139//nucleobase-containing compound metabolic process;GO:0006518//peptide metabolic process;GO:0006520//cellular amino acid metabolic process;GO:0009059//macromolecule biosynthetic process;GO:0010467//gene expression;GO:0016477//cell migration;GO:0019538//protein metabolic process;GO:0034645//cellular macromolecule biosynthetic process;GO:0043038//amino acid activation;GO:0043436//oxoacid …	Information storage and processing::Translation, ribosomal structure and biogenesis::tRNA synthetases class II (D, K and N)	2. Genetic Information Processing::2.2 Translation::hsa00970//Aminoacyl-tRNA biosynthesis	Metabolism of proteins::R-HSA-379716//Cytosolic tRNA aminoacylation|Metabolism of proteins::R-HSA-379724//tRNA Aminoacylation|Metabolism of proteins::R-HSA-72766//Translation	WP3613//Photodynamic therapy-induced unfolded protein response	NA	Fetal kidney::Normal::Natural killer T (NKT) cell	NA
O43795	514094.139480884	1394883.02306629	1399556.82658159	1213739.91598537	1.20978e+06	1194801.55777473	1314997.02122749	1431616.40107609	1837959.45499976	1160769.92748801	446598.27403611	578365.985352266	907601.742164822	340673.577043354	873333.104262948	303161.278135302	1020793.67019419	1671913.26133681	669857.96412462	674916.707826171	0.590838102619725	0.00707588671863653	0.00684145575786443	0.0318560297271218	0.0281936606247291	down	O43795	MYO1B	Unconventional myosin-Ib	132001.480500001	2	Cytoplasm	GO:0000139//Golgi membrane;GO:0005575//cellular_component;GO:0005576//extracellular region;GO:0005615//extracellular space;GO:0005622//intracellular;GO:0005737//cytoplasm;GO:0005768//endosome;GO:0005769//early endosome;GO:0005794//Golgi apparatus;GO:0005802//trans-Golgi network;GO:0005856//cytoskeleton;GO:0005884//actin filament;GO:0005886//plasma membrane;GO:0005902//microvillus;GO:0005903//brus…	GO:0000146//microfilament motor activity;GO:0000166//nucleotide binding;GO:0003674//molecular_function;GO:0003774//motor activity;GO:0003779//actin binding;GO:0003824//catalytic activity;GO:0005488//binding;GO:0005515//protein binding;GO:0005516//calmodulin binding;GO:0005524//ATP binding;GO:0005543//phospholipid binding;GO:0005546//phosphatidylinositol-4,5-bisphosphate binding;GO:0005547//phosph…	GO:0006892//post-Golgi vesicle-mediated transport;GO:0006996//organelle organization;GO:0007015//actin filament organization;GO:0016192//vesicle-mediated transport;GO:0022607//cellular component assembly;GO:0030050//vesicle transport along actin filament;GO:0030705//cytoskeleton-dependent intracellular transport;GO:0046907//intracellular transport;GO:0051648//vesicle localization;GO:0051650//esta…	Cellular processes and signaling::Cytoskeleton::Belongs to the TRAFAC class myosin-kinesin ATPase superfamily. Myosin family	6. Human Diseases::6.4 Infectious disease: bacterial::hsa05130//Pathogenic Escherichia coli infection	NA	NA	NA	Fetal gonad::Normal::Gonadal endothelial cell	NA
O43809	671769.421310982	338851.015889848	352348.559463686	327900.792122499	237388.656842968	338212.301253182	485552.813496361	513975.492500421	467013.036773372	303151.64899103	758800.552895212	725636.035661471	926982.228511643	856137.260611285	814013.561563028	1010922.45154649	800533.065550461	651128.21699698	520658.689023776	582091.301547692	1.89459691406782	3.53482334183685e-05	7.57756175712832e-05	0.00303607539604376	0.00478916475284658	up	O43809	NUDT21	Cleavage and polyadenylation specificity factor subunit 5	26230.5	16	Mitochondria	GO:0005575//cellular_component;GO:0005622//intracellular;GO:0005634//nucleus;GO:0005654//nucleoplasm;GO:0005737//cytoplasm;GO:0005813//centrosome;GO:0005815//microtubule organizing center;GO:0005847//mRNA cleavage and polyadenylation specificity factor complex;GO:0005849//mRNA cleavage factor complex;GO:0005856//cytoskeleton;GO:0015630//microtubule cytoskeleton;GO:0016604//nuclear body;GO:0031974…	GO:0003674//molecular_function;GO:0003676//nucleic acid binding;GO:0003682//chromatin binding;GO:0003723//RNA binding;GO:0003729//mRNA binding;GO:0003730//mRNA 3'-UTR binding;GO:0003824//catalytic activity;GO:0005488//binding;GO:0005515//protein binding;GO:0016787//hydrolase activity;GO:0017091//AU-rich element binding;GO:0019899//enzyme binding;GO:0035925//mRNA 3'-UTR AU-rich region binding;GO:0…	GO:0002244//hematopoietic progenitor cell differentiation;GO:0002520//immune system development;GO:0002684//positive regulation of immune system process;GO:0006139//nucleobase-containing compound metabolic process;GO:0009059//macromolecule biosynthetic process;GO:0009893//positive regulation of metabolic process;GO:0010467//gene expression;GO:0010468//regulation of gene expression;GO:0010604//pos…	Information storage and processing::RNA processing and modification::Nudix (nucleoside diphosphate linked moiety X)-type motif 21	2. Genetic Information Processing::2.2 Translation::hsa03015//mRNA surveillance pathway	Metabolism of RNA::R-HSA-72163//mRNA Splicing - Major Pathway|Metabolism of RNA::R-HSA-72172//mRNA Splicing|Metabolism of RNA::R-HSA-72187//mRNA 3'-end processing|Metabolism of RNA::R-HSA-72203//Processing of Capped Intron-Containing Pre-mRNA|Gene expression (Transcription)::R-HSA-73856//RNA Polymerase II Transcription Termination|Gene expression (Transcription)::R-HSA-73857//RNA Polymerase II Tr…	WP411//mRNA processing	NA	Fetal gonad::Normal::Meiotic prophase fetal germ cell;Fetal kidney::Normal::Natural killer T (NKT) cell	NA
O43813	442704.308344115	348838.566832709	345256.857701626	422451.131577759	341544.519708764	420260.905580576	525889.052834108	421917.517008408	519956.653029089	312049.963855797	615046.162806974	699594.716344604	464183.636604617	368319.849874555	340043.831764009	458033.502694108	862829.988084357	552488.529316824	1088616.28450626	822236.039155852	1.52928362561444	0.0151532328472234	0.0185433761285154	0.0507139508680241	0.0547800500192054	up	O43813	LANCL1	Glutathione S-transferase LANCL1	45288.9119000001	2	Cytoplasm	GO:0005575//cellular_component;GO:0005622//intracellular;GO:0005737//cytoplasm;GO:0005886//plasma membrane;GO:0016020//membrane;GO:0071944//cell periphery;GO:0110165//cellular anatomical entity	GO:0003674//molecular_function;GO:0003824//catalytic activity;GO:0004364//glutathione transferase activity;GO:0004888//transmembrane signaling receptor activity;GO:0004930//G protein-coupled receptor activity;GO:0005102//signaling receptor binding;GO:0005488//binding;GO:0005515//protein binding;GO:0008270//zinc ion binding;GO:0016740//transferase activity;GO:0016765//transferase activity, transfe…	GO:0006915//apoptotic process;GO:0010941//regulation of cell death;GO:0034599//cellular response to oxidative stress;GO:0036475//neuron death in response to oxidative stress;GO:0043067//regulation of programmed cell death;GO:0051402//neuron apoptotic process;GO:0062197//cellular response to chemical stress;GO:0080134//regulation of response to stress;GO:0080135//regulation of cellular response to…	Cellular processes and signaling::Defense mechanisms::Lanthionine synthetase C-like protein	1. Metabolism::1.6 Metabolism of other amino acids::hsa00480//Glutathione metabolism;1. Metabolism::1.0 Global and overview maps::hsa01100//Metabolic pathways	NA	NA	NA	Embryo::Normal::Oocyte;Fetal gonad::Normal::Mitotic arrest phase fetal germ cell	NA
O43815	155310.522578018	102426.825876875	89699.5306138612	108174.072577804	65489.3376454708	124143.395975023	114509.319350055	141894.357138488	132441.073857904	18861.0373281215	176434.720758177	228881.465362986	207648.212850495	134521.238075517	71615.7986808551	235660.252381246	136247.446318874	121544.89936047	149272.830255203	210582.479237952	1.5883092078574	0.0345265959923718	0.0114962436943861	0.0882266193344075	0.039112220395031	up	O43815	STRN	Striatin	86143.4397999998	2	Nucleus	GO:0005575//cellular_component;GO:0005622//intracellular;GO:0005737//cytoplasm;GO:0005886//plasma membrane;GO:0005911//cell-cell junction;GO:0005923//bicellular tight junction;GO:0014069//postsynaptic density;GO:0016020//membrane;GO:0030054//cell junction;GO:0030425//dendrite;GO:0032279//asymmetric synapse;GO:0032991//protein-containing complex;GO:0036477//somatodendritic compartment;GO:0042995//…	GO:0003674//molecular_function;GO:0005102//signaling receptor binding;GO:0005488//binding;GO:0005515//protein binding;GO:0005516//calmodulin binding;GO:0008134//transcription factor binding;GO:0016922//nuclear receptor binding;GO:0019899//enzyme binding;GO:0019902//phosphatase binding;GO:0019903//protein phosphatase binding;GO:0019904//protein domain specific binding;GO:0030331//estrogen receptor…	GO:0007165//signal transduction;GO:0007166//cell surface receptor signaling pathway;GO:0007399//nervous system development;GO:0008285//negative regulation of cell population proliferation;GO:0016055//Wnt signaling pathway;GO:0022008//neurogenesis;GO:0022607//cellular component assembly;GO:0030030//cell projection organization;GO:0030182//neuron differentiation;GO:0034330//cell junction organizati…	Cellular processes and signaling::Cell cycle control, cell division, chromosome partitioning::Striatin family	NA	Signal Transduction::R-HSA-1257604//PIP3 activates AKT signaling|Signal Transduction::R-HSA-199418//Negative regulation of the PI3K/AKT network|Disease::R-HSA-2219528//PI3K/AKT Signaling in Cancer|Disease::R-HSA-2219530//Constitutive Signaling by Aberrant PI3K in Cancer|Disease::R-HSA-5663202//Diseases of signal transduction by growth factor receptors and second messengers|Signal Transduction::R-…	WP4205//MET in type 1 papillary renal cell carcinoma	NA	NA	NA
O43818	147885.322405799	17339.2442163901	43414.2527605609	67234.9236722526	2375.08650943553	58457.4232752431	54453.0947613777	66313.6815145217	46758.6230908491	27786.5289491275	188184.228497643	91183.1813095823	154102.952649112	47921.7618491676	325233.09581309	289691.625451131	155351.921728436	98565.1437767844	26528.7942651044	101584.428658214	2.77875303206228	0.0163643131930478	0.00893069778518695	0.0530649386373475	0.0330526331880821	up	O43818	RRP9	U3 small nucleolar RNA-interacting protein 2	51847.6	3	Nucleus	GO:0005575//cellular_component;GO:0005622//intracellular;GO:0005634//nucleus;GO:0005654//nucleoplasm;GO:0005730//nucleolus;GO:0005732//small nucleolar ribonucleoprotein complex;GO:0030684//preribosome;GO:0031428//box C/D snoRNP complex;GO:0031974//membrane-enclosed lumen;GO:0031981//nuclear lumen;GO:0032040//small-subunit processome;GO:0032991//protein-containing complex;GO:0043226//organelle;GO:…	GO:0003674//molecular_function;GO:0003676//nucleic acid binding;GO:0003723//RNA binding;GO:0005488//binding;GO:0005515//protein binding;GO:0030515//snoRNA binding;GO:0034511//U3 snoRNA binding;GO:0097159//organic cyclic compound binding;GO:1901363//heterocyclic compound binding	GO:0006139//nucleobase-containing compound metabolic process;GO:0010467//gene expression;GO:0022613//ribonucleoprotein complex biogenesis;GO:0090304//nucleic acid metabolic process	Information storage and processing::RNA processing and modification::WD domain, G-beta repeat	NA	Metabolism of RNA::R-HSA-6790901//rRNA modification in the nucleus and cytosol|Metabolism of RNA::R-HSA-6791226//Major pathway of rRNA processing in the nucleolus and cytosol|Metabolism of RNA::R-HSA-72312//rRNA processing|Metabolism of RNA::R-HSA-8868773//rRNA processing in the nucleus and cytosol	NA	NA	Fetal gonad::Normal::Mitotic fetal germ cell;Liver::Normal::Mesenchymal cell	NA
O43823	92577.4985181572	50921.8069875342	26963.3830251644	34681.7227173766	35329.3122425856	53458.5844048474	58112.0998587113	64763.0998068773	63296.1046051577	17809.9877961603	108535.916761756	97778.5578712588	117239.065335554	124101.383979659	73781.1234288481	175738.673695609	67407.1443956394	65887.3328557301	116724.184083857	70935.7131970862	2.04479069397086	0.00081094535414563	0.00012990105869362	0.00881048564099054	0.00485136169768874	up	O43823	AKAP8	A-kinase anchor protein 8	76118.4057000001	19	Nucleus	GO:0000793//condensed chromosome;GO:0001939//female pronucleus;GO:0005575//cellular_component;GO:0005622//intracellular;GO:0005634//nucleus;GO:0005654//nucleoplasm;GO:0005694//chromosome;GO:0005730//nucleolus;GO:0005737//cytoplasm;GO:0005739//mitochondrion;GO:0005794//Golgi apparatus;GO:0012505//endomembrane system;GO:0016020//membrane;GO:0016363//nuclear matrix;GO:0031974//membrane-enclosed lume…	GO:0003674//molecular_function;GO:0003676//nucleic acid binding;GO:0003677//DNA binding;GO:0003690//double-stranded DNA binding;GO:0003723//RNA binding;GO:0005488//binding;GO:0005515//protein binding;GO:0008134//transcription factor binding;GO:0008270//zinc ion binding;GO:0019899//enzyme binding;GO:0034237//protein kinase A regulatory subunit binding;GO:0042826//histone deacetylase binding;GO:004…	GO:0000070//mitotic sister chromatid segregation;GO:0000819//sister chromatid segregation;GO:0001817//regulation of cytokine production;GO:0001818//negative regulation of cytokine production;GO:0002237//response to molecule of bacterial origin;GO:0006325//chromatin organization;GO:0006796//phosphate-containing compound metabolic process;GO:0006996//organelle organization;GO:0007076//mitotic chrom…	Information storage and processing::Transcription::A-kinase anchoring protein 95 (AKAP95)	NA	NA	WP35//G protein signaling pathways	NA	Fetal kidney::Normal::Natural killer T (NKT) cell;Lung::Normal::SLC16A7+ cell;Umbilical cord blood::Normal::Multilymphoid progenitor cell	NA
O43824	1226.88971869843	15156.7235295559	7719.60556621739	1255.95219847328	7712.28640529859	7495.47336372734	19996.2381684609	14280.8776910161	1653.5404723964	8803.97927700948	13669.1592277366	17399.410452864	15671.2839216901	10583.7063306832	86131.0955977813	31498.2647383679	48770.9465868545	31534.626917204	23480.4725214086	35833.2143205112	3.68776558186193	0.00162401317365335	0.00072528091103942	0.0130656531094534	0.00757912786687145	up	O43824	GTPBP6	Putative GTP-binding protein 6	56904.9724000001	X	Mitochondria	GO:0005575//cellular_component;GO:0005622//intracellular;GO:0005737//cytoplasm;GO:0110165//cellular anatomical entity	GO:0000166//nucleotide binding;GO:0001882//nucleoside binding;GO:0001883//purine nucleoside binding;GO:0003674//molecular_function;GO:0005488//binding;GO:0005525//GTP binding;GO:0017076//purine nucleotide binding;GO:0019001//guanyl nucleotide binding;GO:0032549//ribonucleoside binding;GO:0032550//purine ribonucleoside binding;GO:0032553//ribonucleotide binding;GO:0032555//purine ribonucleotide bi…	NA	Poorly characterized::Function unknown::GTP-binding GTPase Middle Region	NA	NA	NA	NA	Fetal kidney::Normal::Natural killer T (NKT) cell	NA
O43826	951659.900993014	3204460.99893606	3167418.08121096	2228506.07525182	3481796.03336182	3136354.08915867	3209835.24866554	1885297.65493824	3260560.84107303	2459726.75110555	855343.343150891	1878996.63387162	920180.705941041	2660090.39733026	496499.501357484	468106.960898082	287994.403013832	2044632.77819534	2118388.4455257	1561948.09158966	0.492565425266114	0.0064094141924886	0.0015046872632012	0.0300492721021595	0.0110259859320195	down	O43826	SLC37A4	Glucose-6-phosphate exchanger SLC37A4	46366.3423000001	11	Plasma membrane	GO:0005575//cellular_component;GO:0005622//intracellular;GO:0005737//cytoplasm;GO:0005783//endoplasmic reticulum;GO:0005789//endoplasmic reticulum membrane;GO:0012505//endomembrane system;GO:0016020//membrane;GO:0016021//integral component of membrane;GO:0030176//integral component of endoplasmic reticulum membrane;GO:0031090//organelle membrane;GO:0031224//intrinsic component of membrane;GO:0031…	GO:0003674//molecular_function;GO:0005215//transporter activity;GO:0005488//binding;GO:0005515//protein binding;GO:0008509//anion transmembrane transporter activity;GO:0008514//organic anion transmembrane transporter activity;GO:0015075//ion transmembrane transporter activity;GO:0015103//inorganic anion transmembrane transporter activity;GO:0015114//phosphate ion transmembrane transporter activit…	GO:0005996//monosaccharide metabolic process;GO:0006811//ion transport;GO:0016051//carbohydrate biosynthetic process;GO:0019318//hexose metabolic process;GO:0046364//monosaccharide biosynthetic process;GO:0055085//transmembrane transport;GO:0071702//organic substance transport;GO:0098656//anion transmembrane transport;GO:0098660//inorganic ion transmembrane transport	Metabolism::Carbohydrate transport and metabolism::Solute carrier family 37 (glucose-6-phosphate transporter), member 4	5. Organismal Systems::5.4 Digestive system::hsa04973//Carbohydrate digestion and absorption	Disease::R-HSA-3229121//Glycogen storage diseases|Disease::R-HSA-3229133//Glycogen storage disease type Ib (SLC37A4)|Disease::R-HSA-5663084//Diseases of carbohydrate metabolism|Disease::R-HSA-5668914//Diseases of metabolism|Metabolism::R-HSA-70263//Gluconeogenesis|Metabolism::R-HSA-70326//Glucose metabolism|Metabolism::R-HSA-71387//Metabolism of carbohydrates	NA	NA	Esophagus::Normal::FGFR1HighNME5- epithelial cell;Kidney::Normal::B cell	NA
O43847	264570.416157152	137169.780525045	95499.4966706508	119810.057870726	117305.052461845	267802.469747405	151288.854146135	217995.858841888	150336.776257602	169956.063549703	346827.266820227	315817.03213536	147844.902961314	231706.707376927	389132.088980846	594897.483509811	248303.002288083	232045.58697997	248168.225657944	272264.553159633	1.78929156209372	0.00227767657084478	0.00519604234774513	0.016132724245865	0.0236848726433625	up	O43847	NRDC	Nardilysin	131717	1	Mitochondria	GO:0005575//cellular_component;GO:0005622//intracellular;GO:0005737//cytoplasm;GO:0005739//mitochondrion;GO:0005829//cytosol;GO:0009986//cell surface;GO:0043226//organelle;GO:0043227//membrane-bounded organelle;GO:0043229//intracellular organelle;GO:0043231//intracellular membrane-bounded organelle;GO:0110165//cellular anatomical entity	GO:0003674//molecular_function;GO:0003824//catalytic activity;GO:0004175//endopeptidase activity;GO:0004222//metalloendopeptidase activity;GO:0005488//binding;GO:0005515//protein binding;GO:0008233//peptidase activity;GO:0008237//metallopeptidase activity;GO:0016787//hydrolase activity;GO:0019838//growth factor binding;GO:0042562//hormone binding;GO:0043167//ion binding;GO:0043169//cation binding…	GO:0006508//proteolysis;GO:0009057//macromolecule catabolic process;GO:0009892//negative regulation of metabolic process;GO:0009893//positive regulation of metabolic process;GO:0009894//regulation of catabolic process;GO:0009896//positive regulation of catabolic process;GO:0010604//positive regulation of macromolecule metabolic process;GO:0019538//protein metabolic process;GO:0030163//protein cat…	Cellular processes and signaling::Posttranslational modification, protein turnover, chaperones::Nardilysin	NA	NA	NA	NA	Fetal kidney::Normal::Natural killer T (NKT) cell	NA
O43866	544328.321330918	240847.288680034	263425.138355829	713869.090537061	245600.384267414	1089377.89091226	186580.47498985	721025.534957462	177288.32295507	282138	310514.118859634	83373.9335717099	174149.598854144	335292.727520334	27773.0144866613	466951.280638197	128932.677983086	99267.1343639648	349842.044424654	98956.211920427	0.464791537134188	0.0231310570304177	0.0524259022711035	0.0670963979968823	0.117489074540731	down	O43866	CD5L	CD5 antigen-like	38092.9	1	Extracellular	GO:0005575//cellular_component;GO:0005576//extracellular region;GO:0005615//extracellular space;GO:0005622//intracellular;GO:0005737//cytoplasm;GO:0005886//plasma membrane;GO:0009986//cell surface;GO:0016020//membrane;GO:0071944//cell periphery;GO:0072562//blood microparticle;GO:0110165//cellular anatomical entity	GO:0003674//molecular_function;GO:0003824//catalytic activity;GO:0004175//endopeptidase activity;GO:0004252//serine-type endopeptidase activity;GO:0005044//scavenger receptor activity;GO:0008233//peptidase activity;GO:0008236//serine-type peptidase activity;GO:0016787//hydrolase activity;GO:0017171//serine hydrolase activity;GO:0038024//cargo receptor activity;GO:0140096//catalytic activity, acti…	GO:0002253//activation of immune response;GO:0002684//positive regulation of immune system process;GO:0002697//regulation of immune effector process;GO:0002920//regulation of humoral immune response;GO:0006508//proteolysis;GO:0006915//apoptotic process;GO:0006954//inflammatory response;GO:0006956//complement activation;GO:0006968//cellular defense response;GO:0010467//gene expression;GO:0016192//…	Cellular processes and signaling::Extracellular structures::Scavenger receptor Cys-rich	NA	NA	NA	NA	NA	NA
O43924	27012.1074445062	398.760299242016	18662.5378258234	19968.4093030399	2375.08650943553	21936.9958660227	59171.9667492062	43241.5701222778	37315.2497147706	1464.33890090535	94277.5650103654	57391.6403271113	36046.4473170732	46174.5024723949	40203.851819477	62154.3440919465	44653.1017066487	6255.75631834065	76710.1801128164	124714.64854024	2.54195467842162	0.028828441644171	0.00684145575786443	0.0783337523468937	0.0281936606247291	up	O43924	PDE6D	Retinal rod rhodopsin-sensitive cGMP 3',5'-cyclic phosphodiesterase subunit delta	17422.2	2	Cytoplasm	GO:0005575//cellular_component;GO:0005622//intracellular;GO:0005737//cytoplasm;GO:0005829//cytosol;GO:0005856//cytoskeleton;GO:0005929//cilium;GO:0012506//vesicle membrane;GO:0016020//membrane;GO:0030659//cytoplasmic vesicle membrane;GO:0031090//organelle membrane;GO:0031410//cytoplasmic vesicle;GO:0031982//vesicle;GO:0042995//cell projection;GO:0043226//organelle;GO:0043227//membrane-bounded org…	GO:0003674//molecular_function;GO:0004857//enzyme inhibitor activity;GO:0005095//GTPase inhibitor activity;GO:0005488//binding;GO:0005515//protein binding;GO:0017016//Ras GTPase binding;GO:0017137//Rab GTPase binding;GO:0019899//enzyme binding;GO:0030234//enzyme regulator activity;GO:0030695//GTPase regulator activity;GO:0031267//small GTPase binding;GO:0051020//GTPase binding;GO:0060589//nucleos…	GO:0007600//sensory perception;GO:0034260//negative regulation of GTPase activity;GO:0043086//negative regulation of catalytic activity;GO:0051336//regulation of hydrolase activity	Cellular processes and signaling::Signal transduction mechanisms::GMP-PDE, delta subunit	1. Metabolism::1.4 Nucleotide metabolism::hsa00230//Purine metabolism;1. Metabolism::1.0 Global and overview maps::hsa01100//Metabolic pathways	Immune System::R-HSA-1280215//Cytokine Signaling in Immune system|Organelle biogenesis and maintenance::R-HSA-5617833//Cilium Assembly|Organelle biogenesis and maintenance::R-HSA-5620920//Cargo trafficking to the periciliary membrane|Organelle biogenesis and maintenance::R-HSA-5624958//ARL13B-mediated ciliary trafficking of INPP5E|Signal Transduction::R-HSA-5673001//RAF/MAP kinase cascade|Signal …	WP4222//Phosphodiesterases in neuronal function;WP4656//Joubert syndrome;WP4803//Ciliopathies	NA	Fetal gonad::Normal::Endothelial cell;Fetal gonad::Normal::Meiotic prophase fetal germ cell;Fetal kidney::Normal::Natural killer T (NKT) cell	NA
O43929	1226.88971869843	5319.59375593968	1165.98736592438	1255.95219847328	2375.08650943553	1889.78951095446	2047.8334714196	3394.9673952899	1653.5404723964	1464.33890090535	1005.63143831018	24304.8706475229	86222.8854044395	1926.09212067745	1114.87269467011	16420.0689645058	8401.30663614624	31137.7338773949	5346.97916152341	18066.9579459426	8.89912742535014	0.0130977013827524	0.0524259022711035	0.0465106381355112	0.117489074540731	up	O43929	ORC4	Origin recognition complex subunit 4	50383.7	2	Nucleus	GO:0000228//nuclear chromosome;GO:0000781//chromosome, telomeric region;GO:0000784//nuclear chromosome, telomeric region;GO:0000808//origin recognition complex;GO:0005575//cellular_component;GO:0005622//intracellular;GO:0005634//nucleus;GO:0005654//nucleoplasm;GO:0005664//nuclear origin of replication recognition complex;GO:0005694//chromosome;GO:0005730//nucleolus;GO:0005737//cytoplasm;GO:000582…	GO:0000166//nucleotide binding;GO:0003674//molecular_function;GO:0003676//nucleic acid binding;GO:0003677//DNA binding;GO:0003688//DNA replication origin binding;GO:0003690//double-stranded DNA binding;GO:0005488//binding;GO:0005515//protein binding;GO:0005524//ATP binding;GO:0017076//purine nucleotide binding;GO:0030554//adenyl nucleotide binding;GO:0032553//ribonucleotide binding;GO:0032555//pu…	GO:0006139//nucleobase-containing compound metabolic process;GO:0006259//DNA metabolic process;GO:0009059//macromolecule biosynthetic process;GO:0034645//cellular macromolecule biosynthetic process;GO:0044260//cellular macromolecule metabolic process;GO:0044770//cell cycle phase transition;GO:0044772//mitotic cell cycle phase transition;GO:0044843//cell cycle G1/S phase transition;GO:0090304//nuc…	Information storage and processing::Replication, recombination and repair::DNA replication origin binding	4. Cellular Processes::4.2 Cell growth and death::hsa04110//Cell cycle	Cell Cycle::R-HSA-113507//E2F-enabled inhibition of pre-replication complex formation|Cell Cycle::R-HSA-113510//E2F mediated regulation of DNA replication|Cell Cycle::R-HSA-176187//Activation of ATR in response to replication stress|Cell Cycle::R-HSA-453279//Mitotic G1 phase and G1/S transition|DNA Replication::R-HSA-68616//Assembly of the ORC complex at the origin of replication|DNA Replication:…	WP179//Cell cycle;WP45//G1 to S cell cycle control;WP466//DNA replication	NA	Fetal gonad::Normal::Meiotic prophase fetal germ cell;Fetal kidney::Normal::Natural killer T (NKT) cell;Kidney::Normal::B cell;Lung::Normal::SLC16A7+ cell	NA
O60216	204817.338176096	91235.4343357964	102393.234802635	125752.409115136	60487.9441907689	134433.624391358	152003.301346644	183238.833893227	116339.718315968	96565.0030153123	321051.972028598	261129.376178856	236236.306004654	286751.911300629	292829.823489439	263515.024775377	207498.844498429	239559.612439838	293735.153415358	138249.40690124	2.00475333818331	7.13970077004406e-05	7.57756175712832e-05	0.00342549293149632	0.00478916475284658	up	O60216	RAD21	Double-strand-break repair protein rad21 homolog	71698.7081999999	8	Cytoplasm	GO:0000228//nuclear chromosome;GO:0000775//chromosome, centromeric region;GO:0000779//condensed chromosome, centromeric region;GO:0000780//condensed nuclear chromosome, centromeric region;GO:0000785//chromatin;GO:0000790//nuclear chromatin;GO:0000793//condensed chromosome;GO:0000794//condensed nuclear chromosome;GO:0000795//synaptonemal complex;GO:0000798//nuclear cohesin complex;GO:0000922//spin…	GO:0003674//molecular_function;GO:0003682//chromatin binding;GO:0005488//binding;GO:0005515//protein binding	GO:0000070//mitotic sister chromatid segregation;GO:0000819//sister chromatid segregation;GO:0006139//nucleobase-containing compound metabolic process;GO:0006259//DNA metabolic process;GO:0006915//apoptotic process;GO:0006974//cellular response to DNA damage stimulus;GO:0006996//organelle organization;GO:0007062//sister chromatid cohesion;GO:0007063//regulation of sister chromatid cohesion;GO:000…	Cellular processes and signaling::Cell cycle control, cell division, chromosome partitioning::RAD21 cohesin complex component	4. Cellular Processes::4.2 Cell growth and death::hsa04110//Cell cycle	Reproduction::R-HSA-1221632//Meiotic synapsis|Cell Cycle::R-HSA-1221632//Meiotic synapsis|Reproduction::R-HSA-1500620//Meiosis|Cell Cycle::R-HSA-1500620//Meiosis|Cell Cycle::R-HSA-2467813//Separation of Sister Chromatids|Cell Cycle::R-HSA-2468052//Establishment of Sister Chromatid Cohesion|Cell Cycle::R-HSA-2470946//Cohesin Loading onto Chromatin|Cell Cycle::R-HSA-2500257//Resolution of Sister Ch…	WP179//Cell cycle;WP3995//Prion disease pathway;WP4240//Regulation of sister chromatid separation at the metaphase-anaphase transition;WP5117//Cohesin complex - Cornelia de Lange syndrome;WP5118//SMC1/SMC3 role in DNA damage - Cornelia de Lange Syndrome	NA	Fetal gonad::Normal::Mitotic fetal germ cell;Fetal gonad::Normal::Sertoli cell;Fetal kidney::Normal::Natural killer T (NKT) cell	Transcription Cofactors
O60218	17984913.911948	2516444.37269391	3047719.14209543	348820.892903925	1219612.16987815	5077906.62054261	938253.480937993	18046432.0980719	930295.119692612	831646.511992426	16956724.7244764	3079193.43665872	37110275.206321	4725160.57420507	86779762.2001489	9353925.47511839	33382711.9171614	9648110.92210926	27950958.6562418	132818715.27123	7.10229719297404	0.00134349498334379	0.00287947346770876	0.0116964139410844	0.0162044341637412	up	O60218	AKR1B10	Aldo-keto reductase family 1 member B10	36024.1	7	Cytoplasm	GO:0000323//lytic vacuole;GO:0005575//cellular_component;GO:0005576//extracellular region;GO:0005622//intracellular;GO:0005737//cytoplasm;GO:0005739//mitochondrion;GO:0005764//lysosome;GO:0005773//vacuole;GO:0005829//cytosol;GO:0043226//organelle;GO:0043227//membrane-bounded organelle;GO:0043229//intracellular organelle;GO:0043231//intracellular membrane-bounded organelle;GO:0110165//cellular ana…	GO:0001758//retinal dehydrogenase activity;GO:0003674//molecular_function;GO:0003824//catalytic activity;GO:0004032//alditol:NADP+ 1-oxidoreductase activity;GO:0004033//aldo-keto reductase (NADP) activity;GO:0005488//binding;GO:0005515//protein binding;GO:0008106//alcohol dehydrogenase (NADP+) activity;GO:0016491//oxidoreductase activity;GO:0016614//oxidoreductase activity, acting on CH-OH group …	GO:0006066//alcohol metabolic process;GO:0006720//isoprenoid metabolic process;GO:0016042//lipid catabolic process;GO:0016093//polyprenol metabolic process;GO:0034308//primary alcohol metabolic process;GO:0042445//hormone metabolic process;GO:0042572//retinol metabolic process;GO:0044242//cellular lipid catabolic process;GO:0044255//cellular lipid metabolic process;GO:0044597//daunorubicin metabo…	Poorly characterized::Function unknown::Aldo/keto reductase family	1. Metabolism::1.1 Carbohydrate metabolism::hsa00040//Pentose and glucuronate interconversions;1. Metabolism::1.3 Lipid metabolism::hsa00561//Glycerolipid metabolism;1. Metabolism::1.8 Metabolism of cofactors and vitamins::hsa00790//Folate biosynthesis;1. Metabolism::1.1 Carbohydrate metabolism::hsa00052//Galactose metabolism;1. Metabolism::1.1 Carbohydrate metabolism::hsa00051//Fructose and mann…	Metabolism::R-HSA-196854//Metabolism of vitamins and cofactors|Sensory Perception::R-HSA-2187338//Visual phototransduction|Signal Transduction::R-HSA-372790//Signaling by GPCR|Signal Transduction::R-HSA-388396//GPCR downstream signalling|Signal Transduction::R-HSA-418594//G alpha (i) signalling events|Metabolism::R-HSA-6806667//Metabolism of fat-soluble vitamins|Metabolism::R-HSA-975634//Retinoid…	WP702//Metapathway biotransformation Phase I and II	NA	Pancreatic islet::Normal::Acinar cell	NA
O60231	96881.7508865012	29780.4697959065	53164.3758842699	65289.8557134469	83555.531402532	72539.213870287	58017.4614904119	65264.7704555924	66246.9121663288	85128.5633670354	109419.168942025	162365.968291801	127227.407440949	70469.0614029596	190190.211341716	379111.832072976	172633.682674643	124331.776433667	98353.0487312706	169681.752782468	2.3729215801662	0.00030986993054104	0.00012990105869362	0.00549054833690965	0.00485136169768874	up	O60231	DHX16	Pre-mRNA-splicing factor ATP-dependent RNA helicase DHX16	119279	6	Nucleus	GO:0005575//cellular_component;GO:0005622//intracellular;GO:0005634//nucleus;GO:0005654//nucleoplasm;GO:0005681//spliceosomal complex;GO:0005684//U2-type spliceosomal complex;GO:0031974//membrane-enclosed lumen;GO:0031981//nuclear lumen;GO:0032991//protein-containing complex;GO:0043226//organelle;GO:0043227//membrane-bounded organelle;GO:0043229//intracellular organelle;GO:0043231//intracellular …	GO:0000166//nucleotide binding;GO:0003674//molecular_function;GO:0003676//nucleic acid binding;GO:0003723//RNA binding;GO:0003724//RNA helicase activity;GO:0003824//catalytic activity;GO:0004386//helicase activity;GO:0005488//binding;GO:0005515//protein binding;GO:0005524//ATP binding;GO:0016462//pyrophosphatase activity;GO:0016787//hydrolase activity;GO:0016817//hydrolase activity, acting on aci…	GO:0006139//nucleobase-containing compound metabolic process;GO:0010467//gene expression;GO:0090304//nucleic acid metabolic process	Information storage and processing::RNA processing and modification::ATP-dependent RNA helicase activity	2. Genetic Information Processing::2.1 Transcription::hsa03040//Spliceosome	Metabolism of RNA::R-HSA-72163//mRNA Splicing - Major Pathway|Metabolism of RNA::R-HSA-72172//mRNA Splicing|Metabolism of RNA::R-HSA-72203//Processing of Capped Intron-Containing Pre-mRNA	WP411//mRNA processing	NA	NA	NA
O60232	405804.403543629	188391.20461598	84115.1147235867	139087.630290438	137619.463555928	181633.557106803	158053.323075016	222183.840905317	160595.082164914	173855.697758478	331597.337670541	348917.869695505	472129.899631719	358967.532056573	355993.855095768	594780.144326336	431264.174076492	386979.765573533	431416.672079048	476138.093451804	2.26224620388325	3.02497793613136e-05	0.00020567667626491	0.00292720685958077	0.00510155770977081	up	O60232	ZNRD2	Protein ZNRD2	21477.3	11	Extracellular	NA	GO:0003674//molecular_function;GO:0005488//binding;GO:0005515//protein binding	NA	Cellular processes and signaling::Cell cycle control, cell division, chromosome partitioning::Sjogren's syndrome/scleroderma autoantigen 1 (Autoantigen p27)	NA	NA	NA	NA	Embryo::Normal::8-cell stage cell (Blastomere);Fetal gonad::Normal::Migration phase fetal germ cell;Fetal kidney::Normal::Monocyte;Fetal kidney::Normal::Natural killer T (NKT) cell;Umbilical cord blood::Normal::Multilymphoid progenitor cell	NA
O60240	30507.5525414958	196385.392319796	68581.7833945643	131143.603053435	48635.084304316	30262.5663973196	212321.282822697	247739.20184509	159016.721502994	71343.8677305307	28548.7924945072	65082.2456597246	140455.294062306	1926.09212067745	1114.87269467011	757.977916044712	996.083106303995	34839.7971014149	567.048453774614	6092.36259299965	0.234444250068457	0.00208758517943917	0.00208924202732252	0.0152125248164675	0.0135563552276317	down	O60240	PLIN1	Perilipin-1	55997.9513000001	15	Nucleus	GO:0005575//cellular_component;GO:0005622//intracellular;GO:0005737//cytoplasm;GO:0005783//endoplasmic reticulum;GO:0005811//lipid droplet;GO:0005829//cytosol;GO:0012505//endomembrane system;GO:0043226//organelle;GO:0043227//membrane-bounded organelle;GO:0043228//non-membrane-bounded organelle;GO:0043229//intracellular organelle;GO:0043231//intracellular membrane-bounded organelle;GO:0043232//int…	GO:0003674//molecular_function;GO:0005488//binding;GO:0008289//lipid binding	GO:0016042//lipid catabolic process	Poorly characterized::Function unknown::Perilipin family	5. Organismal Systems::5.2 Endocrine system::hsa04923//Regulation of lipolysis in adipocytes;5. Organismal Systems::5.10 Environmental adaptation::hsa04714//Thermogenesis;3. Environmental Information Processing::3.2 Signal transduction::hsa04371//Apelin signaling pathway;5. Organismal Systems::5.2 Endocrine system::hsa03320//PPAR signaling pathway	Metabolism::R-HSA-163560//Triglyceride catabolism|Developmental Biology::R-HSA-381340//Transcriptional regulation of white adipocyte differentiation|Metabolism::R-HSA-556833//Metabolism of lipids|Metabolism::R-HSA-8979227//Triglyceride metabolism|Signal Transduction::R-HSA-9006931//Signaling by Nuclear Receptors|Signal Transduction::R-HSA-9024446//NR1H2 and NR1H3-mediated signaling|Signal Transdu…	WP236//Adipogenesis;WP3942//PPAR signaling pathway;WP3965//Lipid metabolism pathway;WP4321//Thermogenesis;WP4746//Thyroid hormones production and peripheral downstream signaling effects;WP5102//Familial partial lipodystrophy (FPLD)	NA	NA	NA
O60262	45421.4653247761	228718.403799061	198264.718945614	141723.03769818	192289.562628918	196369.150142506	104938.833155405	218455.589179135	238956.535448588	237551.565660422	58443.3908627166	77815.1532158504	175911.829955471	1926.09212067745	8709.23632653257	12387.8075520009	171079.501320924	11957.6940311457	245093.620205757	11170.1602092826	0.429632923425602	0.0106692695321901	0.0146896447206045	0.0409632643896529	0.0463093691839488	down	O60262	GNG7	Guanine nucleotide-binding protein G(I)/G(S)/G(O) subunit gamma-7	7522.74	19	Cytoplasm	GO:0005575//cellular_component;GO:0005576//extracellular region;GO:0005615//extracellular space;GO:0005622//intracellular;GO:0005737//cytoplasm;GO:0005834//heterotrimeric G-protein complex;GO:0005886//plasma membrane;GO:0009898//cytoplasmic side of plasma membrane;GO:0016020//membrane;GO:0019897//extrinsic component of plasma membrane;GO:0019898//extrinsic component of membrane;GO:0031234//extrin…	GO:0003674//molecular_function;GO:0003824//catalytic activity;GO:0003924//GTPase activity;GO:0005488//binding;GO:0005515//protein binding;GO:0016462//pyrophosphatase activity;GO:0016787//hydrolase activity;GO:0016817//hydrolase activity, acting on acid anhydrides;GO:0016818//hydrolase activity, acting on acid anhydrides, in phosphorus-containing anhydrides;GO:0017111//nucleoside-triphosphatase ac…	GO:0007165//signal transduction;GO:0007186//G protein-coupled receptor signaling pathway;GO:0008277//regulation of G protein-coupled receptor signaling pathway;GO:0009966//regulation of signal transduction;GO:0010646//regulation of cell communication	Cellular processes and signaling::Signal transduction mechanisms::Guanine nucleotide-binding proteins (G proteins) are involved as a modulator or transducer in various transmembrane signaling systems. The beta and gamma chains are required for the GTPase activity, for replacement of GDP by GTP, and for G protein- effector interaction	6. Human Diseases::6.8 Substance dependence::hsa05032//Morphine addiction;5. Organismal Systems::5.6 Nervous system::hsa04727//GABAergic synapse;3. Environmental Information Processing::3.2 Signal transduction::hsa04014//Ras signaling pathway;6. Human Diseases::6.8 Substance dependence::hsa05034//Alcoholism;5. Organismal Systems::5.6 Nervous system::hsa04723//Retrograde endocannabinoid signaling;…	Signal Transduction::R-HSA-111885//Opioid Signalling|Neuronal System::R-HSA-112314//Neurotransmitter receptors and postsynaptic signal transmission|Neuronal System::R-HSA-112315//Transmission across Chemical Synapses|Neuronal System::R-HSA-1296041//Activation of G protein gated Potassium channels|Neuronal System::R-HSA-1296059//G protein gated Potassium channels|Neuronal System::R-HSA-1296065//In…	WP289//Myometrial relaxation and contraction pathways;WP35//G protein signaling pathways;WP3929//Chemokine signaling pathway;WP3932//Focal adhesion: PI3K-Akt-mTOR-signaling pathway;WP4172//PI3K-Akt signaling pathway;WP4223//Ras signaling;WP536//Calcium regulation in cardiac cells	NA	Blood::Normal::Plasmacytoid dendritic cell;Embryonic prefrontal cortex::Normal::Astrocyte;Embryonic prefrontal cortex::Normal::Microglial cell;Embryonic prefrontal cortex::Normal::Oligodendrocyte progenitor cell;Fetal gonad::Normal::Sertoli cell;Kidney::Normal::B cell;Kidney::Renal Cell Carcinoma::B cell	NA
O60264	1058540.64738894	245747.286542819	200061.123793417	217865.320050589	321685.496061982	364171.122156952	287588.813111727	356119.620670499	242348.972476545	195647.771278105	927664.847311209	852784.09793444	623912.953109463	691233.823396786	423365.977964094	1261949.70906923	467373.60061719	301557.776874085	527528.740440862	518879.156026086	1.89016439872939	0.00319027973346382	0.00287947346770876	0.0196283709123962	0.0162044341637412	up	O60264	SMARCA5	SWI/SNF-related matrix-associated actin-dependent regulator of chromatin subfamily A member 5	121921	4	Cytoplasm	GO:0000228//nuclear chromosome;GO:0000785//chromatin;GO:0000790//nuclear chromatin;GO:0000793//condensed chromosome;GO:0001650//fibrillar center;GO:0005575//cellular_component;GO:0005622//intracellular;GO:0005634//nucleus;GO:0005654//nucleoplasm;GO:0005657//replication fork;GO:0005677//chromatin silencing complex;GO:0005694//chromosome;GO:0005730//nucleolus;GO:0016589//NURF complex;GO:0031010//IS…	GO:0000166//nucleotide binding;GO:0003674//molecular_function;GO:0003676//nucleic acid binding;GO:0003677//DNA binding;GO:0003682//chromatin binding;GO:0003824//catalytic activity;GO:0004386//helicase activity;GO:0005488//binding;GO:0005515//protein binding;GO:0005524//ATP binding;GO:0008094//DNA-dependent ATPase activity;GO:0016462//pyrophosphatase activity;GO:0016787//hydrolase activity;GO:0016…	GO:0006139//nucleobase-containing compound metabolic process;GO:0006325//chromatin organization;GO:0006996//organelle organization;GO:0009059//macromolecule biosynthetic process;GO:0009889//regulation of biosynthetic process;GO:0009890//negative regulation of biosynthetic process;GO:0009891//positive regulation of biosynthetic process;GO:0009892//negative regulation of metabolic process;GO:000989…	Information storage and processing::Chromatin structure and dynamics::HAND	NA	Gene expression (Transcription)::R-HSA-212165//Epigenetic regulation of gene expression|Gene expression (Transcription)::R-HSA-427413//NoRC negatively regulates rRNA expression|Gene expression (Transcription)::R-HSA-5250913//Positive epigenetic regulation of rRNA expression|Gene expression (Transcription)::R-HSA-5250924//B-WICH complex positively regulates rRNA expression|Gene expression (Transcr…	WP4932//7q11.23 copy number variation syndrome	NA	Fetal gonad::Normal::Sertoli cell;Fetal kidney::Normal::Natural killer T (NKT) cell	Chromatin Remodeling Factors
O60341	336884.158014312	45556.9737821978	88903.3485165289	240418.000505895	95380.3598802417	159940.880588734	118311.420973636	226657.138068398	225763.72478431	91809.1627981186	263557.943108367	349212.016288975	445745.102325192	435039.117182331	330634.772407693	628635.819679119	315042.676372166	247751.987420388	294909.09367892	197841.445519413	2.15286928740611	0.0014430779588955	0.0010500335577735	0.012207659490116	0.00897512428510428	up	O60341	KDM1A	Lysine-specific histone demethylase 1A	92915.0088999999	1	Extracellular	GO:0000228//nuclear chromosome;GO:0000781//chromosome, telomeric region;GO:0000784//nuclear chromosome, telomeric region;GO:0000785//chromatin;GO:0000790//nuclear chromatin;GO:0005575//cellular_component;GO:0005622//intracellular;GO:0005634//nucleus;GO:0005654//nucleoplasm;GO:0005667//transcription regulator complex;GO:0005694//chromosome;GO:0031974//membrane-enclosed lumen;GO:0031981//nuclear lu…	GO:0000166//nucleotide binding;GO:0001085//RNA polymerase II transcription factor binding;GO:0002039//p53 binding;GO:0003674//molecular_function;GO:0003676//nucleic acid binding;GO:0003682//chromatin binding;GO:0003712//transcription coregulator activity;GO:0003713//transcription coactivator activity;GO:0003723//RNA binding;GO:0003824//catalytic activity;GO:0005102//signaling receptor binding;GO:…	GO:0006139//nucleobase-containing compound metabolic process;GO:0006259//DNA metabolic process;GO:0006325//chromatin organization;GO:0006479//protein methylation;GO:0006915//apoptotic process;GO:0006974//cellular response to DNA damage stimulus;GO:0006996//organelle organization;GO:0007165//signal transduction;GO:0007399//nervous system development;GO:0007405//neuroblast proliferation;GO:0007417/…	Metabolism::Coenzyme transport and metabolism::Lysine-specific histone demethylase 1A	5. Organismal Systems::5.10 Environmental adaptation::hsa04714//Thermogenesis	Signal Transduction::R-HSA-1257604//PIP3 activates AKT signaling|Signal Transduction::R-HSA-194315//Signaling by Rho GTPases|Signal Transduction::R-HSA-195258//RHO GTPase Effectors|Chromatin organization::R-HSA-3214815//HDACs deacetylate histones|Chromatin organization::R-HSA-3214842//HDMs demethylate histones|Chromatin organization::R-HSA-3247509//Chromatin modifying enzymes|Signal Transduction:…	WP138//Androgen receptor signaling pathway;WP4320//Effect of progerin on genes involved in Hutchinson-Gilford progeria syndrome;WP4321//Thermogenesis;WP4698//Vitamin D-sensitive calcium signaling in depression;WP4746//Thyroid hormones production and peripheral downstream signaling effects	NA	Breast::Breast Cancer::Cancer stem cell;Fetal kidney::Normal::Natural killer T (NKT) cell	Chromatin Remodeling Factors
O60476	57658.7090632755	98836.8870695373	91839.4714169259	1255.95219847328	2375.08650943553	166082.687714031	2047.8334714196	78712.5885464612	1653.5404723964	1464.33890090535	78089.7955558312	211338	128900.411651071	113608.960751032	170912.499251623	205771.969798028	11595.6643130437	116308.722605061	120004.743968248	153756.257546586	2.61051250363416	0.0119631450614498	0.00519604234774513	0.0440032190760545	0.0236848726433625	up	O60476	MAN1A2	Mannosyl-oligosaccharide 1,2-alpha-mannosidase IB	73012.8183000001	1	Mitochondria	GO:0000139//Golgi membrane;GO:0005575//cellular_component;GO:0005576//extracellular region;GO:0005615//extracellular space;GO:0005622//intracellular;GO:0005737//cytoplasm;GO:0005783//endoplasmic reticulum;GO:0005794//Golgi apparatus;GO:0012505//endomembrane system;GO:0016020//membrane;GO:0016021//integral component of membrane;GO:0031090//organelle membrane;GO:0031224//intrinsic component of memb…	GO:0003674//molecular_function;GO:0003824//catalytic activity;GO:0004553//hydrolase activity, hydrolyzing O-glycosyl compounds;GO:0004559//alpha-mannosidase activity;GO:0004571//mannosyl-oligosaccharide 1,2-alpha-mannosidase activity;GO:0005488//binding;GO:0005509//calcium ion binding;GO:0015923//mannosidase activity;GO:0015924//mannosyl-oligosaccharide mannosidase activity;GO:0016787//hydrolase …	GO:0006486//protein glycosylation;GO:0009059//macromolecule biosynthetic process;GO:0009100//glycoprotein metabolic process;GO:0019538//protein metabolic process;GO:0030323//respiratory tube development;GO:0030324//lung development;GO:0034645//cellular macromolecule biosynthetic process;GO:0035295//tube development;GO:0036211//protein modification process;GO:0043412//macromolecule modification;GO…	Metabolism::Carbohydrate transport and metabolism::Glycosyl hydrolase family 47	1. Metabolism::1.7 Glycan biosynthesis and metabolism::hsa00510//N-Glycan biosynthesis;1. Metabolism::1.7 Glycan biosynthesis and metabolism::hsa00513//Various types of N-glycan biosynthesis;2. Genetic Information Processing::2.3 Folding, sorting and degradation::hsa04141//Protein processing in endoplasmic reticulum;1. Metabolism::1.0 Global and overview maps::hsa01100//Metabolic pathways	Vesicle-mediated transport::R-HSA-199991//Membrane Trafficking|Metabolism of proteins::R-HSA-446203//Asparagine N-linked glycosylation|Metabolism of proteins::R-HSA-597592//Post-translational protein modification|Vesicle-mediated transport::R-HSA-6811438//Intra-Golgi traffic|Vesicle-mediated transport::R-HSA-6811442//Intra-Golgi and retrograde Golgi-to-ER traffic|Metabolism of proteins::R-HSA-948…	NA	NA	Fetal gonad::Normal::Mitotic arrest phase fetal germ cell;Fetal kidney::Normal::Natural killer T (NKT) cell;Liver::Hepatocellular Cancer::Regulatory T (Treg) cell;Umbilical cord blood::Normal::Multilymphoid progenitor cell	NA
O60488	5272149.04961675	232357.352009912	291953.99935241	138429.027155698	695197.624436375	222139.965507038	160817.92311177	201913.362482757	224349.430559615	1464.33890090535	6278280.98975867	3246433.97475201	17946772.4358438	6.86023e+06	5710980.9984232	681860.209119258	139840.45611117	451164.196202381	9807353.91447082	687852.188143866	6.9630909243757	0.00757383515764211	0.00684145575786443	0.0332772850876882	0.0281936606247291	up	O60488	ACSL4	Long-chain-fatty-acid--CoA ligase 4	79198.4604000001	X	Endoplasmic reticulum	GO:0005575//cellular_component;GO:0005576//extracellular region;GO:0005615//extracellular space;GO:0005622//intracellular;GO:0005737//cytoplasm;GO:0005739//mitochondrion;GO:0005740//mitochondrial envelope;GO:0005741//mitochondrial outer membrane;GO:0005777//peroxisome;GO:0005778//peroxisomal membrane;GO:0005783//endoplasmic reticulum;GO:0005789//endoplasmic reticulum membrane;GO:0005811//lipid dr…	GO:0000166//nucleotide binding;GO:0003674//molecular_function;GO:0003824//catalytic activity;GO:0003996//acyl-CoA ligase activity;GO:0004467//long-chain fatty acid-CoA ligase activity;GO:0005488//binding;GO:0005524//ATP binding;GO:0015645//fatty acid ligase activity;GO:0016405//CoA-ligase activity;GO:0016874//ligase activity;GO:0016877//ligase activity, forming carbon-sulfur bonds;GO:0016878//aci…	GO:0002793//positive regulation of peptide secretion;GO:0006139//nucleobase-containing compound metabolic process;GO:0006631//fatty acid metabolic process;GO:0006637//acyl-CoA metabolic process;GO:0006638//neutral lipid metabolic process;GO:0006753//nucleoside phosphate metabolic process;GO:0006796//phosphate-containing compound metabolic process;GO:0006811//ion transport;GO:0006869//lipid transp…	Metabolism::Lipid transport and metabolism::AMP-binding enzyme	1. Metabolism::1.3 Lipid metabolism::hsa00061//Fatty acid biosynthesis;4. Cellular Processes::4.1 Transport and catabolism::hsa04146//Peroxisome;5. Organismal Systems::5.2 Endocrine system::hsa04920//Adipocytokine signaling pathway;1. Metabolism::1.0 Global and overview maps::hsa01212//Fatty acid metabolism;4. Cellular Processes::4.2 Cell growth and death::hsa04216//Ferroptosis;5. Organismal Syst…	Metabolism::R-HSA-163685//Integration of energy metabolism|Metabolism::R-HSA-400451//Free fatty acids regulate insulin secretion|Metabolism::R-HSA-422356//Regulation of insulin secretion|Metabolism::R-HSA-434313//Intracellular metabolism of fatty acids regulates insulin secretion|Metabolism::R-HSA-556833//Metabolism of lipids|Metabolism::R-HSA-75105//Fatty acyl-CoA biosynthesis|Metabolism::R-HSA-…	WP143//Fatty acid beta-oxidation;WP357//Fatty acid biosynthesis;WP368//Mitochondrial long chain fatty acid beta-oxidation;WP3942//PPAR signaling pathway;WP4313//Ferroptosis;WP4321//Thermogenesis;WP4718//Cholesterol metabolism with Bloch and Kandutsch-Russell pathways;WP4723//Omega-3 / omega-6 fatty acid synthesis;WP4724//Omega-9 fatty acid synthesis;WP5061//Fatty acid transporters	NA	Fetal gonad::Normal::Mitotic fetal germ cell;Fetal gonad::Normal::Sertoli cell;Kidney::Normal::Mast cell;Liver::Hepatocellular Cancer::Exhausted CD8+ T cell;Liver::Hepatocellular Cancer::Regulatory T (Treg) cell;Lung::Normal::Brush cell (Tuft cell);Lung::Normal::Neuroendocrine cell	NA
[truncated: 2,342 more rows]
