# Supplementary material for: Metabolic reprogramming in hepatocellular carcinoma: an integrated omics study of lipid pathways and their diagnostic potential
Source: J Transl Med. 2025 Jun 11;23:644. doi: 10.1186/s12967-025-06698-7 (PMC12153152; doi:10.1186/s12967-025-06698-7)
Supplement: Supplementary file 7 — Supplementary Material 7 [file 12967_2025_6698_MOESM7_ESM.xlsx]

## Sheet: Sheet1
Table S7.GO Enrichment of CancervsControl DEPs
ONTOLOGY	ID	Description	GeneRatio	BgRatio	pvalue	p.adjust	geneID	Count
Biological_Process	GO:0016054	organic acid catabolic process	129	280	1.61E-44	1.14E-41	A1L0T0;O00763;O14874;O14975;O15229;O15254;O15382;O43708;O75600;O75891;O95342;O95822;O95954;P00367;P00439;P00505;P05089;P05165;P07148;P07686;P09110;P09417;P11182;P11310;P12694;P13804;P14550;P14920;P15428;P16219;P16930;P17174;P17735;P20132;P21953;P22033;P22307;P23378;P23434;P23634;P23786;P24298;P24752;P26440;P27169;P28330;P29474;P30038;P30084;P31751;P32754;P32929;P33897;P34896;P35558;P35914;P38117;…	129
Biological_Process	GO:0006518	peptide metabolic process	242	814	3.47E-41	1.23E-38	A5YKK6;O00178;O00303;O00425;O00571;O15234;O15533;O43324;O43390;O43583;O43639;O43708;O43716;O43776;O60506;O60573;O60783;O60841;O75116;O75175;O75616;O75787;O75821;O75976;O95182;O95758;P02649;P04792;P04818;P05067;P06748;P08263;P08473;P09001;P11413;P11802;P11940;P12081;P12270;P13798;P14384;P14866;P15170;P15260;P16333;P19338;P21399;P23141;P26599;P26640;P28482;P29692;P31483;P31751;P34896;P36269;P36969;…	242
Biological_Process	GO:0043933	protein-containing complex subunit organization	459	1882	1.53E-51	1.81E-48	A1X283;O00139;O00165;O00255;O00303;O00571;O00763;O14653;O14730;O14910;O14929;O14967;O15020;O15212;O15344;O15533;O43290;O43292;O43395;O43583;O43639;O43670;O43676;O43678;O43809;O60264;O60783;O75122;O75347;O75367;O75533;O75616;O75643;O75821;O94906;O95104;O95168;O95169;O95182;O95202;O95232;O95295;O95400;O95425;O95429;O95456;O95486;O95721;O95831;P02549;P02649;P02751;P02786;P04062;P04075;P04180;P04183;…	459
Biological_Process	GO:0006139	nucleobase-containing compound metabolic process	994	5606	3.30E-43	1.95E-40	A0AV96;A5YKK6;A6ND91;A6NJ78;A8CG34;O00148;O00165;O00178;O00255;O00257;O00267;O00308;O00338;O00422;O00425;O00468;O00488;O00541;O00566;O00567;O00571;O00763;O14495;O14647;O14727;O14730;O14776;O14920;O14929;O14980;O14981;O15042;O15111;O15116;O15160;O15229;O15234;O15294;O15379;O15446;O43143;O43148;O43159;O43172;O43252;O43290;O43299;O43324;O43353;O43390;O43395;O43639;O43660;O43670;O43708;O43709;O43716;…	994
Biological_Process	GO:0043603	cellular amide metabolic process	311	1098	3.17E-48	2.81E-45	A5YKK6;O00178;O00303;O00425;O00571;O00763;O14494;O14495;O15121;O15234;O15533;O43324;O43390;O43583;O43639;O43708;O43716;O43776;O60488;O60506;O60573;O60783;O60841;O75116;O75175;O75616;O75787;O75821;O75891;O75976;O95182;O95758;O95822;O95954;P00966;P02649;P04062;P04424;P04792;P04818;P05067;P05089;P05165;P06748;P07108;P07686;P08263;P08473;P09001;P11413;P11498;P11586;P11712;P11802;P11940;P12081;P12270;…	311
Biological_Process	GO:0022613	ribonucleoprotein complex biogenesis	199	440	8.87E-67	3.15E-63	A4D1E9;A6NJ78;O00303;O00541;O00566;O00567;O00571;O14730;O14980;O43159;O43290;O43395;O43583;O43709;O43809;O43818;O60832;O75533;O75607;O75616;O75643;O75683;O75817;O75821;O76021;O94906;O95232;O95400;O95707;P06748;P08238;P09234;P13010;P16383;P18074;P22087;P38159;P38432;P38919;P41214;P42285;P42677;P46087;P54105;P55265;P55769;P55884;P57678;P60228;P62304;P62306;P62312;P62316;P62318;P62826;P78316;P78345;…	199
Biological_Process	GO:0043436	oxoacid metabolic process	356	1148	1.87E-66	3.31E-63	A1L0T0;A8CG34;O00338;O00748;O00763;O14874;O14975;O15121;O15228;O15229;O15254;O15294;O15382;O43175;O43252;O43324;O43708;O43716;O43741;O43776;O60488;O60513;O60568;O60656;O60704;O60825;O75390;O75477;O75600;O75694;O75891;O94905;O94923;O95340;O95342;O95822;O95954;P00167;P00325;P00326;P00367;P00439;P00505;P00966;P02730;P04075;P04424;P04798;P04818;P05062;P05067;P05089;P05165;P05177;P05181;P06133;P06213;…	356
Biological_Process	GO:0010467	gene expression	1010	5731	6.95E-43	3.52E-40	A1X283;A5YKK6;A6NJ78;A8CG34;O00148;O00165;O00178;O00255;O00257;O00267;O00303;O00308;O00422;O00425;O00468;O00488;O00541;O00566;O00567;O00571;O00763;O14495;O14647;O14730;O14776;O14920;O14929;O14964;O14980;O14981;O15042;O15111;O15116;O15160;O15234;O15264;O15294;O15357;O15379;O15446;O15533;O43143;O43148;O43159;O43172;O43175;O43290;O43324;O43353;O43390;O43395;O43583;O43639;O43660;O43670;O43709;O43716;…	1010
Biological_Process	GO:0050658	RNA transport	103	199	1.60E-41	6.32E-39	A8CG34;O00148;O00425;O14980;O15234;O43592;O75694;O95639;P05455;P06748;P09651;P12270;P20592;P22626;P23246;P26368;P35658;P37198;P38919;P41208;P49790;P49792;P52298;P52948;P57740;P61326;P62826;P78406;P82979;P84103;Q00613;Q00839;Q01130;Q05519;Q06787;Q07666;Q07955;Q08170;Q08211;Q08J23;Q09161;Q10570;Q12769;Q13242;Q13243;Q13247;Q13838;Q14008;Q15287;Q15554;Q16629;Q16630;Q53F19;Q5JVF3;Q6P6C2;Q6UN15;Q7KZ85;…	103
Biological_Process	GO:1901566	organonitrogen compound biosynthetic process	410	1728	1.76E-42	7.79E-40	A1L0T0;A5YKK6;A6ND91;O00178;O00303;O00425;O00468;O00571;O00763;O14494;O14495;O15121;O15229;O15234;O15294;O15382;O43175;O43252;O43292;O43324;O43390;O43583;O43639;O43708;O43716;O43776;O60476;O60488;O60506;O60513;O60568;O60573;O60783;O60841;O75063;O75116;O75175;O75352;O75414;O75616;O75821;O75936;O94923;O95182;O95340;O95486;O95528;O95758;O95822;P00367;P00439;P00491;P00505;P00966;P02549;P02649;P04062;…	410
Cellular_Component	GO:1990904	ribonucleoprotein complex	326	683	7.38E-119	1.05E-116	O00303;O00541;O00566;O00567;O00571;O14730;O14980;O15116;O15234;O43143;O43172;O43290;O43347;O43390;O43395;O43660;O43719;O43818;O60231;O60506;O60783;O60832;O75526;O75533;O75643;O75817;O75821;O75934;O75940;O76021;O94906;O95059;O95232;O95400;O95707;O95777;P05455;P06748;P07910;P08579;P08621;P09001;P09012;P09234;P09651;P09661;P10155;P11940;P13010;P14866;P16383;P17844;P17931;P19338;P20290;P22087;P22626;…	326
Cellular_Component	GO:0043231	intracellular membrane-bounded organelle	1936	10822	5.26E-148	2.24E-145	A0AV96;A4D1E9;A5D8V6;A5YKK6;A6NDU8;A6NJ78;A8CG34;C9JLW8;L0R6Q1;O00116;O00124;O00139;O00148;O00165;O00203;O00255;O00257;O00258;O00267;O00299;O00308;O00400;O00422;O00425;O00461;O00468;O00488;O00541;O00559;O00560;O00566;O00567;O00571;O00592;O00629;O00748;O00757;O00763;O14495;O14530;O14545;O14579;O14617;O14647;O14653;O14681;O14727;O14756;O14776;O14787;O14828;O14874;O14894;O14920;O14925;O14929;O14964;…	1936
Cellular_Component	GO:0005622	intracellular	2302	14401	4.71E-153	3.01E-150	A0AV96;A0JNW5;A0MZ66;A1L0T0;A1X283;A2VDF0;A4D1E9;A5D8V6;A5YKK6;A6NDB9;A6NDU8;A6NJ78;A8CG34;C9JLW8;L0R6Q1;O00116;O00124;O00139;O00148;O00160;O00165;O00178;O00203;O00244;O00255;O00257;O00258;O00267;O00299;O00303;O00308;O00338;O00400;O00422;O00423;O00425;O00461;O00468;O00471;O00488;O00541;O00559;O00560;O00566;O00567;O00571;O00592;O00629;O00748;O00757;O00763;O14495;O14530;O14545;O14579;O14617;O14647;…	2302
Cellular_Component	GO:0043227	membrane-bounded organelle	2152	12526	2.52E-168	3.22E-165	A0AV96;A0JNW5;A1L0T0;A4D1E9;A5D8V6;A5YKK6;A6NDU8;A6NJ78;A8CG34;C9JLW8;L0R6Q1;O00116;O00124;O00139;O00148;O00160;O00165;O00187;O00203;O00255;O00257;O00258;O00267;O00299;O00308;O00400;O00422;O00425;O00461;O00468;O00488;O00541;O00559;O00560;O00566;O00567;O00571;O00592;O00629;O00748;O00757;O00763;O14494;O14495;O14530;O14545;O14579;O14617;O14647;O14653;O14681;O14727;O14756;O14776;O14787;O14828;O14874;…	2152
Cellular_Component	GO:0043226	organelle	2214	13626	1.08E-141	3.44E-139	A0AV96;A0JNW5;A0MZ66;A1L0T0;A1X283;A4D1E9;A5D8V6;A5YKK6;A6NDU8;A6NJ78;A8CG34;C9JLW8;L0R6Q1;O00116;O00124;O00139;O00148;O00160;O00165;O00187;O00203;O00255;O00257;O00258;O00267;O00299;O00308;O00400;O00422;O00423;O00425;O00461;O00468;O00488;O00541;O00559;O00560;O00566;O00567;O00571;O00592;O00629;O00748;O00757;O00763;O14494;O14495;O14530;O14545;O14579;O14617;O14647;O14653;O14681;O14727;O14756;O14776;…	2214
Cellular_Component	GO:0031974	membrane-enclosed lumen	1303	6018	2.21E-136	4.03E-134	A4D1E9;A6NDU8;A6NJ78;O00116;O00124;O00139;O00148;O00165;O00255;O00257;O00267;O00422;O00461;O00468;O00488;O00541;O00560;O00566;O00567;O00571;O00592;O00629;O00748;O00757;O14579;O14647;O14727;O14776;O14874;O14925;O14929;O14975;O14979;O14980;O14981;O15042;O15111;O15160;O15228;O15234;O15254;O15294;O15355;O15357;O15379;O15382;O15446;O15460;O43143;O43148;O43159;O43172;O43236;O43290;O43299;O43324;O43390;…	1303
Cellular_Component	GO:0043233	organelle lumen	1303	6018	2.21E-136	4.03E-134	A4D1E9;A6NDU8;A6NJ78;O00116;O00124;O00139;O00148;O00165;O00255;O00257;O00267;O00422;O00461;O00468;O00488;O00541;O00560;O00566;O00567;O00571;O00592;O00629;O00748;O00757;O14579;O14647;O14727;O14776;O14874;O14925;O14929;O14975;O14979;O14980;O14981;O15042;O15111;O15160;O15228;O15234;O15254;O15294;O15355;O15357;O15379;O15382;O15446;O15460;O43143;O43148;O43159;O43172;O43236;O43290;O43299;O43324;O43390;…	1303
Cellular_Component	GO:0070013	intracellular organelle lumen	1303	6018	2.21E-136	4.03E-134	A4D1E9;A6NDU8;A6NJ78;O00116;O00124;O00139;O00148;O00165;O00255;O00257;O00267;O00422;O00461;O00468;O00488;O00541;O00560;O00566;O00567;O00571;O00592;O00629;O00748;O00757;O14579;O14647;O14727;O14776;O14874;O14925;O14929;O14975;O14979;O14980;O14981;O15042;O15111;O15160;O15228;O15234;O15254;O15294;O15355;O15357;O15379;O15382;O15446;O15460;O43143;O43148;O43159;O43172;O43236;O43290;O43299;O43324;O43390;…	1303
Cellular_Component	GO:0005654	nucleoplasm	934	3915	4.78E-112	6.11E-110	A6NDU8;O00124;O00139;O00148;O00255;O00257;O00267;O00422;O00488;O00541;O00560;O00566;O00567;O00571;O00629;O00757;O14579;O14647;O14776;O14929;O14979;O14980;O14981;O15042;O15111;O15160;O15234;O15294;O15355;O15357;O15379;O15446;O15460;O43143;O43148;O43159;O43172;O43236;O43290;O43299;O43324;O43390;O43395;O43427;O43493;O43592;O43660;O43670;O43681;O43684;O43709;O43719;O43741;O43768;O43809;O43818;O43823;…	934
Cellular_Component	GO:0043229	intracellular organelle	2075	12608	5.75E-121	9.19E-119	A0AV96;A0JNW5;A0MZ66;A1X283;A4D1E9;A5D8V6;A5YKK6;A6NDU8;A6NJ78;A8CG34;C9JLW8;L0R6Q1;O00116;O00124;O00139;O00148;O00160;O00165;O00203;O00255;O00257;O00258;O00267;O00299;O00308;O00400;O00422;O00423;O00425;O00461;O00468;O00488;O00541;O00559;O00560;O00566;O00567;O00571;O00592;O00629;O00748;O00757;O00763;O14495;O14530;O14545;O14579;O14617;O14647;O14653;O14681;O14727;O14756;O14776;O14787;O14828;O14874;…	2075
Molecular_Function	GO:1901363	heterocyclic compound binding	1167	5865	9.99E-88	1.23E-84	A0AV96;A1L0T0;A4D1E9;A5YKK6;A6ND91;A6NDB9;O00116;O00139;O00148;O00160;O00178;O00255;O00257;O00267;O00303;O00422;O00425;O00488;O00541;O00566;O00567;O00571;O00763;O14647;O14727;O14730;O14776;O14874;O14920;O14966;O14975;O14979;O14980;O14981;O15042;O15056;O15066;O15111;O15116;O15160;O15229;O15234;O15254;O15264;O15446;O43143;O43148;O43159;O43172;O43175;O43236;O43252;O43290;O43314;O43347;O43353;O43390;…	1167
Molecular_Function	GO:0003674	molecular_function	2457	17843	3.03E-72	1.25E-69	A0AV96;A0JNW5;A0MZ66;A1L0T0;A1L390;A1X283;A2VDF0;A4D1E9;A5D8V6;A5YKK6;A6ND91;A6NDB9;A6NJ78;A6NMZ7;A8CG34;B2RUZ4;C9JLW8;L0R6Q1;O00116;O00124;O00139;O00148;O00160;O00165;O00168;O00178;O00187;O00203;O00244;O00255;O00257;O00258;O00267;O00299;O00303;O00308;O00338;O00400;O00422;O00423;O00425;O00468;O00471;O00488;O00541;O00559;O00560;O00566;O00567;O00571;O00592;O00629;O00748;O00757;O00763;O14494;O14495;…	2457
Molecular_Function	GO:0005488	binding	2333	15981	1.69E-87	1.39E-84	A0AV96;A0JNW5;A0MZ66;A1L0T0;A1L390;A1X283;A2VDF0;A4D1E9;A5D8V6;A5YKK6;A6ND91;A6NDB9;A8CG34;B2RUZ4;C9JLW8;L0R6Q1;O00116;O00124;O00139;O00148;O00160;O00165;O00168;O00178;O00187;O00203;O00244;O00255;O00257;O00258;O00267;O00299;O00303;O00308;O00338;O00422;O00423;O00425;O00468;O00471;O00488;O00541;O00559;O00560;O00566;O00567;O00571;O00592;O00629;O00757;O00763;O14494;O14495;O14530;O14545;O14579;O14617;…	2333
Molecular_Function	GO:0005515	protein binding	2089	13554	3.35E-82	1.65E-79	A0AV96;A0JNW5;A0MZ66;A1L0T0;A1L390;A1X283;A4D1E9;A5D8V6;A5YKK6;A6NDB9;A8CG34;B2RUZ4;C9JLW8;L0R6Q1;O00116;O00124;O00139;O00148;O00160;O00165;O00168;O00178;O00187;O00203;O00244;O00255;O00257;O00258;O00267;O00299;O00303;O00308;O00338;O00422;O00423;O00425;O00468;O00471;O00488;O00541;O00559;O00560;O00566;O00567;O00571;O00592;O00629;O00757;O00763;O14494;O14495;O14530;O14545;O14579;O14617;O14647;O14653;…	2089
Molecular_Function	GO:0097159	organic cyclic compound binding	1178	5952	2.96E-87	1.82E-84	A0AV96;A1L0T0;A4D1E9;A5YKK6;A6ND91;A6NDB9;O00116;O00139;O00148;O00160;O00178;O00255;O00257;O00267;O00303;O00422;O00425;O00488;O00541;O00566;O00567;O00571;O00763;O14647;O14727;O14730;O14776;O14874;O14920;O14966;O14975;O14979;O14980;O14981;O15042;O15056;O15066;O15111;O15116;O15160;O15229;O15234;O15254;O15264;O15446;O43143;O43148;O43159;O43172;O43175;O43236;O43252;O43290;O43314;O43347;O43353;O43390;…	1178
Molecular_Function	GO:0003824	catalytic activity	1055	5657	5.79E-59	2.04E-56	A1L0T0;A2VDF0;A5YKK6;A6ND91;A6NJ78;O00116;O00139;O00148;O00160;O00178;O00187;O00255;O00257;O00303;O00308;O00338;O00571;O00748;O00757;O00763;O14494;O14495;O14647;O14730;O14756;O14874;O14920;O14929;O14966;O14975;O14981;O15056;O15066;O15111;O15121;O15160;O15228;O15229;O15247;O15254;O15264;O15294;O15344;O15355;O15357;O15379;O15382;O15446;O15460;O15488;O15498;O43143;O43148;O43159;O43175;O43236;O43252;…	1055
Molecular_Function	GO:0003676	nucleic acid binding	796	3958	1.92E-54	5.93E-52	A0AV96;A4D1E9;A5YKK6;O00148;O00178;O00255;O00257;O00267;O00303;O00422;O00425;O00488;O00541;O00566;O00567;O00571;O14647;O14776;O14979;O14980;O14981;O15042;O15056;O15116;O15160;O15234;O15446;O43143;O43148;O43159;O43172;O43290;O43347;O43390;O43395;O43399;O43583;O43592;O43670;O43709;O43719;O43776;O43809;O43818;O43823;O43929;O60231;O60264;O60341;O60506;O60573;O60783;O60828;O60832;O60841;O60934;O75116;…	796
Molecular_Function	GO:0003729	mRNA binding	121	297	3.02E-35	7.46E-33	A0AV96;O00267;O00425;O00571;O15116;O43390;O43583;O43809;O60506;O75150;O75525;O75526;O75533;O76021;O77932;O95232;O95453;O95758;P04818;P05455;P07910;P08621;P09234;P11940;P12270;P14866;P17844;P19338;P21399;P22626;P26196;P26599;P31483;P33240;P34896;P35637;P38159;P38919;P43243;P47974;P49756;P51114;P51116;P52272;P52298;P52758;P52948;P61978;P62495;P62995;P78344;P82912;P84103;Q00839;Q01085;Q06787;Q07666;…	121
Molecular_Function	GO:0036094	small molecule binding	530	2522	2.86E-39	7.83E-37	A1L0T0;A2VDF0;A4D1E9;A6ND91;A6NDB9;O00116;O00139;O00148;O00160;O00178;O00468;O00571;O00763;O14647;O14727;O14730;O14874;O14894;O14920;O14966;O14975;O14981;O15066;O15111;O15229;O15254;O15264;O15460;O43143;O43175;O43236;O43252;O43314;O43353;O43681;O43716;O43776;O43795;O43824;O43929;O60231;O60264;O60341;O60488;O60547;O60568;O60656;O60825;O60841;O75063;O75110;O75116;O75414;O75477;O75600;O75616;O75643;…	530
Molecular_Function	GO:0003723	RNA binding	628	1669	3.36E-171	8.29E-168	A0AV96;A4D1E9;A5YKK6;O00148;O00178;O00257;O00267;O00303;O00422;O00425;O00541;O00566;O00567;O00571;O14647;O14776;O14979;O14980;O15042;O15056;O15116;O15234;O15446;O43143;O43148;O43159;O43172;O43290;O43347;O43390;O43395;O43399;O43583;O43592;O43670;O43709;O43719;O43809;O43818;O43823;O60231;O60341;O60506;O60573;O60783;O60832;O60841;O75116;O75127;O75150;O75179;O75347;O75390;O75525;O75526;O75533;O75607;…	628
