# Supplementary material for: Metabolic reprogramming in hepatocellular carcinoma: an integrated omics study of lipid pathways and their diagnostic potential
Source: J Transl Med. 2025 Jun 11;23:644. doi: 10.1186/s12967-025-06698-7 (PMC12153152; doi:10.1186/s12967-025-06698-7)
Supplement: Supplementary file 8 — Supplementary Material 8 [file 12967_2025_6698_MOESM8_ESM.xlsx]

## Sheet: Table S8
Table S8.KEGG Enrichment of CancervsControl DEPs
ONTOLOGY	ID	Description	GeneRatio	BgRatio	pvalue	p.adjust	geneID	Count
KEGG	hsa00640	Propanoate metabolism	20	32	3.58E-11	9.99E-10	O00763;O15254;O95822;P05165;P11182;P12694;P16219;P21953;P22033;P30084;P53597;P80404;Q02252;Q08426;Q15067;Q6NVY1;Q96I99;Q96PE7;Q9NR19;Q9NTX5	20
KEGG	hsa01230	Biosynthesis of amino acids	29	74	4.93E-09	8.70E-08	O15382;O43175;O75390;P00439;P00505;P00966;P04075;P04424;P05062;P05089;P11498;P13929;P17174;P20132;P21399;P24298;P30613;P31327;P32322;P32929;P34896;P48735;P54886;P60891;P78330;Q00266;Q03154;Q96C36;Q96GA7	29
KEGG	hsa01100	Metabolic pathways	398	1513	4.14E-53	6.93E-51	A6ND91;O00116;O00400;O00757;O00763;O14494;O14495;O14756;O15056;O15121;O15229;O15254;O15357;O15382;O15460;O15488;O43175;O43252;O43292;O43676;O43678;O43708;O43716;O43813;O43924;O60218;O60476;O60488;O60513;O60547;O60568;O60656;O60825;O75390;O75414;O75452;O75600;O75891;O75936;O94923;O95168;O95169;O95182;O95340;O95479;O95749;O95822;O95954;P00325;P00326;P00367;P00439;P00491;P00505;P00915;P00918;P00966;…	398
KEGG	hsa00620	Pyruvate metabolism	25	47	1.87E-11	6.28E-10	O00763;P00325;P00326;P05091;P07327;P07954;P08319;P11498;P11766;P14550;P14621;P23368;P24752;P28332;P30613;P30837;P35558;P49189;P49419;Q16775;Q16822;Q86WU2;Q9BWD1;Q9NR19;Q9UBQ7	25
KEGG	hsa00350	Tyrosine metabolism	19	35	3.19E-09	5.93E-08	O43708;P00325;P00326;P00505;P07327;P08319;P11766;P14174;P16930;P17174;P17735;P20711;P21964;P27338;P28332;P32754;Q06278;Q16853;Q93099	19
KEGG	hsa00280	Valine, leucine and isoleucine degradation	35	48	5.84E-22	4.89E-20	O15382;P05091;P05165;P09110;P11182;P11310;P12694;P16219;P21953;P22033;P24752;P26440;P30084;P30837;P35914;P42765;P45954;P49189;P49419;P54868;P55084;P55809;P80404;Q02252;Q06278;Q08426;Q16836;Q6NVY1;Q86V21;Q96PE7;Q96RQ3;Q99714;Q9BWD1;Q9BYV1;Q9HCC0	35
KEGG	hsa00260	Glycine, serine and threonine metabolism	25	40	1.22E-13	4.56E-12	O43175;O75600;P14920;P20132;P23378;P23434;P27338;P32929;P34896;P48728;P49419;P50440;P78330;Q14353;Q14749;Q16853;Q8IVS8;Q93088;Q96GA7;Q9BYV1;Q9GZT4;Q9P0Z9;Q9UBQ7;Q9UI17;Q9UL12	25
KEGG	hsa00650	Butanoate metabolism	17	28	2.08E-09	4.09E-08	P16219;P24752;P30084;P35914;P54868;P55809;P80404;Q02338;Q08426;Q08AH3;Q16836;Q53FZ2;Q6NUN0;Q86V21;Q9BUT1;Q9BWD1;Q9H9P8	17
KEGG	hsa01212	Fatty acid metabolism	24	57	1.96E-08	2.73E-07	O15254;O60488;P09110;P11310;P16219;P22307;P23786;P24752;P28330;P30084;P33121;P42765;P45954;P49748;P55084;Q08426;Q15067;Q16836;Q53GQ0;Q8N4T8;Q92506;Q9BWD1;Q9ULC5;Q9UMR5	24
KEGG	hsa00330	Arginine and proline metabolism	22	49	1.83E-08	2.66E-07	O15460;P00505;P05089;P05091;P14920;P17174;P19623;P27338;P28838;P29474;P30038;P30837;P32322;P49189;P49419;P50440;P54886;Q14353;Q86XE5;Q96C36;Q96F10;Q9UF12	22
KEGG	hsa00630	Glyoxylate and dicarboxylate metabolism	19	30	7.97E-11	1.78E-09	O75390;P04040;P05165;P21399;P22033;P23378;P23434;P24752;P34896;P48728;Q5T013;Q86XE5;Q8IVS8;Q96PE7;Q9BWD1;Q9NR19;Q9NYQ3;Q9UBQ7;Q9UJM8	19
KEGG	hsa00071	Fatty acid degradation	30	43	3.99E-18	1.67E-16	O15254;O60488;P00325;P00326;P05091;P07327;P08319;P09110;P11310;P11766;P16219;P23786;P24752;P28330;P28332;P30084;P30837;P33121;P42765;P45954;P49189;P49419;P49748;P55084;Q08426;Q15067;Q16836;Q92947;Q9BWD1;Q9ULC5	30
KEGG	hsa00410	beta-Alanine metabolism	17	30	9.05E-09	1.52E-07	O15254;O95822;P05091;P16219;P30084;P30837;P49189;P49419;P80404;Q02252;Q08426;Q12882;Q14117;Q15067;Q16853;Q6NVY1;Q9UBR1	17
KEGG	hsa00380	Tryptophan metabolism	23	42	5.47E-11	1.38E-09	O15229;P04040;P04798;P05091;P05177;P20711;P24752;P27338;P30084;P30837;P46952;P49189;P49419;Q06278;Q08426;Q16719;Q16836;Q8N5Z0;Q8TDX5;Q92947;Q96HY7;Q9BWD1;Q9H2A2	23
Wiki	WP3925	Amino acid metabolism	43	91	3.21E-16	8.46E-14	O15460(3.2);O75390(0.68);O95954(-2.95);P00326(-1.64);P00367(-0.95);P00505(-0.96);P00966(-1.82);P05089(-1.72);P07954(-0.59);P08319(-2.87);P09110(-1.24);P11310(-1.5);P11498(-1.22);P11766(-0.67);P16930(-1.74);P17174(-0.93);P17735(-0.63);P19623(1.19);P20132(-2.17);P20711(-0.69);P22033(-1.24);P26640(0.99);P27708(1.79);P31040(-0.86);P31327(-1.27);P32322(3.58);P32929(-1.04);P35558(-2.77);P35914(-1.3);P4…	43
Wiki	WP143	Fatty acid beta-oxidation	18	34	1.41E-08	8.26E-07	O43772(-1.44);O60488(2.8);P11150(-2.04);P11310(-1.5);P16219(-2.1);P23786(-0.81);P24752(-1.18);P28330(-3.3);P30084(-1.21);P33121(-1.76);P43304(1.42);P49748(-0.98);P55084(-0.64);Q16836(-1.02);Q92947(-1.26);Q96AD5(2.93);Q9NR19(-1.26);Q9ULC5(-0.92)	18
Wiki	WP691	Tamoxifen metabolism	15	21	6.42E-10	6.76E-08	P04798(-3.03);P05177(-4.08);P05181(-0.96);P08684(-1.28);P10632(-3.02);P10635(-1.09);P11509(-3.99);P11712(-2.36);P16662(-2.54);P22310(-1.34);P31513(-1.56);P33261(-1.93);P50225(-1.71);P54855(-1.76);Q06520(-0.86)	15
Wiki	WP465	Tryptophan metabolism	22	42	4.52E-10	5.96E-08	P04040(-1.6);P04798(-3.03);P05091(-1.3);P05177(-4.08);P05181(-0.96);P08684(-1.28);P20711(-0.69);P24752(-1.18);P27338(-1.05);P30084(-1.21);P46952(-1.87);P49189(-0.8);P51589(-1.49);Q06278(-0.96);Q16719(-1.75);Q16836(-1.02);Q8N5Z0(-2.34);Q8TDX5(-1.2);Q92947(-1.26);Q99714(-0.88);Q99873(0.97);Q9HCS2(-1.38)	22
Wiki	WP3878	ATM signaling in development and disease	18	45	2.83E-06	5.52E-05	O60934(1.24);O75150(1.81);O96017(3.6);P04792(1.03);P05114(0.79);P06493(1.76);P11413(1.9);P16104(0.81);P42345(0.63);P49959(0.95);P78527(0.94);Q13131(-0.67);Q13263(1.03);Q14676(1.9);Q14683(1.07);Q5VTR2(0.96);Q92878(0.86);Q9Y6K9(0.93)	18
Wiki	WP357	Fatty acid biosynthesis	12	22	2.53E-06	5.13E-05	O00763(-1.49);O60488(2.8);P11498(-1.22);P30084(-1.21);P33121(-1.76);P42765(-1.62);Q16836(-1.02);Q86YB7(-2.09);Q9BY49(-0.8);Q9NR19(-1.26);Q9NTX5(-1.01);Q9ULC5(-0.92)	12
Wiki	WP411	mRNA processing	92	126	8.77E-56	4.62E-53	O00267(1.1);O15355(1.17);O43143(1);O43148(1.32);O43172(1.04);O43390(0.87);O43395(1.06);O43809(0.92);O60231(1.25);O75533(0.79);O75937(0.71);O94906(1.04);O95400(1.21);O95639(0.71);P07910(0.8);P08579(1.06);P08621(0.79);P09012(0.72);P09651(1.14);P09661(0.82);P14866(0.72);P22626(0.66);P23246(0.82);P24928(1.06);P26368(0.87);P26599(0.75);P31943(0.86);P33240(1.11);P35637(1.3);P38159(0.96);P51003(1.14);P5…	92
Wiki	WP4022	Pyrimidine metabolism	29	83	9.85E-08	3.99E-06	O15160(1.08);O75414(1.61);O95602(1.88);P04183(3.24);P04818(2.95);P17812(1.04);P19388(0.83);P22413(-0.68);P23919(0.91);P23921(1.21);P24928(1.06);P27707(1.9);P27708(1.79);P32320(-0.78);P33316(1.4);P36954(0.75);P49005(1.26);P52434(1.04);P62487(1.11);Q07864(-1.07);Q12882(-0.65);Q14117(-0.94);Q3B726(4.69);Q8TCS8(0.79);Q96BW1(2.16);Q9BZX2(4.37);Q9H773(1.66);Q9NWZ5(3.54);Q9UBR1(-1.86)	29
Wiki	WP206	Fatty acid omega-oxidation	13	15	1.33E-10	2.34E-08	P00325(-1.62);P00326(-1.64);P04798(-3.03);P05091(-1.3);P05177(-4.08);P05181(-0.96);P07327(-1.7);P08319(-2.87);P08684(-1.28);P10635(-1.09);P11509(-3.99);P28332(-2.22);Q02928(-4.43)	13
Wiki	WP3942	PPAR signaling pathway	26	67	3.87E-08	1.85E-06	O14975(-1.79);O15254(-0.7);O60240(-2.09);O60488(2.8);P07108(-0.83);P07148(-1.51);P09110(-1.24);P11310(-1.5);P22307(-0.89);P23786(-0.81);P28330(-3.3);P28702(2.32);P33121(-1.76);P35558(-2.77);P54868(-1.39);Q01469(1.26);Q02928(-4.43);Q08426(-0.9);Q15067(-0.83);Q15848(2.2);Q16822(-1.33);Q99424(-2.17);Q9BX66(-0.59);Q9ULC5(-0.92);Q9UNU6(-1.71);Q9Y2P5(-2.07)	26
Wiki	WP2446	Retinoblastoma gene in cancer	31	87	2.12E-08	1.12E-06	O15264(5.57);P04818(2.95);P06493(1.76);P09455(-1.1);P11802(3.05);P12004(1.34);P16949(1.52);P23921(1.21);P25205(2);P26583(0.72);P27707(1.9);P33991(1.87);P33993(1.47);P35244(0.59);P35249(0.8);P40937(1.53);P40938(1.55);P47224(1.52);P51531(0.67);P52701(1.54);P78527(0.94);Q07864(-1.07);Q09028(1.25);Q13547(0.59);Q14527(2.5);Q14683(1.07);Q16204(1.15);Q16576(1.64);Q96ST3(0.68);Q9UNN5(0.72);Q9UQE7(0.94)	31
