# Supplementary material for: Metabolic reprogramming in hepatocellular carcinoma: an integrated omics study of lipid pathways and their diagnostic potential
Source: J Transl Med. 2025 Jun 11;23:644. doi: 10.1186/s12967-025-06698-7 (PMC12153152; doi:10.1186/s12967-025-06698-7)
Supplement: Supplementary file 9 — Supplementary Material 9 [file 12967_2025_6698_MOESM9_ESM.xlsx]

## Sheet: Table S9
Table S9. The raw expression of Metabolite
ID	MS2 name	MS2 score	type	mzmed	rtmed	Control_1	Control_2	Control_3	Control_4	Control_5	Control_6	Control_7	Control_8	Control_9	Control_10	Cancer_1	Cancer_2	Cancer_3	Cancer_4	Cancer_5	Cancer_6	Cancer_7	Cancer_8	Cancer_9	Cancer_10
Index210	[6-hydroxy-1-[2-(4-morpholinyl)ethyl]-1h-indol-3-yl]-1-naphthalenyl-Methanone	0.982528602301424	MS2 matched	399.15463	74.7273	9212438.98	11629628.07	65707783.06	74868789.54	45043921.03	101874988.3	31177558.53	44293097.9	30465760.25	17313225.9	37792182.39	10113496.93	6419371.552	12385633.02	25380339.66	22407167.79	25994692.34	34939372.98	26899953.13	17474895.1
Index286	Thiamine monophosphate	0.952318833743862	MS2 matched	343.08601	70.70305	55917163.57	6586910.842	4800847.476	32084342.05	27036811.31	1678473.677	7443253.817	9979942.228	23198823.88	16682487.88	20265927.21	29019478.26	17180632.06	4320669.343	12358127.69	4118487.957	18268866.55	15276562.79	54480598.56	82514364.7
Index486	Hyocholic acid	0.917339963	MS2 matched	158.15372	57.4823	16569546.46	31083236.01	13307767.12	12580020.22	15668948.32	14417590.85	14798111.96	51939740.78	20969975.08	10467900.67	11107688.2	11390192.48	12819291.6	5646412.848	12119758.62	8443468.867	9882357.518	31143415.47	12225429.61	13262615.55
Index417	Caulophyllogenin	0.830861392847256	MS2 matched	435.34604	183.191	126680857.7	70548941.76	83471142.71	104997206.5	105029183.3	30782638.7	32595607.33	135491945.6	60531780.54	57942462.79	53133896.15	36099749.02	99607012.27	66963260.72	85275840.83	46546469.85	61646882.22	60937975.87	65131780.75	114729881.8
Index468	Fenpropidin	0.995682036834319	MS2 matched	274.27347	152.783	2490261380	1358612449	361907036.1	242444576.5	1076185872	2280267809	234493137.9	286744739.2	1221655387	1575880265	1400848125	1909880979	1383977529	2542240824	903417002	2166129702	200483700.2	1617750797	298056768.3	1641476592
Index236	Orcinol	0.736545477	MS2 matched	122.97504	152.232	4649918595	5594343911	11315190862	6523620583	11463760082	8039163037	8336995014	10687403411	12013551570	9114743762	3025382869	7437794575	3873951506	3813143907	1947229393	5258844269	5306401148	4001191821	4303524507	6814320363
Index301	(cis+trans)-nerodilol	0.992580093175125	MS2 matched	109.1013	75.11415	74840189.37	72562831.5	93338338.82	41111835.15	91823231.74	98220991.81	102452600.7	73974554.7	81075783.34	75809731.81	83810195.1	121932599.6	49716814	60519874.64	86354212.87	74993999.86	42831987.37	58622745.34	56429502.87	84898829.23
Index401	"Arachidonoyl-n,n-dimethylamide"	0.935270369123639	MS2 matched	332.31536	191.03	271211.8315	732066.1488	299378.6457	315994.9238	1632274.073	155408.6961	825120.2897	591595.2947	414722.091	2460562.764	1930502.797	1575501.044	3597044.774	787192.7672	2684659.237	401373.5716	2203535.09	1113373.18	2103931.905	456511.1303
Index382	"5-androstene-3beta,17beta-diol"	0.992548409290192	MS2 matched	173.13264	58.7587	150789827.4	203382331.1	163161145.3	129778209.9	115596879.6	43647949.86	158875060.4	120978252.5	18482240.49	51042466.23	149531145.7	151649659.4	173342477	257916625.8	219041872.5	213193913.5	167918043.7	88283487.53	97379116.64	163029113
Index426	"Cis-7,10,13,16,19-docosapentaenoic acid"	0.954479856334275	MS2 matched	331.26247	39.6071	1185756.037	2700627.791	1995633.09	1105506.933	838224.4641	351874.8774	1755392.027	1107411.163	178594.2779	2734393.802	268767.7874	5806928.845	152765.9362	715330.3856	3418203.351	71466.92674	414918.3872	6835209.675	2174051.92	3092386.946
Index8	beta-hydroxypropionic acid	0.996790552478539	MS2 matched	89.02357	264.642	2431167039	839171615.4	1148313069	1535498196	1302170597	2431871536	2303038817	1402163912	1494319004	1281342685	4653947.07	3513134382	774464424.7	1115412632	933069965	738530146	1176472282	1428313633	368932607.9	534126194.8
Index558	Sphingomyelin (d18:1/18:0)	0.9956	MS2 matched	731.60437	211.791	464402784	367398191.4	482994738.3	467740671	512453099.7	488621541.2	470132715.4	469266022.6	463760866.6	384084229.7	269536071.1	355300268.6	434256114.6	407847765.5	421978019.9	401756473.5	334120263.7	477880556.5	627895806.5	544316794.7
Index25	1-hydroxy-2-naphthoic acid	0.860167868943156	MS2 matched	187.06092	73.13955	15278421.85	15926231.49	16190727.94	14808932.23	21559310.54	9768089.266	14788834.34	21049201.76	13334820.87	19871906.98	6506549.391	9343017.279	13649513.46	8175589.726	5991000.256	20233551.82	4707993.839	11260519.59	11899715.08	1665204.732
Index478	Guanidoacetic acid	0.973080582229752	MS2 matched	118.06521	272.034	72256422.66	54711054.08	74054147.5	79393183.1	11864036.04	79911431.46	56655940.47	56939306.12	87259665.67	52943463.93	11113352.46	12378871.8	49948012.49	58258382.46	40550016.43	32821102.63	45418102.58	991492.8133	531433450.8	61957337.96
Index449	Dimethyl adipate	0.961395318372054	MS2 matched	175.07426	36.1022	1524373.822	30685384.64	9733261.458	12864628.5	11199044.44	3428285.57	19402766.25	36528450.14	31572928.84	21678521.91	11326033.33	17895743.41	14170511.75	9364683.888	19293988.24	17784386.98	6560699.92	26467620.4	23904415.93	14809645.45
Index372	4-hydroxyphenylpyruvate	0.78325849	MS2 matched	181.02807	242.893	228557107.3	470683370.6	829645644.4	740938811.8	172208121.3	219399985.4	826983319	533926570	212180642.3	781348140.8	236271574	192046736.2	521146095.3	516384788.1	591923615.1	576133522.8	867565365.5	930211172.8	353517030.2	560868516.4
Index28	1-naphthol-5-sulfonic acid	0.964917521	MS2 matched	222.99187	60.5212	1090868976	35987853.67	46501644.59	909133223.6	571964956.1	111803780.5	15347915.88	15915812.27	45774792.17	19741057.14	39793682.74	40834102.65	28147515.06	23910744.98	147136997.4	21709493.85	56454630.84	155453200.1	78217675.72	324875672.9
Index182	Hexacosanoic acid	0.99982	MS2 matched	395.38996	56.0467	172470591.2	76966907.18	99994494.18	122143283.9	85172923	65138156	51710048.9	45269149.76	101903667.4	81873090.36	48765663.82	117222559.4	89609555.43	75008080.38	104446744.4	43110877.03	6334425.98	124104045.1	106689980.1	178247666.5
Index141	D-arabinose	0.961016700047074	MS2 matched	113.02363	182.623	767158400.2	1059274342	606662635	1138320271	305948690.6	329878631.5	1947626929	888937191.1	923399041.1	1589576402	2252415941	2352271446	2476379186	2547211090	2333015801	2104715496	2026862493	176582629.3	1306517936	1389163915
Index6	"(4e,8e)-10-(4-hydroxy-6-methoxy-7-methyl-3-oxo-1h-2-benzofuran-5-yl)-4,8-dimethyldeca-4,8-dienoic acid"	0.994699633764054	MS2 matched	387.18543	74.3451	10040467	9192265.297	5248400.279	16196312.43	110960620.3	25386987.71	18059642.27	16067207.24	16831919.49	14452262.64	61152650.02	101894943.9	6229779.741	185188603.7	28540797.58	72259930	12591600.03	342214541.5	9502352.137	18263879.91
Index348	2-amino-1-phenylethanol	0.998473620261579	MS2 matched	120.08078	271.383	948664270	706252354.3	1002063605	1171891278	1335066.496	1033589135	795636073.1	724610750.5	1126954892	709506877.9	3648579.187	2941848.102	557086337.3	749051198.7	588889899.5	510206042.2	645173312.9	210145376.2	6913647.609	16840082.6
Index334	1-Oleoyl-sn-glycero-3-phosphocholine	0.9696	MS2 matched	544.33869	219.193	667368648.6	1301666419	1086705742	764776592.3	741081708.8	1103106792	1139605611	1077748385	1388940164	950702262.5	1874477776	1298476082	874099470.1	1734091881	1288312617	1426700370	1348817280	1197278649	936546984.5	1391287048
Index249	Perillic acid	0.896564779960635	MS2 matched	165.09163	84.514	513190748.9	109868307	122774719.9	365086420.9	201664862.4	47437230.04	99660802.89	396104162.7	64764851.33	147586199.5	285067165.1	95967284.22	377902556.3	46976295.18	96151851.82	72984267.3	184392799	303984857.3	159732334	326013021.1
Index344	"2-(2',3',4'-trihydroxybutyl)quinoxaline"	0.779794050683366	MS2 matched	235.09612	36.97565	3643243.202	17681724.94	15494866.78	14435889.49	6904500.398	13504218.73	29846051.13	47492432.92	36624090.85	21687423.37	16713287.09	9093731.361	18404473.79	271698.041	14542422.81	732097.2897	8988255.046	40295623.29	18680207.09	3243039.245
Index373	4-ketopimelic acid	0.858962159	MS2 matched	157.06054	160.158	83610959.44	192760486.3	135371584.6	20282038.24	26676488.02	16829373.29	82524757.13	55994918.34	83636770.95	139682821.8	231586845	221163698.6	353162736.1	105831749	82209908.03	63387174.11	228008072.6	15093614.55	202019826	297268314.4
Index90	"6,2'-dimethoxy-3-hydroxyflavone"	0.886741604186221	MS2 matched	297.05562	52.0292	16932095.64	14464512.38	65342233.98	34972692.52	68796658.51	71772586.83	40163512.2	17051555.62	24586235.93	3456074.319	3707535.912	700508.8799	845870.4733	1998592.489	2061467.657	3153849.907	11130952.91	24420010.18	931272.6459	12439473.05
Index410	Betaine	0.999941850070793	MS2 matched	118.08629	347.9865	52168372.23	39822506.57	50873671.87	55931091.74	295642962.3	62301826.42	52569966.06	62846811.34	50594832.33	44140852.39	148031952.2	51419829.35	38835812.87	82734415.21	39564524.49	78055892.86	51346645.63	74849345.93	46850069.47	105333318.4
Index513	"N,n,n-trimethyllysine"	0.896702681312728	MS2 matched	189.15954	497.5285	225608727.5	160901595.6	251575959.3	256841647	181874374	203610968.6	156838384	191113400.8	122051127.2	223555940.1	84975690.74	137701052.3	245372868.5	188076071.8	217834180.5	172218602.7	173341067.6	137811930.8	106492575.6	96055715.05
Index273	Salicylic acid	0.96877370235709	MS2 matched	137.02374	53.9979	209625180.6	144397456.3	131345501.5	84849113.27	374127365.5	83221539.76	263739573.8	257834472	43592941.34	79291914.72	102352999	258522647.5	112287625.2	117944570.3	508583059.2	39537778.79	769832905.6	192389020.6	188467630.2	63455786.76
Index238	Ostruthin	0.949777771203606	MS2 matched	297.1534	40.4591	527141901.4	315655709.8	165849614.6	286244914.6	172494506.7	471172350.7	137477128	319788636.7	294074005.8	345768911.7	269731139.3	245761488.3	158513864	323777377.3	264192097.1	228433222.3	255352750.1	148089354.9	326721167.5	614032881.8
Index531	Oxaprozin	0.979764259106849	MS2 matched	276.11853	370.302	59878816.9	24275961.62	9910356.649	7404065.576	13187043.64	15578810.72	14651070.19	27573097.31	35023415.67	66272448.8	12470812.31	25860337.74	67508040.02	32845438.77	20726199.7	17539898.65	26488212.21	147927.3316	279648.0316	153802.6716
Index405	Atraton	0.772618527944305	MS2 matched	212.16396	95.835	575302358.6	618137131.4	807865170.2	493095654.1	894652929.3	935320556.5	896405574.7	819325216.9	517347152	914610007.7	143170689.2	537599293.7	192242961.7	680009412.8	684519899.8	800699652.8	515085502.8	19887069.68	10053284.12	13577330.71
Index118	Boldenone sulfate	0.834105844	MS2 matched	365.14345	39.6966	2362192.873	1479997.522	7572543.597	3341391.022	10208331.11	18343620.51	9110453.738	1807112.943	3372530.535	6756160.676	19592368.29	20759485.72	5151026.371	49893959.62	6940660.461	1333733.551	4020482.823	55741478.33	5055631.607	1698541.657
Index112	Asp-Asn	0.903734925488825	MS2 matched	246.07518	64.25235	97418423.66	210741852	122646070.3	193799860.5	852070421.7	588175739.4	460704331.6	110964163.6	185738154.7	594091003.7	2529271396	1409280940	56560542.43	752927674.7	341867766.8	46937034.36	431074955.7	1396415127	238741622.9	240192972.3
Index38	"2,6-dihydroxybenzoic acid"	0.997772725866281	MS2 matched	153.01937	33.24655	745181373.3	91596317.24	316839258.1	449440501.4	1065115336	601187603.6	356477899.7	296722079.1	739236057.3	453109803.2	922827350.2	317083034.8	159843543.1	463940403.4	1125995526	322839385.4	1435801239	933198046.2	2141749573	608413827.6
Index115	Bergaptol	0.819610987815337	MS2 matched	201.02255	31.6196	3950227092	436133355.1	89953607.99	89559557.11	215279224.6	271178487.8	2317628235	6700261961	4482386240	307326971.4	123020294.9	87486581.15	12807844.47	120281823.8	3111051003	53713682.29	73977659.82	304592026.2	278612732.1	96662111.8
Index150	Dl-malic acid	0.849475820541532	MS2 matched	133.0136	660.5045	80627858.92	140325700.5	67833658.75	238166318	93347247.97	94080556.79	68279760.52	67056612.26	79383559.4	92653572.8	59622659.06	79618056.9	80049077.28	72063461.44	60722342.86	72457601.93	83478649.18	82638366.36	74347713.4	83799889.81
Index362	3-aminophenol	0.91911760876021	MS2 matched	110.07125	471.401	270410589.8	112920985.6	118299587.2	133100042	133124675.4	240103633.7	81837661.86	77131755.91	536525287.1	403279587.9	67329557.24	571835968.7	49062769.44	130795467.8	465712997.5	130529617	659258660.4	456378520.7	163425630.2	240987407
Index179	Gly-His-Lys	0.99903477882169	MS2 matched	339.20032	38.50075	893670357	553099381.6	317078334.3	485243248.7	311647935.2	746718826.1	242831744.1	461977083.9	405992336.8	578921456.6	437320098.7	304612070.6	282982675.4	522434236.1	513318260.9	434843709.9	456784073.2	283683846.1	752599057.4	1295977068
Index255	Phytanic acid	0.991889669071954	MS2 matched	311.29617	62.87725	69921509.26	50545741.81	55226085.75	29275404.62	191057392	104292948.4	128106845.1	55610396.51	38906197.48	184709881.6	34578632.72	247162530.5	55331365.82	152874529.9	26044196.59	44067172.86	147721062.7	234052130.2	188509597.7	29209965.45
Index305	beta-Homoproline	0.9086	MS2 matched	130.0863	286.5925	218262978.5	299268991.2	289727706.7	333824626.2	7163473.383	158096022.4	278058235.7	251175238.2	154803612.2	169675657	4632545.985	5126778.09	197874724.7	417516351.7	316935647.1	154306550.3	431996761.9	174600949.9	111239485.2	389400011.9
Index229	Nervonic acid	0.999765940108604	MS2 matched	365.34312	56.52765	101141217.1	124885225.6	186093670.4	151692130.5	142221336.7	188755673.4	105347869.2	166107950.3	97532972.25	128383412.4	62598884.82	55536843.3	160376887.5	120519527	103364760.4	133029117.5	85352520.08	188179348.4	217819182	116361079.8
Index354	2-imino-4-methylpiperidine	0.753830001	MS2 matched	113.10725	991.6495	151202571.5	98270428.91	52686892.89	101121799.2	98034718.88	75797711.88	82012321.81	97107466.22	66343536.77	80479452.07	87390170.29	42026102.68	105680158.2	82703844.1	99586827.63	55379387.19	2667400.838	63923146.15	2226751.191	35032760.93
Index166	Fahfa 36:1	0.937872032	MS2 matched	563.50525	62.0938	71493325.76	283833161.9	272996380	6720349.803	79909812.34	316698812.4	757761735	317514500.5	99748467.7	385149251.4	254383877.1	251678110.1	298683617.2	66102017.82	103413195.4	283716210.7	63151194.87	6571213.627	316738355.5	151282209
Index57	3-(n-morpholino)-2-hydroxypropanesulfonic acid	0.925869463301402	MS2 matched	224.06189	51.4948	34090296.85	258364946.4	87635575.2	100455323.3	335852830.1	433961188.7	392956313.5	66063562.02	108262461.2	233286752.5	1124934566	3959564778	204421506.9	7858279049	586540160	34657025.62	760813203.3	3032504721	94529462.05	93686663.84
Index167	Fahfa 36:2	0.961486396468635	MS2 matched	561.48953	58.137	56639336.89	241158651.6	188776524.7	125250728.9	113452161.1	400732534	775942963.2	285330847	79406230.11	596202764.7	407760662.9	383130066.9	315038932.8	44134809.13	92677154.41	240253170.6	46866656.7	156246923.5	260408260.5	131550260.4
Index158	Dulcitol	0.73856279	MS2 matched	181.07073	268.475	26590162.53	9846692.278	9365336.734	91970164.49	17903504.13	16029743.57	8016326.373	9256480.275	11301990.91	6174722.209	4670901.918	4420827.999	16117093.26	8959653.072	22645737.57	3084987.579	21986855.69	16144456.95	8530778.27	19525471.71
Index554	Sarcosine	0.895963346274036	MS2 matched	90.0553	372.841	105745662.1	90587491.99	157162579.7	116452849.9	121341571.8	95628389.2	14249264.63	19200457.77	110005372.6	82224898.4	88412681.83	395225534.8	68497097.1	93862089.23	91349739.25	53569447.06	219432503	56408988.01	57376964.83	56082020.73
Index502	Lupinine	0.728298266	MS2 matched	170.15368	58.67605	24833421.99	29838338.3	27321446.33	18661677.06	18054021.22	12340353.35	24848416.25	19943907.39	20494978.34	11912835.08	27230704.03	26111857.04	27015484.8	38957232.64	33716797.43	32859096.36	29296381.89	15861162.54	17893538.41	26728676.59
Index103	Aldosterone	0.890553853539376	MS2 matched	359.19031	42.0784	4078116.407	347235.9502	1143120.764	2566680.075	333920972.4	432558.7018	4001846.988	6621021.359	3695011.087	3553637.334	1237106.045	3775362.192	1248556.399	5315924.231	9527492.797	1531931.138	1160455.255	342693.5887	3783260.663	37911207.51
Index165	Fahfa 34:0	0.716790815	MS2 matched	537.48943	58.2529	116505631.7	332625748.8	278068735.2	133149691.4	168010667.7	276825786.8	314695008.1	281378527.9	17706561.68	243998219.6	156247653	152990902.2	342984639.8	80642612.79	104429239.8	192551090.9	49431867.21	110590581	217913448.7	133477282.6
Index424	Cis-2-decenoic acid	0.997369485329376	MS2 matched	135.11668	57.1107	53386405.73	64051168.53	62620160.41	70504256.74	35801262.32	45239998.62	66486683.96	63008506.07	67603517.42	55186230.72	73644026.37	68923801.43	67085466.33	79221785.87	66102552.85	70726586.87	56813449.75	43465928.15	84445487.72	61271535.65
Index519	N-acetylsulfamethoxazole	0.978494836088956	MS2 matched	188.07031	38.4279	2975382.139	15914167.78	10682728.45	7304367.445	5341342.846	8626097.686	14892425.97	29123326.1	15098740.51	7454286.956	8197729.612	7533067.817	15409356.2	2454483.94	9821056.982	2291366.926	6588761.296	30795440.66	10295313.96	2990535.242
Index299	(+)-costunolide	0.986482891948377	MS2 matched	233.14918	930.368	23464790.26	45809763.83	44723759.48	22481967.25	57413518.33	19663205.29	16504120.48	48612848.47	55849585.54	12905549.54	15922704.03	16779378.55	42192785.98	31005553.38	44732955.58	48311035.75	30279735.49	1497603.912	1847546.174	2531415.07
Index526	N-palmitoyl-d-sphingosine	0.994896781	MS2 matched	520.50803	61.1669	99771326.88	76592723.28	87253888.26	131056775.3	90798772.89	101495966.2	97474244.55	80065435.89	84072131.43	83503672.67	111792688.8	82150952.44	161076004.5	131364772.9	87967058.98	170183168.6	122674081.7	180979501.1	176859980.6	271338578.8
Index1	(-)-epigallocatechin	0.979868075902445	MS2 matched	305.06893	35.3753	19169467.15	1922026.747	27565534.67	73110579.08	1264193.98	77085474.92	24896766.77	25106439.65	9501197.637	1310103.982	87494492.95	23245231.71	21987281.12	82604172.56	37182988.81	28182001.4	32280911.64	46598978.67	33425643.51	96074940.43
Index559	Stachydrine	0.999900878940751	MS2 matched	144.1017	340.0715	11598960.15	50707391.84	28340774.94	37067954.39	12403944.58	15974669.89	18479878.8	34887236.06	15605471.32	45865531.22	46985241.33	28834440.47	37318942.52	83424774.23	74402907.67	322218758.5	201578442.3	1376920.368	14303141.29	2380141.375
Index538	Phenylacetyl-l-glutamine	0.998271973	MS2 matched	265.11542	311.422	11648168.26	6549966.47	10447430.1	7424195.188	1111535.298	4454525.474	7995774.127	10495357.93	9890993.754	8428378.035	8111967.747	12128604.83	8337736.689	15524179.15	12842777.9	7003007.452	13986794.78	2575255.514	3597440.356	1219024.143
Index416	Carnitine	0.999944857556309	MS2 matched	162.11223	400.824	14814999.16	76945833.21	210875622.4	53266856.37	34439676.87	88408638.31	11664134.6	17882572.58	11364111.15	21014779.9	16073322.53	89421464.16	13276771.86	14599425.57	29291011.91	22733103.21	15157408.15	26755678.73	68764916.65	43832749.55
Index335	1-palmitoyl-2-linoleoyl-sn-glycero-3-phosphocholine	0.999193241783734	MS2 matched	758.56839	987.86	13482939.08	28326138.14	22877756.24	13698769.77	9178069.25	14270752.81	11146054.93	17114895.11	10961184.64	11994559.77	8177415.042	12449749.87	28592509.55	13088587.65	19709795.65	26776120.42	12167281.59	3736092.598	4832395.875	3771562.3
Index225	Naltrindole	0.955521451394863	MS2 matched	413.20118	51.3744	121277261.6	380795648.2	164179016.5	266904666.4	1077254247	1135493057	883712983.3	180753562.4	296930144.3	742064566.4	1694889076	1830002011	171144612.5	906117485.3	534009240.6	219852888.4	1095830275	2101722299	459470910.7	295442413.2
Index545	Propafenone	0.878937916386149	MS2 matched	364.1961	947.2745	12138083.95	15186705.11	13514757.06	9580039.552	12954736.53	12992764.11	19672709.23	12574316.29	12210231.27	15435831.73	10654473.16	14781854.14	14696868.32	13820542.64	15467116.62	14094171.18	15785432.78	1664309.096	1641504.784	1992857.808
Index396	All-trans-4-hydroxyretinoic acid	0.80607180791869	MS2 matched	281.18534	126.853	115266543.7	380543207.6	301553293.7	279999847.4	329355960.1	378959814.3	141839570.9	299229040.4	101263624	148525870.6	238309946.1	307672938.8	244754888.6	248111486.6	230890885	126141873.4	123042078.2	4940752.305	4395445.669	8049746.601
Index431	Cuminyl alcohol	0.99753471376794	MS2 matched	105.06999	57.22945	70726609.75	95903253.56	93322955.88	91581725.74	61203563.31	66636749	98812898.94	83982494.76	95441991.75	85316363.48	100920386.2	96696881.01	104163564.1	104976295.1	86765919.86	101718329.3	95635330.99	105598292.4	102015898.1	94284672.47
Index73	3-methylthiopropionate	0.971042882	MS2 matched	119.01597	23.61575	204427793.7	184153288.9	186589775.9	189033546	206462008.5	158065249.9	161419388.3	190017017.1	168737844.8	193047169.9	178411315.1	195591754.1	197339506.3	198552888.3	188621069.6	175568028.7	165359136.9	176165395.9	167228877.5	170312682.8
Index127	Cis-delta2-11-methyldodecenoic acid	0.966897565	MS2 matched	211.17028	70.56025	18321373.41	45944492.25	10158306.35	5210278.044	118819292.1	24485882.56	52263816.07	12329593.32	43234613.05	33366588.68	1444933.341	31057950.07	58302380.56	21040312.67	8752985.831	26893546.39	4422839.98	41594644.11	3645032.818	3363103.222
Index264	Prostaglandin a1	0.906538596917357	MS2 matched	335.22316	181.257	22855859.2	36208313.96	40435876.32	19977902.11	34409897.41	28042204.04	15905222.88	15926698.87	14722265.16	11137045.9	7225854.849	7214208.971	11158714.71	9191541.235	21196657.43	11239200.69	9139461.274	32589621.03	8140459.753	12901004.74
Index244	Pe 36:4	0.961900733	MS2 matched	738.50928	197.228	256631.954	506077.8022	49000462.75	81661190.63	70559744.2	735723.2951	81824029.64	409715.3529	54176125.88	31155482.75	95870050.4	64555084.73	192836565.7	126455988.9	60920119.59	111622382.5	91869738.94	58969314.57	302298.9729	210359091.6
Index321	10-hydroxydecanoate	0.837687716585335	MS2 matched	211.14374	150.459	1170879689	2045910724	1913738557	1698268148	1358853847	2175305307	1883104856	1675564070	1763612735	1312315327	1403307496	1787981178	2033049336	1314381258	1390578076	1458685635	1857647394	9728532.252	12106670.26	10488257.38
Index243	Pe 36:2	0.778340480927196	MS2 matched	742.55028	207.6335	2312942.601	301124.405	203995.0161	369205.8304	2117883.002	2215637.672	3881719.392	2676255.731	2136868.569	2208446.917	2379037.912	2279148.428	2120593.58	2349735.014	1982495.9	2376065.51	2150411.072	902077.5986	2755938.55	1884712.36
Index233	Octanoic acid	0.999764058090203	MS2 matched	143.10716	58.2598	447063852.7	123728823.5	175254873.7	350739404.3	200326124.1	148072443.5	114770105.4	154770249.1	198954793.6	51685689.23	47062588116	43792795932	72663649.32	46252086667	65643072244	86119674.43	76120246471	18974979287	159872976.6	322971364.2
Index524	N-methyl-l-threonine	0.700865984438236	MS2 matched	116.0707	877.6945	15206600.45	22757640.43	14903619.61	21672038.38	63274291.07	73508674.39	25116916.87	19674764.41	35818419.43	19289129.22	24171266.25	28975613.62	4268125.388	22760770.4	31460390.1	21910309.54	21207919.52	22092211.11	24038325.38	27941087
Index203	L-pyroglutamic acid	0.990771761464301	MS2 matched	128.0344	293.574	154322724.4	123648755.7	120321137.7	224837581.5	201761518.5	199944859.9	44964875.47	155210258.7	183158917.8	141705829.7	21499250.55	92838086.63	32928343.19	113337928.6	105958596.2	97373613.03	32979809.21	149818318.3	87244131.81	147549502.4
Index180	Heminordihydroguaiaretic acid	0.766561904562621	MS2 matched	315.13731	39.92595	9046714.046	3858469.754	8317848.124	4563361.758	5657677.334	2793352.389	11459767.19	5784242.283	12647659.13	13316620.67	9715152.66	6020877.873	11445593.53	11027869.94	11068797.17	3805376.774	1022818.698	19414173.08	3809893.5	1466890.689
Index287	Thymol-beta-d-glucoside	0.999447283202521	MS2 matched	311.16918	39.64035	1473836185	895899632.3	470032628.3	821071220.4	484017385.2	1262025938	367290208	879645195.8	781666473.7	1014304209	764837331	673744316.1	454779506.2	892868132.6	764385840.9	638429244.1	732659432.5	395490809.8	882681475.4	1848972508
Index461	Enoxacin	0.998749717769861	MS2 matched	321.15697	194.551	11948372.45	8405637.71	34459251.63	10556434.48	36601462.67	40824677.11	8598781.942	6999340.549	2155724.441	28680780.24	31852405.15	24932735.32	14255839.42	6745457.699	5668599.264	8637111.663	43139577.89	1839277.802	562990.7037	1333021.776
Index256	Pregnenolone	0.978891602279149	MS2 matched	315.2102	56.5581	59937511.35	15885103.11	75568741.52	10438159.31	76835506.24	3818443.494	131850484.2	70759593.48	55201958.44	87841548.41	72704984.97	102922666.7	97549137.29	44679790.03	59312000.91	63254573.38	39385108.83	119054170.7	76987924.24	87291169.07
Index300	"(2e,4e,12z)-n-(2-methylpropyl)octadeca-2,4,12-trienamide"	0.701504388	MS2 matched	334.30958	59.4909	10155441.27	15396684.55	15916920.72	10789462.31	9613887.169	7388457.001	10890235.94	10630650.27	4403539.219	3263317.505	1602890.044	8803624.327	9797064.577	7374101.042	16940548.44	19788597.83	4735398.561	19375047.65	19797197.62	23199801.19
Index113	Behenic acid	0.999634677	MS2 matched	339.32743	55.73515	125199037.9	129597196.2	257136832	234971886.6	72550994.08	77942624.89	114139613.5	128392622.8	146263822.8	145199649.5	205942043.1	204009333.2	125341798.5	149423953.8	102241508.1	135760141.4	115713232.5	285623974.6	89176809.25	142678836.7
Index392	Acetylcarnitine	0.995717602609105	MS2 matched	204.12281	349.652	2944406.773	51445679.89	3620759.195	1709411.558	5719991.949	5106192.291	3459251.128	5412858.18	3666247.851	2095032.372	3642410.801	4861409.334	6829816.923	2015527.655	4021320.476	1349339.894	6837581.908	1517421.282	1348594.923	2010929.498
Index565	Sulfentrazone	0.805677724	MS2 matched	774.96123	389.618	10351431.02	8129079.362	13465976.41	4672716.605	24641388.75	15384241.77	11714595.8	5875262.428	13424901.33	8779076.424	9168696.427	14754690.31	56915709	9178581.687	9132404.609	12245045.55	12003778.4	726092.3006	290917.9051	1428016.759
Index234	Oleanolic acid	0.831417739536611	MS2 matched	455.37497	82.13655	25834536.56	24142946.66	17750486.43	29966413.74	32569084.36	25114845.68	10095402.03	10806055	15502249.83	20894356.07	3245070.816	4707754.707	18885886.44	2659132.653	25030936.62	2233202.617	9454607.555	17439555.91	16586937.13	30010599.99
Index572	Trigonelline	0.997300363990739	MS2 matched	138.05474	299.853	69718657.99	8800970.218	70546032.57	12133818.89	2227007.02	8923046.647	16032464.97	48670752.55	4269402.488	11440577.5	398874.7313	964513.1375	20268916	15284894.04	76013213.6	26202434.84	51447618.3	4848710.766	4695445.457	6270433.518
Index9	beta-tocotrienol	0.937113616421554	MS2 matched	409.333	84.379	27635766.88	22764840.13	15516627.46	34652806.2	22827634.41	7163661.327	21863707.68	17680821.39	7437320.303	32393959.39	10379201.32	17914231.52	20388950.25	12454072.46	22248903.62	6343395.861	16160500.34	24705292.91	23599568.26	40021811.12
Index465	Ethyl 3-indoleacetate	0.711491567	MS2 matched	204.1227	305.468	3353766333	5241831295	5451741619	2367811273	483261.4436	4603031310	5559226260	5880518872	3548881638	5348311812	220343.8964	4384381188	4494789854	2814842227	5750410189	2394925078	5161843468	10910137.65	39669669.03	46453143.25
Index549	Pyrovalerone	0.992822620433049	MS2 matched	246.18479	7.84133	16077300.6	10128110.56	13178222.16	37427771.24	27539825.28	29735148.12	9474861.379	6596348.726	11427084.41	16272705.13	31190877	29813336.88	29258056.31	27053626.27	11321929.54	25211646.12	16734679.23	15139725.2	15139725.2	15139725.2
Index199	L-homocitrulline	0.760724338421989	MS2 matched	377.20094	55.67275	54191091.28	18103006.3	41272457.35	80650089.92	61915933.83	71032354.64	31376477.23	22737089.77	76491703.54	34870902.29	18393034.38	16870819.62	27215568.56	34170340.35	34686259.54	55252023.37	7926564.402	33284909.97	19189656.68	47117822.37
Index209	Mestranol	0.998015716333544	MS2 matched	309.17463	34.32045	69884893.82	43817225.58	74091752.6	33061052.74	21120390.95	47448631.09	42727205.14	36985510.46	37768394.51	87598957.44	39697624.55	98205195.79	39460129.67	114944754	52580447.46	38483206.93	70381325.33	68415877.28	74014802.55	62461922.05
Index226	N-arachidonoyl-l-alanine	0.997524453	MS2 matched	374.2456	52.808	10380447.55	14251753.92	32372548.61	124059474.4	3128969.513	47059108.02	72531539.2	54252052.47	18205035.14	21029969.51	78161848.16	44559921.98	21139115.5	63089443.13	40152626.31	29425970.56	69032081.81	22947181.35	89569030.4	9438574.327
Index386	7alpha-hydroxy-4-cholesten-3-one	0.959448830781121	MS2 matched	383.32999	55.4066	39421752.74	44039193.3	60119704.28	41893788.71	38584273.98	28085354.58	37537038.89	30884386.71	52085538.48	30500649.46	44983320.04	49751621.24	46376823.35	32943684.27	26919921.41	35526987.65	47892958.53	31048257.49	43530008.22	28482294.19
Index26	1-linoleoyl-2-stearoyl-sn-glycero-3-phospho-(1'-sn-glycerol)	0.963581776659174	MS2 matched	773.53388	193.368	51240309.08	137343659.8	65520800.36	126815551	44322942.39	58938435.39	73783671.96	90051028.41	81836424.8	66596357.15	102450046.1	65684587.26	103539820.1	91114759.59	80996163.26	78334509.05	72235873.49	25823453.88	114693206.5	74526358.01
Index280	Taurochenodeoxycholate	0.9996	MS2 matched	498.2904	193.061	203636868.3	17764732.92	34787073.53	142288982.5	106200898.1	28363067.4	102150758.6	2997352.963	295084559.2	56005694.07	12787218.25	3336582.136	1369464.151	37578923.35	359265.5205	72221474.95	6822138.991	223582987	273006782.2	111522002.3
Index50	2-methylglutaric acid	0.852356143223324	MS2 matched	145.05013	81.7892	41641302.24	51695735.6	37719691.38	39269694.46	33262699.95	28674021.09	50001354.16	44130557.77	54418582.02	37098166.18	47209293.18	30638957.55	37782307.57	25690810.42	40557851.93	38411022.09	40738586.88	43664197.35	28533056.38	26819498.18
Index76	"4',5,7-trihydroxy 3,3',6,8-tetramethoxyflavone"	0.771787590569929	MS2 matched	389.09186	80.6298	69889895.9	38844185.74	19652840.28	6425850.315	29176236.12	4498339.616	10362169.17	13601369.16	6084672.323	30917489.12	7426537.98	24371582.27	19934348.76	1073387.712	22694485.86	5141292.302	26059011.02	113570298.7	21823846.54	26400414.54
Index132	Creatine	0.990236550218034	MS2 matched	130.05023	310.937	27665081.97	12654156.59	15102044.7	20445215.53	6354081.377	9705117.241	14851725.15	9728204.158	17489069.33	8982969.689	19520563.76	22779407.78	5128252.615	16566683.48	33127536.93	17541851.18	26252038.56	21426821.14	8158146.408	14675125.81
Index388	7-keto-8-aminopelargonic acid	0.981518891420588	MS2 matched	170.11717	114.143	129351691.5	222980966.9	147180413	98510182.59	121480998.9	179400417.9	151350466.7	111689610.4	168729456	197126333.7	316802976.6	169238953.3	392471644.2	140665130.7	132818472.5	214776976.6	498752867.2	25400649.67	32009798.17	37763397.04
Index297	(-)-norephedrine	0.986443651369798	MS2 matched	152.10674	102.122	22570108.59	29289462.01	23002596.08	21903839.1	24340834.34	38431775.43	34377233.07	40047701.03	2560476.895	29038937.1	16107048.13	140841245.5	38789538.85	113697328.6	39657815.44	32425890.67	63842228.34	2101333.819	1503599.382	2073616.319
Index270	Roburic acid	0.963746137	MS2 matched	439.37993	57.7891	172769473.2	241617358.2	178341285.3	195471466.8	232299761.7	154573398.8	145128584.8	136343241.2	187210053.5	173368378.6	165282548.3	220028518.3	148862876	101227207.5	146213500.9	178555098	99009545.78	158840834.7	95445222.81	202262249.1
Index248	Perifosine	0.994054801	MS2 matched	460.34891	51.9188	6026338.939	4071573.167	6627203.768	6371978.764	7404160.033	8558152.894	6397205.315	4397148.09	5827791.158	4255269.851	3816937.047	3844953.261	4604463.079	3678491.991	4987141.306	2972117.411	5274652.547	4876831.374	4270157.766	6050162.619
Index110	Asiatic acid	0.993892524	MS2 matched	523.3103	45.1296	15558966.46	11808054.47	20352338.34	29737915.51	10416830.71	6433485.979	27818721.52	14353692.72	29204941.87	29588547.84	26939177.83	29190449.39	19079961.32	21069922.5	19407462.12	11658588.54	30774123.53	14773591.08	18996260.01	10736649.95
Index535	PC(16:0/16:0)	0.9952	MS2 matched	794.60399	198.922	844367924.6	1075850872	923960661.8	694918052.7	832125254.2	846738727.7	865363790.1	1152160034	1025306735	971461689.8	1012244373	782122869.6	861915995.9	1090257844	1196330796	1159485256	973427406.4	883340493.7	1099115042	1013014869
Index157	D-ribose	0.865517508816343	MS2 matched	149.045	268.488	114756443.9	55375600.4	72812788.71	62454088.9	60365991.5	46745040.06	48587031.15	50006093.93	46601990.98	45581767.05	48809753.23	52463462.92	57670700.06	58839141.75	57708054.08	49638818.83	49340612.91	22705289.37	42305063.21	60051304.51
Index357	2-linoleoylglycerol	0.993279070076741	MS2 matched	337.27297	52.12	115160298.6	88636670.24	111124659.4	216236962.9	147824642.8	6645448.36	98170595.52	87197233.31	110408191.8	159818584.9	102704717.1	106336040.9	168785726	96603061.5	147049665.9	70765171.75	133185111.9	200981265.4	76687689.66	202913718.7
Index574	Tripelenamine	0.974465691165752	MS2 matched	256.17471	115.93	264179100.3	111101794.6	235553019.5	131854114.6	135800771	152830530	250196999.5	103680370.8	100048586.7	146480750.9	217833455.2	119152146.3	68114837.84	101059673.4	130203501	131364188.3	140999136.9	88433008.65	213645494.9	181075837
Index31	1-Oleoyl-L-alpha-lysophosphatidic acid	0.9827	MS2 matched	457.23684	228.274	35498693.75	64564378.55	95575536.39	13622399.02	84812082.36	71923424.55	56147693.94	55589008.1	78098115.61	47759745.48	5359130.706	7367260.412	4852780.007	11559853.11	6952219.446	16693291.48	23663726.23	7108921.054	295375.462	5005691.903
Index65	3-hydroxyglutaric acid	0.843060084	MS2 matched	147.02929	725.7295	178349883.8	53402813.27	172327733.6	224923927.7	141462889.8	372065785.3	241447255.7	202029339.3	299990556.4	258428697.5	72000790.77	235570147.7	158543179.8	233209986.5	248327046.4	190100820.5	241442312.9	161821006.3	187709895.2	233428442.7
Index7	(6e)-8-methyl-6-nonenoic acid	0.997871388245573	MS2 matched	169.12298	80.22875	462728178.7	968715814.6	559343707.7	414860840.5	593757590.2	856045601.7	168876218.1	811752081.2	487922750.6	792013043	547880027.7	673943655.4	741279294	298393047.3	299013923	272894247.4	212728402.3	983721929.3	505953258.2	626978042.9
Index397	alpha-Linolenic acid	0.8404	MS2 matched	279.23126	96.8987	71944240.18	28174477.93	34717136.53	60957005.96	36974254.4	24686398.86	26451829.65	42037226.97	47144268.72	34193466.12	12268581.64	59281019.44	35344728.22	35957948.17	45144452.08	27755271.47	43492109.63	113971023.6	49120581.01	100895595.4
Index193	Ketoleucine	0.982632920689481	MS2 matched	129.05499	142.2285	44307012178	67245734131	59855656543	62913306232	64825197848	47628120179	34451022087	30920669154	68919038630	81074150202	1.06556E+11	63096722779	44293988407	54412848594	29367437814	1.68971E+11	37744060798	1.02289E+11	62527972031	1.0209E+11
Index566	Tabersonine	0.985802129316293	MS2 matched	305.18295	189.173	674604839.1	493810900.7	434525656.9	763935066.9	446587847.9	430352774.8	376474032.1	199889921.4	410606961.6	389191205.4	127894663.8	459909525.6	481332844.2	144895937.8	298577725.8	425918503.7	498973948.9	3380292.613	2102500.839	2801278.768
Index33	"2,4,6-trichlorophenol"	0.876400871305309	MS2 matched	194.90572	764.231	153433948.9	94465086.69	102942329.8	109284305.5	86060912.96	102527526.9	325436196.1	273691622.7	103196437.1	258998384	328337289.9	354698315.2	466494324.4	313552365.3	258030480.8	258606568.6	339830308.1	306354477.3	95935567.88	112887285.6
Index163	Estrone glucuronide	0.991335034237224	MS2 matched	445.19078	74.32885	26459191.61	25933119.55	48977647.8	19881299.82	62410912.91	53845536.21	46736757.19	35473496.14	32177084.54	42156768.95	45440918.98	23486406.32	5208608.087	16351841.49	43897709.26	404295.6099	32402202.83	44763939.9	90508825.18	74366887.31
Index366	3-methylhistidine	0.95128896531751	MS2 matched	170.09232	481.445	46995882.37	22205192.12	49404681.1	25483892.32	31075638.96	103996768.3	34790018.05	39691568.4	34645446.38	15576618.39	119650225.4	30369876.49	44188407.18	20951305.82	41507101.69	117483736.7	51438246.28	58252361.88	64957857.39	70982294.39
Index472	Gardenin b	0.997924972028409	MS2 matched	359.12381	909.076	94651484.51	54837849.02	55429752.83	48865815.98	68090634.59	59340488.04	84618041.43	44815180.31	48544460.7	56370183.63	50015509.61	58594831.43	78912854.55	66277441.42	47163975.45	100466787	180959999.6	62615355.35	67798390.45	63390337.83
Index322	12-epi-hapalindole c isonitrile	0.785682056	MS2 matched	305.22163	193.684	104559490.1	142225364	66900182.06	97036213.74	37423350.61	117205219.1	121695528.5	104398183.6	149279875.1	124087218.4	51137108.71	65275247.84	27538013.53	51765162.97	22288167.55	102457415.7	36315203.3	10842037.35	1044098.472	9959568.827
Index69	3-Indolepropionic acid	0.7869	MS2 matched	188.07145	144.1985	1478326828	693052417.9	51216585.06	275433346.6	513581296.6	274398267.8	2438127963	922928619.8	276612015.8	2119653109	4983392.225	431262593.2	224299757.3	454732166.4	32431271.41	8171351.344	89465605.2	11542544.93	1004614915	428547415.8
Index567	Tetraethylene glycol	0.99868962	MS2 matched	195.12244	105.426	592473072	484893481.6	573606951.5	421732601.5	192119587.9	551938977	428353767	402348753.9	497756208.1	255929521	421652644.2	199577214.8	381397577.3	552903349.9	236908341	248465501.3	473010407.2	398142184.3	341551272.2	577366130.5
Index134	Cucurbitin	0.97716134	MS2 matched	129.09116	85.3945	358174865.3	278032083.5	232535104.5	391881287	388257203.1	329551332.9	359623075.8	353902524.4	215932976.5	363370739	286776456.8	282788102.9	311800829.7	283161979	276361505	159622196.2	237223586.1	413527245.1	313812175.4	363683764.8
Index23	17-phenoxytrinorprostaglandin f2alpha	0.982449221823252	MS2 matched	385.20601	43.5578	11847510.3	16382310.55	15209885.04	56939753.97	16046328.4	47442146.31	13212785.03	27214773.63	20496566.03	39354803.5	26792893.09	24327667.73	8042433.781	21369838.02	48893320.53	7591364.011	16180220.79	37135391.59	27011196.56	22219453.95
Index516	N6-(1-iminoethyl)-l-lysine	0.984751867	MS2 matched	188.1391	487.8045	461098305.6	317067242.9	790537949.5	1028327304	787430259.8	693539216.1	981551431.2	971398750.9	1290763960	904175552.2	1485907728	222664393.7	304781158.6	838903284.1	1444703005	120131172.7	829203095.8	1370682306	874785754.7	1636351363
Index547	Pyridine	0.998206469	MS2 matched	80.04988	84.9272	19959008.29	20995898.79	20556921.92	13359206.32	23317377.97	21391769.63	20737394.02	32488080.32	17479087.95	19536795.63	36597627.44	19707047.56	20500436.49	15673690.94	17100252.39	20708105.43	37714832.15	4466641.773	5128924.332	3916199.391
Index275	S-methyl-3-thioacetaminophen	0.866378537584593	MS2 matched	181.00001	136.988	997629993.2	1736618811	1084407404	238025689.8	648355308.5	521050738.3	1001095072	630279304.9	288239173.4	742220949.1	469143536.4	1915034861	393056197	412345766.7	429654250.2	220683381.5	330239983.4	592635648	1058429668	1365554542
Index139	D-Allose	0.6549	MS2 matched	179.05585	112.234	68759871.4	85847072.2	78500516.98	89835816.3	63489366.35	50203235.37	89775377.08	77457713.85	106564776.7	93227307.99	42960761.91	43726153.11	101967162.4	62165219.35	49485712.29	44469930.74	269688242.7	47404150.77	80047502.87	135185468.4
Index419	Chidamide	0.736631637	MS2 matched	265.0968	38.35495	10199696.63	9399195.018	6677549.069	1695929.973	11791297.63	4438806.478	1977743.951	3410420.855	896025.5933	442578.2415	2016471.612	5589617.331	7896452.682	265070.1127	2181829.414	10002728.16	4565296.452	6465775.583	2462561.586	4784129.853
Index569	Tomatidin	0.772479946359481	MS2 matched	416.36392	54.5785	20984270.1	32440248.68	27295013.92	18171966.71	29562362.86	17998108.12	39408222.16	69403906.36	22387967.77	18338756.97	65463600.67	89165937.27	85431336.83	14691184.41	36719480.76	32759846.93	83412302.5	67789805.55	27518291.28	35110395.54
Index425	Cis-5-dodecenoic acid	0.982406125671452	MS2 matched	163.14783	58.72075	105041953.3	136930756.4	108562397.5	87265586.66	74039207.52	49698817.78	107369673.2	80906695.03	89384686.83	53600221.89	101276334.6	99387742.09	112747846.3	169701617.2	138090944.6	133873265.5	114364970	61744252.91	72016624.8	113978206.7
Index346	"2,4,6-tri-tert-butylaniline"	0.960228277	MS2 matched	246.24224	163.947	160687869.2	136663556.7	18089960.75	24834153.63	136231438.4	279490748.2	26090544.96	13896197.99	184461101.2	147920073.7	183338397.1	274074808.5	288452013.9	197423535.7	65615072.71	69005116.25	25946065.31	243601696.7	37151804.88	118211271.3
Index136	D-2-phosphoglyceric acid	0.856861899445015	MS2 matched	166.98333	746.068	301704250	219349384.8	129969884.2	199384556.8	279789040.1	224239923.1	337216835.2	268912658.9	396792197.2	319156887.5	331806677.9	313784808.1	291509459.2	274851665.6	291301943.8	305264319.5	335588860.9	311442385.2	202079624.2	182459439.9
Index512	N-(dodecanoyl)sphing-4-enine-1-phosphate	0.78018397	MS2 matched	544.41433	30.04685	1765975.893	1776693.769	1568619.787	883620.2654	2038233.542	969806.7966	824479.4691	903517.4799	610118.8228	144908.0566	1322086.938	1835892.484	1700991.683	64475.18285	1414776.692	1982419.613	1135861.392	1691151.823	474246.6703	1759304.636
Index30	1-oleoyl-2-hydroxy-sn-glycero-3-phospho-(1'-rac-glycerol)	0.95489522	MS2 matched	509.29507	48.09175	29541865.02	30493376.67	41195734.93	38541699.39	13544796.23	22462008.72	59458545.37	30747932.47	63377237.99	52857585.26	32008644.31	43646512.99	32561111.18	36935263.61	41254692.22	4883668.001	42855511.07	28418561.8	22121199.13	23060520.67
Index208	Mesaconic acid	0.769375713266518	MS2 matched	129.01862	52.9884	31592365.13	23008846.3	22797963.51	104162658.4	24529628.86	19308119.4	35282085.45	28236352.99	31057404.83	29429100.29	25308000.39	29829824.8	32238863.33	21301752.36	18087951.5	19925317.48	33853208.09	50724863.89	37982949.95	11604455.47
Index555	Scopolamine	0.908879216495668	MS2 matched	138.09115	98.872	157793065.3	197540017.5	157436957.2	146228620.7	163137743.4	182075340.3	158402096.9	167048422	249558011.9	182413799	69261153.35	152859092.8	152337563.9	127368936.7	113151702.4	181077865	107264361.4	62481425.55	19311014.44	17558013.88
Index173	Ginkgolic acid i	0.814278214323752	MS2 matched	345.24409	76.57145	24938194.99	16302633.81	125217619.4	62859468.49	50776310.68	109737866.1	112882296.9	99370907.93	12347203.18	9017229.294	5353406.031	12092025.97	6324988.283	1517057.903	2600863.361	16034248.98	19605247.36	4761508.056	6452386.914	1580740.282
Index213	"Methyl-9-hydroperoxy-delta10e,12e-octadecadienoic acid"	0.866020691238358	MS2 matched	311.22286	56.9236	21917758.46	52648510.22	38238830.67	33987091.51	39773181.55	42013131.46	65593965.92	53373743.19	36967810.36	57222474.83	86203591.86	107596445.7	54131565.8	34294052.82	54157339.14	37894948.84	30038955.68	47048869.04	31921484.49	32716434.43
Index504	Meperidine	0.735103106506058	MS2 matched	174.12372	485.697	115573353.5	135272605.6	151047029.4	281770427.7	122380927.3	107928553.7	185477111.4	214045231	204175081.1	184035237	130469458.5	209868702.2	229181373.9	69006218.67	145797798.4	171232396.4	95606165.64	136100999.3	38821193.71	127106995.6
Index34	"2,4-diaminobenzenesulfonic acid"	0.800068598975338	MS2 matched	187.0068	31.69295	37549108839	67623576652	26197096282	23875339777	19563528301	51827906392	32100117730	50756619327	5876662076	4157655711	1107768040	14239080886	367887403	14027275659	36304054261	54645405580	1597966219	11336237554	16919141330	2344937405
Index403	Arecaidine	0.998062233701516	MS2 matched	124.07565	207.9855	97394141.08	114340814.9	81484876.72	95398416.85	59259617.79	109739644.9	100743720.6	95261961.66	100001909.3	106829848.3	84767654.26	101787538.9	103140682.7	98853365.95	85195098.96	101577483	99878790.92	70423006.83	59141269.88	54202058.97
Index496	L-leucyl-l-proline	0.996447008270865	MS2 matched	229.15385	347.666	53333269.22	72391056.53	75761384.18	70816584.95	39321892.75	44082116.05	65681925.98	58651809.7	59356357.71	61273076.39	90083687.81	76630809.86	95692755.12	78307565.68	100368347	44162339.46	80013639.48	511791.9117	117008.9329	397956.4521
Index580	Zerumbone	0.997831589117887	MS2 matched	119.08553	61.6934	287540021.1	236516549.5	72877494.82	122291337.7	178685073.6	191209961.4	51078718.16	44248837.95	182089870.5	184199510.5	135850122.5	146856104.4	179921736.6	133802694.3	115019286.9	256464991.1	59152503.62	280770662.7	64921514.22	373332318.1
Index383	6-acetylmorphine	0.895978169827602	MS2 matched	350.13803	38.50935	170177.9612	4061972.645	3043848.528	2213217.611	957520.2003	5855949.657	5331164.593	10781333.22	5837295.132	2698653.815	2437808.396	2028819.425	2921075.768	4163437.881	2381587.148	4376769.442	1693193.319	9653074.8	2990116.453	606375.3765
Index147	Dinoterb	0.991165616325984	MS2 matched	239.06761	28.9727	44355188.07	28241886.09	39305264.17	46687235.73	36157825.21	41976951.43	39428085.4	30474367.88	34438819.25	38612900.26	28233881.52	38324183.44	42528171.15	29654925.9	36198659.61	29132707.55	22378037.78	31569943.04	22234137.77	45496183.37
Index111	Asp-Ala	0.743080134	MS2 matched	203.05599	725.3285	64643347.34	67247261.68	56701151.81	60628776.01	70501809.19	59774459.59	29315673.6	79144582.07	98094730.26	73387330.36	66610473.76	82608413.98	13931293.54	76821882.15	81887776.97	68189160.95	45095483.49	55541426.39	55151570.36	81499855.3
Index361	3beta-hydroxy-5-cholestenoic acid	0.719769982	MS2 matched	399.32507	57.86985	7953295.832	7267790.071	12804341.23	5239760.517	13316884.13	16672922.15	6203223.165	6041359.056	9030441.653	9241264.198	4251441.794	6358340.983	11835360.15	10925797.65	11406942.12	1982579.653	4675126.467	9564215.71	8429157.275	5222758.953
Index279	Swietenocoumarin b	0.981876834156447	MS2 matched	283.11073	48.9776	7161412.369	10165937.68	6741556.751	4662861.226	93835560.82	31420228.53	9552812.915	10016541.72	16430819.71	7920795.055	17994783.85	9157340.601	9304699.942	16579831.13	7732354.569	15635276.44	10976957.93	4013387.799	4021772.032	8726394.611
Index91	"7alpha,17alpha-dimethyl-5beta-androstane-3alpha,17beta-diol glucuronide"	0.905013754	MS2 matched	495.31579	30.0338	77392345.53	171373706	64282847.36	83352342.15	61387751.69	4598737.86	74114059.58	97580167.72	85761408.46	89654963.87	86794188.08	440621946.5	155221536.2	37493513.53	119739515	61191256.86	94828435.86	89317817.91	117740515.1	62638210.53
Index178	Glycochenodeoxycholate	0.9777	MS2 matched	448.30769	216.733	537487231.9	93099656.81	156114388.1	474727419.7	559645173.9	54189306.14	91448219.82	15617475.49	826368260.1	114510173.8	29974745.65	30076482.87	10705103.77	74843199.77	5059422.312	78693261.3	155813322.9	816834723.7	295936819.8	377263951.2
Index52	2'-o-methyladenosine	0.932818648382495	MS2 matched	280.12486	44.1556	622699152.1	403187661.6	412193170.1	449419119.8	263913506	334612353.2	435096184.4	716450530.4	535937211.1	615219176.9	841352054.3	401920975.8	209211973.3	454915180	539221183.4	257231183.2	181832547.5	134048041.7	393912757.1	284334039.6
Index371	4-hydroxy-3-methoxybenzyl alcohol	0.996253988052085	MS2 matched	137.05916	36.19185	17455739.2	78752871.22	96788796.15	104653113.7	41920734.77	82685676.42	170923871.3	261951226.9	242828631.1	141274111.8	104711339.3	55665587.11	93708330.42	3383536.397	88409925.47	3037423.489	48581920.53	236508672.8	121175872.4	18306338.7
Index64	3-hydroxybutyric acid	0.998929461860653	MS2 matched	103.03922	300.776	14588495.82	462202353.4	186593791.5	8089391.521	12246968.69	173884213	499603982.3	378923513.4	192236858.8	129276602.9	116637327.4	14389952.06	17507396.85	136689415.8	12424514.98	586863001.6	15845904.74	463366856.7	303404502.4	367063991
Index143	Deoxycholic acid	0.769893915317692	MS2 matched	391.28617	182.229	252269751.9	201750960.3	265576129.9	244552060	168353792.9	113516144.5	146575726.8	116354851.4	245652773.2	211976820.9	296284431.1	523125860.6	255083338.9	98913319.17	317112508	97304586.03	285634040.1	325352560.3	73509786.44	242562148.9
Index319	"1,5-hexadien-3-ol"	0.974698581	MS2 matched	81.07025	58.7435	54543986.87	64948714.44	61019717.74	55457119.31	41007279.75	33413539.85	60851996.81	49543443.74	51288574.28	37007610.01	61769818.8	64617673.53	64468731.4	83978142.78	72731932.73	65535825.33	61920688.28	50318930.2	54222623.95	77623966.92
Index200	Lignoceric acid	0.99991477088574	MS2 matched	367.35889	56.5073	230275791.9	161240917.2	298012997.2	267044127.6	125808633.7	137510626.1	134876098.7	169785828.8	223616082	181862984.8	278304627.4	294188293.2	191857488.9	234868130.5	164923775.2	156018506.3	154429913.8	308460539.1	147987282.7	231472214.5
Index2	(+)-catechin	0.753868428804103	MS2 matched	245.06731	45.1467	68835372.48	35989755.39	65833719.94	86150398.44	140661772.2	178513323.8	89460364.09	36769865.5	74786038.79	123422692.9	265131811.2	267658559.9	38370497.47	271071982.6	63445834.67	54682173.67	114694566.8	200406608.1	67989789.75	79120254.65
Index296	(-)-corey lactone diol	0.762300315094091	MS2 matched	155.08123	904.82	30793329.79	22820695.7	20028211.28	20429656.46	25011574.16	30271063.93	25108123.29	22674313.91	18306318.01	22201070.88	26904631.86	5190508.377	30205236.84	20574623.88	25681008.93	15783640.05	23593767.23	23020028.45	19619246.29	29323127.58
Index525	Norvaline	0.974163247241429	MS2 matched	118.0651	57.9749	148716279.3	177505155.9	169017807.3	136888934.6	132565829.5	133797422	149833577.2	137617611.4	159314957.2	182279198	173417173.8	177405391.9	173023384.1	185072394	170392365.5	170227652.6	168213064.1	145746960.5	168801505.7	239112280.9
Index489	Isophorone	0.996977483247423	MS2 matched	139.1228	959.433	63892490.18	3685992.517	77518091.45	10555773.47	78372326.67	2720133.662	80683185.6	80505278.46	2869024.359	78810443.18	89751822.63	161687068.9	70632377.03	2011343.151	82428566.66	87580257.61	73969841.57	43112441.72	12339601.98	13218124.53
Index379	5-aminolevulinic acid	0.964237508154868	MS2 matched	114.06628	338.063	49407793.86	33375181.63	38724652.23	27436414.63	30971234.33	36901410.17	24457630.69	37928721.22	32159092.26	22101044.99	21921847.35	34934069.08	42162577.01	38660071.88	33659721.12	30016468.71	42514212.82	23705674.33	26388051.56	34443618.4
Index398	Ancymidol	0.831159982280987	MS2 matched	239.13853	70.2184	127186069.4	135829410.1	139271898.4	118532502.3	134378439.2	153512009.3	160820571.4	144239410.4	106257600.6	173779704.8	16141800.73	136421060.7	20086478.45	108571155	107489869.3	106392705.9	15993772.39	6218578.053	6475086.916	5397236.72
Index445	Dicyclohexylamine	0.953954641635891	MS2 matched	100.11235	269.8245	249314930.5	204934381.2	244828669.7	215148384.7	1461891550	180334675.3	187970187.5	198422113.1	213635078.4	185986187.2	1648126252	1483116377	259290514.6	266446679.7	250799332.7	241946957.3	234929717.8	70776944.81	128856272.8	374071128.1
Index473	Glutamic acid	0.783865527718379	MS2 matched	148.06024	102.595	78674767.54	107355647.5	35324731.39	11219401.85	32479346.81	13637982.47	58700034.06	92696870.24	93136638.56	76353472.03	183678935.4	249396828.3	190881567.8	277579200.4	282530199.9	851071227.5	123398302.6	3370574.328	541721831.8	195821215.3
Index406	Azelaic acid	0.756419119	MS2 matched	135.08028	61.78	81839355.18	82317891.28	33453437.85	22303221.71	63807866.35	72928758.65	22255430.31	20167549.18	63196094.19	77944891.22	49568029.52	69417976.1	72804793.58	40018448.99	31815987.91	63442997.61	16939086.13	119627100.7	27563125.28	136599017.7
Index218	Myristic acid	0.999775693848589	MS2 matched	227.20172	57.3396	949956787.8	882603165.7	1094594561	485546379.7	1119072669	1444676330	1474869731	905210902.3	1212198684	1211484083	552319641.2	788708313	698149012	497302666	574221402.5	398813649.6	305226071	1227812653	801432980.8	237472127.1
Index368	"4,4'-diaminodiphenylmethane"	0.998843585450899	MS2 matched	106.06519	37.5764	35633835.33	35075921.09	32031816.94	8797575.046	37449887.23	21196505.32	21463159.37	25929799.55	8922661.95	20212067.92	25403537.37	32033252.47	33130510.09	21464463.47	15826777.89	34441843.09	45867588.57	37296710.51	22643505.66	31351640.18
Index277	Sulfobacin b	0.819583838	MS2 matched	574.45205	45.4105	3985970.433	8912926.029	4672175.222	5142530.169	3659325.198	6034521.436	7215721.595	9159457.295	7073545.864	5260425.417	4458502.583	15023586.11	18713177.88	11084827.72	7990252.456	341500.1869	4023325.985	7504679.461	2666561.353	4250814.728
Index32	1-Stearoyl-sn-glycerol 3-phosphocholine	0.6927	MS2 matched	582.37873	212.0975	526686034.9	546581644.3	609042911.9	547791739.9	569471589.5	550058825.2	266650824.2	418555201.8	659881878.9	627029261.3	286802821.5	310757634.8	508589526.6	525553459.2	345806449.2	451914290.3	252800347.1	290612932.1	20042452.66	558034.9899
Index409	Benzyl alcohol	0.999933156031994	MS2 matched	91.05469	59.5437	166033015.6	181970383.2	155599442.3	198271557.7	134459565.8	130589746.4	162302867.6	132948229.1	169202674.5	146382032.1	176606961.6	177299707.7	179385159.9	203354734.7	182288401.1	194538504	154240802.3	203578469.4	163226261.8	209137070.2
Index482	Histidine	0.872850332265217	MS2 matched	156.07634	398.358	118647665.2	109668304.3	45490670.38	199039514.1	20924141.42	61064368.28	328918342	130205544.6	29142259.04	36891770.74	9648191.365	16628176.78	91927839.44	63535868.1	41134005.28	144730398.2	56109688.57	423757542.9	271097286.5	425677197.2
Index414	Caldine	0.923910325949608	MS2 matched	115.12303	254.415	54805761.08	52331524.74	50198239.93	57277619.83	65141328.22	44500857.86	51179680.15	58865943.57	52287885.89	55429657.17	74710204.98	65215405.37	58432899.84	62425326.39	71271850.16	60238215.73	60438043.65	10166018.8	10270857.24	9217961.345
Index83	4-mercaptobenzoic acid	0.95790520709616	MS2 matched	152.98576	37.0565	118375738.5	42008780.7	37416074.68	56378327.72	40247345.51	41166965.46	25513227.52	22083204.53	48094063	37005681.67	21534137.67	23526728.62	37804640.57	21282883.18	24261530.89	20733645.31	21863190.07	28538320.2	21023579.53	59094513.16
Index548	Pyridoxal	0.995290092671258	MS2 matched	168.07743	998.4675	23124868.61	29249153.47	30172193.04	28919397.22	34430399.09	32925193.24	36288313.49	25074412.22	22413841.61	29664210.11	38896143.43	30400232.46	32949348.21	36113355.01	31298061.87	33756509.18	58037719.58	14593100.78	18443449.13	16760282.55
Index48	2-keto-D-Gluconic acid	0.794	MS2 matched	175.02447	342.298	49898604.27	9927833.286	36580108.08	45781867.17	186441022.8	22914212.3	79639239.02	22582641.8	31682625.21	21536640.95	59563810.38	75870069.54	20787379.9	11138606.69	72190194.88	86320443.94	28966984.3	52145370.24	8418307.003	36087513.37
Index342	1-Stearoyl-sn-glycerol 3-phosphocholine(LPC(18:0))	0.992076374315723	MS2 matched	524.37	951.5965	12398038.86	22408742.67	9001875.489	27287808.55	8670882.219	13589648.99	6283334.259	6439789.844	13367746.19	5977510.363	4498342.927	740233.8425	6635799.069	6523339.486	11630059.1	4444893.609	5229414.31	4196024.797	1235457.682	2718656.041
Index576	Tropine	0.82479287873142	MS2 matched	142.12245	58.7587	17139533.94	21529017.6	14256798.01	4110944.947	11021955.96	11824730.09	12632277.19	11038462.48	10433130.3	12104744.45	3941114.645	27906911.5	19181013.65	22884044.49	12865387.16	20809740.66	7705293.226	13647339.2	19792073.4	20470193.41
Index174	Gln-tyr	0.971819237501509	MS2 matched	308.13807	45.4924	14813237.07	14128429.72	23228213.28	23107007.45	6640960.744	5694428.411	19630169.72	22122253.47	19562089.22	18846483.15	41730733.42	44794878.68	12218658.73	25415216.1	18657407.15	1383104.764	23034815.6	6030966.121	24903041.37	12017966.61
Index40	20-hydroxyarachidonic acid	0.966679335951654	MS2 matched	319.23162	49.79845	2358439.292	1885234.558	1400056.441	2928355.007	6117450.335	1914743.241	1945911.188	1001088.518	6052913.652	4841847.843	3273434.284	47520446.38	2268342.777	1154885.167	588571.7689	160231.5576	846985.7976	1221725.279	10706921.22	4245339.504
Index399	Aniline	0.995911307291875	MS2 matched	94.06538	53.5306	47965336.6	15277241.75	51034522.05	29790792.94	53992706.4	41393375.5	28819734.88	36641109.4	66782279.1	54729792.75	45825821.59	33837427.16	43652263.59	27348311.85	33387287.16	14282396.15	30350553.58	29568403.93	22766528.15	7179884.27
Index156	D-psicose	0.962217278331431	MS2 matched	179.03787	746.468	582872953.1	229873456.8	315735071.3	209555485	231997752.9	291346563.2	321379230.3	339052181.2	186950267.8	316242903.8	314739238	343497252.5	317181279.4	294888257.2	322698387.7	313118797	356149576.1	292335359.4	206084571.9	199942817.3
Index450	Diphenylamine	0.986933819458711	MS2 matched	170.1173	61.2721	81224642.86	70391273.34	61325866.9	81060573.41	71543563.33	47602235.33	51740800.28	53690715	67874385.6	101399311.5	97212813.67	81653652.99	64575809.61	87484432.14	70720053.53	81603830.31	88498525.8	17210094.02	35805084.7	30036406.08
Index539	Phenylalanine	0.999864106097437	MS2 matched	166.08604	324.284	19309643.89	13854024.26	17654568.26	20105323.45	20288511.11	27745731.33	12320234.34	15235720.43	20179001.17	11736882.92	11532657.56	12957781.49	9585053.265	17154188.17	13176323.47	10556199.01	15849820.05	6175264.52	7622605.646	6879128.731
Index144	D-erythronic acid gamma-lactone	0.7082394	MS2 matched	117.01825	292.231	645698581.8	740094283.1	1186738893	1719027922	1104581.889	1795059843	913485744.1	869879112.9	751252579.4	775061544	327080392.2	429680963.5	403679070.1	405627222.2	398732399.4	603754960.7	512672836.3	1049367699	395538691.1	503333005.2
Index283	Tetrahydroalstonine	0.986345088043781	MS2 matched	351.16418	50.1464	1951036.617	2681967.326	1904699.508	822271.0207	2918120.47	4663452.387	3025167.11	1202770.536	664928.1431	2033491.174	12357200.06	43090121.35	1342618.21	91611896.36	4454044.084	10336682.59	5555998.008	38099041.07	10136875.12	5928597.423
Index437	Decamethylcyclopentasiloxane	0.878441649	MS2 matched	371.10034	51.4591	3720934.891	3703181.305	4393970.176	4887404.27	2184713.066	6783343.015	5070250.531	1236499.75	3904730.279	5091564.879	4383132.094	6064562.084	4736202.052	5609496.893	5237544.851	4674731.245	4478781.707	4157780.132	6773507.357	4437677.147
Index515	Nomega-nitro-l-arginine	0.754663249	MS2 matched	174.08712	371.152	8425041.287	6331443.51	7017458.452	5014608.466	8263210.307	3594175.707	7266653.643	7967096.888	11328737.61	7584366.768	13443088.54	11043114.52	13666900.4	19073579.67	15070426.77	8503853.169	8521412.708	3689749.637	4910900.852	7808163.806
Index195	n-[2-[2-(hydroxyamino)-2-oxoethyl]-4-methyl-1-oxopentyl]-3-(2-naphthalenyl)-l-alanyl-L-alaninamide	0.98635567385316	MS2 matched	455.24803	75.1411	57375101.66	50626004.47	153883792.1	11775760.39	6692284.906	66158325.7	115380468.1	112819966.1	4525385.889	18020935.27	1262496.254	51963640.65	51207645.8	14788120.8	38711274.98	4461658.171	14121886.82	2381162.501	18119290.7	34769328.87
Index80	4-hydroxyisophthalic acid	0.738848099572435	MS2 matched	181.00002	107.402	1153000207	552619310.2	777576668	423429022.4	1002969519	651189961.5	708796678.7	623891028.3	174809193.9	456629467	860261219.2	1111227369	560431613.8	1000000364	726137205.7	719449794.4	222588953.7	422125558.1	1060141814	421221090.7
Index495	Linoleic acid methyl ester	0.984737412907461	MS2 matched	263.23647	240.345	11569407.83	10967518.77	15476909.04	19952608.81	7196199.184	8055789.306	12499959.08	5212532.368	21933788.54	9660265.326	725005.3001	142407.7601	390092.8048	1586940.015	593033.559	232854.7066	830025.8331	810169.1803	85440.73529	271296.5269
Index304	"beta-d-glucopyranosiduronic acid, 5-[3-[(2,2,3,3-tetramethylcyclopropyl)carbonyl]-1h-indol-1-yl]pentyl"	0.719124763315404	MS2 matched	328.23224	87.64905	108893589.6	111521503.5	201325382.2	98914020.94	96697142.79	145368382.9	115720411.2	116729510.7	90910190.14	133024340.1	61083356.54	100567140.7	58662926	96082088.54	92162486.68	74339104.5	68474574.79	4616595.805	3263585.863	4144576.339
Index351	2-arachidonoylglycerol	0.978739230279094	MS2 matched	361.27296	238.07	4568547.564	9434702.981	11100683.67	7709003.788	631528.9667	9609792.978	9383052.186	8968119.309	8092039.81	7209005.002	4506435.221	4903860.232	2867175.143	3962533.18	2105765.938	2240872.474	5348883.45	4219416.009	988653.1322	788351.9613
Index190	Isocitric acid	0.771818480570402	MS2 matched	172.99106	31.6196	14041187568	5727351579	41187185264	4984523347	46568795992	9410737020	5670420800	8300251483	12197900719	11691629591	3591993014	50343846831	19476524905	5319149862	6720715618	2102662800	20598910084	16429416341	9104116444	49199164417
Index521	N-ethylaniline	0.999058817126208	MS2 matched	122.0964	54.8117	85072965.31	76867226.68	203654382.8	67405090.18	112033469.4	252496233.9	171191611.6	217517011.7	260393162.7	168263216	204561593.8	196190721.9	76773885.18	65809547.27	84049515.06	40781314.22	69128738.15	9660187.984	18462649.03	10917444.03
Index575	Tris(hydroxymethyl)aminomethane	0.978452193	MS2 matched	122.08074	932.189	4713777837	2206631897	7887660572	626150573.7	747568541.4	7254358877	2175814362	1129843745	8873566965	1691646979	599432422.1	2815502071	5054110557	4641303260	3562515656	714867623.6	5034220210	276924974.8	670983814.1	635786162.1
Index298	(+)-alpha-tocopherol	0.998473915699379	MS2 matched	165.09062	54.9392	59107377.22	79978623.75	78284085.19	119422585	56872304.53	34945515.9	88157898.23	83880037.2	84762233.21	83937315.37	70511515.6	107468125.5	86013583.87	96462699.21	73611352	59290851.41	78597408.92	64135635.35	96803399.76	89109748.99
Index197	Leucine	0.999928817028946	MS2 matched	130.08653	327.526	9532387.585	6937652.974	9518116.776	6755254.573	8478933.089	14987302.89	4174238.9	19971743.83	10533050.51	6096401.555	5211167.028	16653685.44	5679131.818	4797295.296	14189363.07	4955443.725	13611285.87	4774947.75	3384006.072	7084229.086
Index532	Oxyquinoline	0.8485	MS2 matched	146.06017	79.1161	31195212.17	21826995.27	38863063.64	35365498.37	32122844.35	21818563.82	40580037.4	30066639.24	53977243.62	42168202.17	30118547.15	25982666.65	59261746.17	40322864.61	13570320.13	41513685.05	19223699.43	58245736.73	82323085.17	60313175.25
Index192	Jasmonic acid	0.941707164282075	MS2 matched	209.11821	83.41895	42953957.81	124585979.3	57531888.99	95966822.53	110131723.7	40531796.92	96428194.66	52619369.32	40668907.68	61431962.43	29372225.74	64199444.41	74396814.32	25193226.97	36668628.88	11886699.34	21669766.51	292400290.7	105275550.9	24762952.26
Index533	Palmitoyl sphingomyelin	0.996542822	MS2 matched	703.57317	956.924	9857965.384	5954821.648	11031524.63	9046902.514	7107471.968	6296191.378	4981189.745	7043511.988	7600470.588	7068053.908	6093828.049	4941094.21	10177855.82	11750057.72	7072637.982	6182514.664	7049532.954	1939772.44	2342551.596	3005357.506
Index517	N-acetylhistamine	0.990957373889153	MS2 matched	154.08588	834.109	30364529.62	22309908.72	28378873.98	33164665.46	28663960.08	15960353.68	50583118.8	24678375.07	27111345.47	29127775.56	29102614.45	35217030.89	33391857.7	31700408.1	39810794.88	27838762.19	34704802.04	20286741.19	30626808.83	26491451.98
Index459	Dodemorph	0.934112725800802	MS2 matched	116.10711	971.593	69005828.71	60875876.27	66158058.51	64932294.07	52800127.11	61372499.96	132791980.5	48905099.2	126051697.8	74152169.37	171028238.9	148300676	61915138.39	69264556.58	54535237.06	76201344.93	158142380.3	32655140.37	31566240.84	43801175.2
Index448	"Dilinolenin (9c,12c,15c)"	0.726906267817512	MS2 matched	613.48141	51.7813	3189091.213	7883920.909	16357678.22	14358609.17	4085513.839	4152592.735	7442530.454	7690644.577	6566261.811	6113063.088	12000702.3	17264979.43	8907931.085	5937461.235	8260480.315	2652233.795	122757.4722	11216075.13	4756516.475	18691283.24
Index353	2-hydroxy-4-methylbenzoic acid	0.992703790733767	MS2 matched	135.0439	32.9994	6382298.254	23854955.17	1346436.117	1745980.277	2420215.931	473536.4201	7032073.876	15446838.08	6076612.187	5430812.097	5634386.136	3440208.45	6859883.72	638292.3234	24035698.43	227692.8372	10002231.37	16277600.04	34520500.07	215674.5023
Index537	Perseitol	0.832451183814108	MS2 matched	235.06045	891.2615	267239063.1	151022560.3	430092913.4	129796053.6	308802420.6	120661104.8	177374674.1	135243846	181064196.2	259343912.8	253735464.4	283229181.2	153691778.3	158334591.4	138977897	203737435.5	243222968.5	166572429.7	160414624.2	227199336.1
Index387	7-alpha-hydroxy cholesterol	0.86084557948023	MS2 matched	403.35636	188.212	89806264.47	28571636.91	25880471.2	122022957.6	40646256.58	34594317.52	27014848.17	58388050.89	35255455.04	35628133.69	31494835.48	36305788.49	81044797.1	23959547	39055718.61	15366298.98	27148076.45	239048050.5	136846828.9	228380045.1
Index466	Exo-norborneol	0.994393487079274	MS2 matched	95.0859	58.70725	203299377.6	191267373.1	171230336	185904678.5	158830842.7	98553731.44	207008673.1	172910941.7	186261564.6	137972707.4	235462041.9	170802232.6	174691171.5	280233937.9	253230531.3	194889547.5	177014632.4	161087287.4	216519869.1	246699654.7
Index262	3-[[[2-[(aminoiminomethyl)amino]-4-thiazolyl]methyl]thio]-Propanoic acid	0.718802562	MS2 matched	294.99419	746.522	18219828.76	11332569.03	16194701.41	9339834.028	9049881.709	12732997.02	10935730.14	9017591.591	19776465.41	13318357.78	17760674.26	11923289.44	12822530.51	11503825.92	13244928.35	16427104.62	8030233.863	11888326.72	6915213.514	5307445.515
Index329	1-methyl-4-benzylpiperazine	0.841699838480666	MS2 matched	191.14273	58.7587	123725373.8	172807714.2	134990755	107420203.7	101352645.3	61039081.91	131997708.7	98829532.22	108657685.4	64430241.41	124191178.7	125813599.1	150989053.6	213656471.9	181483979.9	172978142.8	150718167.1	72141631.26	75042836	140917972.2
Index456	D-mannosamine	0.991885587035524	MS2 matched	162.06593	245.615	3998552.063	4002878.586	1898970.33	4250685.841	6517573.938	2958754.392	1611804.638	3251843.999	5601993.104	2577193.081	6981230.034	7452110.788	3955491.638	3226291.058	8792568.504	2562660.616	4154946.597	10556146.5	1066842.558	5770170.106
Index206	Malate	0.943173024	MS2 matched	133.01374	526.2435	195313726.1	77445796.68	108248481.3	101697676.2	152645370.8	110226237	106717754.8	107129349.9	209864481.2	182240507.5	102690406	110749849.2	177773279.8	102847195.6	99663891.18	107567338.7	124192719.5	134274887.9	208012034.5	97739379.98
Index436	Daidzein	0.999661983020544	MS2 matched	255.06469	38.79695	5161784.293	20244066.03	438804.5564	37319359.49	6009469.209	2977775.951	1626828.073	14014745.76	1689061.839	50144441.57	336741.5476	26085415.92	559367.3131	577827.8722	7453892.858	580335.5339	68988502.34	3141223.16	2073657.267	792023.678
Index36	"2,4-dinitrophenol"	0.99291849943278	MS2 matched	183.00462	35.1495	84274276.06	25535674.9	7174209.167	24587921.92	26614792.35	17325760.71	31384709.18	23024978.34	8528398.125	27461763.92	9888165.46	17409196.34	16292151.2	14902268.48	9267999.884	8798676.048	12736609.26	10196612.15	13598836.22	19736955.23
Index241	Palmitic acid	0.99986066946789	MS2 matched	255.23336	57.1846	19168468526	19488963537	19644914568	17664960156	22232922013	21082155080	21501819401	18482185860	19659206043	24094940436	15059779886	17754524798	21228815922	15107142232	15177226522	14727184827	13051804380	18727368056	18470436077	15031763670
Index303	beta-cryptoxanthin	0.962163505	MS2 matched	552.43152	53.0807	401891623.9	578985732.7	653332322.8	628239558	236412140.1	55369959.38	515891015.4	710710014	579875235.8	542371200.1	73778201.67	525306356	572956450.3	653257355.1	643335966.5	508127210.7	606879656.1	128358282.3	896367105.9	681950980.1
Index315	"1,2-dimethylimidazole"	0.995721697	MS2 matched	97.09337	954.7085	17167797.21	43273789.33	31726572.26	41366198.19	23683572.32	43040132.57	24315679.23	43776594.47	42225063.19	22765803.16	28404890.64	37255167.99	21845417.37	15157020.19	15866293.39	11737495.57	12668230.36	507984872.2	500977628.1	482703381.5
Index184	Homogentisic acid	0.749493885208483	MS2 matched	149.045	182.6195	82244879.86	76971167.62	97321814.41	34995990.45	37216044.02	66555200.92	94691761.83	74223488.63	56065815.84	130901655.6	140993394.9	129564144.7	164430546.5	143932735.5	164078930.8	131633541.1	118226085.8	49222228.82	90173840.19	83398191.33
Index573	Trioxsalen	0.984268645634071	MS2 matched	457.16034	932.9115	81732661.18	23566169.71	44324000.13	9063642.167	78172692.34	32471196.14	10366489.65	32528283.81	19821448.5	30281355.12	24950151.74	43974826.12	41301622.21	39779388.37	29972219.99	21195933.66	41773283.12	4081984.734	4809106.762	4411032.234
Index341	1-stearoyl-rac-glycerol	0.991338941397639	MS2 matched	341.30439	58.5988	133113510.5	110402810.2	134770578.3	154613116.3	118720302	125983990.8	205286860.1	60835753.07	2541264.964	45637400.96	25075391	29353618.85	56583336.89	95781940.92	33905325.41	134206214.6	213498763.2	176162043.2	100359578.2	62091573.86
Index126	"Cis,cis-muconic acid"	0.998786419974791	MS2 matched	141.01628	319.995	23559384932	48569088823	50836644000	45691878528	45370827361	48558577359	47893445670	46960428394	49341283136	48553666261	47019465273	49482265450	45406790792	49162360007	46698406568	42821602735	50755923606	44523386898	44844043444	48891982814
Index579	Zectran	0.992310119411884	MS2 matched	223.14371	100.623	279113787.9	344386190.5	542854080.9	298603523.5	293221115	576281444	567521796.5	506801635	300018848.2	646471412.3	307140567.3	289210951	331572239.2	449009152.1	158001474.2	380015224.2	241311546.1	1161280.288	1646091.824	1790315.452
Index475	Gly-Gly	0.975937062773635	MS2 matched	133.0606	370.723	84401853.71	31792528.36	37542430.72	24199067.38	116200243.3	45289569.31	27260333.13	26039360.49	50069930.09	31785456.3	78795507.89	67407202.13	32619865.47	40003559.33	33333257.97	30521908.31	29680058.3	10217657.58	6702071.07	9747099.764
Index42	2-bromophenanthridin-6-ol	0.888593364	MS2 matched	273.97596	76.876	48044974.32	84361425.19	28111193	5328306.244	22069148.94	6312680.8	39911930.12	57724279.62	32418297.68	51929766.86	160735451.4	171182141.4	347149961.8	168046515.3	184711866.2	197863211.7	49773690.67	18629485.63	105606116.2	71560405.31
Index503	Lysine	0.990936861301186	MS2 matched	147.11262	502.159	1009823462	584794902.3	1279685371	1492119323	1612988713	1212714845	835273524.1	1119520350	1505010823	980511837.5	639275961.2	1109747566	934891862.9	1015751437	1135083792	629833664.6	1120154109	1342649927	755081744.1	2440977342
Index494	L-Histidine	0.7863	MS2 matched	156.07572	901.967	89046533.35	46471659.31	61259922.59	52721006.95	96033079.14	230037116.8	106360346.9	82962793.61	51733146.08	44096956.81	39756034.02	78054075.17	57472144.92	45768084.7	58857771.49	96554144.44	43823128.12	91465506.18	39526515.5	72159677
Index470	Flufenacet oa	0.791648548478377	MS2 matched	226.10696	944.011	53737594.57	32549758.67	35016757.13	36452206.47	38064212.94	37809088.27	48198699.72	34491359.4	51339989.14	37129197.89	35626384.84	42038821.42	39199039.11	73623152.63	42796581.51	52601021.36	50360556.05	39852623.67	32075558.76	48499334.1
Index375	4-methylcatechol	0.903955851751405	MS2 matched	125.07087	76.9178	67022259.55	69028404.26	75117041.31	57281884.78	57905692.2	59975561.45	67392292.27	80008762.84	64558681.69	97539628.62	95965932.26	95004585.04	88810258.73	61398369.4	69806900.5	64134751	80388254.29	147541093.6	147865606.2	120174436.5
Index175	Glufosinate	0.924672059982586	MS2 matched	119.01602	761.533	804610598.9	1428385353	2668915602	591646662	2772779375	1223559000	2628897259	598162021.5	671995733.3	3209421112	918779673.9	993251538.3	366952407.5	1463706279	952826595	874805956.9	995182812.7	800859365.4	2644909698	1310128655
Index272	Saccharin	0.999956135294023	MS2 matched	181.99147	41.44555	40690812.44	4054515.583	30498168.61	3576814.147	125498020.6	11383453.18	57708892.15	7152160.461	81175237.04	99212963.21	1928490806	14494532.88	447877989.1	8085743.522	371481302.8	11663201.96	334936315.9	856723797	3551855.857	9962334.302
Index365	3-methyladenine	0.990519059174525	MS2 matched	133.05232	38.2818	43423536.56	40543017.58	32349942.3	18745853.1	50710414.1	30842164.05	19511834.47	28193902.35	13799771.85	10411905.4	15885632	34333458.13	38888094.64	9594125.676	20043813.75	38832161.17	31860094.92	38118713.72	19975882.46	29228045.85
Index21	"(all-z)-16,19,22,25,28,31-tetratriacontahexaenoic acid"	0.955565416	MS2 matched	495.40647	84.5852	69730274.61	59488233.06	60944319.31	112775223.8	56397246.06	44990374.17	62672105.02	55390076.1	55068787.74	91753074.95	18600181.55	36559207.97	75050024.31	37778025.31	71309156.92	13735766	51638591.47	56855941.77	44409542.21	72706277.25
Index294	Zinniol	0.934319556887484	MS2 matched	265.14831	184.391	227757093.9	231704917.4	49157510.98	212806699.7	195284834.8	181376157.4	152700241	57577502.88	206792809.6	65966098.32	156502395.7	175346340.1	172979548.4	101363652.1	160672629.7	190964255	91368821.27	53006891.82	195579456.6	64073332.93
Index251	Phenol	0.999612371	MS2 matched	93.03348	31.69295	664918145.2	251915743.3	1838927674	242435242.3	2192859423	425541111.3	274079413.9	363548181.1	619169790.7	562202209.2	186872714.9	2241817868	920867267.2	279336184.4	300573834.8	100505810.3	962298089.8	728986962	402475176	2185090757
Index508	"Methyl (3r,4r,5r)-5-[(2r,3r,4s,5s,6r)-4,5-dihydroxy-6-(hydroxymethyl)-3-[(e)-3-phenylprop-2-enoyl]oxyoxan-2-yl]oxy-3,4-dihydroxycyclohexene-1-carboxylate"	0.714452871	MS2 matched	519.13788	49.8348	10311871.5	1408877.946	17770424.08	23710467.69	19654096.14	22470304.6	28738427.74	19821189.24	4423569.474	20868084.24	1277149.209	21790993.43	1026506.714	17879827.84	1266267.576	21452033.39	1927937.54	16480613.77	27658432.64	28256045.8
Index359	2-piperidone	0.996760670275583	MS2 matched	100.07592	102.8885	1344527134	761239761.2	1465896164	5413196700	9502494643	5099068287	990109011.4	2075898466	5524442279	526905256.8	944729270.4	7229108925	729890681.4	3854779476	11940179787	991601423.6	1255444428	6307700177	8290584074	1456382833
Index462	Erucamide	0.963146619002749	MS2 matched	338.34098	57.9443	1727854970	1921888055	1796063730	1439747671	1493121280	1178677878	1960993733	1477358042	988954854.4	622665474.9	1569881041	1506776247	1605314018	2269878855	2097638955	2197277621	1568904161	1634069449	1640320055	1843163353
Index578	Trp-Tyr	0.74060776	MS2 matched	368.18092	6.603525	4290072.942	6607302.048	3232897.849	3393626.598	2125504.196	7505005.517	4124931.381	4026529.294	2537541.29	2792908.042	6862510.678	2831376.27	4721360.509	4736276.904	2736280.289	6808025.169	2491038.207	3544393.883	3544393.883	1776719.811
Index201	Linoleic acid	0.999884597644218	MS2 matched	279.23353	56.3015	14017816791	23160072226	24145648553	17865054964	18943794217	24462978737	35207806953	25884145365	11611115466	33836775911	24875199866	28193874005	33575018872	10428754857	14479662301	21406170619	10170976862	23574723816	18693420849	15424225475
Index16	"12-hydroxy-5z,8z,10e,14z,17z-eicosapentaenoic acid"	0.722532621490935	MS2 matched	317.21256	82.28755	6214178.045	21343240.63	30052351.27	70260393.62	17593574.12	53732361.75	8127365.71	21895263.94	9183669.286	6315969.021	4921222.56	9110800.659	5742809.599	1276756.682	5977141.962	3291736.35	12037053.77	8855999.842	3571191.859	8279237.535
Index108	Arachidonic acid (peroxide free)	0.998990285093168	MS2 matched	303.23345	58.2664	2782825513	10576674667	6269690728	3456872981	4941008172	5630058823	6015276366	6180845074	5009948483	4881350092	4574091306	3788496724	3206182091	3841860118	2856639907	4426302271	4332701604	1542292104	1836705362	407070117.8
Index518	N-acetyl-l-phenylalanine	0.984143124696948	MS2 matched	120.08062	206.1845	77962866.06	102162153.4	124311714.1	32633678.95	80481757.13	66169839.66	130117308.4	115732059.4	143926910.8	100046114.7	4751912.29	99491057.42	58227752.83	132287366.2	79085604.91	91066259.3	58131166.2	11373108.88	1731506.909	1709629.248
Index313	"1,2-dihexadecanoyl-sn-glycerol"	0.749119941	MS2 matched	591.49721	51.94085	21675824.4	5743681.048	9398269.939	29162863.29	14784235.58	7308883.197	2656230.161	3903049.416	1375138.25	6635829.597	85649.86356	3264275.461	4845786.605	4853483.747	796354.7737	1404818.384	1105794.183	17818725.17	1780059.075	25939979.45
Index338	1-Stearoyl-2-hydroxy-sn-glycero-3-phosphocholine	0.9819	MS2 matched	568.33868	218.511	167204861	639791971.2	431163166	527528019.6	344262864.9	310966134.7	254043811.5	418331248.8	393554030.8	305844709	335715679	349503240	369999784.6	411004721.9	249718827.4	210991286.8	236201692.5	206765608.6	349975507.1	490099942.1
Index253	Phloretin	0.961468778	MS2 matched	167.03452	56.48715	6011939043	350841284.7	157319510.9	103474418	339987176.6	227996391	15580293.84	201536127.8	34936158.98	4947441.812	165648901.5	27623319	31084818.54	6006175.641	94290507.14	1658127.391	478381774.3	3627904271	20292658.21	674872867.5
Index274	Sepiapterin	0.905766786975262	MS2 matched	236.09638	39.229	103194404.1	106032391.5	94699147.35	81643232.5	61484485.16	86433444.36	89367192.19	86201388.67	93659037.35	95975952.06	92428451.2	75814929.34	105998884.2	103341927.7	80364287.85	113430537.8	74476260.5	50334399.75	1360804.167	38299453.82
Index324	1-aminocyclohexanecarboxylic acid	0.730298458523962	MS2 matched	127.07526	59.6191	8036531.848	6554971.108	7635425.445	7067654.186	3156173.312	5491580.734	11978739.01	6033508.206	5661538.799	5503481.31	6894523.736	5963791.115	8578489.268	7423594.373	6959021.675	6867976.695	7753389.23	22687801.02	9029532.858	9624204.334
Index196	Lanosterol	0.755018522	MS2 matched	425.36454	82.638	68458461.27	36015866.12	33964519.81	72581114.19	37249919.75	45257966.49	45399317.48	37447483.28	24588149.36	56135759.12	20763931.29	51316252.51	40733140.18	30705910.57	47158081.33	31068242.5	32735030.53	38021408.45	47047196.89	73873395.74
Index402	Arachidoyl ethanolamide	0.991709803	MS2 matched	356.35158	125.648	44943467.97	35885627.61	13871981.25	4532513.949	61806761.48	61350771.19	7679912.418	4890843.271	70274959.4	66911610.05	7013555.009	60554447.68	28165095.21	41071949.61	15040276.13	61400278.58	2838031.24	72788060.19	4360353.834	22333729.88
Index522	"Ng,ng-dimethyl-l-arginine"	0.978565646529	MS2 matched	203.15012	469.471	691009872.8	600982015.5	805908987.7	793758429.1	817301290.9	862630007.2	781440423.2	825017414.3	752755681	796747018.4	737235396.4	640889675.6	606849641.6	704064770.9	931641811.6	574114053.7	700194402.3	73375837.39	633177605.5	112190774.3
Index355	2-indolinone	0.99965869991861	MS2 matched	134.06121	38.35495	826025395.9	911814401.7	631675787.3	297438798.7	1062551245	53759199.73	309495479	465778107.3	187311922	144528724.6	236807935.9	704064050.1	690893814.8	159330007.7	314218690.9	750817160.5	520397375.4	872070989.2	285747272.4	605560776.8
Index447	Dihydrojasmone	0.706272617	MS2 matched	125.09118	57.7897	15891551.7	16265425.57	17046283.02	13240188.77	41013386.6	10694748.49	13760449.32	11686964.32	10019631.1	11966723.05	34097800.28	18611385.97	16209867.41	22920475.85	19821665.31	19647281.46	18856229.39	18278878.94	19539208.3	36187150.35
Index429	Coumarin	0.998345945786035	MS2 matched	147.05503	77.47455	63946675.95	95634777.86	54188021.26	27845232.09	80238681.58	35296878.79	36953886.55	51897510.66	28457111.09	20973994.78	45456318.91	53591163.67	68327844.95	29508027.37	27140571.99	74390477.99	52245556.17	201165884.9	78955109.2	93858781.01
Index121	Calciferol	0.92829205450849	MS2 matched	395.31724	83.69345	19501242.96	3178380.272	7024631.952	5735356.629	3989628.006	1535543.064	10282843.34	3271545.53	8230549.42	15675209.58	7727866.599	22532196.56	12305901.58	2644340.539	16345193.38	3795790.29	8354482.958	9971897.803	13191201.14	18971046.27
Index232	Octadecanoic acid	0.99911826321819	MS2 matched	283.26472	55.1948	15921730762	15912882719	14510263360	17159552626	17148390314	20556027923	15067442507	14693381256	17421043518	20617630208	14622525732	23593985246	16734609745	14539875044	15361117886	18085346418	18888588180	17808958092	15631101607	14815370153
Index211	Methoxycinnamic acid	0.916177485832659	MS2 matched	177.05538	52.23795	1936527.771	210328.1601	650195.1066	147817360	644318.5198	3128229.88	793015.3111	2377732.655	782558.2946	20573271.13	46914751.88	32070318.69	10680210.28	5768705.426	25924239.45	17389650.98	217458153.5	28389106.97	2693318.955	9928966.023
Index75	3R-hydroxy-butanoic acid	0.9402	MS2 matched	103.03921	232.277	328996061.5	2753496293	1470037741	608845789.3	542816734.6	635322442.4	3764732566	3208445879	1530204103	2871486812	2190877260	521096137.2	1120176359	515687397.5	722029857.1	5195092006	369092444.2	275550821.5	3306738810	988168077.6
Index237	Ornithine	0.921870972446093	MS2 matched	131.08177	385.331	162296110.3	105592536.3	84690437.97	311424405.9	81169013.04	221794693.7	169272822.2	124335815.7	181021301.1	36394153.69	20452462.11	74761698.8	17135447.32	59497816.22	101985699.6	12120117.62	105477583.1	125749122	64737734.28	145862253.4
Index77	"4,6-dinitro-o-cresol"	0.7959499226307	MS2 matched	180.03334	48.9314	102082117.6	92087704.46	71252805.05	62097985.98	53090177.86	44510836.41	72535212.26	62194557.41	55308648.87	53004884.49	71535470.31	62278119.42	73319356.86	43168437.12	48514505.31	64292270.97	63870252.69	37908983.82	47281530.62	57319580.89
Index302	alpha-ionone	0.907179223470708	MS2 matched	193.15776	59.16805	50176719.07	70951685.04	55379815.2	47989110.32	42033022.27	25805226.74	54043444.44	44311183.19	45650627.55	25270975.88	55470664.82	51576624.08	60586004.77	87286531.04	76679027.97	65665036.6	57357427.79	53936701.35	48497770.99	83188829.7
Index352	2-hexenal	0.869181295	MS2 matched	99.09193	370.732	13460168.74	19836010.65	17210996	20923457.16	36418319.55	18540748.87	18746445.15	18343900.84	13876883.5	13946371.18	25841474.79	18169727.29	14758203.26	17866242.83	18909763.89	11016850.37	16990604.21	31659735.72	19514488.27	33597632.96
Index120	Butanoic acid	0.807007587570273	MS2 matched	87.04417	132.25	512951310.3	516026253.8	399184419	183402138.8	442227754.1	286632909.8	264293042.4	189725639.2	222869138.5	375180157.6	595143819.5	558802581.8	703742889.2	262598643	300242849.3	361882433.1	654965525.6	204302326.3	442326012.7	392235377.9
Index312	"1,2-diarachidonoyl-sn-glycero-3-phosphocholine"	0.998330278	MS2 matched	830.57318	259.991	9565129.449	23578796.05	15398550.48	15649009.61	14544714.7	14246976.95	17456926.01	22819730.49	17132510.99	22660808.11	14621787.67	542989.622	16033562.65	11385655.93	18024547.63	17233730.83	14293639.29	16187011.44	16187011.44	16187011.44
Index49	2-mercaptoethanesulfonic acid	0.790914717181994	MS2 matched	140.98565	71.0129	596365900.7	145554956.6	129624756.5	117911051.9	129274180.7	140962139.9	305766125.7	153592271.6	157483297.6	126004489.1	126674573.6	279734550.7	179854688.6	192325538.3	126654813.6	98678409.67	134031940.5	95340453.48	45137736.67	134562214.7
Index46	2-hydroxy-3-methylbutyric acid	0.999826553123819	MS2 matched	117.05493	262.978	75339990.3	38873136.52	78250608.75	84872793.36	41700978.11	83334753.11	17686797.34	46607857.69	14834656.17	24758012.35	19662243.82	17859092.67	13427315.82	31218977.74	15065700.46	16514663.3	30570396.13	20501708.23	51996036.23	106287146.3
Index151	Dl-o-tyrosine	0.779623387	MS2 matched	180.0663	267.137	117784282.6	62445471.01	56630191.09	100026727.5	90866915.17	97038676.4	42976152.18	50995410.34	103288560.3	41003945.92	49578711.52	60983777.46	65517025.56	84652509.6	61396864.04	43297516.75	54599251.12	85209837.34	50812313.09	117244956.1
Index527	Nudifloramide	0.999638513391044	MS2 matched	153.0657	159.974	195903387.2	515323947.6	444229377.2	196582187.8	598067669.4	809047024.1	347028990.8	541969003.3	245320510.3	294395098.7	934926952.4	425749884.2	263693778.1	517707731.1	1147602495	321861330	126754802.7	449894483.7	475788903.8	438903819.9
Index443	Diatoxanthin	0.704801530305862	MS2 matched	567.41787	55.5003	50084921.45	110509207.5	87202471.37	104501609.2	26760811.43	85973496.19	89637695.11	139307996.3	117827371.6	109576279.7	69579316.77	112427114.5	96241225.11	112511266	31790003.9	73893380.34	13549842.24	46069786.12	127594670.2	77353590.35
Index476	Gly-val	0.994894225518265	MS2 matched	175.10739	339.5695	24595975.93	9796500.254	11555644.27	18669675.98	3387272.925	7195119.406	13005261.1	10471481.05	11626370.07	5744914.88	16732881.78	30006792.04	13263244.95	36508033.88	35751350.43	12418618	27661923.27	848418.9871	1479467.628	486873.2488
Index455	DL-valine	0.998525024131546	MS2 matched	118.08629	371.5075	33269596.21	5861298.332	44791425.03	9853187.478	31647763.64	17169177.44	146073180.5	15490931.76	16322598.66	11141581.15	513993420.3	20619485.16	23261011.6	57120082.04	16005016.45	361730923.3	21656940.97	32953504.92	17004073.73	35942416.83
Index41	2-aminobenzimidazole	0.763898540253279	MS2 matched	132.04446	36.8364	86387491.57	90324789.58	64098650.6	18993909.55	100775162.8	40945316.22	31942496.07	58861729.64	18541309.25	11635869.24	20714049.77	62994217.58	78419695.95	12278096.72	34320603.38	70637664.44	60988368.37	98731807.9	27293312.31	45745877.79
Index460	D-ornithine	0.991453819858248	MS2 matched	133.09696	480.182	875149199.9	91702068.9	987398132.4	1569148310	1065400585	1040678046	766396558.7	712285287.1	737980133.3	878596564.7	495654384.6	305475523.3	424114107	353847806	495901866	50152479.68	506577475.3	956434470.3	478793172.5	787227717.8
Index159	Echinocystic acid	0.995414001051111	MS2 matched	471.34882	83.3614	4832753.157	4068120.042	3975611.015	13477817.03	1802457.81	5084665.051	21351399.98	12866302.69	4308444.58	8225250.751	3973577.923	10231323.86	16640640.98	5876741.435	3810293.763	574254.5554	20335241.77	108642685.8	11903726.38	15451349.71
Index325	1-butylimidazole	0.995743804726937	MS2 matched	125.10725	960.153	212602374.5	456810324.9	311495176.5	470786468.8	146540463	229191890.3	461659944.4	447598429.6	223645598.8	460020305.6	464305160.6	464613031.1	425114588.9	467280124.4	335970842.6	458700078.3	246345725.3	20291499.99	20149880.27	19534848.69
Index501	L-theanine	0.804890649097724	MS2 matched	175.08609	98.0935	97668935.38	69705716.76	83857212.67	112684050.8	152128430.7	72755136.94	82204763.53	89392356.14	248590038.9	125488228.7	70158428.28	66508866.83	80144580.62	98721257.38	45204960.32	91053335.1	103582513.8	205901775.7	169187548.4	226271718.6
Index130	Cis-vaccenic acid	0.945849648612478	MS2 matched	281.24905	209.782	46951158	58126647.6	49744279.95	39224452.07	35516365.69	64875895.99	88680123.74	49959761.78	47025560.76	57084357.96	43814922.56	113157878.5	110032830	30922914.85	34926095.6	42570886.23	78532893.65	32260757.33	44836959.04	41669655.18
Index541	Phytosphingosine	0.934751284929734	MS2 matched	318.29961	156.31	201515326.3	254587164	187018158.3	208230339.5	202035507.4	119439080.1	61220054.62	83854582.55	59357083.25	70128872.05	1013099667	17058377.87	12110541.35	841036693.3	283946660.5	1221385116	3189491.108	10556575.41	4201194.277	219074914.8
Index407	Bacoside a	0.990779398	MS2 matched	749.45567	301.527	54430292.59	67287964.32	26980505.96	253304804.9	4282321613	82972106.96	60055275.61	58972972.91	39496470.49	62622895.13	3822593859	4054025178	108705927.9	53560111.85	48033621.5	61717333.29	80642055.33	45868074.48	45868074.48	45868074.48
Index138	Daidzin	0.811517493469833	MS2 matched	451.07137	31.9983	8381104.078	126268135.8	61836710.32	58218851.09	112123567.7	1170151.281	28843212.12	3768940.445	16647686.23	22427196.13	20703789.52	3658171.022	29169538.02	76292865.31	209341459.1	77515332.7	48174039.68	97612475.77	248052514.5	81666986.87
Index491	L-carnosine	0.999706046657451	MS2 matched	156.07655	507.791	454170783	270468807.8	678444165.1	615358256.6	644645142.2	450877039.6	552329158	482865248.2	271059494.7	989349843.5	257557800.7	602349955.9	336927994.2	276660306.6	973272702.5	611173069.8	658549668.8	1700843838	303977672.2	3014698970
Index240	Oxamate	0.705708988	MS2 matched	88.00313	82.638	120317425.5	99747071.02	90054326.65	109286405.6	97554323.14	134708360.7	93210489.92	119346326.8	103209283.4	102213668.9	127064568.8	149977639.9	143923115.7	159904383.7	126181510	105830756.9	127787234.1	109484446.5	108062311.8	139733647.6
Index47	2-hydroxyanthraquinone	0.996482416293461	MS2 matched	223.0284	52.7249	43707582.86	115348400	67930748.71	90874317.43	5035168.649	26457773.22	150268460.6	152399589.6	35033943.89	166421718.8	18281041.72	166381336.9	167961168.5	77893476.07	160144586.3	55914048.19	25328637.2	22740119.37	45156985.15	28501481.21
Index269	Ricinoleic acid	0.997326886497788	MS2 matched	297.24392	82.4844	468542457.1	549345797.8	490665031.7	656085291.8	369923107.1	834528858.1	908097901.7	456654272.1	246548633.3	622646714.3	656301040.2	501970189.2	711730550.5	254661615.3	564949229.5	375569808.2	186940672.7	656462957	367858949.2	574926849.3
Index267	Pyrophosphate	0.7843	MS2 matched	158.92486	20.95525	138493152.8	119033100.9	124239110.8	100324372.9	141671552.4	139282285	120852193.1	246329879.3	146946046.8	147877229.1	122267746	92773606.68	243552850.7	143107620.6	151477251.3	126020535.3	142795022.4	154164438	143112731.1	129159431.6
Index153	"Dodeca-2(e),4(e)-dienoic acid"	0.982582467	MS2 matched	195.13885	82.3375	176233167.2	568329748.7	244587835	155294340.2	300963408	377351618.7	390643443.4	523520780.7	166856154.6	585446537.3	434972937.7	530848739	600659716.3	193841348	275829853.4	213674889.6	156147319.2	264706076.2	251520671.6	181138390.1
Index326	1-cyclobutyl-4-piperidinamine	0.944136429081192	MS2 matched	138.12755	962.448	54071123.2	49160521.44	41107423.9	59315641.21	10079868.48	20041534.16	21152100.38	66209836.19	13894006.39	44689334.15	7083733.769	12737242.07	62257981.82	64625888.33	48033609.34	20680444.07	23180758.37	40294700.84	15454112.67	19143433.35
Index29	"1-o-(9z-octadecenyl)-sn-glycero-2,3-cyclic-phosphate"	0.974050278	MS2 matched	403.26497	53.02485	25567103.71	16176092.93	2618643.687	23815189.29	15880887.62	12991887.56	26780674.43	4549720.368	7013446.981	3509858.769	5876696.133	17383326.5	6745202.704	15669524.12	5004444.15	22249887.37	8062367.882	13313773.4	6271956.068	2925795.577
Index340	1-Stearoyl-2-oleoyl-sn-glycerol 3-phosphocholine	0.9959	MS2 matched	810.59874	215.8295	17056286.23	281400081.8	21722945.38	12217659.86	519488935.1	32962521.07	43098844.84	37385846.08	33647419.86	25901475.79	76715942.83	649751625.7	52593324.81	47202759.59	37580042.96	46026990.32	53973312.98	18802468.98	14476402.21	46508599.76
Index507	Methyl (1-(cyclohexylmethyl)-1h-indole-3-carbonyl)-l-valinate	0.813246328	MS2 matched	371.22676	154.023	27727216.21	15476736.4	15375205.37	13622912.88	43514972.74	37948483.05	53137426.96	18361035	12399010.66	15926943.33	39595381.48	10255600.77	40517257.18	18938688.27	37003548.43	17469143.84	3870886.636	50129870.34	14764436.25	15163105.07
Index148	Dl-5-hydroxylysine	0.998267421	MS2 matched	143.07076	70.3972	90396142.24	67362519.16	77524888.11	50974530.07	82723113.1	43603966.02	34210580.6	79896479.63	68427165.48	70754867.88	205076397.4	129477800.6	42909437.32	133227479.4	243948537.2	12568038507	288760881.5	130838641.8	51170647.38	30775549.32
Index88	"(5z)-7-[(1r,2r,3s,5s)-2-[(1e,3s)-3-(2,3-dihydro-1h-inden-2-yl)-3-hydroxy-1-propen-1-yl]-3-fluoro-5-hydroxycyclopentyl]-5-heptenoic acid"	0.9970085871691	MS2 matched	401.20115	53.6553	23033158.84	47526468.7	49741246.5	64715180.34	301001150.1	49220453.31	32424486.7	80614990.95	57743992.62	43310581.31	179353222.4	73718637.6	20989834.46	66197843.52	110003543.9	13148498.87	34220887.08	48505061.48	37413009.59	71872470.65
Index189	Irbesartan	0.999527863206418	MS2 matched	427.21642	38.0792	79222502.06	105004256.4	137221540.1	62562408.73	138191446.9	79756871.31	79948507.93	71310010.28	120735036	117400778.9	46465340.2	139506620.8	14891082.34	64536570.96	193729551.4	2138061.492	135012884.9	127170162.9	129870831.7	142112019.2
Index137	Daidzein 4'-sulfate	0.997776943	MS2 matched	333.00798	41.0998	44653598.72	137216679.6	333006.6287	191408296.8	16626132.66	8307125.445	11320263	56347663.77	7842899.061	213763773.9	1463316.857	84944378	109721937.6	63559917.62	18559978.79	598262.3043	164174324.5	9055800.232	7187122.316	32823683.94
Index58	"3beta,7alpha-dihydroxy-5-cholestenoic acid"	0.974375916027592	MS2 matched	431.31887	175.626	35724250.16	25412814.33	21191039.83	29749397.04	26527213.68	12707097.95	45531407.25	72074401.53	17267320.92	29968009.53	13369776.3	35177999.45	25997200.89	12099547.53	36677285.44	15502487.68	25193853.55	55302420.56	63367668.52	29660435.96
Index350	2-aminophenol	0.998758844471529	MS2 matched	110.06022	36.6103	88918794.3	15897593.22	6641229.092	53007419.06	45120337.2	8616987.752	8244584.122	8888117.473	6611568.812	12352176.75	5943829.96	8531529.878	11162421.6	7713124.195	12978430.89	9627893.139	9549318.282	21495768.43	27982571.86	42563861.22
Index577	Trp-Pro-Lys	0.996186324023435	MS2 matched	430.23048	191.0325	723494613.4	738372693	917800885.3	598178335.2	743262088.5	781510838.9	721951799.4	797928301.6	730654586.4	945772248	145836239.7	1055662606	160810486.5	870580119.8	761512279.8	538289042.9	139450953.3	322437034	322437034	322437034
Index101	Acetyl phosphate	0.793611093	MS2 matched	138.97003	43.4621	82732624.17	86233448.14	51453558.27	148845947.5	149453215.8	154571524	60129925.74	63700107.37	67168228.03	66096467.13	65621261.89	70177249.42	78900418.49	68445630.88	170950649.2	105266318.4	67044356.09	29359499.78	91058615.25	97291521.51
Index98	"9-oxo-10(e),12(e)-octadecadienoic acid"	0.899213788776542	MS2 matched	293.21253	69.637	36594380.74	38773893.87	35274882.17	50549547.61	40841812.37	26518930.43	84684259.53	65143370.35	33046150.81	53243889.3	41523764.04	32997867.55	67519307.11	8501588.87	34911503.52	35993973.9	33817564.47	110185016	27374898.36	35862626.74
Index13	1alpha-methyl-5alpha-androstan-3alpha-ol-17-one glucuronide	0.939108224907826	MS2 matched	479.2844	35.6286	252952744.8	192441461.8	324750437.3	259395719.1	119378156.9	151401223.2	269088266.1	327386894.7	277962086.9	309294757.7	141115850.4	188971720.7	124387356.4	358472226.7	237430159.5	215798549.1	234466527.8	82712082.24	285419804.1	275588348.1
Index292	Valeric acid	0.999201585516702	MS2 matched	101.06004	80.7955	504354107.3	442666981.4	436676012	449204973.9	586163990.7	392174849.3	561028294.7	493617544.8	441986382.3	545149124.7	404282771.3	407119832.9	412502531.8	455119988.5	315613074.8	430269701.1	350009909.9	384470471.9	409490026.9	409959519.2
Index284	Thelephoric acid	0.805681934	MS2 matched	351.01857	32.3646	20408312.34	7498532.327	32741843.84	80419651.09	86674728.86	37080698.26	4616899.76	18381018.28	24448943.46	113347540.9	14453247.96	500108642	857142.6694	2437870.45	3958295.138	25221912.38	52758573.74	42033381.65	3189021.61	44360392.35
Index125	Cholic acid	0.921669612017126	MS2 matched	389.29156	55.47	34503369.03	32167335.29	62194454.06	33329155.24	30419094.47	28788924.11	22176561.74	35642138.45	101595471.9	45630606.71	43624852.68	55994276.61	30425644.46	35247501.61	25642985.45	47678888.28	86712993.83	29180236.28	50622061.59	5541340.337
Index289	Tricosanoic acid	0.962939125	MS2 matched	353.34292	56.48335	216634668.4	73756784.01	89262829.75	138257679.6	124066255.9	32136379.71	41640647.2	72082310.74	134713712.8	60461908.1	103825390.8	114790980.2	113535764.6	96665067	76592647.76	41176761.88	59230527.92	154304216.7	86849150.16	96585209.61
Index316	"1,2-dioleoyl-sn-glycero-3-phosphatidylcholine"	0.9968	MS2 matched	786.59894	216.4545	689883947.5	397276991.3	469281657.4	408983895.2	3854029892	370214543.4	620107957.5	531337143.7	560226649.1	649081107	4146570678	4125752474	786870394.7	510219617.6	546524922.9	692035864.7	671373388.4	16032033.25	773707170.5	44628334.95
Index183	His-Met	0.969268167	MS2 matched	285.20739	69.0349	22033928.82	34191245.04	39153169.92	11587391.15	35404025.98	27824910.16	70965003.91	41414384.11	7830231.428	34345566.76	33938694.42	33531450.96	41784206.75	10569973.81	10498988.97	26437720.63	4864140.319	12191973.97	25834647.65	29761140.71
Index485	Hydroquinone	0.9257356	MS2 matched	111.05535	279.194	197086549.6	184459214.1	119811788	116995045.6	146918065.1	168441619.7	62560383.4	126488211.1	183326640.3	120734107.7	224907199.1	131537797.9	97775254.85	49547702.09	245461056.1	217551966.5	71792805.57	744419081.5	661338405	731461064.7
Index442	D-glutamine	0.77839621035876	MS2 matched	147.07585	370.801	253706827.8	159437919.8	177053338.7	139689434.5	1777384372	118327695.1	138577591.6	195400930.8	293569147.2	209905989.5	2526152779	1697587818	453703463.2	353498273	280951729.8	248377057.4	254189804.5	25414814.32	33195788.09	35287013.53
Index546	Pro-Trp	0.99814816	MS2 matched	302.30476	141.943	338868968.8	304647329.9	77988969.74	52269541.47	219937694.5	362034701	48090324.09	136544742.6	281471484.5	351459314.7	336240732.4	288254525.1	325658575.3	937083215.5	176450496.3	203678303.9	104538399.8	389500991.3	60700088.61	419118986.3
Index458	12-[[(cyclohexylamino)carbonyl]amino]-Dodecanoic acid	0.799811253949752	MS2 matched	198.18494	58.73775	157647143	209554336.9	165292092.5	125083394.2	125900549.1	77443320.69	158752963	119576874	133654817.3	75616076.7	155569589.9	166147643.3	184243621.5	258408695.9	224988668.2	213267592.4	179993520.6	91831832.67	95005626.66	183220064.1
Index333	1-oleoyl-2-linoleoyl-rac-glycerol	0.767810629255796	MS2 matched	601.5181	215.089	29339846.98	10344584.72	15085626.09	25585365.24	17555124.81	16994848.2	11667572.08	8991384.712	14722522.42	14939603.88	33168342.99	26977184.11	28895081.4	14462309.51	25210279.84	8764745.204	28368935.68	19428210.16	12972667.91	24600007.88
Index207	Malonic acid	0.987991548971466	MS2 matched	103.00262	418.917	66938097.06	59649085.05	86696610.79	56598255.15	151136050.3	74140468.73	56612471.96	62674241.48	63800758.74	63150467.06	117445584.9	100094751.2	84283791.92	65663372.87	81005797.5	57421145.6	61669750.32	61813084.38	66457922.04	59222042.94
Index219	Myristoleic acid	0.806150641	MS2 matched	225.18612	57.3396	63502807.71	233134127.7	198442202.6	42931047.72	149469552	361786521	236788282.9	220267702.4	133998991.6	201060936.9	143936563.1	240561879.3	155736305.9	71306435.28	112092727.1	128644716.5	36640367.02	148089965.7	124223437.8	4480151.148
Index135	D-(+)-mannose	0.974597011929935	MS2 matched	179.03781	318.478	62135306.22	47134359.64	54716062.05	153600599.6	55425537.23	53086893.81	53382568.59	147720839.6	56569704.54	60974012.99	48209154.13	65439175.69	55321129.43	62786606.7	70793787.23	137102946.7	134246226.1	47719367.2	118411561.3	33633814.1
Index61	3-hydroxy-3-methylglutaric acid	0.709686779	MS2 matched	161.04507	725.9885	110928687.9	99288786.38	115008587.6	98752859.52	120192831.6	138840572.5	245050024.4	128550518.3	109803778.7	71147592.94	126495753.9	157687033.1	166351298.4	124653789.2	175645707.3	127151841.5	119562622.1	119842754.2	39958820.49	92564056.38
Index493	L-Glutamate	0.8621	MS2 matched	148.06018	371.778	59042567.1	37384925.15	60605726.34	109846297.9	916892716.6	89905149.6	65829488.88	56353099.15	49545516.38	35462341.49	139018466.9	157749688.6	34582271.71	23324344.65	15280868.77	28753208.64	39650572.36	6394600.188	4590926.622	6026848.765
Index63	3-hydroxybenzaldehyde	0.995776085245145	MS2 matched	121.0286	187.064	655057987.2	751190553.5	682139320.3	647708919.2	724043596.2	816265569.2	627285640.5	665800538	737609751.6	772288218.9	516465719.8	588346538.9	544935792	722673749.2	458994868.4	509507960.9	487807361.1	575310546.6	559444100.7	84294151.23
Index542	Pipamperone	0.985706431995281	MS2 matched	376.25867	57.9232	175534987.6	152872132	636817478.9	1188333256	146367206.1	136105224.5	624063409.8	458201446.5	172752555.1	178991140.4	3683060.168	150132728.3	129921520.9	134681188.7	2241633.622	635930407.3	596524947.5	286778303.4	851962711.8	157855609.6
Index259	Pristimerin	0.887792421157287	MS2 matched	463.28946	34.9763	15143320.41	11017376.76	17011942.23	11806890.56	1330023.518	6603939.46	17034595.65	12102997.2	16961429.62	20708929.46	16575621	21790849.8	13530508.89	25762566.36	20093171.68	18564400.3	19324528.07	13322435.93	12017866.51	22264175.36
Index278	Sulfuric acid	0.962884478	MS2 matched	118.92607	24.6767	28993607.32	36995436.47	82884286.06	35325076.25	47813602.22	47092894.97	70233772.29	34480623.09	50372249.54	32368445.11	25933797.39	46836375.62	45993492.91	36084732.52	14052656.7	16990754.5	79035732.23	69174523.74	68542353.64	32246692.44
Index281	Terephthalic acid	0.98368022224807	MS2 matched	165.01882	339.398	289777921.5	276069140.7	302894520.1	272845668.8	279186774	348397311.1	284673242.9	168452785.6	310900012.7	305338739	76818474.95	190797805.7	270644053.7	362536627.4	301463020.5	356211694.3	450979896.4	51776322.27	222311579.3	204379430.1
Index59	3-dehydroepiandrosterone sulfate	0.999831882802287	MS2 matched	367.15906	37.6716	68885693.32	1198848439	121308093.7	323594476.2	812712082.7	1342546688	1558534799	155922689.1	371837029.9	1197086624	517077464.3	5658409200	1105062093	6933275899	773529880.8	72446415.46	2563657431	13518383654	234139849.7	173607216.4
Index102	Acetylglycine	0.824500192	MS2 matched	116.03452	300.973	38032903.52	24238466.87	69031635.29	19338749.69	20145169.74	33660411.29	30967646.26	52593080.47	16396933.61	52989332.05	56184609.58	36687437.08	56271332.82	21076043.05	48356296.43	56328273.12	17931793.93	11295834.46	24107301.58	10880084.34
Index116	Beta-n-methylaminoalanine	0.972620674	MS2 matched	117.05497	300.189	17329947	7708276.722	14447809.81	19121968.16	6789043.363	19567185.19	33150528.72	17467187.19	4059882.001	23541195.87	30889305.03	22394005.98	19828723.61	20300946.35	6141881.295	11588456.18	3331352.872	44644362.43	14550486.18	14592391.54
Index85	4-pyridoxic acid	0.838222925692552	MS2 matched	182.0456	51.276	83390397.47	159170023.9	376858019.4	173547222.7	176820877.5	220037951.4	229137926.6	140230031.6	134367673.3	216544716.1	133001846.7	128378012.3	85029161.37	175913752.4	136794271.3	126793398.1	87120840.72	93199471.98	276121010.2	141019631.6
Index128	"Cis-4,7,10,13,16,19-docosahexaenoic acid"	0.981291790236501	MS2 matched	327.23346	57.0208	1568089405	9723214645	6316319316	4204641004	2087329989	3882501700	4430364693	4200405801	3179683811	4390511279	4205509840	2330771316	4033685290	2213128133	2546342440	3188003455	2052670199	1198742431	2961261203	1370006165
Index254	Phosphoric acid	0.991626461	MS2 matched	96.95889	40.5812	260708925.1	197448956	199576983.8	235490328.1	253746378.9	285275318.3	155563919.4	245019396.8	178906229.9	242527853	262959179.9	310845423.7	237590005.9	148308567	181056798.2	92288613.41	115048884	150073324.2	73923082.29	60431620.12
Index356	2-linoleoyl-1-palmitoyl-sn-glycero-3-phosphoethanolamine	0.844233774	MS2 matched	575.50232	215.766	77182356.69	33423262.5	38052373.75	37983957.03	71771398.92	42977348.16	65121498.4	33718397.12	55031902.57	53527594.36	65273754.28	43756162.7	70452049.56	51551832.44	51212879.8	39561848.98	64018260.92	55080817.9	41690116.52	52075181.95
Index381	5-aminovaleric acid	0.841314568208876	MS2 matched	100.07616	949.1505	547596077.1	274382192.1	537175186.7	337369748.2	255693297.6	268837791.6	499973907.3	294623798.2	285776489.8	283655559.3	611302116.4	359501714.3	258265101.9	284025114.4	532157745.3	296722613.8	319347125.1	181740.21	113296255.7	220657593
Index81	4-hydroxyphenylacetic acid	0.857617905334837	MS2 matched	151.03952	260.771	5798025.813	5351959.258	4053908.434	5691196.935	4002996.395	6390104.896	10436151.79	3770048.537	6006603.625	7212386.819	7399622.827	3333255.782	9744691.815	16672363.01	4534930.09	3352586.438	961423.9988	12477291.54	3114720.809	3751725.376
Index99	Acesulfame	0.987437729	MS2 matched	161.98622	35.4844	3201992439	5791333.332	1968008.303	9056000585	2171047756	5287388641	2798605.997	20970588.09	2038538193	110998018.8	11025513.03	1616015.228	3129771929	36468161.19	1216909821	607188201.7	1808695681	2895093404	19789984.5	3354337260
Index202	Linolenic acid	0.999560877406824	MS2 matched	277.2178	58.4459	918021658.6	1609014083	1397440718	1266400133	1051950345	1802974998	2426198000	1615629817	545558609.4	1901971171	2221474854	1406191300	2361745016	564725790.6	933221054.6	1132398135	933864344.8	2557751420	1648519317	598002830.8
Index188	Indoxyl sulfate	0.99672402449446	MS2 matched	212.0023	36.45415	21717463323	21115875082	15793139563	5765835498	23403319464	11504514678	7685257821	13456230170	4730581715	3513295128	5501397402	16577061901	19328352104	3527025508	8569157768	16328328229	15827725362	25092098775	7226047910	12637544586
Index309	gamma-undecalactone	0.879508879162993	MS2 matched	167.15404	951.533	41522288.56	71057970.16	28764435.55	75849076.22	43989693.19	35789884.51	29551236.92	51323803.59	30043210.23	76742600.76	76829713.42	50699210.15	52769907.87	32249086.1	76996272.26	33320813.04	21440571.7	8462316.29	8149309.077	8323982.217
Index469	Fenuron	0.762931794718344	MS2 matched	165.1133	1019.38	21113895.74	31333112.33	21322055.12	17382354.48	24798322.54	16719671.3	21712615.38	22900746.77	35359704.73	17745180.26	19598217.4	14724034.02	23969621.51	20723002.61	29483705.77	21696260.88	21230973.51	24385170.09	28936807.21	22145735.68
Index35	"2,4-dichlorophenol"	0.71018814778773	MS2 matched	124.97113	113.979	88409485.96	112436794.1	19714279.92	131457367.5	216138852.3	31766710.6	1017572271	17406611.68	23349444	80921296.68	52241855.35	68272074.98	32694199.62	75447368.98	38653325.72	26336605.74	138396491.2	70638249.47	39688101.53	99494296.92
Index4	"(2s,3r,5r,10r,13r,14s,17s)-2,3,14-trihydroxy-10,13-dimethyl-17-[(2r,3r)-2,3,6-trihydroxy-6-methylheptan-2-yl]-2,3,4,5,9,11,12,15,16,17-decahydro-1h-cyclopenta[a]phenanthren-6-one"	0.964359875	MS2 matched	525.28998	53.3759	7376039.424	7611392.218	6944742.807	9388510.733	7486316.512	10747688.58	14201278.64	5404652.305	22168787.07	10582923.01	10381427.5	9638838.627	6748794.157	19262360.19	7095797.627	212547.1748	6874045.679	6960148.635	8361007.691	10102308.12
Index231	N-palmitoyltaurine	0.999101314165499	MS2 matched	362.23765	53.3247	35290323.02	49780389.56	63375310.04	35572008.11	58809055.03	76862410.17	23309486.25	74817859.78	45634326.16	47598306.43	55016785.66	70717134.4	31130959.92	70061518.04	28591404.63	40468061.22	41616818.71	75185831.43	40684206.46	38971058.61
Index117	Bisphenol b	0.760518578672781	MS2 matched	241.11954	301.4	1682203.184	1746627.662	1551200.274	2029588.93	1729405.495	1270047.411	1828083.209	838800.2334	1122123.812	1886499.753	1293053.29	1851341.9	2583772.562	1487076.02	677787.7613	1962133.155	1526098.531	1321370.653	2102643.124	1227635.082
Index415	Carbetamide	0.712751870514155	MS2 matched	118.08625	113.087	87907150.98	109547183.7	99656381.97	66356073.78	111579950.2	48796229.2	114213682.5	75224053.35	129077266.9	146004445.1	328019613.7	261678909.8	138776539.7	204126969.9	134733197.8	212202049.4	153839491.2	42112307.5	191634913.8	157112648.2
Index339	1-stearoyl-2-linoleoyl-sn-glycerol	0.911025944772795	MS2 matched	603.53361	215.094	129032743.1	55673173.93	58356010.86	72213549.12	86058169.76	58682767.44	68289716.91	58896258.31	76006585.72	85637511.15	81290484.54	77560994.23	113176580.9	77533564.15	74100081.7	57997045.86	97569680.5	79920508.7	53220412.61	107066737.2
Index364	3-methyl-alpha-pyrrolidinobutiophenone	0.9997849976534	MS2 matched	232.16918	929.0775	1547871011	586696491.3	1341928397	250371720.6	1219376372	1389782205	1458883022	372046318	472932829.8	381386965	292961754.4	495410858.2	489494901.8	1401960364	772852320.1	1219017484	1035489723	156883532	126927907.2	165389834.3
Index438	Demeton s	0.829759538610749	MS2 matched	281.04783	891.082	112535972.2	103162093.2	70098702.38	93324572.58	50156126.16	113593945.2	52887420.05	106003710.6	58087424.25	76472229.62	74239243.21	59174285.88	52991135.99	203983178.4	74518877.42	80223574.4	112246012.4	52737281.22	94953884.15	60590955.94
Index347	2-amino-1-phenylbutane	0.982683382297273	MS2 matched	133.101	59.2098	83144792.16	86976634.88	84161942.22	94554197.54	67917924.56	70880227.66	134158758.2	75543846.16	82400090.5	79366776.18	90622923.07	86795676.9	93904731.65	92510213.61	94141198.76	89451903.65	97422807.06	160424202.6	99458058.54	95247826.38
Index260	Probucol	0.979267959	MS2 matched	236.10548	82.7656	210826836	213514350.4	135762191.9	247205579	313365508.3	97573501.64	315616390.4	188798335.6	228584701.9	57588416.92	332739484.2	316328083.7	174664146.6	294069360.3	229774046.7	195870439.3	240699696.6	308844426	371201935.2	332248613.9
Index317	"1,2-dioleoyl-sn-glycerol"	0.985327062257056	MS2 matched	339.28872	52.4623	144228542.6	111021904.4	133037547.4	208847367.8	165179674.8	17870217.06	109533730.3	91720849.49	157341949.2	165698395.7	102829889.4	91700205.8	161449649.8	148342422.6	172078667.1	78050676.23	107272668.4	158047464.7	102284368	185362118.5
Index499	L-Proline	0.9993	MS2 matched	116.07064	314.241	3930548157	1940448793	3230290189	5556001289	3990122368	3083657814	2682703702	2511121187	5440108685	2666938711	3785779207	2686238466	2350694904	3277039481	3435236606	2474907983	4379710275	89397363.72	51091870.97	101584628.6
Index377	4-pentyn-1-ol	0.883212552	MS2 matched	85.07641	399.568	19504565.86	17991894.53	19817499.37	11948049.83	23516386.87	5359880.937	29245557.77	14759330.09	26905875.1	27828985.61	16815926.18	7415535.223	14974015.91	15877691.27	53941810.14	4406657.892	15644814.65	53382904.38	34509840.26	57682698.74
Index131	Citrate	0.984444501642106	MS2 matched	191.01957	540.07	253357270.8	1092074053	176342561.3	272012852	285055342.3	259895906.1	180532840.9	189084200.9	204510832.8	195702366.6	308473340.6	144271082.9	262929689.4	132147820.7	164641677.7	170536044.8	138035436.6	236756008.4	146494681.6	145822467.2
Index212	Methyl hexadecanoate	0.996445530711197	MS2 matched	315.25447	179.586	53517950.96	65247031.27	39842582.86	46544378.71	50263807.07	15752055.26	49688447.89	53908016.52	60682274.44	82259088.77	34094354.53	50280312.74	35800494.19	32184641.33	32371630.4	29835473.31	35581358.66	39790707.95	31395889.41	73414300.92
Index79	4-hexylresorcinol	0.942092282	MS2 matched	193.12321	82.0907	289358570.1	121431029.4	49732028.32	144073765.8	119669079.4	44644441.17	77509763.91	156903521.2	35675760.26	89722330.03	53079110.67	44554455.76	145728610.5	22727128.21	32408309.46	20621135.09	78838749.13	324764001.7	111992842.6	175511862.3
Index467	Fenpiclonil	0.890341736151649	MS2 matched	239.00036	892.813	181283677.9	119300362.3	89170628.92	81441399.46	108137957.7	115340106.5	156603845.8	90367375.6	146413332.7	103118473.9	65493465.81	125010189.9	96585165.17	184622330.5	97165187.33	89882576.73	175646195.1	87976645.16	126146978.8	91198432.92
Index271	Rosmarinate	0.891813853755841	MS2 matched	359.08118	40.952	171534830.5	24184388.19	29297371.95	51078782.76	48070932.1	34987739.23	62201513.45	50284492.65	41097160.68	81405168.71	40864666.55	33992100.58	36706292.95	55881116.1	24773420.95	38946461.44	63063219.62	21004021.02	61836228.08	29999476
Index129	Cis-9-palmitoleic acid	0.999914260488065	MS2 matched	253.21766	57.1542	789242088.2	3557573931	2435643491	1113502848	1604062084	4306469131	4566277101	4247470297	966348185.3	3534960347	2394731053	2328101079	2349163209	1097187341	1387337995	2096582562	439209980.3	995915660	2092485572	576839898.8
Index564	Sulfamethazine	0.985438042249732	MS2 matched	186.05784	479.573	14499708.54	20207041.35	27429229.88	3508185.711	14588397.7	12715133.99	27446582.16	14476266.11	13399483.09	18890077.37	23585945.26	27906722.28	17903560.89	19842848.9	16487884.8	20430693.11	41600818.2	16801210.84	18605630.47	21106323.35
Index87	5-ethyl-2'-deoxyuridine	0.984278555	MS2 matched	255.08773	222.765	4112704.069	12941017.22	15467806.07	8163959.472	12891221.27	3275551.481	4851358.058	1744321.628	5217606.084	5150165.658	1365158.433	1180052.116	3189245.296	1486605.142	3518223.799	1078207.085	1287921.874	8165912.921	6066670.477	4658642.227
Index250	Pg 34:1	0.986591415678875	MS2 matched	747.51846	190.906	112821782.2	310809312.7	197195086.3	243601758.3	123334072.9	151889469.7	141942366.7	190274320.9	191537491.6	146934995	227905967.2	153148930.8	200531294	161848310.7	181117208.8	143401368.4	163469558.8	57209179.52	244593611.1	172423678.2
Index94	7-methyluric acid	0.786126673209497	MS2 matched	181.05378	36.4356	61868294.69	33541731	48022522.14	33476034.54	34412186.28	38743728.71	79005424.23	42017835.96	56286944.14	58359308.22	7127135.086	33794993.1	14529177.26	25154362.2	27241819.8	38902501.03	14987721.34	26045877.28	7225865.595	29568992.44
Index336	1-Palmitoyl-sn-glycero-3-phosphocholine	0.9935	MS2 matched	496.33867	221.331	18677421571	18978653669	22117398716	21220998501	6534525.387	18453239028	16118684718	17088804101	20743078969	19812556637	17763806462	16243073401	14817144632	17244632435	13214454570	13875188293	15599074839	18781287105	9393471071	13707566140
Index384	6-amino-2-methylquinolin-4-ol	0.712591036	MS2 matched	175.08632	224.5315	23959385.51	21944439.35	27287798.39	23767472.45	5419565.021	27263153.16	20720003.4	23863704.86	34303311.76	22030645.6	4001974.477	4722748.176	21375819.88	16575814.7	14658063.46	18665177.12	18776238.77	25378317.94	32154025.05	42142933.78
Index439	Dereplicator identification - rhapsamine	0.866449621	MS2 matched	557.4558	181.385	675481934.9	83571431.44	135764990.6	367310875.3	40422113.31	56690888.8	27162951.55	72971609.04	82695405.07	35007708.13	97762153.13	44962606.01	62328077.58	61798568.52	37044877.56	63553970.91	31557374.65	351264138.7	181989070.6	80300466.38
Index20	"(14z,17z,20z,23z,26z,29z)-14,17,20,23,26,29-dotriacontahexaenoic acid"	0.953317725	MS2 matched	467.37484	83.6561	30981772.04	29507763.9	32844218.39	44275998.59	27725863.36	29146049.77	26730492.57	29771477.65	24728129.42	37867948.68	17210981.65	17113209.18	32115118.36	22059376.34	38252430.47	10678113.27	23742793.07	31860326.94	25802462.81	41452379.38
Index510	Monomethyl glutaric acid	0.992054105265495	MS2 matched	101.07117	196.216	418918744.3	211870541	258941919.1	230892326.4	237348593.4	380920537.4	226570189.6	227760164.3	359195994.3	189253067.3	242072200	223279693.4	869786.409	157411794.3	511511294.9	188394848.4	414294740.1	424798605.4	171549803.4	173183543.3
Index164	Ethyl sulfate	0.991743872	MS2 matched	124.99062	43.0074	274823315.9	406453813.3	321331074.8	390040575.8	236057870.3	485923995	196075577.1	361196195.3	411523399.5	428326520.5	410724473.5	322893778.8	456207048.6	121977300.3	196468688.7	251046832.5	430769895.7	33463298.18	63343618.75	38101302.48
Index540	Phytic acid	0.904568398	MS2 matched	660.88902	361.735	13907577.56	18732573.24	14221853.13	9433871.949	27186256.72	16266505.07	15712536.91	13071974.11	10928576.28	13147065.78	11024851.77	22896174.33	29895815.49	11952409.58	14159884.96	14451354.1	20159978.25	8605732.598	8605732.598	8605732.598
Index571	Triethylene glycol monobutyl ether	0.979979268969325	MS2 matched	151.09625	108.8115	83867546.96	45524704.69	42991296.44	51161356.84	81447709.9	93511886.29	88378436.87	73033387.54	74507027.54	90176493.57	76397348.64	74373575.35	68542716.69	94922211.71	77759981.83	65629490.45	62727141.1	46159256.06	62102951.04	104910330.1
Index520	N-butyryl-l-homoserine lactone	0.989201698449063	MS2 matched	154.086	926.703	89788461.29	82937765.67	83783986.77	180929694.1	91151344.78	170965897.7	135453588.1	162572018.3	34449780.72	85286190.15	47971464.93	27306429.4	88247470.48	28332469.24	173667658.7	32084192.33	64554747.84	37687327.77	32709756.48	40470242.48
Index293	Vitamin k1	0.894797406	MS2 matched	449.3644	83.9922	134632802.9	110150469.1	99520435.9	171980026.7	105657231.7	93213033.55	121151109	125669070.3	91293155.83	177248485.8	66410915.3	113046914.3	128789180.1	102806101.8	117423180.5	43745022.45	104444483.3	165643195	112124743.5	192119901.3
Index420	Cholecalciferol	0.930770283118829	MS2 matched	367.33528	55.4044	33364147.85	41203636.57	45696165.29	31195348.28	30889337.46	22392612.6	22334536.08	22491559.21	31312896.69	24405572.71	37105565.29	31482766.91	34228280.28	27360941.04	18570118.99	30515299.65	32049010.58	21636029.99	28470746.3	10746956.67
Index490	Lauramidopropylbetaine	0.991900371285464	MS2 matched	343.29481	952.165	8855225.181	18495041.62	2770884.657	7693856.75	9645415.57	8175080.972	8980476.952	13933659.02	18656589.19	13155618.14	7689671.367	20149368.74	19887763.87	8190000.517	11583344.02	12651444.37	21654505.33	7833866.017	7833866.017	7833866.017
Index86	5alpha-androstan-3beta-ol-17-one sulfate	0.996396230448144	MS2 matched	369.17472	39.5841	129799211.6	630603584.3	138879513	539296266	332365043.9	609316456.7	1458742874	318559236.3	430740794.4	655135714.9	244353457.6	3233478057	238308470.4	3753100862	689974863.4	6940177.73	747131460.9	16103671174	228780773	117071937
Index560	Stearamide	0.999637198256645	MS2 matched	284.29413	58.9552	14037608.97	8981941.449	7563656.131	7039516.094	8262741.501	11194918.16	5640729.024	3096568.755	15044379.78	8726071.188	9654301.546	11308984.24	9272932.533	13716812.94	9163109.155	68659126.19	6752240.069	19836637.71	125516595.3	114225056.6
Index24	1h-indole-3-propanoic acid	0.958558965	MS2 matched	188.07145	182.321	6485465.228	5887556.903	1040476.741	2940105.639	3543542.775	5672756.013	48405143.64	5599155.268	1471592.516	32451558.17	15155025.79	26010728.55	19419830.26	7601206.679	8123965.548	1464536.364	3849295.181	17714106.07	6851499.066	563803.0242
Index411	C-6 ceramide	0.860157144	MS2 matched	362.32579	161.639	9020139.348	29831684.17	15062254.67	17708459.35	12400904.33	3531281.411	3044169.281	3625169.552	1878174.49	2824222.452	84572659.87	20939591.81	30940147.42	64600237.87	14906436.74	140851393.4	18286476.07	47545.894	38010297.4	62449395.83
Index168	Fructose	0.996127359810487	MS2 matched	179.05575	304.6645	48823163.7	43782767.56	48913142.25	60767688.33	52986929.46	61175620.57	59609981.71	42159968.16	43264111.85	47163301.02	17144126.65	17635524.87	34035650.35	20043198.01	49912278.87	29627233.74	44092192.52	38183220.3	40599533.95	53447862.34
Index3	"(1-acetyloxy-3-hydroxy-6,8a-dimethyl-7-oxo-3-propan-2-yl-2,3a,4,8-tetrahydro-1h-azulen-4-yl) 4-hydroxybenzoate"	0.969082694	MS2 matched	429.19585	52.38215	92003095.39	88601251.34	76238383.75	78200205.84	203798475.4	198820641.5	166140620.6	108259764.2	131139047.9	126190720.1	267967837.2	139361398.6	25955151.84	82539195.3	162058375.7	18508817.77	83192111.82	131312730.6	198729387.9	94241175.22
Index451	DL-arginine	0.998177530237004	MS2 matched	175.11844	494.934	5373194803	4702439166	5133523265	7762348599	8778126049	3763100824	4551350898	3529543747	11746196032	4743368705	10466011221	6303736081	6158317648	9104521388	8630577211	8049395421	4614590137	4216343570	5912694410	9156282176
Index53	2-Oxoadipic acid	0.7541	MS2 matched	181.0091	320.153	236416579.9	256574995.1	261313677.4	263110360.7	271702876.8	251046915.5	298019849.9	259992751.3	256774593.3	297560545.6	304100884.3	298945577.6	281418519.9	293452218.3	268421650.9	271703276.6	286579267.9	270383350	255661661.1	265395994.6
Index471	Gamma-l-glutamyl-l-glutamic acid	0.983486371525219	MS2 matched	299.06114	53.7019	7241590.679	5636240.542	12118266.24	10646499.62	11236765.16	11746654.91	9338030.979	4857675.948	5246301.457	5924679.804	4618467.857	5205259.672	5274479.41	3584739.597	5304181.148	4790030.913	4404434.238	5899807.285	689477.4138	3786898.407
Index187	Indolelactic acid	0.942180561266707	MS2 matched	158.06059	195.04	132925508.3	217912152.5	217079707.3	197460474.1	192025914.3	196452611.2	208104281.1	196065943	271941284.1	110373023.2	168418077.6	94011939.59	249249983.9	76831967.69	87800331.12	177199170.4	117499439.6	128618863.8	270083806.6	294868913.2
Index215	Methylphosphonothioic acid o-ethyl ester	0.973320811	MS2 matched	110.97493	45.0502	393322149.1	472290842.4	608925413.6	419812746.2	437711738.1	356235094.6	609506415.7	420728617	369455849.3	326598642.7	339148175.5	430037569	395539464	280091261.1	376670133.1	383055865.3	342043267.3	333747619.1	608550897.2	397591774.5
Index378	5alpha-cholest-7-en-3beta-ol	0.947698254221948	MS2 matched	369.3508	55.8759	1868339685	1997613426	2084221404	2305953364	1011913223	6085407.013	2827353207	2497902925	2854374617	2471033103	3246181340	2688148585	3076491432	3069208176	2260772762	2816076474	2751400482	1389613416	3626390188	1941471769
Index92	7alpha-hydroxy-3-oxo-4-cholestenoic acid	0.995463408	MS2 matched	429.30182	117.685	67028594.94	28742778.54	61726588.45	15173217.39	84634503.48	59398628.54	53400563.97	59678967.13	61432379.35	90221076	192157094.7	149396052	93744508.45	45468814.1	149202172.2	36846528.63	247061608.5	173819918.5	52845733.77	46481189.01
Index93	7-hydroxy-2-acetylaminofluorene	0.890334741587795	MS2 matched	238.0777	45.4769	838157186.5	1042185878	1084264540	1470372892	1506194528	1129277089	2499812498	1982810286	1170639992	2077293413	5067319652	5668857208	598184273.5	5158071236	1858520555	304268723.5	1992767268	1822495196	1502397046	1406955775
Index216	Mitoxantrone	0.992023961241061	MS2 matched	443.21155	48.8648	27424164.92	11771024.36	66485544.56	13212725.59	171348576.9	40150022.34	9627671.492	13983337.4	18928819.25	21840924.24	75952497.75	22440200.45	5476158.168	13268952.92	30475137.49	12073175.46	77397492.25	20184174.69	53322128.64	85577390.51
Index105	Amastatin	0.998742927559191	MS2 matched	473.28301	38.2784	45580882.19	50282372.7	33624771.34	28779074.93	33700482.97	40023415.52	29200987.61	28744777.25	34526821.01	33366930.19	33472029.93	35190990.67	40270180.87	32403662.48	34145269.34	19134352.41	26114229.48	20158744.01	29646978.95	32635101.97
Index500	L-Serine	0.8865	MS2 matched	106.05005	371.2545	48084751.8	30965797.09	31171395.44	28729487.75	140150425.6	35610898.23	24204351.17	39169558.04	40887987.18	33201295.76	104032190.2	81862362.33	19622490.49	48258862.02	27488313.44	28201005.7	39315760.07	10117431.59	10565587.25	10295618.51
Index78	4-fluorophenylacetic acid	0.939935938	MS2 matched	109.03993	254.4265	22693627.86	40021887.19	146288052.9	165104267.1	24762231.05	26946038.2	46759109.33	135438733.9	50774273.26	28945580.67	18050291.89	38739825.62	78274560.18	34616445.46	59124619.85	33229078.78	21365891.9	163017844.4	30099284.03	32816395.81
Index498	L-pipecolic acid	0.975824517139465	MS2 matched	130.09736	371.396	45576393.24	109181838.1	54637188.4	24619317.8	55466294.81	14617383.29	71300470.11	71153721.15	90402182.48	68512351.53	224778966	111345657.8	81147035.74	119705918.9	123710887.6	52491509.92	71836914.6	70069623.15	41541973.84	143149290.4
Index345	2-(2-hydroxyethoxy)phenol	0.771572118496629	MS2 matched	155.08124	578.4445	17813394.26	21364640.33	21548963.67	21980004.27	24177313.29	18727234.46	26142048.6	15006852.54	39797913.69	24508453.01	22220455.71	21455227.43	21113084.19	23990642.01	22950146.57	19564806.17	26750424.16	42939767.78	13537740.12	20075991.23
Index453	DL-Phenylalanine	0.9675	MS2 matched	166.08599	272.0635	1660340062	1366945673	1751900859	1985800608	1220727.43	1814357392	1332111623	1258066502	2137293144	1284852966	3187493.752	943542.6923	934323578.8	1295324185	999867919.8	854438863.4	1113518270	17429589.76	16866358.58	32773858.62
Index393	Acetylcholine	0.994481316150093	MS2 matched	146.11729	354.8195	288057479.2	183368826.9	255893234.7	292466002.2	291436203.6	257277019.7	199830081	228895713.7	243853157.6	173680066.4	255186305.1	153168920.8	235439139.1	151087661.3	289211781.8	105656626.8	253397261.5	1990241.198	4470650.939	6391432.12
Index536	Pepstatin a	0.849650201	MS2 matched	708.47105	102.102	13703324.34	19528522.08	14364662.5	16582977.38	18889089.68	14967033.53	13906567.88	24279220.78	23552855.12	14162957.35	11000977.48	19433292.68	12126168.76	21992491.13	6202704.627	12717148.1	10386276.86	13639788.17	110454.3116	13639788.17
Index198	"L-gulono-1,4-lactone"	0.930723175767784	MS2 matched	177.0401	225.795	23887484.18	23897803.74	16745001.14	38817646.8	67012333.74	7272970.557	85591885.89	18750866.67	22187171.1	20309840.04	26449050.73	23715677.58	28723695.41	26224966.99	27780095.57	24262193.37	22017866.34	5342318.916	27851465.72	26459913.5
Index74	3-Phenylpropanoic acid	0.8518	MS2 matched	149.06028	130.012	83826500.92	161992889.6	13114144.87	71455480.75	166742494.4	9221943.246	286331273.3	494546858.6	45129419.89	112346577.5	48432643.62	222086753.7	42767691.72	56657235.15	6777098.628	173555540.5	26455553.41	33427357.52	72234928.74	224456222.8
Index185	Hydroquinidine	0.999885352200052	MS2 matched	325.18479	39.0193	1425611837	857449104.3	455332797.8	781065635.8	491732642.6	1220456518	365301758.5	809337636.2	725315401.5	979248146.4	769906694.9	579822742.9	445476856.7	858291437.1	810656420.5	637457610.9	699942061.1	421626527.5	959684738.8	1980661302
Index230	Nonanoic acid	0.999457677	MS2 matched	157.12304	80.3304	2313235597	1237836927	1392786127	1555636411	1391911167	1563714967	452068389.1	1439532315	1057275967	1220859694	1091389149	336200738.9	1292848446	1020893137	1139055343	1141071279	1198650137	1629087539	1364797213	1659283718
Index221	N-acetylcysteinamide	0.768431061966978	MS2 matched	102.01882	54.15205	1276700.335	10610025.19	10689370.41	10806894.28	10922594.03	2733497.443	9190529.887	5400898.416	6873140.819	20540322.32	12293017.13	11482761	9659751.169	11705536.82	15690985.42	22031106.97	17495185.21	3018038.969	10278489.34	3878295.131
Index444	Dicyclanil	0.84292555	MS2 matched	163.08634	38.68395	18610883.1	15668054.81	15256910.09	7573851.539	18580360.32	12693578.75	7491357.137	9807693.745	5569316.028	5338168.876	5908881.716	13155328.32	17372741.75	4427077.196	8901588.549	17255308.48	11314317.99	15023168.55	6852264.584	13867470.35
Index266	Pyrocatechol	0.99987093851671	MS2 matched	109.02862	30.9998	126247859.2	238675224.8	288436256.1	188981474.4	219340577.8	1744905966	195125573.3	413462306.4	256173602.6	79457657.79	107723680	482557782.8	37220571.03	257928014.3	166751169.2	111883945	150419189.4	800527319.1	1265060199	180350682.9
Index246	Pentadecanoic acid	0.999642426617461	MS2 matched	241.21757	57.2773	170299671	136266069.2	153426267.1	92010786.39	247717095.8	266175799.6	240096202.9	123928011	274975133.2	178448160.6	98151588.08	154285004.6	111723681.2	129212899.9	84913252.2	42507872.36	56320469.78	242372871.6	108903234.4	50882085.29
Index172	Ganoderic acid f	0.927132559	MS2 matched	493.26381	44.6537	7455981.669	10374453.93	10705872.37	15805520.54	6773497.104	10173398.46	13534530.48	11806314.17	16194813.91	12803230	11538058.27	15595560.68	5054963.382	15282400.52	8558536.302	3733677.46	10987233.33	5019278.903	13679179.16	11222642.65
Index171	Ganoderic acid a	0.930612587	MS2 matched	497.29533	45.4635	33878691.6	36077363.8	41228907.74	36170208.58	14201376.31	9542146.742	43743531.54	48782858.61	38586894.69	35036458.35	74346671.78	39633305.68	13564720.48	30806054.38	30888365.13	11596552.42	30365696.39	9830048.872	33295280.89	41563591.39
Index15	"12,13-dihydroxy-9z-octadecenoic acid"	0.787161897	MS2 matched	313.23886	56.43075	38191826.62	143802303.9	78227295.85	40672674.35	87320754.68	42148223.62	100132241.4	91626713.76	155787445.5	114608992.3	338540132.1	482463322.1	56383065.1	61420456.41	209959080.2	97614787.52	105696160.7	182485273.4	68358368.79	88657511.09
Index487	Iminostilbene	0.994399663975376	MS2 matched	194.11469	85.0955	77396077.31	85857833.54	80203340.97	68885291.93	81028613.72	161693289.2	66861451.97	69891644.29	73570690.23	142057475.3	84656194.53	82687025.49	71293420.56	87866857.73	68043388.23	84447738.88	112062525.4	6423191.254	5936533.001	5977624.1
Index479	Heptadecasphinganine	0.997215908887585	MS2 matched	288.28912	146.802	665765462.7	484119784.9	325300226.9	307178229.2	534465391	417723189.1	497283044	571442476.7	369971192.9	562552512.2	393231759	822877592.7	486129174.2	393974499.2	441018333.9	447328459.7	939022908.5	680713047.5	487075165.4	533413351.6
Index581	Zonisamide	0.995114059609265	MS2 matched	132.04428	38.3542	21042233.74	22182234.18	15246783.61	4818103.499	28608296.27	12579434.47	5818345.554	9286450.379	280073.4227	1925211.832	198695.299	15180428.64	17651355.9	1633220.778	5404360.627	19295501	10967228.11	22185249.39	5433828.983	13835843.72
Index391	Acetoxyvalerenic acid	0.8851695	MS2 matched	315.13322	66.73735	36310046.77	73172838.6	142492493.8	56277024.32	99529628.34	16081652.68	93957071.29	98038926.47	44961194.07	36084168.14	64048708.07	54851194.85	42656244.26	51237504.75	129539796.9	39596783.83	64645624.83	188328366.3	167986014.1	99979107.49
Index45	2-deoxyribose 5-phosphate	0.907510874	MS2 matched	213.01709	178.972	142448089.7	93613699.46	61308781.9	29265371.35	57265310.76	24757294.43	48898926.75	67180325.15	65299675.93	47947112.78	140495804.4	82899846.47	89043503.23	163441415.1	78669028.1	202193086	146054269.8	12303592.99	399685832.2	78200993.17
Index72	3-methyl-2-oxopentanoate	0.998738410408675	MS2 matched	129.05499	77.7519	35542861429	42611326490	43970798532	40005815870	46380221401	36577140883	42164434233	47356517100	43688353711	49130676352	39920781205	1668068006	38628562720	37745031583	30728779071	43516320148	33184581685	35297682500	36631906703	28388753254
Index39	"20-hydroxy-4z,7z,10z,13z,16z,18e-docosahexaenoic acid"	0.832105413	MS2 matched	241.18114	177.6245	15930177.23	24100150.54	27680791.38	23754270.6	24877904.63	20978087.32	18074471.12	21589161.34	17804044.18	23755492.37	9837136.488	21382967.01	22064812.47	9236057.698	10884031.18	11019675.23	9214971.268	31118882.09	14824454.48	23467624.49
Index360	"3,6,9,12-tetraoxatetracosan-1-ol"	0.780799779	MS2 matched	363.30984	38.40235	4390985.197	4934318.079	4672771.251	3041958.239	2953358.454	3645428.592	2952715.83	3970211.117	6206548.08	6685351.488	5387992.259	5259671.371	3479734.288	8374600.032	3349598.013	3190984.726	1824029.903	4249655.419	6208754.454	4993744.873
Index5	"(2s,3r,5r,10r,13r,14s,17s)-2,3,14-trihydroxy-10,13-dimethyl-17-[(2r,3r,5r)-2,3,6-trihydroxy-5,6-dimethylheptan-2-yl]-2,3,4,5,9,11,12,15,16,17-decahydro-1h-cyclopenta[a]phenanthren-6-one"	0.980929854	MS2 matched	493.33655	35.0007	142740026.7	218650663.6	274363830.5	104551121	72219915.64	121314855.8	139718682.9	101928585.2	142177332.4	98529221.99	107130197.7	142601977	236338992.7	84609599.44	131909444.9	153275850.4	320494980.7	91482990.43	156342739.7	105771723.9
Index556	Senecionine	0.816272747437931	MS2 matched	336.19091	153.738	55408909.98	57514357.47	92289641.85	74302852.47	105064010.9	81683781.14	115815271.9	104998775.5	21047269.83	76457591.62	4939609.051	79853734.05	14647314.09	77907942.84	60927263.12	59711044.61	6265813.459	50912.69135	128593.779	23801169.24
Index51	2-naphthalenesulfonic acid	0.818358899	MS2 matched	206.9968	36.2666	327064617.9	23343186.13	62605227.88	98940975.44	111068388.7	38881833.26	26590878.61	22991283.62	74363569.14	14467979.94	18004540.62	219709125.6	70786876.52	18132516.97	275379426.9	51810694.13	87230182.03	121027775	70850528.66	325979732.9
Index563	Suberic acid	0.982858964350545	MS2 matched	111.09153	972.746	7535459453	7752467594	4165759995	12037741070	4468034446	9435504639	5865413.022	9503462167	4873523437	3438152468	2416047230	4477332184	9529659741	4242358000	4385432390	66024508.07	7533828997	1523516.287	16732214.06	4169647836
Index434	Cyclopiazonic acid	0.773015923	MS2 matched	337.14195	900.337	78102535.52	69197447.63	115434425.4	109721534.5	109079040.1	107236643.4	110338195	111037232.4	55259205.97	105815902.8	99922317	215758888.8	110001515.3	60848704.92	64778044.77	100526987.2	129189632.7	136029493.6	130522732.4	125353153.2
Index252	Philanthotoxin 74	0.750397273	MS2 matched	433.33229	175.024	112349881.6	89984036.43	125142566.9	132380708.5	77798098.84	47824984.74	78207623.23	141953215.1	134164635.1	121923913.4	29807425.51	138450035.2	47064228.51	61383001.65	94376829.01	51205951.25	61763008.62	93808529.04	70247443.66	131509986.1
Index506	"[1-[(4-fluorophenyl)methyl]-1h-indol-3-yl](2,2,3,3-tetramethylcyclopropyl)-Methanone"	0.877398894360037	MS2 matched	350.2067	155.603	505048798.2	485963410.1	450142032.9	348329184.8	522803050.1	582108637.8	500864183	440955526.6	382054070.5	484305750.4	16517998.68	452028839.3	20734073.26	418238613.8	360113690.8	263901112.8	19233205	2136505.443	3251954.657	1958470.667
Index358	2-palmitoyl-rac-glycerol	0.995934455242992	MS2 matched	313.27299	59.3904	106844453.4	88937387.25	25642053.64	137532497.1	108169232.3	21211851.85	23967597.8	17558262.84	87062713.06	14451866.33	30395787.97	11624385.03	81533730.95	19227040.28	71475993.98	23079027.64	52208121.97	32638411.84	25848541.9	121230290
Index463	1-[2-hydroxy-3-propyl-4-[4-(2h-tetrazol-5-yl)butoxy]phenyl]-Ethanone	0.939397261929051	MS2 matched	125.07088	3.83554	180187475.7	246936636.8	255764544.6	223218878.9	267643760.4	202256126.1	147396502.2	134175190.4	252884270.5	280594411.9	224450177.5	237947924.9	260906661.9	155813939.1	228606419.4	467567553.9	207276427.2	223623561.6	223623561.6	223623561.6
Index82	4-hydroxyquinoline	0.999640915410777	MS2 matched	144.04483	56.8455	165020740.5	275462656.8	308601360.3	250944678.4	237760971.4	216448841.8	210244297.5	208005735.3	346900097.8	270364304	260046133	241778081.1	306606784.3	194269272.8	142353146	232684075.6	200556099.1	280041812.9	263940698.4	132054190.4
Index323	1-acetylimidazole	0.909270006326233	MS2 matched	111.0554	197.1215	628227307.9	551807159.4	776595906.8	714531572.8	837418968.6	759613625.6	464997253.5	620439477.9	508489087.7	535790512.6	548570427	396644822.7	463154330	498945535.5	555196966.5	354467667.9	517107879.8	792955739.5	479941487.6	852553996.6
Index60	3-dehydroquinic acid	0.850755085	MS2 matched	189.04023	552.494	34915081.84	18156131.22	83755738.74	25487981.23	30776905.88	29263991.46	43836481.97	33325383.87	56959416.65	21905873.54	25971258.78	24283645.39	50365472.42	29221767.33	27289803.92	28993981.52	25685140.66	32637468.43	27264178.82	23953090.88
Index349	"2-amino-2-methyl-1,3-propanediol"	0.933492793232761	MS2 matched	88.07613	970.229	82441131.24	85827251.25	83669642.12	115998925.7	50571222.3	80409089.5	165353397.9	81727475.68	50200665.49	124568540.7	122348150	46975044.21	79536402.93	120627977.5	83688745.15	80485243.13	123787013.6	670920250.2	552952782.4	219173130.4
Index376	4'-methyl-n-methylhexanophenone	0.91360545614554	MS2 matched	220.16922	161.9215	550139323.7	678464475	529686105.3	497080528.2	631737309.6	585619236.9	606811907.2	536505734	596080717.9	614969624.3	476331039	713653278.5	611709762.2	593227471	493962574.6	512841932	487170600.8	2744281.26	2913553.891	2966364.067
Index332	1-Myristoyl-sn-glycero-3-phosphocholine	0.9799	MS2 matched	468.30762	224.128	185033313.6	217931069.8	229340472.8	363582812.3	337269323.4	357057131.3	339349410.9	150615171.8	659771361.1	324617960.2	209478919.4	246663650.1	136902324.1	237222415.9	285701457	65084046.93	335232034.3	215941995.4	99156535.19	312077.6382
Index223	N-Acetyl-L-tyrosine	0.970730648	MS2 matched	222.07721	4.63556	36828450.52	36912089.21	35255928.96	32788070.73	33677571.2	31484246.3	46228434.36	43506347.15	38317728.32	36904787.86	32898799.29	44229487.17	53602876.66	38772574.82	48559167.33	38636042.74	37262773.71	62401417.46	36556124.38	60096737.79
Index194	L-(+)-lactic acid	0.952494350336858	MS2 matched	88.98706	626.824	312324275.7	845246827.2	465778411	1242423968	372657456.7	776248257.8	1062221322	384763598.9	394061497.1	694517145.2	80356004.17	264310163.2	381829442	249747758.5	1827273553	1663028837	318369307	1198748385	1221656826	827058932.8
Index550	Quinate	0.94089606035395	MS2 matched	129.06575	239.7	15728791.4	39044224.13	35146241.9	18703619.44	54626172.45	9728701.115	29616863.94	36938129.03	17385221.09	11838330.25	127039236.9	112408491.3	20410607.04	19683742.41	23140131.49	20710956.12	15884630.06	48127378.45	36661433.28	78278379.76
Index160	Eicosenoic acid	0.99197348310161	MS2 matched	309.28049	57.1267	315774800.5	755178187.2	605109073.3	319972601.2	368508842.2	720255339.6	856023644.4	788765924.4	276671746.2	878139809.8	546132700.6	654291783.1	593226721.2	269095774.8	405645522.3	1003206253	220617841.3	360860032.6	677443853.1	428375866.9
Index220	Nalpha-(tert-butoxycarbonyl)-l-aspartic acid	0.932950293539189	MS2 matched	232.05947	67.161	9165320.105	5377713.557	5730475.92	20602350.89	43348183.82	43751635.4	18659386.17	11321689.53	14410084.23	15597530.15	107568527.8	222800287.3	3868115.039	215222732.7	25977503.38	2293864487	25365556.36	350551972.1	18762660.46	20813411.84
Index27	1-methylhydantoin	0.722305524860931	MS2 matched	112.99851	81.1448	64652495.17	63020244.37	33454384.79	56131461.74	49652799.18	44571215	43871834.87	54206727.39	38283102.19	50901396.05	59512178.47	51736635.43	84585509.27	56915619.52	50872899.59	45299770.87	61429396.07	60532793.72	62633766.42	63064190.51
Index169	Galangin	0.822553142266514	MS2 matched	268.99773	52.5813	37677597.42	11478984.1	26518927.5	45853060.65	30853002.92	48364751.42	45366976.77	65835847.74	25669296.01	50784249.12	70740400.38	47926103.01	60106081.35	19437429.93	78350799.41	50719623.27	52499401.59	75802562.43	101981501.7	103675536.3
Index204	Lumichrome	0.948646600246862	MS2 matched	241.07201	228.7565	4115594.362	4262141.044	1750758.256	4119403.76	8814837.064	1258255.309	64132890.61	1943372.565	3295477.544	77071051.67	10372146.96	17093235.29	1207607.485	1120311.833	14021557.25	19429153.95	18317186.77	22408242.72	3417372.266	3518789.463
Index553	Sarafloxacin	0.982950591077451	MS2 matched	386.12332	954.803	46720340.57	59340228.52	58730901.65	61949590.62	17861042.97	106236417.5	30058465.49	44319611.97	69727154.53	80003323.8	14454769.36	86188363.18	42485344.85	67003758.61	38001080.43	45803826.68	54459804.05	1592328.047	1082296.483	1343440.979
Index100	Acetoacetic acid	0.993636712344242	MS2 matched	101.02359	244.04	190646571.4	347508281.9	408505874.5	436787972.7	380178830.9	758450922.7	615394629.5	309134504	358751421.7	346662682.7	86461652.41	86939086.58	91587920.54	98838862.08	78926161.97	313196978.3	319512665.4	421576385.1	212936890	178165647
Index464	Ethosuximide	0.910665400361344	MS2 matched	142.08608	277.001	17509632.74	16948576.07	7478264.991	54361514.74	4811141.421	7084819.527	7519438.005	8449985.112	13717286.74	8884606.589	16156276.72	32104164.11	8525614.096	9647231.58	16253438.44	17279169.83	16536685.98	28443709.71	210411146.9	110018772.3
Index331	1-methyl-l-histidine	0.998396414874424	MS2 matched	124.08685	104.817	3419796824	1683996623	3221795281	1627745028	1979913329	1497347824	3066069384	1581551807	2623402990	2937847190	3130991494	2202852100	3447734544	3484886456	2126096222	1664444460	1869418739	2073113336	1319341432	526984909.6
Index22	16-hydroxyhexadecanoic acid	0.994621356431523	MS2 matched	271.22834	82.1941	624218036.9	678494285.4	685076247.1	490244691.1	611831465.8	845758279.1	851222313.2	682619816.6	485402316.9	800657106.8	393426981.5	459649174.1	501962314.8	301642814.3	434319586.8	387187602.6	311881149.7	504374439.4	374812280.9	500135493.7
Index14	12(13)-epoxy-9z-octadecenoic acid	0.98970281639082	MS2 matched	295.22825	83.3614	226343387.4	238615453.5	222607658	539543960.7	206840325.8	287707750.1	376123434.2	255079246.2	86569343	273419102.5	249671767.7	189315387	270515209.7	80251418.75	160499328.8	169739701.3	108187354.4	545610453.1	115197685.2	56377125.14
Index282	Tetradec-5-ynoic acid	0.865361196	MS2 matched	223.17023	57.2469	24447988.44	91205292.35	58028636.88	22248730.84	40205089.48	100355915.3	78032348.69	51057778.49	29680732.63	62767690.71	72370792.46	80900642.08	82345802.95	25823511.85	59534327.5	27542053.03	25805385.91	73582309.64	38380106.36	23268519.04
Index509	Methyl jasmonate	0.782434958754714	MS2 matched	225.15937	125.298	483630383.2	358435209.8	317488396.6	281910513	351495289.2	255206069.7	320199550.3	251965343.7	490761282.3	360603471.8	97827452.79	258585698.2	227456802.6	166816870.8	230658772.2	155665653.4	132508037.8	3298063.6	2963309.425	3278756.444
Index56	3-(n-maleimidopropionyl)biocytin	0.879831482820626	MS2 matched	425.2012	72.5992	32519103.17	13094725.14	10756365.66	9939095.133	18446250.82	39643702.65	37080101.9	57773175.88	32283738.29	85831742.96	39834082.39	21892482.64	3658391.499	36928701.79	59513529.28	6616979.382	12302066.18	45625239.42	26444562.27	77808342.33
Index119	Brugierol (not validated)	0.788808194	MS2 matched	136.99074	53.8426	38474206.95	52177399.65	42947311.45	31368294.7	45269413.96	40453830.24	62105869.25	44323378.45	40517547.07	43434060.17	17004508.57	37146397.04	19016230.71	34353167.52	35254127.31	26001495.3	15232783.19	11125199.5	20223184.31	14780795.07
Index328	1-hydroxy vitamin d3	0.979390681774972	MS2 matched	365.31965	36.7058	9025663.332	7534794.295	9977329.797	12388662.83	2450025.67	1992840.482	8918386.142	10912831.12	722823.8392	8982380.211	345623.4718	7963614.157	3132313.57	15034808.29	6553532.908	10500868.55	2078310.003	3029155.066	10979002.94	13622488.78
Index492	Levetiracetam	0.992590307274641	MS2 matched	126.09138	100.277	14550289.38	19222012.77	15504557.95	16169454.76	8712560.085	8326202.811	17628654.19	15985299.96	17647104.84	17191094.34	45687976.97	16089803.41	16478563490	11816678.43	17938426.18	16181704947	17172683.89	17072903.64	38721528.99	10708051.46
Index228	Neohesperidose	0.840860661547896	MS2 matched	307.08457	272.327	20091694.84	20179316.13	16485171.77	12311783.33	15478107.18	9789006.239	18240082.78	20111925.88	16566227.94	18616423.52	24568002.86	19843465.44	25873635.26	23139920.9	23965474.38	22425765.15	21760381.85	7559456.9	31602180.3	24011471.17
Index330	1-Methylhistidine	0.897	MS2 matched	170.0923	465.423	40647312.35	28988814.33	28655627.14	59834088.42	18185975.12	22794234.05	23556758.6	48001079.4	11352640.15	12854403.06	22545664.07	15190683.99	28774824.51	14639950.83	45698232.58	28391423.71	105429947.5	57388576.16	60027717.19	74168304.23
Index68	3-hydroxyvalproic acid	0.917832662	MS2 matched	159.10219	183.184	219964245	161039798.2	137738652.2	216747689.6	295593724.6	177622752.1	83560977.19	108613801.4	129390139.2	100637163.3	5083339923	2135086955	213243977.2	5811704184	4394533215	2253971987	2637872685	626690252.7	96085614.96	286478734.3
Index408	Benzoic acid	0.996868366644038	MS2 matched	123.04381	31.7339	23310438.99	147935132.1	10840955.13	37329845.14	42045232.28	8450259.643	76179144.97	82611476.85	61150361.87	66130217.85	38601593.17	20957949.89	137244397.3	3946637.383	122281404.3	3402552.792	46112428.5	131814569.7	120648939.7	9079224.998
Index307	gamma-aminobutyric acid	0.999828029	MS2 matched	86.06044	96.7822	923441166.7	876536713.2	909561942.7	820061193.1	962857677.2	886279934.5	769448873.6	754471731.9	727834330	1123086783	161475108	652997704.1	366514555	702281450.1	632032930.7	599185322.2	316995234.4	12468874.39	15920863.17	19291871.23
Index435	Cys-Asn-Lys	0.899638119	MS2 matched	364.14147	942.841	39934552.41	31060001.47	27492906.8	37257953.19	20248299.61	37084981.9	39592962.07	29239984.39	33412825.68	36127211.66	18405377.95	22578574.49	37687328.44	39444680.04	36544957.71	42973133.03	45367484.89	18177104.25	30019480.83	21246619.36
Index71	3-methoxy-4-hydroxyphenylglycol sulfate	0.969975667340477	MS2 matched	263.02354	51.0964	313154498.4	224962219.9	255241441.6	179099601.8	282257660.3	225490438.4	219982231.6	222347252.7	178855662.6	212266408.5	192647594.1	230746745	175072057.7	117886517	266882884.5	119662258.9	185813717.3	225720109.2	276841714	281123055.5
Index561	Stearoylcarnitine	0.992559932750995	MS2 matched	428.3879	53.858	552979595.2	559281547.8	529766359.7	702093142.6	421362460.2	465134383.3	632443338.3	521811371.8	846347484.1	556226924.3	621266161.2	671915031.5	631267983	708815396.4	518384132.7	629991611.3	476064850.8	377053228.2	727381337.9	776082224.2
Index154	Dodecanoic acid	0.999804149892382	MS2 matched	199.17016	68.9362	3393172137	652407221.3	1313684535	765986972.6	606144145	777238754.5	297528181.1	769960114.6	544375666.4	1095945439	221279938.6	129505062.6	637856748.9	151848219.8	335563429.1	311597645.4	136924024.8	354347500	364215632.5	104489177
Index43	2'-chloro-2-hydroxy-5-methylbenzophenone	0.976856640366165	MS2 matched	245.04917	34.8648	2840366983	545504658.1	393594730.1	2123010783	4400325729	470049724.6	189503997.4	776229515.1	1027831795	2285924990	945975617.6	41866287.96	1706887744	1876516800	1452957063	280362657.8	4931397903	272184636	10374617188	1685279230
Index285	Theobromine	0.784382936380523	MS2 matched	179.07106	53.7032	7667523.612	9309273.596	4825750.102	19580167.64	17774175.53	100233428	12906523.39	11031742.66	41768129.68	7628158.783	6346845.482	14675066.25	172328432.2	2791090.882	16136228.91	1617293.529	3249506555	3239740.355	29319848	5167207.267
Index394	Alanine	0.948922275240078	MS2 matched	89.0712	110.685	21772766.28	18283126.25	22246576.05	176313600.7	21964664.01	46270712.97	23774136.84	49651838.5	42179615.31	182524461	170227418.2	57921975.92	175531918.8	16868765.44	132570610	27714354.92	150339196.2	13945654.87	182868216.8	80932136.65
Index557	Senkirkin	0.992261449668413	MS2 matched	150.09112	250.859	24791295.52	37911946.01	26781517.11	33086156.35	55334449.28	31481519.59	34662412.15	30916577.05	29605657.47	35631360.6	45516319.16	53055707.93	32771662.65	25357715.85	28253879.77	33924418.24	90150585.9	80015825.03	42985066.17	151369656.4
Index242	Paxilline	0.832067950638168	MS2 matched	434.23773	52.5813	994921.3297	13673826.56	7830367.842	7942034.188	817143.2722	4901782.635	5511293.19	8170704.742	4958477.845	4726092.483	6194315.115	4902672.823	5501356.172	5988772.801	4321598.918	1045239.021	2768426.008	10230630.55	4918546.692	396423.6508
Index258	Pristanic acid	0.971215628	MS2 matched	297.27999	55.45595	57910512.77	66842620.68	35588215.67	53360430.33	55667069.89	42450003.58	47159044.31	32507209.82	66802454.57	43819501.57	34296730.58	66596597.47	42618104.26	28742239.02	65999457.51	40287725.64	64104224.83	54223309.52	47623746.65	30811298.62
Index145	Digalacturonate	0.99267659	MS2 matched	368.97704	31.95175	276730676.1	207241245.8	183277576.3	690226992.7	135741614	262042719.6	214710660	372146806.6	1568238334	416662067.4	133958241.5	125514724.2	318516639.9	417188501.5	401147066.8	267207014.2	442724558.8	125855906.1	608170599.4	2947810635
Index310	[5-acetyloxy-3-(hydroxymethyl)-2-oxo-6-propan-2-ylcyclohex-3-en-1-yl] 3-methylpentanoate	0.708592498	MS2 matched	358.24276	113.478	39845223.88	63192768.1	55667698.66	54719546.31	48932725.96	137271758.9	55416801.25	59105815.66	50985696.71	64993663.52	30022055.46	45404123.19	33218971.04	41419980.38	46694192.34	74235536.11	30653653.6	6691346.813	68427.37051	2518068.91
Index146	Dihydroxyacetone	0.991310786557403	MS2 matched	89.02352	234.8745	26062921892	20948390632	33298337956	45462573389	36861572597	50848695223	29231005008	25369332238	29078314835	23915191200	9069765441	12775017374	7078844265	13255014779	11554133457	11278463087	24115382056	41723004320	8628240024	4575696820
Index149	Dl-lactate	0.998208619043089	MS2 matched	89.02362	306.7455	1139571454	3575046913	5349324381	7926471511	6222081662	347180860.7	212345161.2	985967736.2	1381822680	1147665708	580626721.3	712694386.5	679384578.3	569333541.4	535032900.7	396629.2467	1045480364	5567743200	424004504.7	299596.672
Index122	Capric acid	0.99806616	MS2 matched	171.13852	23.78525	537639010.3	454225773.9	484696066.9	651891820.9	248026792.2	485748692.2	502937528.4	492108789	400045219.3	461089098.1	462252420.4	450917273.6	938569284.9	469883317.2	465644783.7	433431056.7	364809000.9	597872697.9	456153350.9	436952380.8
Index327	n-[1-(aminocarbonyl)-2-methylpropyl]-1-(5-fluoro-4-hydroxypentyl)-1h-indazole-3-carboxamide	0.778144127945733	MS2 matched	348.19094	152.702	89258381.77	58515764.63	67685621.73	35989041.82	79321812.76	85095902.91	81964852.22	68654214.94	66882257.66	183219581.3	7926591.302	97324551.43	11200269.94	57600496.58	144976613.1	44751094.63	8868351.884	239887.0442	457406.5906	54300.32162
Index369	"4,6-diamino-5-formamidopyrimidine"	0.936033569586486	MS2 matched	154.08605	942.616	65176112.54	46909656.85	34263288.08	43446710.93	52733786.27	52752811.46	49271769.27	42406176.74	45551588.46	35955037.3	53080450.98	39947221.36	51017212.53	45947670.31	46491933.32	53589812.7	30848332.88	16624611.36	14165017.56	14584477.55
Index214	Methylphosphonic acid	0.7554027	MS2 matched	94.97969	761.528	2309482689	2089248415	12152310518	5783227094	12526253500	6397870008	3600472062	11319102052	2089010411	3377894782	3588055286	2104818399	3972487839	1756494023	3387230445	3349178227	3573736218	2351925627	2221591392	5777742174
Index295	(-)-caryophyllene oxide	0.987767219628708	MS2 matched	161.13223	56.421	51884997.1	52690286.06	61737830.09	62701528.21	32331602.65	38268722.28	66948378.23	61693227.72	68946796.75	54279872.22	86296751.99	70283112.52	75164926.6	72679565.09	63498775.24	69517651.08	72728909.72	47295141.38	90923766.29	67467918.42
Index308	gamma-dodecalactone	0.991079256719668	MS2 matched	181.15839	58.7587	2777316.303	72037352.62	55961684.51	44112228.45	40970331.16	25704483.78	52864772.82	36960145.81	47845235.41	25044668.29	57423636.87	49775285.55	61267421.38	90166460.88	73884626.45	69912650.93	64223239.13	35151071.82	33283969.6	61419392.49
Index104	Alpha-N-Phenylacetyl-L-glutamine	0.9152	MS2 matched	263.10425	225.778	43641602.77	788895271	434627524.8	522776074	564580072.5	438017115.2	521225458.3	776075652.8	148741788.9	106803288.3	58381239.42	1088909440	13621428.88	85413420.89	330888150.2	651166211.7	101584620.7	2833970.156	404939167	396064585.5
Index440	Dethiobiotin	0.6118	MS2 matched	197.12812	175.811	96952217.86	106157025.4	106782792.4	100324289.6	217027256.5	100281982.4	116774778.2	97629423.26	66199901.23	217655672.4	50500553.68	82705072.33	65931341.53	69121806.46	87612771.54	76655995.32	47195415.34	5037347.066	10350212.96	6425268.706
Index181	Heptadecanoic acid	0.994423986	MS2 matched	269.24911	69.1959	223279842.4	198480859.2	160622138.3	99238477.78	253913562.5	198624784.7	279221467.9	152814411.7	197863145.5	182300709	106165726.8	185442581.4	163053702.4	93129504.47	103872730.1	115922568.7	97358321.32	180055934.4	145985612	43769628.69
Index421	Choline	0.998468028493027	MS2 matched	104.10735	297.5935	11815453840	13064397144	15121231177	15706237659	14867460005	10263901166	11978611688	11839562013	13227315887	11134300124	8422599526	4352538193	5825884912	7609614225	7559728175	7112884496	5866804179	151153823.7	91637900.6	184538451.7
Index529	Oleoyl-l-carnitine	0.955197441793065	MS2 matched	426.37187	54.6166	4788093.2	8532649.412	12412783.27	10640119.59	9801770.418	6559750.173	11118479.9	10148274.42	733436.1922	4503800.229	9279916.358	11191908.86	11181227.87	17761823.75	699549.3688	7693957.584	12318545.68	8000656.388	11299640.13	10223513
Index400	Antipain	0.859070548	MS2 matched	605.35496	358.071	7278102.865	7166001.733	7703857.821	6654268.849	11951340.94	9589755.875	8517959.395	16182944.89	7226165.035	7324270.555	3569338.284	10558678.3	19760036.67	7659422.901	5817314.069	7178164.339	9286657.094	7509686.675	7509686.675	7509686.675
Index432	Cyclo(proline-leucine)	0.769278864274589	MS2 matched	211.14374	108.96	37394830.98	90135864.95	68403566.22	128336821.6	52468195.95	53039104.73	71972651.57	66007608.22	75831108.59	86100540.94	70006440.63	72833415.58	79353523.27	121140864.6	62726837.36	87251019.04	81004600.57	2179614.072	2171956.585	2011711.838
Index191	Isoetharine	0.996665195845552	MS2 matched	220.14689	82.62275	231297252.7	159705338.1	168350543.2	261234135	254932810.6	211383784.7	286404677.4	203806191.3	203679268.8	233658675	395417620.4	266671832.5	210276198.6	251368305.2	237290745.7	168112180.3	159489320.4	313180422.4	340530519.8	311143853.4
Index457	Docosatrienoic acid	0.886417039541136	MS2 matched	335.29378	60.3847	5012728.422	25388059.79	31977769.97	21615727.94	534613.1388	14709065.65	32614697.85	24539022.89	6262154.594	12047873.47	20457431.04	15173684.48	34597074.17	24461402.57	28679846.91	32016555.51	10542752.31	49617615.85	42030148.2	48882266.48
Index523	Niacinamide	0.999666156385234	MS2 matched	123.05525	116.83	617486919.8	580096165.9	549960997.3	861993938.6	1182745688	3790286591	941396351.8	843819842.8	1082879172	444200144.3	217534115.6	314751751.6	178447653.2	153905194.3	239936664.6	361349178.8	545138864.3	464960022.2	454386642.2	1114393951
Index367	4-(1-piperazinyl)-1h-indole	0.924913924282176	MS2 matched	159.09144	57.8321	3531710.701	8081039.727	6870582.105	10781083.75	5915421.883	2061414.701	10016862.31	5302002.307	14636540.5	11160000.8	6355480.34	4874602.699	6507787.17	6343669.135	10621450.19	12125569.16	7001407.97	10703691.41	11330932.27	5398744.031
Index186	Indole-3-pyruvic acid	0.724552777	MS2 matched	202.02612	31.6535	315779961.2	17761544.81	72978616.57	5644958.158	5128577.426	32589304.34	178352382	508485420	353089106.3	23148914.87	8076016.682	44697173.66	1151839.03	6365765.098	249511099	40816551.91	76387374.75	21565887.67	22664691.42	14236406.3
Index389	8-acetyl-6-hydroxy-7-methoxycoumarin	0.84776987289672	MS2 matched	235.06046	860.1755	230965198.5	282619632	191010999.2	133245746.5	144903153.9	198542533.4	144451243.1	120670692.7	115633407.2	187665315.6	102401728.7	1200296267	319051954	168667436.7	444541101.2	131119750.3	912470530.2	165992841.6	717676421.4	93520642.69
Index505	Mepirapim	0.726700611	MS2 matched	314.21661	103.319	56246924.29	119496945.5	108958746.1	99598580.55	59704164.18	137511511.7	57472014.56	51152908.89	47270994.5	68692290.65	55893671.71	88122236.98	32966263.81	34722052.27	48214653.43	85321090.39	60945490.25	5661890.99	1285452.353	3318510.242
Index306	beta-naphthol	0.983792567902144	MS2 matched	145.0755	194.508	490181538.3	314352435.3	534517895.2	325126735.4	279488811.6	194787302.1	281212336	311187193.1	635146966.7	364451716.6	274138632.2	342652619.7	355061028.4	278778772.9	189949272.5	252839876.7	323008272.9	437595298.8	502476873.5	681884665.2
Index276	Sotalol	0.977518459061845	MS2 matched	253.08329	29.5445	6529426.431	4741997.538	8721731.629	12499587.46	7284080.234	23895017.86	15831797.47	11241674.38	12635340.08	13037179.13	1222231.434	6553787.623	5235567.616	4240316.067	14904983.19	1841739.311	9221582.95	13820567.4	11943048.69	256566771.1
Index404	Arginine	0.993510159398318	MS2 matched	175.14415	520.342	274619573.8	209921739.2	258339727.5	247939729	238294677.4	199797311.3	208291757.9	190098795.9	245279172.8	171379511.6	165176724.5	278511881.7	163608230	209950060.2	214775247.6	279552806.5	208410639.5	1762970751	2645368169	3793575282
Index247	Perfluorooctanoic acid	0.95198179	MS2 matched	412.96702	31.7424	138135611.1	97632766.04	92612737.62	358520143	78761574.57	124393303.7	107480233	182039771.2	801181644.1	226593531.8	67345594.89	59566816.44	159232097.1	209618842	215556496.6	141926906.3	229987539.9	63146240.71	331279753.8	1521265313
Index562	Stylopine	0.90498765602715	MS2 matched	324.1466	966.366	146439956.9	122236519.4	35112745.14	16814211.29	104125997.1	34576391.61	95243612.74	21207749.01	99526626.22	19959345.15	24189078.25	115036024.6	128764817	57242201.14	20876050.26	44140500.37	64252821.78	27736522.2	27622396.41	25979799.3
Index89	"5s-hydroxy-6e,8z,11z,14z-eicosatetraenoic acid"	0.990856686556893	MS2 matched	301.21794	56.0579	70436264.71	866693028.5	377010911.5	471197253.8	123681931.5	227464636.6	196116719	157748085.8	164024414.7	133897679.5	173409915.3	94340632.84	125881975.2	53063415.59	71372037.85	73190213.98	90992996.12	40460276.65	105515654.3	56534724.38
Index290	Undecanoic acid	0.96640469497678	MS2 matched	185.15441	775.794	93616728.54	100205835.4	80890323.39	97234844.33	166774172.8	132086929.4	64542672.94	84364224.27	116627030.4	221775049.4	125214985.4	64970323.1	61798150.01	262984003	985265.5411	63740950.33	68075756.12	276329884.5	2176383.015	84544079.34
Index114	"4-[[(1r,2e,4e,6z,9z)-1-[(1s)-4-carboxy-1-hydroxybutyl]-2,4,6,9-pentadecatetraen-1-yl]thio]-Benzoic acid"	0.894804751	MS2 matched	453.2324	72.52435	2298521.008	8819660.109	2905125.778	3085039.124	5876334.423	3344202.724	708574.6777	4106620.236	6624468.088	3178949.016	3582980.704	37311757.87	1167931.804	17647114.98	17971245.87	3940057.976	6015747.017	4995297.366	10941511.65	4001267.015
Index488	Isoeugenyl acetate	0.80923492	MS2 matched	207.12376	8.84301	398126548.7	667630829.2	315393144.2	650339054.3	680931248.7	357691791.4	676786497.3	314803697.1	639796152	399761757.3	653487656.8	688324720.3	657662542.2	695391113.1	712262551.7	579933468.7	640452650.9	674299065.6	306623474.6	391120734.1
Index257	Pregnenolone sulfate	0.997673022945558	MS2 matched	395.19023	36.9908	65733028.63	111729309.7	71977700.76	82645180.38	143199525.1	333796215.4	274398981.2	81829794.52	184116634.3	268598014.9	250516922.5	381704161.3	58901859.03	312113787.6	323557387.6	70473119.88	388581046.2	315612753.4	397194756.3	97501926.41
Index441	Dextromethorphan	0.98407146423836	MS2 matched	147.08021	59.6191	16881018.33	2954272.672	67809194.37	69827334.1	2634434.961	10747032.41	55798722.18	66589330.1	66902097.9	37345232.73	60583358.08	3200990.635	35163279.69	31165442.26	69662713.76	3104940.54	66217456.6	10713300.96	5025146.596	5842614.636
Index62	"3-hydroxy-5,5,8a-trimethyl-3,4,4a,6,7,8-hexahydronaphthalene-2-carboxylic acid"	0.960175909	MS2 matched	237.14974	79.7348	83583539.81	61050935.5	27773802.36	45091040.45	28307367.01	21786936.37	35424003.57	33584424.66	21798544.1	15149687.16	54656586.71	25327189.66	59947144.58	29219544.96	67374567.75	21233198.14	36101623.38	23146314.65	49564571.07	20078857.91
Index568	Thioetheramide-PC	0.955	MS2 matched	758.56814	201.779	10997941396	8546758673	9373505392	10914601708	21626197.17	7720412639	9321258205	9767826208	9155682921	9843209171	18677426.18	16639780.79	10976727882	9262094895	9115571498	9370726711	9810885122	9642346098	10367487493	11078440963
Index107	Arachidic acid	0.912666116	MS2 matched	311.29609	177.586	17162611.52	24639363.85	50324065.63	32141700.08	48391031.14	43732427.55	30836823.25	30872540.95	31846555.28	21760283.23	11067829.61	18417991.31	14628610.67	12423487.87	19102287.08	21046653.06	11801693.89	43809007.72	20635763.99	28764954.88
Index427	Cis-jasmone	0.930578756473174	MS2 matched	107.08568	59.2105	97203844.22	90715168.74	73146038.1	63148241	72767860	50898913.27	66763058	54132819.66	70553254.71	50642150.3	107406881.3	74641565.78	75894772.3	106073120.5	83550844.71	119102879.8	67435765.96	61920489.47	61387617.74	95554256.69
Index124	Cholesteryl sulfate	0.998982182434013	MS2 matched	465.30518	34.72395	3394264900	3256279165	4218256067	2320268657	1174245861	1827688101	4170811177	3663065127	2983339424	4016056202	3968774312	3078154830	4565903748	3990228188	4998868462	3935619296	4242896552	3124077006	2903446807	3824068705
Index227	N-docosanoyltaurine	0.996711827	MS2 matched	446.33172	52.69025	23067450.67	31915387.48	42512701.36	36160812.85	25265624.39	39894867.58	38574993.06	39048710.06	62385862.43	33042822.57	64956375.36	27270967.71	33648786.87	43324870.49	36652656.93	28979378.29	30231290.85	37355229.11	27532824.21	35181707.55
Index511	N-(4-piperidinyl)acetamide	0.978195004217081	MS2 matched	143.11768	483.523	6998553.76	20854840.02	39878454.17	21148500.74	39793051.42	16694794.96	21575449.54	37848447.15	59012170.21	5968971.172	48836841.94	52216140.06	36887594.24	35766674.98	78842576.32	28281593.78	19377412.3	56272515.6	41913761.16	65049711.41
Index534	Patchouli alcohol	0.952053421612787	MS2 matched	135.11665	174.579	41387649.86	71478311.83	81673609.63	63247883.03	55545716.15	77213610.28	84831676.06	62377655.67	42545510.38	45846037.78	45174148.17	85753017.01	43997595.13	82059683.82	55947796.36	41565028.3	43821559.68	9434892.072	18171343.93	21954468.06
Index374	4-methyl-1h-pyrazole	0.999992692017795	MS2 matched	83.06084	951.115	3770531376	2344818534	2341909864	2397440439	2380192596	2019849063	2273992728	25522899.09	4047476274	4312866243	4586142367	4451347564	4416346301	2426975996	2562512913	2457602590	3895844761	153178749.7	106173622.4	116101163.6
Index484	Hydrocortisone	0.999559138614038	MS2 matched	363.22466	190.127	91586795.54	100456664.1	108281664.3	84564353.49	109629306.4	72909260.97	84961323.13	89143569.9	93035423.15	81205459.07	77190003.7	262693666.8	288157644.2	219910880.4	79936451.85	108107290	94200423.7	41271820.66	81894.36363	41271820.66
Index418	Chenodeoxycholate	0.776714759	MS2 matched	393.28522	57.9223	63316967.98	58321074	233770784.3	426969663.5	50968325.32	50264085.12	230277707.7	181635215.4	64075317.37	66925463.56	162387305.9	53624155.06	50013899.34	224270231.1	218620804.5	233130610.9	374920.9146	807539.2136	318201984.8	56019900.74
Index291	Urapidil	0.986102616541274	MS2 matched	386.23769	54.3456	17780925.89	60586862.01	61881685.16	21434779.22	23841420.66	53805170.17	124561832.9	80740047.34	33446905.68	87043549.54	91147406.51	94724783.1	63007242.34	39161420.47	49177584.47	48507480.87	45590188.47	85587299.52	38713680.02	30548662.13
Index454	DL-proline	0.999713249067924	MS2 matched	116.07067	351.938	63342204.02	33878085.36	254405803.7	65178135.25	197125320.8	71293047.74	59077552.08	36800560.16	473123863.5	74657673.65	90613431.92	48578614.34	208159955.7	58606501.84	286444399.1	39790724.79	60004856.68	39240357.89	14386179.49	50653885.1
Index133	Creatinine	0.999693687	MS2 matched	112.05082	289.086	29077455.08	16986334.82	20217686.17	18160501.79	6929402.431	18991874.14	12119847.13	18696480.64	17905264.31	11787326.02	11948808.23	20088114	11671134.98	19758959.27	15963281.71	7414206.742	19540437.47	12797794.92	16032248.21	21644071.51
Index109	Artesunate	0.896035075977517	MS2 matched	383.15413	48.72095	17567479.12	57113640.96	27036366.32	29815700.19	664978267.7	478061276	124027589.5	16630253.52	44078850.26	145680101.9	420104547.6	1085875296	147515416.8	933545103.6	182304335.9	140669621.3	355899731.9	1282782809	42786448.84	72519161.37
Index10	[6]-gingerol	0.938289897	MS2 matched	293.1765	82.7795	590451610.2	677908637.5	384114495.7	634300919.7	844576835.7	497179955.1	897474417.4	546378882.7	623467846.2	763941207.2	862751065.4	786767767.2	695055845.4	789721021.1	642712058.7	593826482.9	671197871.1	762983528.8	898171777.1	839520248.8
Index54	3-(5-phenylthiophen-2-yl)prop-2-ynyl acetate	0.985923165	MS2 matched	255.04732	191.892	85493717.61	293360604.1	82569968.4	40166319.25	60454577.17	27979733.66	88546632.79	88365283.62	96557809.2	80695161.24	524942593.5	111549827.9	221753084.4	127372617.6	351270958.3	102338861.6	398205981.8	22077347.5	421585617.6	69589465.54
Index318	"1,5-diazabicyclo[430]-non-5-ene"	0.864980150047219	MS2 matched	125.10725	263.46	72232494.21	51947924	63383314.98	63930946.32	475145860.3	49532436.3	51941483.58	65421563.51	61975381.19	60028412.73	585315161	494640449.9	67674620.68	73830399.71	77651345.69	69752721.08	76233422.33	32153194.2	30849912.86	25712648.91
Index106	Aminocyclopyrachlor	0.70891871	MS2 matched	212.02806	71.96605	11969997.5	57384366.3	42530484.69	20591004.01	10512623.74	5822826.931	10306429.15	18457138.66	21380538.67	7167973.994	5673291.205	14812605.15	19139716.59	3166736.226	8120816.752	14342909.81	9611938.39	32248214.09	25842193.22	16397655.12
Index239	Oxalate	0.7991	MS2 matched	88.98701	723.741	1354873225	1261880685	732271294.5	1652849257	1929927800	1739269826	1406192720	1312534776	1981491638	1843990157	1691592820	1865889197	637082680.9	367432139.7	1944851063	2066804117	1107032834	1731914866	1828153540	1704995243
Index311	"1,24-dihydroxyvitamin d3"	0.949467238597809	MS2 matched	381.31451	44.171	4201319.193	3734924.472	4566140.307	7863481.098	3456875.23	4733274.743	3963935.278	4739470.284	4859320.993	5485728.048	3168271.884	4251242.457	1356612.872	8170130.661	4872857.42	3187759.861	4160656.482	2248488.546	4808128.378	6241385.492
Index544	Piperine	0.996766199810811	MS2 matched	286.14314	58.76445	6721305.012	63711854.16	3258144.25	101442878.3	935001466.9	5450157.29	927378.9454	5533590015	696619.6555	1480366.285	176083.0927	26410631.06	4676265.852	594745609.2	285143630.9	1503960.493	49893430.8	108766184.9	9024603.969	81590274.95
Index363	3-hydroxyanthranilic acid	0.999523058043096	MS2 matched	136.0211	931.257	152955290.7	198052150.7	68403695.27	290086861.6	133839931	58786950.39	129747732.9	273154494.7	136658870.6	46519630.22	118548694.4	166323022.1	196451190.1	204476647	160452980.6	192787876	130345622	39968006.5	4848879.144	44411827.35
Index224	N-acetylputrescine	0.971842707540245	MS2 matched	129.0912	3.02733	154205033.9	117004777.5	129744512.5	171456909.2	143040431.7	146901961.6	128250690.8	127485025.7	147988969.4	84834540.89	142492544.3	152977766.7	139900662.4	149364042.5	119268040.6	70695850.26	153939799.4	143210153.5	147616751.6	147543417.5
Index413	Caffeate	0.701284996	MS2 matched	181.02817	321.236	298487191.2	274973074.6	323432769.8	156804827.3	1060271799	325046823.8	270796302.3	284347955.9	137426783.9	249090355.8	1219375457	1130494019	285796115.3	270149919.1	268096283.9	112483488.8	280454790.5	77173612.98	97822964.84	69591586.44
Index162	Enterostatin human	0.800544600941677	MS2 matched	495.27948	39.8567	58036130.9	44021567.94	61150277.88	142244941.9	39918231.45	42589217.05	51330168.16	65420503.53	73181590.37	77778199.66	41448646.92	29452047.4	18663878.3	90562958.9	38407861.13	53633271.51	48788152.26	29327096.97	67912475.55	65382936.35
Index18	"12-oxo-5z,8z,10e,14z-eicosatetraenoic acid"	0.744037974	MS2 matched	317.2255	57.738	87424162.3	130486939.1	67558173.54	12558808.01	114660405.8	171387403.7	155869033.8	151208972.9	79457243.82	126653004.4	105084792.3	63335345.2	128638955.5	93860179.58	86648737.95	60228374.34	38490524.19	84215147.27	126500194.2	1506764.784
Index70	3-iodobenzoic acid	0.998277942	MS2 matched	246.90548	30.1214	145814165.3	114270889.9	157383296.1	509946267.8	401559673.7	334399387.5	156667180.5	316202000.1	542069449.3	275378583.9	310585573.7	116087166.7	96217988.98	111505507.7	72417505.59	431827890.8	99602549.73	56613039.54	173724989.3	265950058.2
Index84	"4-pregnen-17alpha, 20beta-diol-3-one-20-sulfate"	0.996652468880268	MS2 matched	411.18537	44.645	25073429.43	25350751	39593324.59	47931532.38	102105277.9	42745040.01	81274665.99	25392146.22	48625981.03	65138984.22	288308157.5	232889572.6	29924231.73	122669076.8	63848536.83	25203110.05	88485008.49	189575287.2	118850197.1	43245700.44
Index481	Hexylamine	0.98510207901299	MS2 matched	102.12795	230.501	118189033.7	100585863.7	102176209.9	95463109.41	96434689.64	102687811.6	94737883.62	99421049.88	91463561.86	96817358.06	97861991.1	92832618.18	109215458.7	94317069.92	99163817.11	93389843.56	99757908.32	19494171.29	21067185.2	19054842.58
Index140	"D-Arabinono-1,4-lactone"	0.77	MS2 matched	207.05093	189.1965	100195250.1	72790823.75	14726896.62	21814993.82	32661456.21	21327400.21	13251167.09	24559643.34	35617793.7	37477912.2	96265478.54	57001733.61	551770219.3	60121471.05	152115043.5	136045696.9	105923356.3	26391393.16	102863557.2	63040892.45
Index142	D-arabitol	0.922903457528842	MS2 matched	133.0651	31.0153	12099448.12	1899214.832	33071001.09	35228189.01	31603568.42	79032066.93	19143570.99	3772600.51	15266646.26	35647726.15	13195302.03	126076528.7	7652115.091	27828510.67	53459346.22	5528550.989	109317821.1	271476752.3	88538322.66	8541069.554
Index263	Propylpyrazoletriol	0.954886204	MS2 matched	385.16984	51.3271	34759263.59	31002763.48	31334686.16	44835745.19	170156881.4	157092392.9	147168854.9	32537809.96	42333051.69	76899057.23	138941407.4	395062184.7	27425596.47	363616712.7	104244226.1	21576844.03	47657059.48	1120810241	40406534.4	73518365.75
Index44	2-chloro-l-phenylalanine	0.776356315421842	MS2 matched	181.00001	209.882	98295436.67	134609531.9	185480158.8	108388834.1	84618291.49	126935058.4	50549379.6	185324751	62404517.85	132538630.1	220359502.9	63297468.53	99178744.26	163074510.3	72362559.74	41906076.78	174521283.3	142855374.3	239199297.2	294035602.3
Index37	"2,5,7,8-tetramethyl-2-(beta-carboxyethyl)-6-hydroxychroman"	0.940367004777609	MS2 matched	555.30094	44.50345	6370988.788	6779590.787	4742267.094	12761597.11	7142657.026	2817651.776	2188640.9	6631139.409	7649717.634	4596100.44	13784821.32	57465747.63	1149833.693	13632625.37	49393638.39	2487631.846	16068437.05	5765718.076	7330670.62	12100567.01
Index570	Tributylphosphine oxide	0.994908785907515	MS2 matched	219.17396	52.20835	568459584.4	407377129.9	429515432.2	329092044.2	598349809.6	649596185.2	704724664.7	546350457.2	77790779.66	76630574.79	88732976.55	97249631.86	198090881.3	160654200.8	130678298.6	566208895.8	596991093.6	688730930.1	336493703.8	159044662.1
Index528	O-acetyl-l-serine	0.997119311864477	MS2 matched	130.06498	254.258	26305316.16	20938830.45	20262450.3	19686079.28	4179231.279	10501074.96	14471412.57	21313255.1	33199606.33	13274109.26	5153670.134	5406961.36	24924449.15	17586414.06	15723822.97	16047351.67	18390345.27	106574642.5	159765326.6	344026394.3
Index430	Cuminaldehyde	0.92363846462687	MS2 matched	149.09587	59.5769	29224439.49	26628016.01	30883236.44	27816697.69	29317527.92	19444723.72	44896230.3	16307452.7	27004921.73	23604483.85	27097344.02	24711371.25	25206507.26	35588123.58	28513180.46	25342117.82	29454258.82	62990823.5	31213471.78	32475005.28
Index177	Glyceric acid	0.992364903332156	MS2 matched	105.0185	234.71	30046754.81	27750121.5	26148298.04	23425241.39	27366328.33	24152169.98	29692654.23	28789325.83	28095104.48	28530328.43	30470188.09	31126714.08	35213730.01	32119799.96	33446017.72	30163065.85	30830617.08	23512058.67	33155990.35	30163250
Index19	"12s-hydroxy-5z,8z,10e,14z-eicosatetraenoic acid"	0.983584487169674	MS2 matched	319.22829	79.75475	503966547.5	343280303.9	1279083947	2387573634	1088826707	2116048355	954648539.6	1241095951	589229427.5	457170383	278029636.2	56176510.42	55714031.55	72587770.73	59530133.45	635003138.8	629057872.5	172697902.4	23868468.77	151673141
Index66	3-Hydroxyisovaleric acid	0.7039	MS2 matched	155.01121	113.645	32591739.07	35514567.41	25471614.9	61964252.35	33662326.46	26816526.13	33617603.66	35317338.11	37770647.48	50762263.9	26476574.65	28815125.29	57352942.09	44919106.87	29136033.32	79216469.39	19875736.44	34177660.3	28687534.28	62526159.68
Index343	2(1h)-pyridinone	0.994498212495178	MS2 matched	96.04473	39.999	7341898.429	2258797.026	1191253.636	5730794.164	11599015.67	181466.2491	1530720.511	1165896.153	1471616.395	1131810.847	1164927.18	1856719.51	1210964.1	262022.149	2161235.366	258656.19	1620885.883	1890268.148	2789416.115	3841569.632
Index390	Acetohexamide	0.767298148278194	MS2 matched	347.10535	38.3626	2659281.998	3277560.821	6124369.183	21654836.61	10288158.54	4641253.58	9060005.371	1897688.873	2423778.94	4683475.137	1056565.708	1869725.973	459929.3621	735129.7257	3397024.572	5260773.643	13820562.3	8122157.163	1609124.665	434368.3112
Index474	Glycerophosphocholine	0.8927	MS2 matched	258.10804	311.1855	3036351.411	2871032.384	3400063.849	1918882.974	3382324.061	2279753.74	1983316.069	2523402.398	2465646.411	3721116.39	2954985.1	2664870.717	1325248.042	1834592.065	1750173.752	1848230.015	2361053.151	1313358254	186769653.2	697069568.5
Index161	Embelin	0.970118999507082	MS2 matched	293.17973	33.4361	140535533	68806870.49	118330869.4	55900476.34	59333338.1	70188415.89	48598019.49	51674051.31	62800063.59	165757848.1	66489139.75	56078931.55	72853699.01	137613443.2	78640776.83	53613829.43	153333037.9	110614736	108386745.6	94378003.99
Index514	Nepsilon-methyl-l-lysine	0.993110312327845	MS2 matched	161.1282	513.9945	845526706.6	505219164.5	396909779.2	225916098.6	324318091.7	360040961.8	401873366.1	313992413.3	845957551.6	225110388.7	396849173	1596477340	297702819.1	544152296.4	479957723.6	1018405372	625963604.3	599676034.2	1235538675	391600334.5
Index176	Glutaric acid	0.746926718262312	MS2 matched	113.02374	155.642	382807781.9	987966906.1	333100927	141215397.8	276559468.6	188421849.6	241941680.2	1163255239	1150255281	1203804373	734907559.7	879870891.2	2877849771	836452158.1	1137357385	2242677807	351558996.2	85950206.5	931187952.4	1059084365
Index412	Cabergoline	0.986578106041336	MS2 matched	474.29042	239.446	9977153.221	12243275.33	10546026.62	12089988.14	9861295.466	14992928.4	9785382.345	9359437.81	11717179.98	14463146.34	186408.9318	10249183.02	6687838.089	7440363.011	6588251.829	7738960.743	8119597.226	148134.562	6835794.564	6835794.564
Index265	Pyridoxal phosphate	0.74949984400131	MS2 matched	227.99729	42.8896	114505325.6	395974261.4	191575197.6	128956855	663620373.2	162297759	407578865.2	647560751.9	83419456.39	74689896.68	94266484.88	230711481	372569229.2	106809203.2	222262272.8	328979119.2	213536797.4	317549161.5	275571586.4	407515272.3
Index97	"9-hydroxy-10e,12z-octadecadienoic acid"	0.871808515318607	MS2 matched	295.22825	159.878	33381294.83	82648039.54	80293179.65	59736569.58	35375677.28	41693090.37	70235505.15	39886062.67	33333716.33	47778522.67	53297227.65	174909650.6	73010109.93	37362507.13	112501573.7	38684500.24	32539488.8	38028109.11	38461150.64	30225537.13
Index370	4-anisaldehyde	0.988958403214839	MS2 matched	137.07056	77.67255	375905905.6	342814754.3	441751898.1	339251088.2	505444155.6	174086817.3	477882579.5	443447773.8	271372850.3	186876443.1	268544142.7	284510148.7	302539900	359379225.1	749206948.6	163328003.3	161644043.2	1830983487	679945633.3	640906342.2
Index543	Piperidine	0.72436891046057	MS2 matched	86.09684	283.847	406712877.5	305510452	387473921.3	457648983.9	352207941.9	403500573.4	318440036.7	304082232.4	520208196.1	589413547.9	294098063.8	287709031.8	248447295.1	278443626.8	264636975.1	280197166.4	323275400.6	11643127.66	9721880.275	9078549.859
Index483	Huperzine a	0.889690471433453	MS2 matched	243.13348	3.702915	68074948.61	130874462.7	117658583.3	61832198.51	138953356.7	76470136.6	80803945.31	116463915.4	121133602.1	50433137.68	50559362.54	72926355.41	51131509.32	38396587.96	42629378.43	62079420.1	78115585.37	35421527.95	50005935.79	46916221.45
Index423	Cis-13-docosenoic acid	0.984106664	MS2 matched	321.31452	57.951	5775436.613	82091707.99	72941065.53	59465698.7	60521766.53	49117016.28	84481806.06	57347071.46	39730513.06	22922603.79	93284430.78	59148994.86	65905065.89	16560709.04	65366640.82	87433935.62	64046008.25	68883910.8	66559477.56	74704736.46
Index480	Hexamethylcyclotrisiloxane	0.990360743	MS2 matched	223.06333	51.81865	2206715.732	2808835.655	2715635.803	1737244.868	1492516.465	3376542.132	2356829.461	2731188.183	2170349.268	1905528.253	2618914.894	2770212.651	2625961.854	3312821.787	3603378.219	2958280.276	2483453.645	2342189.588	3236877.144	3016804.858
Index96	"8z,14z-eicosadienoic acid"	0.998284762	MS2 matched	307.26488	59.34645	285393556.9	603747863.8	488562045.3	217607760.7	361050775.3	620954088.5	981943972.2	606950577	264364584.7	664468182.5	496306140	705214979.9	620494786.2	231328834.4	468501916.4	852775209.3	537710584	376801540.5	512711307.1	106641701.4
Index67	3-hydroxyphenylacetic acid	0.99663606310807	MS2 matched	107.04821	31.6535	1415177389	2438994640	916086980.8	880999632.7	743874398	1966741418	1210864612	1849537314	203172532.4	132990207.9	42791962.12	494981465.5	13190200.95	514865541.3	1234152730	1935964855	50041239.62	388676997	588489976.5	77191316.79
Index320	"1,8-octanediol"	0.945972869777406	MS2 matched	111.11564	970.421	2812281.53	11978224.83	3124355.115	2624417.483	25981420.11	3617807.438	6524964.171	11099343.99	1678396.646	27342606.23	3108619.309	5882530.158	2945699.868	5746688.523	8693433.185	26594756.54	2205321.319	4615262.273	557962659.4	4672674.566
Index170	Gallic acid	0.976064808328374	MS2 matched	169.01729	47.7415	43339192.27	64792705.18	38937486.01	60372342.5	29087921.77	42564839	59279023.53	81182422.25	47812861.91	38987740.48	49698945.85	74556466.13	55420617.3	63512474.3	38592301.57	62662235.33	74648381.52	6043463.218	30974953.77	42787781.2
Index395	Albizziin	0.963707726722833	MS2 matched	105.0425	195.894	23640505.59	22219819.49	24082437.27	19304911.38	14348117.06	25495175.51	21159284.87	22688394.31	11302054.92	25285096.28	24982704.08	25261889.6	22623442.8	23469056.47	25848698.1	23509186.63	22636643.78	23899611.82	26548741.62	23999369.27
Index552	Rotundine	0.984952251404949	MS2 matched	192.1016	949.688	37416566.48	30209380.61	35331092.22	35163604.66	30312338.05	31666736.96	36339348.78	30759229.54	63077920.86	61810769.12	33224503.45	41411044.2	33984441.76	31406951.01	65713272.81	62091330.58	37201091.95	41205526.41	39509760.13	9197259.365
Index497	L-Norleucine	0.9541	MS2 matched	132.10154	283.9285	1266805440	969227420.5	1257571770	1457701874	1885190290	1376849346	1033712861	2478680244	1644794423	1005788587	1457050322	1521602375	765622544.3	901199240.2	918749356.1	893137632.3	1096671216	22785513.99	26373495.05	354910586
Index205	L-Valine	0.9962	MS2 matched	116.07079	268.9635	1408387475	1168846142	1477964503	1578837539	1512790181	1565285488	1243670584	1159678569	1936635527	1183514323	1455715447	1372021513	940458017.5	1045436864	973425396.5	1170696705	1110031101	1367468945	813416914.7	1911902211
Index235	Oleic acid	0.999900843641419	MS2 matched	281.24908	56.3858	19297128879	40209971213	34776972714	20326447309	23433019371	42500872168	53110470796	41002506379	18643536999	46718801815	39156344269	35177042835	39129260885	18350900861	25459596282	39209102738	11748567614	20144454916	41988725589	20628874391
Index268	Pyruvate	0.979214823006162	MS2 matched	87.0079	192.0415	6669608546	1369671413	3634859151	6948144701	51237034.23	4226473537	7452694334	2522118716	3049501134	7207850654	2826029741	3182765122	2053488975	4479363464	3088450025	2797336803	6380598963	28959655695	1400838688	840936545.5
Index422	Cinchonine	0.800889610625122	MS2 matched	295.16454	62.6833	411131612.4	468356469.1	622130901.2	464527981.1	546684947.6	684088375.1	678046101.5	636931539.1	387052190.3	658547774.4	180236275.8	578468984.1	172965411.2	518029734.7	527375472.8	388778949.1	144309798	25136704.88	23813577.66	28947698.77
Index217	Mitragynine	0.831491076403405	MS2 matched	397.20607	41.2802	440724411.1	837577720.8	571156273.8	587848550.1	1240027672	1654414073	1675424996	721162397.2	965639845.7	1532685143	1854503191	2824991628	603152540.8	1277319895	1176642532	450434248.5	1419481864	2221040079	1312717820	284690040.2
Index551	Quinolin-2-ol	0.999120032061364	MS2 matched	146.05978	96.09875	88012092.26	76128930.64	108867313.7	63675335.72	85260149.17	67735194.45	73468472.89	80091010.96	103470943.7	90502106.6	21149388.27	89914547.41	24450211.44	74473760.01	51480360.4	88426813.41	95632703.32	136619347.1	214607461.1	201426343.6
Index428	Coniine	0.839695848780936	MS2 matched	128.14331	1019.38	147499625.9	119484475.9	202368929.8	124211191.7	122823173.9	147568412.9	127395330.2	136060357.1	140192142.1	160161317.9	108684177.1	156774072.4	170463300.8	129005762.7	139657594.6	182273654.7	104516436.6	104717222.8	126826642.1	173268367
Index385	"7,8-dihydro-alpha-ionone"	0.991464225627455	MS2 matched	177.16348	56.256	109141254.8	117338348.2	192234671.8	100435278.1	44763756.88	111205357.7	40343962.1	35739655.68	184121458	92313210.04	73480738.15	18925930.77	108532126.1	159256304.4	42128672.57	52966668.87	77683251.33	14751239.08	64647490.23	83083185.61
Index222	N-Acetyl-D-Glucosamine 6-Phosphate	0.975633471933369	MS2 matched	300.03991	160.847	175688261.8	221992255.5	221221714.6	75142787.57	425166752.5	206515245.7	116673338.6	407985504	299850621.2	132442511.8	69693610.17	60415443.28	170305895.9	73345823.7	110592144.9	84867412.23	160971095	142889694.1	241198781.8	197563687.8
Index17	12-hydroxydodecanoic acid	0.992787121148771	MS2 matched	197.15448	72.5967	77372888.03	200894719	125274633.3	31137161.1	141400884.7	196414556.4	511253282.5	181492299.2	73284407.31	188901963.5	352374815.6	290814658.3	151023304.7	41404198.67	79598107.19	71656379.11	32207190.61	100980224.6	98889787.15	53480511.2
Index245	"Pe(16:0/19,20-epdpe)"	0.976533299982237	MS2 matched	778.51616	74.5883	56653103.17	42251128.37	40818640.57	34700780.77	38581184.87	43268970.33	33202246.66	47880251.39	45815988.69	51408366.65	21840749.82	3574395.833	44840333.35	43577338.52	24394786.58	80734226.82	27685361.59	71562310.26	42815647.57	58463182.63
Index446	Diethanolamine	0.997460597325214	MS2 matched	106.06529	59.5994	31924209.25	24569535.77	23190726.48	73940631.53	19891690.29	16065088.68	24306285.84	25562373.36	66251632.39	33672599.03	53013947.7	37380741.08	25873706.38	30342861.59	73757772.6	29525565.57	25158278.93	28643703.69	36147546.31	31590283.16
Index477	Gossypol	0.990557380965149	MS2 matched	501.19796	928.198	97669074.26	55742620.96	47905801.78	67359627.39	23166199.01	77194845.48	73557653.92	31162968.39	43687066.83	34694490.38	17875821.6	43561744.28	41919130.06	53905551.03	81624762.74	34018984.38	107414691.6	4755595.138	3011057.28	4859784.556
Index261	Progesterone	0.944255271115172	MS2 matched	313.23901	171.734	195357727.6	180439005.6	233864642.3	201183530.7	228445494	184579564.4	164389346.2	146529371.2	211998397.5	197006021.3	122035209.9	134379412.5	179220247.8	207061169.3	152958530.8	148375920.9	149597970	168244489	100600916.1	48465121.41
Index530	Oxandrolone	0.799553914716519	MS2 matched	307.22614	63.3004	12730042.83	16454386.06	16798453.25	15288760.52	12168538.96	4004099.414	19287775.46	19158415.82	15238500.22	17839421.05	21993744	17124673.29	21524902.89	15369754.32	15674464.31	20210615.93	16709201.24	33461908.03	37031495.43	38150144.86
Index155	Dodecyl sulfate	0.994877597657376	MS2 matched	265.14831	33.94125	452639955.4	232195019.8	341350369.9	155524575.1	240838397.3	192171137.1	177049360.4	163051850.8	216435175.2	454431389.3	236600809	235942721.7	333576216.7	436704518.6	251479177.6	202638252.4	419626927.4	304160999.7	334436436.3	270101678.4
Index380	5-aminosalicylic acid	0.99894269334018	MS2 matched	136.02081	881.756	98637861.15	37257092.67	115829449.8	139094825.8	83875692.36	99321716.57	104824644.3	102856882.1	80873148.65	58736823.48	50103164.81	41741904.34	114004655.6	93627606.91	61838988.92	80865537.44	94963720.21	87970958.57	30847702.57	204050613.2
Index95	"(8z,11z)-13-(3-pentyl-2-oxiranyl)-8,11-tridecadienoic acid"	0.954184853910602	MS2 matched	221.15512	82.0907	59952983.11	69761037.49	55282365.39	60125149.86	88893332.78	55247102.63	93772976.67	71246138.52	72184198.61	86137826.98	119091343.3	106142178.3	89026071.27	84776758.85	41858759.74	46825602.13	78206953.91	105012011.7	92821574.14	109378198.2
Index152	"D-myo-inositol-3,4,5,6-tetraphosphate"	0.995752247239365	MS2 matched	498.93106	29.36725	77188710.98	61740774.04	42283700.97	72522011.54	55033747.61	46911894.13	28828425.97	55203578.32	163178189.8	50730368.95	47265576.39	67111496.64	84416186.03	78407469.94	81265556.79	51940106.42	101771282.4	20388558.57	85550901.81	330050034.2
Index433	Cyclohexylamine	0.763391058	MS2 matched	100.11229	247.1405	1674598433	1551389623	1675424500	1199047881	215438226.1	1552339698	1234848192	1548895379	1616045048	1515848766	345772709.4	207583493.2	1662294400	1631334478	1642724010	1537200938	1833199969	377954071	408007552.4	361335813.1
Index337	1-phenyl-2-decanoylamino-3-morpholino-1-propanol	0.911810118302014	MS2 matched	304.22965	946.8225	51628314.66	39599282.71	51459412.6	42053126	36589228.59	42623562.85	38680150.91	40077730.19	53443898.61	50895066.76	45501203.55	45673856.41	52577297.46	49735758.24	43178786.84	46242438.49	49580408.29	2470832.048	2410002.646	2596976.636
Index11	[glu1] trh	0.956666615553393	MS2 matched	379.19551	46.0926	9369458.753	12621760.03	15348359.91	17424166.73	23379850.64	30119593.16	28099709.42	20178993.63	12556737.74	24030711.79	58790606.31	58323082.04	4484947.956	47384006.67	23517079.75	3087617.761	21575569.69	16969809.62	15547876.77	18987742.55
Index123	Chlorothalonil-4-hydroxy	0.996436188	MS2 matched	244.90841	30.16225	140178650.4	113669894	164813022.3	542728639.3	446558611.6	351711389	181613201.9	329511705.2	589893191	290324694.4	343973464.4	127848788.6	110983946.8	117799105	85887229.42	467142559.9	114846463.9	67878358.22	173632749.6	284340906.7
Index288	trans-2-Octenoic acid	0.6551	MS2 matched	141.09148	179.253	12707526.92	20701680.61	12827954.79	36852745.36	12803313.33	11696402.26	10943074.95	8521958.156	9499215.3	9419508.196	115613900.6	70848987.19	29805239.97	139070249.4	126486388.5	62495857.87	74202573.4	44946388.07	9706327.274	7743879.399
Index314	"1,2-dilinoleoylglycerol"	0.902628896	MS2 matched	599.50231	50.69975	44516916.92	21544297.74	29201885.39	66455289.24	33772519.84	31056252.82	22894064.26	21947257.94	12289776.07	40502432	20140844.77	28376836.78	67615191.28	16671396.51	46880502.62	23853886.21	35577822.24	76920891.87	28963799.05	84169547.31
Index452	DL-histidine	0.998930922734001	MS2 matched	156.07641	418.189	150959850.3	80457200.83	150770095.2	144441564.4	75231150.62	191267597.6	102318110.2	179210724.7	57451963.19	69303438.65	196659496.6	123574454.2	122029011.2	76689431.81	80746030.09	79428349.23	95233469.08	947428695.2	481024897.1	3479345374
Index12	"1alpha-methyl-5alpha-androstan-3alpha,17beta-diol glucuronide"	0.955542296	MS2 matched	481.30026	36.65365	90152052.32	70072530.9	73955706.08	52357263.6	31529846.6	58712590.5	77321457.77	84217201.88	89800494.5	97052450.49	124136639.3	77280766.19	55478768.79	76876061.96	101196136	46932323.8	57460668.11	32129511.52	79016691.44	94677693.57
Index55	3-(cyclohexylamino)-2-hydroxy-1-propanesulfonic acid	0.978859475452242	MS2 matched	236.09644	139.174	78519344.92	58514024.38	58244221.87	72327806.94	80655941.31	113497203.8	98810972.31	82207037.8	73753203.65	111894523.3	59792755.25	40677629.83	83507020.8	82614735.62	86747534.3	85469063.25	104609878.8	76658451.05	87788635.38	72577128.02
