# Supplementary material for: Metabolic reprogramming in hepatocellular carcinoma: an integrated omics study of lipid pathways and their diagnostic potential
Source: J Transl Med. 2025 Jun 11;23:644. doi: 10.1186/s12967-025-06698-7 (PMC12153152; doi:10.1186/s12967-025-06698-7)
Supplement: Supplementary file 10 — Supplementary Material 10 [file 12967_2025_6698_MOESM10_ESM.xlsx]

## Sheet: Table S10
Table S10. The HMDB annotations of Metabolite .
MS2 name	Match	Comment	HMDB_accession	Exact_Mass	Chemical_formula	PubChem	ChEBI	KEGG ID	Metlin_id	CAS_number	Smiles	Kingdom	Super_class	Class	Sub_class
12(13)-epoxy-9z-octadecenoic acid	12(13)-epoxy-9z-octadecenoic acid	1	HMDB0004702	296.23514489	C18H32O3	5356421	38299	C14826	None	None	CCCCCC1OC1C\C=C/CCCCCCCC(O)=O	Organic compounds	Lipids and lipid-like molecules	Fatty Acyls	Fatty acids and conjugates
1,2-diarachidonoyl-sn-glycero-3-phosphocholine	PC(20:4(5Z,8Z,11Z,14Z)/20:4(5Z,8Z,11Z,14Z))	1	HMDB0008443	829.562155053	C48H80NO8P	24779076	60657	None	None	None	CCCCC\C=C/C\C=C/C\C=C/C\C=C/CCCC(=O)OC[C@]([H])(COP([O-])(=O)OCC[N+](C)(C)C)OC(=O)CCC\C=C/C\C=C/C\C=C/C\C=C/CCCCC	Organic compounds	Lipids and lipid-like molecules	Glycerophospholipids	Glycerophosphocholines
1,2-dioleoyl-sn-glycerol	1,2-dioleoyl-sn-glycerol	1	HMDB0007218	620.537975414	C39H72O5	9543716	52333	None	None	None	[H][C@](CO)(COC(=O)CCCCCCC\C=C/CCCCCCCC)OC(=O)CCCCCCC\C=C/CCCCCCCC	Organic compounds	Lipids and lipid-like molecules	Glycerolipids	Diradylglycerols
12-hydroxy-5z,8z,10e,14z,17z-eicosapentaenoic acid	12-hydroxy-5z,8z,10e,14z,17z-eicosapentaenoic acid	1	HMDB0010202	318.219494826	C20H30O3	10041593	72645	None	None	None	CC\C=C/C\C=C/CC(O)\C=C\C=C/C\C=C/CCCC(O)=O	Organic compounds	Lipids and lipid-like molecules	Fatty Acyls	Eicosanoids
12-hydroxydodecanoic acid	12-Hydroxydodecanoic acid	1	HMDB0002059	216.172544634	C12H24O3	79034	39567	C08317	6465	505-95-3	OCCCCCCCCCCCC(O)=O	Organic compounds	Organic acids and derivatives	Hydroxy acids and derivatives	Medium-chain hydroxy acids and derivatives
12-oxo-5z,8z,10e,14z-eicosatetraenoic acid	12-oxo-5z,8z,10e,14z-eicosatetraenoic acid	1	HMDB0013633	318.219494826	C20H30O3	5283162	34151	C14807	None	108437-64-5	CCCCC\C=C/CC(=O)\C=C\C=C/C\C=C/CCCC(O)=O	Organic compounds	Lipids and lipid-like molecules	Fatty Acyls	Fatty acids and conjugates
16-hydroxyhexadecanoic acid	16-Hydroxy hexadecanoic acid	1	HMDB0006294	272.23514489	C16H32O3	10466	55328	C18218	None	None	OCCCCCCCCCCCCCCCC(O)=O	Organic compounds	Lipids and lipid-like molecules	Fatty Acyls	Fatty acids and conjugates
1h-indole-3-propanoic acid	1h-indole-3-propanoic acid	1	HMDB0002302	189.078978601	C11H11NO2	3744	43580	None	6602	830-96-6	OC(=O)CCC1=CNC2=CC=CC=C12	Organic compounds	Organoheterocyclic compounds	Indoles and derivatives	Indolyl carboxylic acids and derivatives
1-hydroxy vitamin d3	1-hydroxy vitamin d3	1	HMDB0015504	400.334130652	C27H44O2	5282181	31186	None	None	41294-56-8	CC(C)CCC[C@@H](C)[C@@]1([H])CC[C@@]2([H])\C(CCC[C@]12C)=C\C=C1\C[C@@H](O)C[C@H](O)C1=C	Organic compounds	Lipids and lipid-like molecules	Steroids and steroid derivatives	Vitamin D and derivatives
1-Methylhistidine	1-Methylhistidine	1	HMDB0000001	169.085126611	C7H11N3O2	92105	50599	C01152	3741	332-80-9	CN1C=NC(C[C@H](N)C(O)=O)=C1	Organic compounds	Organic acids and derivatives	Carboxylic acids and derivatives	Amino acids, peptides, and analogues
1-methylhydantoin	N-Methylhydantoin	1	HMDB0003646	114.042927446	C4H6N2O2	69217	16354	C02565	None	616-04-6	CN1CC(=O)NC1=O	Organic compounds	Organoheterocyclic compounds	Azolines	Imidazolines
1-methyl-l-histidine	1-Methylhistidine	1	HMDB0000001	169.085126611	C7H11N3O2	92105	50599	C01152	3741	332-80-9	CN1C=NC(C[C@H](N)C(O)=O)=C1	Organic compounds	Organic acids and derivatives	Carboxylic acids and derivatives	Amino acids, peptides, and analogues
1-Oleoyl-sn-glycero-3-phosphocholine	LysoPC(18:1(9Z))	1	HMDB0002815	521.348139535	C26H52NO7P	16081932	28610	C03916	184	3542-29-8	CCCCCCCC\C=C/CCCCCCCC(=O)OC[C@@]([H])(O)COP([O-])(=O)OCC[N+](C)(C)C	Organic compounds	Lipids and lipid-like molecules	Glycerophospholipids	Glycerophosphocholines
1-palmitoyl-2-linoleoyl-sn-glycero-3-phosphocholine	PC(16:0/18:2(9Z,12Z))	1	HMDB0007973	757.562155053	C42H80NO8P	5287971	73002	None	None	None	CCCCCCCCCCCCCCCC(=O)OC[C@]([H])(COP([O-])(=O)OCC[N+](C)(C)C)OC(=O)CCCCCCC\C=C/C\C=C/CCCCC	Organic compounds	Lipids and lipid-like molecules	Glycerophospholipids	Glycerophosphocholines
1-Palmitoyl-sn-glycero-3-phosphocholine	LysoPC(16:0)	1	HMDB0010382	495.332489471	C24H50NO7P	460602	72998	C04102	None	None	[H][C@@](O)(COC(=O)CCCCCCCCCCCCCCC)COP([O-])(=O)OCC[N+](C)(C)C	Organic compounds	Lipids and lipid-like molecules	Glycerophospholipids	Glycerophosphocholines
1-Stearoyl-2-hydroxy-sn-glycero-3-phosphocholine	LysoPC(18:0)	1	HMDB0010384	523.363789599	C26H54NO7P	497299	73858	C04230	None	None	[H][C@@](O)(COC(=O)CCCCCCCCCCCCCCCCC)COP([O-])(=O)OCC[N+](C)(C)C	Organic compounds	Lipids and lipid-like molecules	Glycerophospholipids	Glycerophosphocholines
1-stearoyl-2-linoleoyl-sn-glycerol	DG(18:0/18:2(9Z,12Z)/0:0)	1	HMDB0007161	620.537975414	C39H72O5	6441562	77097	None	None	None	[H][C@](CO)(COC(=O)CCCCCCCCCCCCCCCCC)OC(=O)CCCCCCC\C=C/C\C=C/CCCCC	Organic compounds	Lipids and lipid-like molecules	Fatty Acyls	Lineolic acids and derivatives
1-Stearoyl-sn-glycerol 3-phosphocholine(LPC(18:0))	1-Stearoyl-sn-glycerol 3-phosphocholine(LPC(18:0))	1	HMDB0010384	523.363789599	C26H54NO7P	497299	73858	C04230	None	None	[H][C@@](O)(COC(=O)CCCCCCCCCCCCCCCCC)COP([O-])(=O)OCC[N+](C)(C)C	Organic compounds	Lipids and lipid-like molecules	Glycerophospholipids	Glycerophosphocholines
20-hydroxyarachidonic acid	20-Hydroxyeicosatetraenoic acid	1	HMDB0005998	320.23514489	C20H32O3	5283157	34306	C14748	None	79551-86-3	OCCCCC\C=C/C\C=C/C\C=C/C\C=C/CCCC(O)=O	Organic compounds	Lipids and lipid-like molecules	Fatty Acyls	Fatty acids and conjugates
2(1h)-pyridinone	2-Hydroxypyridine	1	HMDB0013751	95.037113787	C5H5NO	8871	16540	C02502	None	142-08-5	OC1=CC=CC=N1	Organic compounds	Organoheterocyclic compounds	Pyridines and derivatives	Hydropyridines
2,4-dichlorophenol	2,4-Dichlorophenol	1	HMDB0004811	161.963920164	C6H4Cl2O	8449	16738	C02625	7075	120-83-2	OC1=CC=C(Cl)C=C1Cl	Organic compounds	Benzenoids	Benzene and substituted derivatives	Halobenzenes
2,6-dihydroxybenzoic acid	2,6-Dihydroxybenzoic acid	1	HMDB0013676	154.026608673	C7H6O4	9338	68465	None	None	303-07-1	OC(=O)C1=C(O)C=CC=C1O	Organic compounds	Benzenoids	Benzene and substituted derivatives	Benzoic acids and derivatives
2-amino-1-phenylethanol	2-Hydroxyphenethylamine	1	HMDB0001065	137.084063979	C8H11NO	1000	16343	C02735	59	7568-93-6	NCC(O)C1=CC=CC=C1	Organic compounds	Organic nitrogen compounds	Organonitrogen compounds	Amines
2-arachidonoylglycerol	2-arachidonoylglycerol	1	HMDB0004666	378.277009704	C23H38O4	5282280	52392	C13856	None	53847-30-6	CCCCC\C=C/C\C=C/C\C=C/C\C=C/CCCC(=O)OC(CO)CO	Organic compounds	Lipids and lipid-like molecules	Endocannabinoids	None
2-deoxyribose 5-phosphate	Deoxyribose 5-phosphate	1	HMDB0001031	214.024239218	C5H11O7P	45934311	16132	C00673	5956	102916-66-5	O[C@H]1C[C@H](O)[C@@H](COP(O)(O)=O)O1	Organic compounds	Organic oxygen compounds	Organooxygen compounds	Carbohydrates and carbohydrate conjugates
(2e,4e,12z)-n-(2-methylpropyl)octadeca-2,4,12-trienamide	(2e,4e,12z)-n-(2-methylpropyl)octadeca-2,4,12-trienamide	1	HMDB0032033	333.303164875	C22H39NO	25221579	None	None	None	151391-69-4	CCCCC\C=C/CCCCCC\C=C\C=C\C(=O)NCC(C)C	Organic compounds	Lipids and lipid-like molecules	Fatty Acyls	Fatty amides
2-hexenal	2-Hexenal	1	HMDB0031496	98.073164942	C6H10O	5281168	19591	C08497	None	505-57-7	CCCC=CC=O	Organic compounds	Organooxygen compounds	Carbonyl compounds	Aldehydes
2-hydroxy-3-methylbutyric acid	2-Hydroxy-3-methylbutyric acid	1	HMDB0000407	118.062994186	C5H10O3	99823	60645	None	5396	4026-18-0	CC(C)C(O)C(O)=O	Organic compounds	Lipids and lipid-like molecules	Fatty Acyls	Fatty acids and conjugates
2-linoleoyl-1-palmitoyl-sn-glycero-3-phosphoethanolamine	2-linoleoyl-1-palmitoyl-sn-glycero-3-phosphoethanolamine	1	HMDB0008928	715.515204861	C39H74NO8P	9546747	73008	None	None	None	[H][C@@](COC(=O)CCCCCCCCCCCCCCC)(COP(O)(=O)OCCN)OC(=O)CCCCCCC\C=C/C\C=C/CCCCC	Organic compounds	Lipids and lipid-like molecules	Glycerophospholipids	Glycerophosphoethanolamines
2-linoleoylglycerol	MG(0:0/18:2(9Z,12Z)/0:0)	1	HMDB0011538	354.277009704	C21H38O4	5365676	75457	None	None	None	[H]C(CO)(CO)OC(=O)CCCCCCC\C=C/C\C=C/CCCCC	Organic compounds	Lipids and lipid-like molecules	Fatty Acyls	Lineolic acids and derivatives
2-mercaptoethanesulfonic acid	Mesna	1	HMDB0003745	141.975835438	C2H6O3S2	598	17905	C03576	6978	3375-50-6	OS(=O)(=O)CCS	Organic compounds	Organic acids and derivatives	Organic sulfonic acids and derivatives	Organosulfonic acids and derivatives
2-methylglutaric acid	2-Methylglutaric acid	1	HMDB0000422	146.057908808	C6H10O4	12046	68567	None	5411	617-62-9	CC(CCC(O)=O)C(O)=O	Organic compounds	Lipids and lipid-like molecules	Fatty Acyls	Fatty acids and conjugates
2'-o-methyladenosine	2'-O-Methyladenosine	1	HMDB0004326	281.112403993	C11H15N5O4	317398	119928	C04779	None	2140-79-6	COC1C(O)C(CO)OC1N1C=NC2=C(N)N=CN=C12	Organic compounds	Nucleosides, nucleotides, and analogues	Purine nucleosides	None
2-Oxoadipic acid	Oxoadipic acid	1	HMDB0000225	160.037173366	C6H8O5	71	15753	C00322	5234	3184-35-8	OC(=O)CCCC(=O)C(O)=O	Organic compounds	Organic acids and derivatives	Keto acids and derivatives	Medium-chain keto acids and derivatives
2-palmitoyl-rac-glycerol	2-palmitoyl-rac-glycerol	1	HMDB0011533	330.277009704	C19H38O4	123409	75455	None	None	None	[H]C(CO)(CO)OC(=O)CCCCCCCCCCCCCCC	Organic compounds	Lipids and lipid-like molecules	Glycerolipids	Monoradylglycerols
2-piperidone	2-Piperidinone	1	HMDB0011749	99.068413915	C5H9NO	12665	77761	None	None	675-20-7	O=C1CCCCN1	Organic compounds	Organoheterocyclic compounds	Piperidines	Piperidinones
3beta,7alpha-dihydroxy-5-cholestenoic acid	3beta,7alpha-Dihydroxy-5-cholestenoate	1	HMDB0012454	432.323959897	C27H44O4	3081084	81015	C17335	None	115538-84-6	[H][C@@]1(CC[C@@]2([H])[C@]3([H])[C@H](O)C=C4C[C@@H](O)CC[C@]4(C)[C@@]3([H])CC[C@]12C)[C@H](C)CCCC(C)C(O)=O	Organic compounds	Lipids and lipid-like molecules	Steroids and steroid derivatives	Bile acids, alcohols and derivatives
3beta-hydroxy-5-cholestenoic acid	3 beta-Hydroxy-5-cholestenoate	1	HMDB0012453	416.329045274	C27H44O3	53481407	None	C17333	None	6561-58-6	C[C@H](CCCC(C)C(O)=O)C1CCC2C3CC=C4C[C@@H](O)CC[C@]4(C)C3CC[C@]12C	Organic compounds	Lipids and lipid-like molecules	Steroids and steroid derivatives	Bile acids, alcohols and derivatives
3-dehydroepiandrosterone sulfate	3-dehydroepiandrosterone sulfate	1	HMDB0001032	368.165744696	C19H28O5S	12594	16814	C04555	4095	651-48-9	[H][C@@]12CCC(=O)[C@@]1(C)CC[C@@]1([H])[C@@]2([H])CC=C2C[C@H](CC[C@]12C)OS(O)(=O)=O	Organic compounds	Lipids and lipid-like molecules	Steroids and steroid derivatives	Sulfated steroids
3-dehydroquinic acid	3-Dehydroquinate	1	HMDB0012710	190.047738052	C7H10O6	439351	17947	C00944	None	None	O[C@@H]1C[C@@](O)(CC(=O)[C@H]1O)C(O)=O	Organic compounds	Organooxygen compounds	Alcohols and polyols	Cyclic alcohols and derivatives
3-hydroxy-3-methylglutaric acid	3-Hydroxymethylglutaric acid	1	HMDB0000355	162.05282343	C6H10O5	1662	16831	C03761	5344	503-49-1	CC(O)(CC(O)=O)CC(O)=O	Organic compounds	Lipids and lipid-like molecules	Fatty Acyls	Fatty acids and conjugates
3-hydroxyanthranilic acid	3-Hydroxyanthranilic acid	1	HMDB0001476	153.042593095	C7H7NO3	86	15793	C00632	3275	548-93-6	NC1=C(O)C=CC=C1C(O)=O	Organic compounds	Benzenoids	Benzene and substituted derivatives	Benzoic acids and derivatives
3-hydroxybutyric acid	3-Hydroxybutyric acid	1	HMDB0000357	104.047344122	C4H8O3	441	20067	C01089	125	300-85-6	CC(O)CC(O)=O	Organic compounds	Organic acids and derivatives	Hydroxy acids and derivatives	Beta hydroxy acids and derivatives
3-hydroxyglutaric acid	3-Hydroxyglutaric acid	1	HMDB0000428	148.037173366	C5H8O5	181976	None	None	5417	638-18-6	OC(CC(O)=O)CC(O)=O	Organic compounds	Organic acids and derivatives	Hydroxy acids and derivatives	Beta hydroxy acids and derivatives
3-Hydroxyisovaleric acid	3-Hydroxyisovaleric acid	1	HMDB0000754	118.062994186	C5H10O3	69362	37084	None	5722	625-08-1	CC(C)(O)CC(O)=O	Organic compounds	Lipids and lipid-like molecules	Fatty Acyls	Fatty acids and conjugates
3-hydroxyphenylacetic acid	3-Hydroxyphenylacetic acid	1	HMDB0000440	152.047344122	C8H8O3	12122	17445	C05593	5429	621-37-4	OC(=O)CC1=CC(O)=CC=C1	Organic compounds	Benzenoids	Phenols	1-hydroxy-4-unsubstituted benzenoids
3-hydroxyvalproic acid	3-Hydroxyvalproic acid	1	HMDB0013899	160.109944378	C8H16O3	134459	80637	C16651	None	58888-84-9	CCCC(C(O)CC)C(O)=O	Organic compounds	Lipids and lipid-like molecules	Fatty Acyls	Fatty acids and conjugates
3-Indolepropionic acid	Indole-3-propionic acid	1	HMDB0002302	189.078978601	C11H11NO2	3744	43580	None	6602	830-96-6	OC(=O)CCC1=CNC2=CC=CC=C12	Organic compounds	Organoheterocyclic compounds	Indoles and derivatives	Indolyl carboxylic acids and derivatives
3-methoxy-4-hydroxyphenylglycol sulfate	3-Methoxy-4-Hydroxyphenylglycol sulfate	1	HMDB0003332	264.030373428	C9H12O7S	3035420	None	None	6889	71324-20-4	COC1=C(O)C=CC(=C1)C(CO)OS(O)(=O)=O	Organic compounds	Benzenoids	Phenols	Methoxyphenols
3-methyl-2-oxopentanoate	3-Methyl-2-oxovaleric acid	1	HMDB0000491	130.062994186	C6H10O3	47	35932	C03465	5478	1460-34-0	CCC(C)C(=O)C(O)=O	Organic compounds	Organic acids and derivatives	Keto acids and derivatives	Short-chain keto acids and derivatives
3-methyladenine	3-Methyladenine	1	HMDB0011600	149.070145249	C6H7N5	1673	38635	C00913	None	5142-23-4	CN1C=NC(N)=C2N=CN=C12	Organic compounds	Organoheterocyclic compounds	Imidazopyrimidines	Purines and purine derivatives
3-methylhistidine	3-Methylhistidine	1	HMDB0000479	169.085126611	C7H11N3O2	64969	27596	C01152	5466	368-16-1	CN1C=NC=C1C[C@H](N)C(O)=O	Organic compounds	Organic acids and derivatives	Carboxylic acids and derivatives	Amino acids, peptides, and analogues
3-methylthiopropionate	3-Methylthiopropionic acid	1	HMDB0001527	120.02450019	C4H8O2S	563	1438	C08276	6300	646-01-5	CSCCC(O)=O	Organic compounds	Lipids and lipid-like molecules	Fatty Acyls	Fatty acids and conjugates
3-Phenylpropanoic acid	Hydrocinnamic acid	1	HMDB0000764	150.068079564	C9H10O2	107	28631	C05629	4153	501-52-0	OC(=O)CCC1=CC=CC=C1	Organic compounds	Phenylpropanoids and polyketides	Phenylpropanoic acids	None
4,4'-diaminodiphenylmethane	4,4'-diaminodiphenylmethane	1	HMDB0041808	198.115698458	C13H14N2	7577	32506	C14288	None	101-77-9	NC1=CC=C(CC2=CC=C(N)C=C2)C=C1	Organic compounds	Benzenoids	Benzene and substituted derivatives	Diphenylmethanes
4',5,7-trihydroxy 3,3',6,8-tetramethoxyflavone	4',5,7-trihydroxy 3,3',6,8-tetramethoxyflavone	1	HMDB0136142	390.09508216	C19H18O9	None	None	None	None	None	COC1=C(O)C=CC(=C1)C1=C(OC)C(=O)C2=C(O)C(OC)=C(O)C(OC)=C2O1	Organic compounds	Phenylpropanoids and polyketides	Flavonoids	O-methylated flavonoids
4,6-diamino-5-formamidopyrimidine	FAPy-adenine	1	HMDB0004816	153.065059871	C5H7N5O	114926	27983	C06502	7080	5122-36-1	NC1=NC=NC(N)=C1NC=O	Organic compounds	Organoheterocyclic compounds	Diazines	Pyrimidines and pyrimidine derivatives
4-anisaldehyde	4-Methoxybenzaldehyde	1	HMDB0029686	136.0524295	C8H8O2	31244	366673	C10761	None	123-11-5	COC1=CC=C(C=O)C=C1	Organic compounds	Benzenoids	Benzene and substituted derivatives	Benzoyl derivatives
4-hexylresorcinol	4-hexylresorcinol	1	HMDB0032567	194.13067982	C12H18O2	3610	None	None	None	136-77-6	CCCCCCC1=C(O)C=C(O)C=C1	Organic compounds	Benzenoids	Benzene and substituted derivatives	Phenols and derivatives
4-hydroxy-3-methoxybenzyl alcohol	4-Hydroxy-3-methoxybenzenemethanol	1	HMDB0032012	154.062994186	C8H10O3	62348	18353	C06317	None	498-00-0	COC1=C(O)C=CC(CO)=C1	Organic compounds	Benzenoids	Phenols	Methoxyphenols
4-hydroxyphenylacetic acid	p-Hydroxyphenylacetic acid	1	HMDB0000020	152.047344122	C8H8O3	127	18101	C00642	130	156-38-7	OC(=O)CC1=CC=C(O)C=C1	Organic compounds	Benzenoids	Phenols	1-hydroxy-2-unsubstituted benzenoids
4-hydroxyphenylpyruvate	4-Hydroxyphenylpyruvic acid	1	HMDB0000707	180.042258744	C9H8O4	979	15999	C01179	5675	156-39-8	OC(=O)C(=O)CC1=CC=C(O)C=C1	Organic compounds	Benzenoids	Benzene and substituted derivatives	Phenylpyruvic acid derivatives
4-methyl-1h-pyrazole	4-methyl-1h-pyrazole	1	HMDB0015344	82.053098202	C4H6N2	3406	5141	C07837	None	7554-65-6	CC1=CNN=C1	Organic compounds	Organoheterocyclic compounds	Azoles	Pyrazoles
4-methylcatechol	4-Methylcatechol	1	HMDB0000873	124.0524295	C7H8O2	9958	17254	C06730	5834	452-86-8	CC1=CC=C(O)C(O)=C1	Organic compounds	Benzenoids	Phenols	Benzenediols
4-pyridoxic acid	4-Pyridoxic acid	1	HMDB0000017	183.053157781	C8H9NO4	6723	17405	C00847	239	82-82-6	CC1=NC=C(CO)C(C(O)=O)=C1O	Organic compounds	Organoheterocyclic compounds	Pyridines and derivatives	Pyridinecarboxylic acids and derivatives
5alpha-androstan-3beta-ol-17-one sulfate	5alpha-androstan-3beta-ol-17-one sulfate	1	HMDB0062657	370.18139524	C19H30O5S	9929317	83040	None	None	977-35-5	[H][C@@]12CCC(=O)[C@@]1(C)CC[C@@]1([H])[C@@]2([H])CC[C@@]2([H])C[C@H](CC[C@]12C)OS(O)(=O)=O	Organic compounds	Lipids and lipid-like molecules	Steroids and steroid derivatives	Sulfated steroids
5alpha-cholest-7-en-3beta-ol	Lathosterol	1	HMDB0001170	386.354866094	C27H46O	65728	17168	C01189	6052	80-99-9	[H][C@@]1(CC[C@@]2([H])C3=CC[C@@]4([H])C[C@@H](O)CC[C@]4(C)[C@@]3([H])CC[C@]12C)[C@H](C)CCCC(C)C	Organic compounds	Lipids and lipid-like molecules	Steroids and steroid derivatives	Cholestane steroids
5-aminolevulinic acid	5-Aminolevulinic acid	1	HMDB0001149	131.058243159	C5H9NO3	137	17549	C00430	6037	106-60-5	NCC(=O)CCC(O)=O	Organic compounds	Organic acids and derivatives	Carboxylic acids and derivatives	Amino acids, peptides, and analogues
5-aminosalicylic acid	Mesalazine	1	HMDB0014389	153.042593095	C7H7NO3	4075	6775	None	None	89-57-6	NC1=CC(C(O)=O)=C(O)C=C1	Organic compounds	Benzenoids	Benzene and substituted derivatives	Benzoic acids and derivatives
5-aminovaleric acid	5-Aminopentanoic acid	1	HMDB0003355	117.078978601	C5H11NO2	138	15887	C00431	6902	660-88-8	NCCCCC(O)=O	Organic compounds	Organic acids and derivatives	Carboxylic acids and derivatives	Amino acids, peptides, and analogues
5-androstene-3beta,17beta-diol	5-androstene-3beta,17beta-diol	1	HMDB0003818	290.224580204	C19H30O2	10634	2710	C04295	6983	521-17-5	[H][C@@]12CC[C@H](O)[C@@]1(C)CC[C@@]1([H])[C@@]2([H])CC=C2C[C@@H](O)CC[C@]12C	Organic compounds	Lipids and lipid-like molecules	Steroids and steroid derivatives	Androstane steroids
5s-hydroxy-6e,8z,11z,14z-eicosatetraenoic acid	5s-hydroxy-6e,8z,11z,14z-eicosatetraenoic acid	1	HMDB0011134	320.23514489	C20H32O3	5280733	28209	C04805	6554	70608-72-9	CCCCC\C=C/C\C=C/C\C=C/C=C/[C@@H](O)CCCC(O)=O	Organic compounds	Lipids and lipid-like molecules	Fatty Acyls	Eicosanoids
(6e)-8-methyl-6-nonenoic acid	8-Methylnonenoate	1	HMDB0012183	170.13067982	C10H18O2	5365959	81581	C18202	None	59320-77-3	CC(C)\C=C\CCCCC(O)=O	Organic compounds	Lipids and lipid-like molecules	Fatty Acyls	Fatty acids and conjugates
[6]-gingerol	Gingerol	1	HMDB0005783	294.18310932	C17H26O4	3473	None	C10462	None	58253-27-3	CCCCCC(O)CC(=O)CCC1=CC=C(O)C(OC)=C1	Organic compounds	Benzenoids	Phenols	Methoxyphenols
7alpha-hydroxy-4-cholesten-3-one	7a-Hydroxy-cholestene-3-one	1	HMDB0001993	400.334130652	C27H44O2	123743	17899	C05455	6419	3862-25-7	[H][C@@]1(CC[C@@]2([H])[C@]3([H])[C@H](O)CC4=CC(=O)CC[C@]4(C)[C@@]3([H])CC[C@]12C)[C@H](C)CCCC(C)C	Organic compounds	Lipids and lipid-like molecules	Steroids and steroid derivatives	Cholestane steroids
7-methyluric acid	7-Methyluric acid	1	HMDB0011107	182.043990078	C6H6N4O3	69160	149744	C16355	None	None	CN1C(=O)NC2=C1C(=O)NC(=O)N2	Organic compounds	Organoheterocyclic compounds	Imidazopyrimidines	Purines and purine derivatives
9-hydroxy-10e,12z-octadecadienoic acid	9-hydroxy-10e,12z-octadecadienoic acid	1	HMDB0062652	296.23514489	C18H32O3	5282944	72651	None	None	98524-19-7	[H]\C(CCCCC)=C(/[H])\C(\[H])=C(/[H])C(O)CCCCCCCC(O)=O	Organic compounds	Lipids and lipid-like molecules	Fatty Acyls	Lineolic acids and derivatives
Acesulfame	Acesulfame	1	HMDB0033585	162.993928343	C4H5NO4S	36573	83501	None	None	33665-90-6	CC1=CC(=O)NS(=O)(=O)O1	Organic compounds	Organic acids and derivatives	Organic sulfuric acids and derivatives	None
Acetoacetic acid	Acetoacetic acid	1	HMDB0000060	102.031694058	C4H6O3	96	15344	C00164	276	541-50-4	CC(=O)CC(O)=O	Organic compounds	Organic acids and derivatives	Keto acids and derivatives	Short-chain keto acids and derivatives
Acetohexamide	Acetohexamide	1	HMDB0014558	324.114377828	C15H20N2O4S	1989	28052	C06806	None	968-81-0	CC(=O)C1=CC=C(C=C1)S(=O)(=O)NC(=O)NC1CCCCC1	Organic compounds	Organic oxygen compounds	Organooxygen compounds	Carbonyl compounds
Acetoxyvalerenic acid	Acetylvalerenolic acid	1	HMDB0035687	292.167459256	C17H24O4	6439585	None	None	None	81397-67-3	CC1CCC(\C=C(/C)C(O)=O)C2=C(C)CC(OC(C)=O)C12	Organic compounds	Lipids and lipid-like molecules	Prenol lipids	Sesquiterpenoids
Acetylcarnitine	L-Acetylcarnitine	1	HMDB0000201	203.115758031	C9H17NO4	7045767	57589	None	None	3040-38-8	CC(=O)O[C@H](CC([O-])=O)C[N+](C)(C)C	Organic compounds	Lipids and lipid-like molecules	Fatty Acyls	Fatty acid esters
Acetylcholine	Acetylcholine	1	HMDB0000895	146.118103761	C7H16NO2	187	15355	C01996	57	51-84-3	CC(=O)OCC[N+](C)(C)C	Organic compounds	Organic nitrogen compounds	Organonitrogen compounds	Quaternary ammonium salts
Acetylglycine	Acetylglycine	1	HMDB0000532	117.042593095	C4H7NO3	10972	40410	None	5517	543-24-8	CC(=O)NCC(O)=O	Organic compounds	Organic acids and derivatives	Carboxylic acids and derivatives	Amino acids, peptides, and analogues
Acetyl phosphate	Acetylphosphate	1	HMDB0001494	139.987459782	C2H5O5P	186	15350	C00227	6278	590-54-5	CC(=O)OP(O)(O)=O	Organic compounds	Organic acids and derivatives	Organic phosphoric acids and derivatives	Phosphate esters
Alanine	L-Alanine	1	HMDB0000161	89.047678473	C3H7NO2	5950	16977	C01401	None	56-41-7	C[C@H](N)C(O)=O	Organic compounds	Organic acids and derivatives	Carboxylic acids and derivatives	Amino acids, peptides, and analogues
Aldosterone	Aldosterone	1	HMDB0000037	360.193674006	C21H28O5	24758425	27584	C01780	418	52-39-1	C[C@]12CCC(=O)C=C1CCC1C3CC[C@H](C(=O)CO)[C@]3(C[C@H](O)C21)C=O	Organic compounds	Lipids and lipid-like molecules	Steroids and steroid derivatives	Hydroxysteroids
All-trans-4-hydroxyretinoic acid	4-Hydroxyretinoic acid	1	HMDB0006254	316.203844762	C20H28O3	6438629	63795	C16677	None	66592-72-1	C\C(\C=C\C1=C(C)C(O)CCC1(C)C)=C/C=C/C(/C)=C/C(O)=O	Organic compounds	Lipids and lipid-like molecules	Prenol lipids	Retinoids
alpha-ionone	alpha-ionone	1	HMDB0059883	192.151415262	C13H20O	5282108	32319	C12286	None	None	CC(=O)\C=C\C1C(C)=CCCC1(C)C	Organic compounds	Lipids and lipid-like molecules	Prenol lipids	Sesquiterpenoids
alpha-Linolenic acid	Alpha-Linolenic acid	1	HMDB0001388	278.224580204	C18H30O2	5280934	27432	C06427	6208	463-40-1	CC\C=C/C\C=C/C\C=C/CCCCCCCC(O)=O	Organic compounds	Lipids and lipid-like molecules	Fatty Acyls	Lineolic acids and derivatives
Alpha-N-Phenylacetyl-L-glutamine	Alpha-N-Phenylacetyl-L-glutamine	1	HMDB0006344	264.11100701	C13H16N2O4	92258	17884	C04148	None	28047-15-6	NC(=O)CC[C@H](NC(=O)CC1=CC=CC=C1)C(O)=O	Organic compounds	Organic acids and derivatives	Carboxylic acids and derivatives	Amino acids, peptides, and analogues
(+)-alpha-tocopherol	Alpha-Tocopherol	1	HMDB0001893	430.381080844	C29H50O2	14985	18145	C02477	6376	59-02-9	CC(C)CCC[C@@H](C)CCC[C@@H](C)CCC[C@]1(C)CCC2=C(C)C(O)=C(C)C(C)=C2O1	Organic compounds	Lipids and lipid-like molecules	Prenol lipids	Quinone and hydroquinone lipids
Aniline	Aniline	1	HMDB0003012	93.057849229	C6H7N	6115	17296	C00292	489	62-53-3	NC1=CC=CC=C1	Organic compounds	Benzenoids	Benzene and substituted derivatives	Aniline and substituted anilines
Arachidic acid	Arachidic acid	1	HMDB0002212	312.302830524	C20H40O2	10467	28822	C06425	401	506-30-9	CCCCCCCCCCCCCCCCCCCC(O)=O	Organic compounds	Lipids and lipid-like molecules	Fatty Acyls	Fatty acids and conjugates
Arachidonic acid (peroxide free)	Arachidonic acid (peroxide free)	1	HMDB0001043	304.240230268	C20H32O2	444899	15843	C00219	193	506-32-1	CCCCC\C=C/C\C=C/C\C=C/C\C=C/CCCC(O)=O	Organic compounds	Lipids and lipid-like molecules	Fatty Acyls	Fatty acids and conjugates
Arecaidine	Arecaidine	1	HMDB0030352	141.078978601	C7H11NO2	10355	226311	C10128	None	499-04-7	CN1CCC=C(C1)C(O)=O	Organic compounds	Alkaloids and derivatives	None	None
Arginine	L-Arginine	1	HMDB0000517	174.111675712	C6H14N4O2	6322	16467	C02385	5502	74-79-3	N[C@@H](CCCNC(N)=N)C(O)=O	Organic compounds	Organic acids and derivatives	Carboxylic acids and derivatives	Amino acids, peptides, and analogues
Asiatic acid	Asiatic acid	1	HMDB0035782	488.350174646	C30H48O5	296191	None	C08617	None	76964-07-3	CC1CCC2(CCC3(C)C(=CCC4C5(C)CC(O)C(O)C(C)(CO)C5CCC34C)C2C1C)C(O)=O	Organic compounds	Lipids and lipid-like molecules	Prenol lipids	Triterpenoids
Asp-Ala	Aspartyl-Alanine	1	HMDB0028746	204.074621504	C7H12N2O5	4677380	None	None	None	None	CC(NC(=O)C(N)CC(O)=O)C(O)=O	Organic compounds	Organic acids and derivatives	Carboxylic acids and derivatives	Amino acids, peptides, and analogues
Asp-Asn	Aspartyl-Asparagine	1	HMDB0028748	247.080435163	C8H13N3O6	18218190	None	None	None	None	NC(CC(O)=O)C(=O)NC(CC(N)=O)C(O)=O	Organic compounds	Organic acids and derivatives	Carboxylic acids and derivatives	Amino acids, peptides, and analogues
Azelaic acid	Azelaic acid	1	HMDB0000784	188.104859	C9H16O4	2266	48131	C08261	5750	123-99-9	OC(=O)CCCCCCCC(O)=O	Organic compounds	Lipids and lipid-like molecules	Fatty Acyls	Fatty acids and conjugates
Behenic acid	Behenic acid	1	HMDB0000944	340.334130652	C22H44O2	8215	28941	C08281	260	112-85-6	CCCCCCCCCCCCCCCCCCCCCC(O)=O	Organic compounds	Lipids and lipid-like molecules	Fatty Acyls	Fatty acids and conjugates
Benzoic acid	Benzoic acid	1	HMDB0001870	122.036779433	C7H6O2	243	30746	C00180	1297	65-85-0	OC(=O)C1=CC=CC=C1	Organic compounds	Benzenoids	Benzene and substituted derivatives	Benzoic acids and derivatives
Benzyl alcohol	Benzyl alcohol	1	HMDB0003119	108.057514878	C7H8O	244	17987	C00556	None	100-51-6	OCC1=CC=CC=C1	Organic compounds	Benzenoids	Benzene and substituted derivatives	Benzyl alcohols
Bergaptol	Bergaptol	1	HMDB0013679	202.026608673	C11H6O4	5280371	17377	C00758	None	486-60-2	OC1=C2C=CC(=O)OC2=CC2=C1C=CO2	Organic compounds	Phenylpropanoids and polyketides	Coumarins and derivatives	Furanocoumarins
beta-cryptoxanthin	beta-Cryptoxanthin	1	HMDB0033844	552.433116414	C40H56O	6384256	None	C08591	None	472-70-8	C\C(\C=C\C=C(/C)\C=C\C1=C(C)CCCC1(C)C)=C/C=C/C=C(\C)/C=C/C=C(\C)/C=C/C1=C(C)CC(O)CC1(C)C	Organic compounds	Lipids and lipid-like molecules	Prenol lipids	Tetraterpenoids
beta-Homoproline	2-Pyrrolidineacetic acid	1	HMDB0029444	129.078978601	C6H11NO2	123784	None	None	None	None	OC(=O)CC1CCCN1	Organic compounds	Organoheterocyclic compounds	Pyrrolidines	None
beta-hydroxypropionic acid	Hydroxypropionic acid	1	HMDB0000700	90.031694058	C3H6O3	68152	33404	C01013	5668	503-66-2	OCCC(O)=O	Organic compounds	Organic acids and derivatives	Hydroxy acids and derivatives	Beta hydroxy acids and derivatives
Betaine	Betaine	1	HMDB0000043	117.078978601	C5H11NO2	247	17750	C00719	287	107-43-7	C[N+](C)(C)CC([O-])=O	Organic compounds	Organic acids and derivatives	Carboxylic acids and derivatives	Amino acids, peptides, and analogues
beta-naphthol	2-Naphthol	1	HMDB0012322	144.057514878	C10H8O	8663	10432	C11713	None	135-19-3	OC1=CC2=CC=CC=C2C=C1	Organic compounds	Benzenoids	Naphthalenes	Naphthols and derivatives
beta-tocotrienol	epsilon-Tocopherol	1	HMDB0030554	410.318480588	C28H42O2	9844470	351876	C14154	None	490-23-3	CC(C)=CCC\C(C)=C\CC\C(C)=C\CCC1(C)CCC2=C(C)C(O)=CC(C)=C2O1	Organic compounds	Lipids and lipid-like molecules	Prenol lipids	Quinone and hydroquinone lipids
Butanoic acid	Butyric acid	1	HMDB0000039	88.0524295	C4H8O2	264	30772	C00246	107	107-92-6	CCCC(O)=O	Organic compounds	Lipids and lipid-like molecules	Fatty Acyls	Fatty acids and conjugates
Cabergoline	Cabergoline	1	HMDB0014393	451.294725453	C26H37N5O2	54746	3286	C08187	None	81409-90-7	[H][C@@]12CC3=CNC4=CC=CC(=C34)[C@@]1([H])C[C@H](CN2CC=C)C(=O)N(CCCN(C)C)C(=O)NCC	Organic compounds	Alkaloids and derivatives	Ergoline and derivatives	Lysergic acids and derivatives
Calciferol	Ergocalciferol	1	HMDB0000900	396.33921603	C28H44O	5280793	28934	C05441	5856	50-14-6	CC(C)[C@@H](C)\C=C\[C@@H](C)[C@@]1([H])CC[C@@]2([H])\C(CCC[C@]12C)=C\C=C1\C[C@@H](O)CCC1=C	Organic compounds	Lipids and lipid-like molecules	Steroids and steroid derivatives	Vitamin D and derivatives
Caldine	Norspermidine	1	HMDB0011634	131.142247559	C6H17N3	5942	16841	C03375	None	56-18-8	NCCCNCCCN	Organic compounds	Organic nitrogen compounds	Organonitrogen compounds	Amines
Capric acid	Capric acid	1	HMDB0000511	172.146329884	C10H20O2	2969	30813	C01571	336	334-48-5	CCCCCCCCCC(O)=O	Organic compounds	Lipids and lipid-like molecules	Fatty Acyls	Fatty acids and conjugates
Carnitine	L-Carnitine	1	HMDB0000062	161.105193351	C7H15NO3	2724480	16347	C00487	52	541-15-1	C[N+](C)(C)C[C@H](O)CC([O-])=O	Organic compounds	Organic nitrogen compounds	Organonitrogen compounds	Quaternary ammonium salts
(+)-catechin	Epicatechin	1	HMDB0001871	290.07903818	C15H14O6	72276	90	C06562	3420	490-46-0	O[C@@H]1CC2=C(O)C=C(O)C=C2O[C@@H]1C1=CC(O)=C(O)C=C1	Organic compounds	Phenylpropanoids and polyketides	Flavonoids	Flavans
Chenodeoxycholate	Chenodeoxycholic acid	1	HMDB0000518	392.292659768	C24H40O4	10133	16755	C02528	207	474-25-9	[H][C@@]1(CC[C@@]2([H])[C@]3([H])[C@H](O)C[C@]4([H])C[C@H](O)CC[C@]4(C)[C@@]3([H])CC[C@]12C)[C@H](C)CCC(O)=O	Organic compounds	Lipids and lipid-like molecules	Steroids and steroid derivatives	Bile acids, alcohols and derivatives
Cholesteryl sulfate	Cholesterol sulfate	1	HMDB0000653	466.31168065	C27H46O4S	65076	41321	C18043	5625	1256-86-6	[H][C@@]12CC[C@H]([C@H](C)CCCC(C)C)[C@@]1(C)CC[C@@]1([H])[C@@]2([H])CC=C2C[C@H](CC[C@]12C)OS(O)(=O)=O	Organic compounds	Lipids and lipid-like molecules	Steroids and steroid derivatives	Cholestane steroids
Cholic acid	Cholic acid	1	HMDB0000619	408.28757439	C24H40O5	221493	16359	C00695	206	81-25-4	[H][C@@]1(CC[C@@]2([H])[C@]3([H])[C@H](O)C[C@]4([H])C[C@H](O)CC[C@]4(C)[C@@]3([H])C[C@H](O)[C@]12C)[C@H](C)CCC(O)=O	Organic compounds	Lipids and lipid-like molecules	Steroids and steroid derivatives	Bile acids, alcohols and derivatives
Choline	Choline	1	HMDB0000097	104.107539075	C5H14NO	305	15354	C00114	56	62-49-7	C[N+](C)(C)CCO	Organic compounds	Organic nitrogen compounds	Organonitrogen compounds	Quaternary ammonium salts
Cinchonine	Cinchonine	1	HMDB0030282	294.173213336	C19H22N2O	2757	None	C06528	None	485-71-2	OC(C1CC2CCN1CC2C=C)C1=CC=NC2=C1C=CC=C2	Organic compounds	Alkaloids and derivatives	Cinchona alkaloids	None
Cis-13-docosenoic acid	Erucic acid	1	HMDB0002068	338.318480588	C22H42O2	5281116	28792	C08316	6470	112-86-7	CCCCCCCC\C=C/CCCCCCCCCCCC(O)=O	Organic compounds	Lipids and lipid-like molecules	Fatty Acyls	Fatty acids and conjugates
Cis-2-decenoic acid	trans-Dec-2-enoic acid	1	HMDB0010726	170.13067982	C10H18O2	5282724	50467	None	None	None	CCCCCCC\C=C\C(O)=O	Organic compounds	Lipids and lipid-like molecules	Fatty Acyls	Fatty acids and conjugates
Cis-4,7,10,13,16,19-docosahexaenoic acid	Cis-4,7,10,13,16,19-docosahexaenoic acid	1	HMDB0002183	328.240230268	C22H32O2	445580	28125	C06429	3457	6217-54-5	CC\C=C/C\C=C/C\C=C/C\C=C/C\C=C/C\C=C/CCC(O)=O	Organic compounds	Lipids and lipid-like molecules	Fatty Acyls	Fatty acids and conjugates
Cis-5-dodecenoic acid	5-Dodecenoic acid	1	HMDB0000529	198.161979948	C12H22O2	5312378	86595	None	5514	2430-94-6	CCCCCC\C=C/CCCC(O)=O	Organic compounds	Lipids and lipid-like molecules	Fatty Acyls	Fatty acids and conjugates
Cis-7,10,13,16,19-docosapentaenoic acid	Docosapentaenoic acid	1	HMDB0006528	330.255880332	C22H34O2	5497182	53488	C16513	194	24880-45-3	CC\C=C/C\C=C/C\C=C/C\C=C/C\C=C/CCCCCC(O)=O	Organic compounds	Lipids and lipid-like molecules	Fatty Acyls	Fatty acids and conjugates
Cis-9-palmitoleic acid	Palmitoleic acid	1	HMDB0003229	254.224580204	C16H30O2	445638	28716	C08362	188	373-49-9	CCCCCC\C=C/CCCCCCCC(O)=O	Organic compounds	Lipids and lipid-like molecules	Fatty Acyls	Fatty acids and conjugates
Cis,cis-muconic acid	cis,cis-Muconic acid	1	HMDB0006331	142.02660868	C6H6O4	5280518	16508	C02480	None	1119-72-8	OC(=O)\C=C/C=C\C(O)=O	Organic compounds	Lipids and lipid-like molecules	Fatty Acyls	Fatty acids and conjugates
Cis-jasmone	(Z)-3-Methyl-2-(2-pentenyl)-2-cyclopenten-1-one	1	HMDB0035601	164.120115134	C11H16O	1549018	None	C08490	None	488-10-8	CC\C=C/CC1=C(C)CCC1=O	Organic compounds	Organic oxygen compounds	Organooxygen compounds	Carbonyl compounds
Cis-vaccenic acid	Cis-vaccenic acid	1	HMDB0240219	282.255880332	C18H34O2	5282761	50464	C21944	None	506-17-2	CCCCCC\C=C/CCCCCCCCCC(O)=O	Organic compounds	Lipids and lipid-like molecules	Fatty Acyls	Fatty acids and conjugates
Citrate	Citric acid	1	HMDB0000094	192.02700261	C6H8O7	311	30769	C00158	124	77-92-9	OC(=O)CC(O)(CC(O)=O)C(O)=O	Organic compounds	Organic acids and derivatives	Carboxylic acids and derivatives	Tricarboxylic acids and derivatives
Coniine	(S)-2-Propylpiperidine	1	HMDB0030285	127.136099549	C8H17N	9985	127791	C06523	None	458-88-8	CCCC1CCCCN1	Organic compounds	Alkaloids and derivatives	None	None
Coumarin	Coumarin	1	HMDB0001218	146.036779433	C9H6O2	323	28794	C05851	3525	91-64-5	O=C1OC2=CC=CC=C2C=C1	Organic compounds	Phenylpropanoids and polyketides	Coumarins and derivatives	None
Creatine	Creatine	1	HMDB0000064	131.069476547	C4H9N3O2	586	16919	C00300	7	57-00-1	CN(CC(O)=O)C(N)=N	Organic compounds	Organic acids and derivatives	Carboxylic acids and derivatives	Amino acids, peptides, and analogues
Creatinine	Creatinine	1	HMDB0000562	113.058911861	C4H7N3O	588	16737	C00791	8	60-27-5	CN1CC(=O)NC1=N	Organic compounds	Organic acids and derivatives	Carboxylic acids and derivatives	Amino acids, peptides, and analogues
Cuminaldehyde	Cuminaldehyde	1	HMDB0002214	148.088815006	C10H12O	326	28671	C06577	None	122-03-2	[H]C(=O)C1=CC=C(C=C1)C(C)C	Organic compounds	Lipids and lipid-like molecules	Prenol lipids	Monoterpenoids
Cuminyl alcohol	Cuminyl alcohol	1	HMDB0031817	150.104465071	C10H14O	325	None	C06576	None	536-60-7	CC(C)C1=CC=C(CO)C=C1	Organic compounds	Lipids and lipid-like molecules	Prenol lipids	Monoterpenoids
Cyclohexylamine	Cyclohexylamine	1	HMDB0031404	99.104799421	C6H13N	7965	15773	C00571	None	108-91-8	NC1CCCCC1	Organic compounds	Organic nitrogen compounds	Organonitrogen compounds	Cyclohexylamines
D-2-phosphoglyceric acid	D-2-phosphoglyceric acid	1	HMDB0003391	185.99293909	C3H7O7P	439278	17835	C00631	6915	None	OC[C@@H](OP(O)(O)=O)C(O)=O	Organic compounds	Organic oxygen compounds	Organooxygen compounds	Carbohydrates and carbohydrate conjugates
Daidzein	Daidzein	1	HMDB0003312	254.057908802	C15H10O4	5281708	28197	C10208	None	486-66-8	OC1=CC=C(C=C1)C1=COC2=C(C=CC(O)=C2)C1=O	Organic compounds	Phenylpropanoids and polyketides	Isoflavonoids	Isoflav-2-enes
Daidzin	Daidzin	1	HMDB0033991	416.110732224	C21H20O9	107971	42202	C10216	None	552-66-9	OC[C@H]1O[C@@H](OC2=CC3=C(C=C2)C(=O)C(=CO3)C2=CC=C(O)C=C2)[C@H](O)[C@@H](O)[C@@H]1O	Organic compounds	Phenylpropanoids and polyketides	Isoflavonoids	Isoflavonoid O-glycosides
D-Allose	Allose	1	HMDB0001151	180.063388116	C6H12O6	12285879	37741	C01487	348	6038-51-3	[H][C@@]1(CO)OC(O)[C@@]([H])(O)[C@@]([H])(O)[C@@]1([H])O	Organic compounds	Organic oxygen compounds	Organooxygen compounds	Carbohydrates and carbohydrate conjugates
D-arabinose	D-Arabinose	1	HMDB0029942	150.05282343	C5H10O5	66308	46983	C00216	None	147-81-9	OC[C@@H](O)[C@@H](O)[C@H](O)C=O	Organic compounds	Organic oxygen compounds	Organooxygen compounds	Carbohydrates and carbohydrate conjugates
D-arabitol	D-Arabitol	1	HMDB0000568	152.068473494	C5H12O5	827	18333	C01904	5551	488-82-4	OC[C@@H](O)C(O)[C@H](O)CO	Organic compounds	Organic oxygen compounds	Organooxygen compounds	Carbohydrates and carbohydrate conjugates
Deoxycholic acid	Deoxycholic acid	1	HMDB0000626	392.292659768	C24H40O4	222528	28834	C04483	265	83-44-3	[H][C@@]1(CC[C@@]2([H])[C@]3([H])CC[C@]4([H])C[C@H](O)CC[C@]4(C)[C@@]3([H])C[C@H](O)[C@]12C)[C@H](C)CCC(O)=O	Organic compounds	Lipids and lipid-like molecules	Steroids and steroid derivatives	Bile acids, alcohols and derivatives
D-erythronic acid gamma-lactone	Erythrono-1,4-lactone	1	HMDB0000349	118.02660868	C4H6O4	5325915	87625	None	5338	17675-99-9	O[C@@H]1COC(=O)[C@@H]1O	Organic compounds	Organoheterocyclic compounds	Lactones	Gamma butyrolactones
Dethiobiotin	Dethiobiotin	1	HMDB0003581	214.131742452	C10H18N2O3	445027	42280	C01909	3351	533-48-2	[H][C@@]1(C)NC(=O)N[C@]1([H])CCCCCC(O)=O	Organic compounds	Lipids and lipid-like molecules	Fatty Acyls	Fatty acids and conjugates
Dextromethorphan	Dextromethorphan	1	HMDB0001920	271.193614427	C18H25NO	5362449	4470	C06947	None	125-71-3	[H][C@@]12CCCC[C@@]11CCN(C)[C@@H]2CC2=C1C=C(OC)C=C2	Organic compounds	Alkaloids and derivatives	Morphinans	None
D-glutamine	D-Glutamine	1	HMDB0003423	146.069142196	C5H10N2O3	145815	17061	C00819	6926	5959-95-5	N[C@H](CCC(N)=O)C(O)=O	Organic compounds	Organic acids and derivatives	Carboxylic acids and derivatives	Amino acids, peptides, and analogues
Diethanolamine	Diethanolamine	1	HMDB0004437	105.078978601	C4H11NO2	8113	28123	C06772	3239	111-42-2	OCCNCCO	Organic compounds	Organic nitrogen compounds	Organonitrogen compounds	Amines
Digalacturonate	Digalacturonic acid	1	HMDB0039721	370.074740662	C12H18O13	4532283	33809	C02273	None	5894-59-7	OC1OC(C(OC2OC(C(O)C(O)C2O)C(O)=O)C(O)C1O)C(O)=O	Organic compounds	Organic oxygen compounds	Organooxygen compounds	Carbohydrates and carbohydrate conjugates
Dihydrojasmone	Dihydrojasmone	1	HMDB0031565	166.135765198	C11H18O	62378	None	None	None	1128-08-1	CCCCCC1=C(C)CCC1=O	Organic compounds	Organooxygen compounds	Carbonyl compounds	Ketones
Dihydroxyacetone	Dihydroxyacetone	1	HMDB0001882	90.031694058	C3H6O3	670	16016	C00184	6368	96-26-4	OCC(=O)CO	Organic compounds	Organic oxygen compounds	Organooxygen compounds	Carbohydrates and carbohydrate conjugates
Dimethyl adipate	Dimethyl adipate	1	HMDB0041606	174.089208931	C8H14O4	12329	None	C14570	None	627-93-0	COC(=O)CCCCC(=O)OC	Organic compounds	Lipids and lipid-like molecules	Fatty Acyls	Fatty acid esters
Diphenylamine	Diphenylamine	1	HMDB0032562	169.089149357	C12H11N	11487	4640	C11016	None	122-39-4	N(C1=CC=CC=C1)C1=CC=CC=C1	Organic compounds	Benzenoids	Benzene and substituted derivatives	Anilines
Dl-malic acid	Malic acid	1	HMDB0000744	134.021523302	C4H6O5	525	6650	C03668	118	6915-15-7	OC(CC(O)=O)C(O)=O	Organic compounds	Organic acids and derivatives	Hydroxy acids and derivatives	Beta hydroxy acids and derivatives
Dl-o-tyrosine	o-Tyrosine	1	HMDB0006050	181.073893223	C9H11NO3	91482	91038	None	None	2370-61-8	NC(CC1=CC=CC=C1O)C(O)=O	Organic compounds	Organic acids and derivatives	Carboxylic acids and derivatives	Amino acids, peptides, and analogues
DL-Phenylalanine	DL-Phenylalanine	1	HMDB0000159	165.078978601	C9H11NO2	6140	17295	C00079	28	63-91-2	N[C@@H](CC1=CC=CC=C1)C(O)=O	Organic compounds	Organic acids and derivatives	Carboxylic acids and derivatives	Amino acids, peptides, and analogues
DL-proline	DL-proline	1	HMDB0000162	115.063328537	C5H9NO2	145742	17203	C00148	29	147-85-3	OC(=O)[C@@H]1CCCN1	Organic compounds	Organic acids and derivatives	Carboxylic acids and derivatives	Amino acids, peptides, and analogues
DL-valine	DL-valine	1	HMDB0000883	117.078978601	C5H11NO2	6287	16414	C00183	5842	72-18-4	CC(C)[C@H](N)C(O)=O	Organic compounds	Organic acids and derivatives	Carboxylic acids and derivatives	Amino acids, peptides, and analogues
D-(+)-mannose	D-(+)-mannose	1	HMDB0062473	180.063388116	C6H12O6	161658	37675	None	None	None	[H][C@@](O)(CO)[C@@]([H])(O)[C@]([H])(O)[C@]([H])(O)C=O	Organic compounds	Organic oxygen compounds	Organooxygen compounds	Carbohydrates and carbohydrate conjugates
D-myo-inositol-3,4,5,6-tetraphosphate	D-myo-inositol-3,4,5,6-tetraphosphate	1	HMDB0003848	499.928709756	C6H16O18P4	121920	15844	C04520	None	112791-61-4	O[C@H]1[C@@H](O)[C@H](OP(O)(O)=O)[C@@H](OP(O)(O)=O)[C@H](OP(O)(O)=O)[C@H]1OP(O)(O)=O	Organic compounds	Organic oxygen compounds	Organooxygen compounds	Alcohols and polyols
Docosatrienoic acid	Docosatrienoic acid	1	HMDB0002823	334.28718046	C22H38O2	5312557	77807	None	195	28845-86-5	CC\C=C/C\C=C/C\C=C/CCCCCCCCCCCC(O)=O	Organic compounds	Lipids and lipid-like molecules	Fatty Acyls	Fatty acids and conjugates
Dodecanoic acid	Dodecanoic acid	1	HMDB0000638	200.177630012	C12H24O2	3893	30805	C02679	5611	143-07-7	CCCCCCCCCCCC(O)=O	Organic compounds	Lipids and lipid-like molecules	Fatty Acyls	Fatty acids and conjugates
D-ornithine	D-Ornithine	1	HMDB0003374	132.089877638	C5H12N2O2	71082	16176	C00515	6910	348-66-3	NCCC[C@@H](N)C(O)=O	Organic compounds	Organic acids and derivatives	Carboxylic acids and derivatives	Amino acids, peptides, and analogues
D-ribose	D-Ribose	1	HMDB0000283	150.05282343	C5H10O5	5779	47013	C21057	313	613-83-2	OC[C@H]1OC(O)[C@H](O)[C@@H]1O	Organic compounds	Organic oxygen compounds	Organooxygen compounds	Carbohydrates and carbohydrate conjugates
Dulcitol	Galactitol	1	HMDB0000107	182.07903818	C6H14O6	11850	16813	C01697	5148	608-66-2	OC[C@H](O)[C@@H](O)[C@@H](O)[C@H](O)CO	Organic compounds	Organic oxygen compounds	Organooxygen compounds	Carbohydrates and carbohydrate conjugates
Eicosenoic acid	Eicosenoic acid	1	HMDB0002231	310.28718046	C20H38O2	5282768	32425	C16526	6563	26764-41-0	CCCCCCCC\C=C/CCCCCCCCCC(O)=O	Organic compounds	Lipids and lipid-like molecules	Fatty Acyls	Fatty acids and conjugates
Enoxacin	Enoxacin	1	HMDB0014610	320.128468635	C15H17FN4O3	3229	157175	C06979	None	74011-58-8	CCN1C=C(C(O)=O)C(=O)C2=CC(F)=C(N=C12)N1CCNCC1	Organic compounds	Organoheterocyclic compounds	Diazanaphthalenes	Naphthyridines
(-)-epigallocatechin	(-)-Epigallocatechin	1	HMDB0038361	306.073952802	C15H14O7	72277	42255	C12136	None	970-74-1	O[C@@H]1CC2=C(O[C@@H]1C1=CC(O)=C(O)C(O)=C1)C=C(O)C=C2O	Organic compounds	Phenylpropanoids and polyketides	Flavonoids	Flavans
Estrone glucuronide	Estrone glucuronide	1	HMDB0004483	446.194067936	C24H30O8	115255	28919	C11133	7063	2479-90-5	[H][C@@]12CCC(=O)[C@@]1(C)CC[C@]1([H])C3=CC=C(O[C@@H]4O[C@@H]([C@@H](O)[C@H](O)[C@H]4O)C(O)=O)C=C3CC[C@@]21[H]	Organic compounds	Lipids and lipid-like molecules	Steroids and steroid derivatives	Steroidal glycosides
Ethosuximide	Ethosuximide	1	HMDB0014731	141.078978601	C7H11NO2	3291	4887	C07505	None	77-67-8	CCC1(C)CC(=O)NC1=O	Organic compounds	Organoheterocyclic compounds	Pyrrolidines	Pyrrolidones
Ethyl sulfate	Ethyl hydrogen sulfate	1	HMDB0031233	125.99867937	C2H6O4S	6004	None	None	None	540-82-9	CCOS(O)(=O)=O	Organic compounds	Organic acids and derivatives	Organic sulfuric acids and derivatives	Sulfuric acid esters
Fructose	D-Fructose	1	HMDB0000660	180.063388116	C6H12O6	92092	47693	C02336	None	53188-23-1	OC[C@H]1O[C@](O)(CO)[C@@H](O)[C@@H]1O	Organic compounds	Organic oxygen compounds	Organooxygen compounds	Carbohydrates and carbohydrate conjugates
Galangin	Norizalpinin	1	HMDB0029521	270.05282343	C15H10O5	5281616	5262	C10044	None	548-83-4	OC1=CC(O)=C2C(OC(=C(O)C2=O)C2=CC=CC=C2)=C1	Organic compounds	Phenylpropanoids and polyketides	Flavonoids	Flavones
Gallic acid	Gallic acid	1	HMDB0005807	170.021523293	C7H6O5	370	30778	C01424	3295	149-91-7	OC(=O)C1=CC(O)=C(O)C(O)=C1	Organic compounds	Benzenoids	Benzene and substituted derivatives	Benzoic acids and derivatives
gamma-aminobutyric acid	Gamma-Aminobutyric acid	1	HMDB0000112	103.063328537	C4H9NO2	119	16865	C00334	None	56-12-2	NCCCC(O)=O	Organic compounds	Organic acids and derivatives	Carboxylic acids and derivatives	Amino acids, peptides, and analogues
gamma-dodecalactone	gamma-dodecalactone	1	HMDB0031683	198.161979948	C12H22O2	16821	None	None	None	57084-18-1	CCCCCCCCC1CCC(=O)O1	Organic compounds	Organoheterocyclic compounds	Lactones	Gamma butyrolactones
Gamma-l-glutamyl-l-glutamic acid	gamma-Glutamylglutamic acid	1	HMDB0011737	276.095750876	C10H16N2O7	92865	73705	C05282	None	1116-22-9	N[C@@H](CCC(=O)N[C@@H](CCC(O)=O)C(O)=O)C(O)=O	Organic compounds	Organic acids and derivatives	Carboxylic acids and derivatives	Amino acids, peptides, and analogues
gamma-undecalactone	gamma-undecalactone	1	HMDB0038311	184.146329884	C11H20O2	7714	None	C08571	None	None	CCCCCCCC1CCC(=O)O1	Organic compounds	Organoheterocyclic compounds	Lactones	Gamma butyrolactones
Ganoderic acid a	Ganoderic acid A	1	HMDB0034931	516.308703762	C30H44O7	14109402	None	None	None	81907-62-2	CC(CC(=O)CC(C)C(O)=O)C1CC(O)C2(C)C3=C(C(=O)CC12C)C1(C)CCC(=O)C(C)(C)C1CC3O	Organic compounds	Lipids and lipid-like molecules	Prenol lipids	Triterpenoids
Ganoderic acid f	Ganoderic acid F	1	HMDB0035988	570.282882942	C32H42O9	None	None	None	None	98665-15-7	CC(CC(=O)CC(C)C(O)=O)C1CC(=O)C2(C)C3=C(C(=O)C(OC(C)=O)C12C)C1(C)CCC(=O)C(C)(C)C1CC3=O	Organic compounds	Lipids and lipid-like molecules	Prenol lipids	Triterpenoids
Gln-tyr	Glutaminyltyrosine	1	HMDB0028809	309.132470724	C14H19N3O5	9972600	None	None	None	457662-02-1	N[C@@H](CCC(N)=O)C(=O)N[C@@H](CC1=CC=C(O)C=C1)C(O)=O	Organic compounds	Organic acids and derivatives	Carboxylic acids and derivatives	Amino acids, peptides, and analogues
Glutamic acid	L-Glutamic acid	1	HMDB0000148	147.053157781	C5H9NO4	33032	16015	C00025	5174	56-86-0	N[C@@H](CCC(O)=O)C(O)=O	Organic compounds	Organic acids and derivatives	Carboxylic acids and derivatives	Amino acids, peptides, and analogues
Glutaric acid	Glutaric acid	1	HMDB0000661	132.042258744	C5H8O4	743	17859	C00489	3254	110-94-1	OC(=O)CCCC(O)=O	Organic compounds	Organic acids and derivatives	Carboxylic acids and derivatives	Dicarboxylic acids and derivatives
Glyceric acid	Glyceric acid	1	HMDB0000139	106.02660868	C3H6O4	439194	32398	C00258	280	473-81-4	OC[C@@H](O)C(O)=O	Organic compounds	Organic oxygen compounds	Organooxygen compounds	Carbohydrates and carbohydrate conjugates
Glycerophosphocholine	Glycerophosphocholine	1	HMDB0000086	257.102823889	C8H20NO6P	71920	16870	C00670	370	28319-77-9	C[N+](C)(C)CCOP([O-])(=O)OC[C@@H](O)CO	Organic compounds	Lipids and lipid-like molecules	Glycerophospholipids	Glycerophosphocholines
Glycochenodeoxycholate	Chenodeoxycholic acid glycine conjugate	1	HMDB0000637	449.314123491	C26H43NO5	22833540	None	C05466	5610	640-79-9	[H][C@@]12C[C@H](O)CC[C@]1(C)C1CC[C@]3(C)[C@H](CCC3C1[C@H](O)C2)[C@H](C)CCC(=O)NCC(O)=O	Organic compounds	Lipids and lipid-like molecules	Steroids and steroid derivatives	Bile acids, alcohols and derivatives
Gly-Gly	Glycyl-glycine	1	HMDB0011733	132.053492132	C4H8N2O3	11163	17201	C02037	None	556-50-3	NCC(=O)NCC(O)=O	Organic compounds	Organic acids and derivatives	Carboxylic acids and derivatives	Amino acids, peptides, and analogues
Gly-val	Glycyl-Valine	1	HMDB0028854	174.100442324	C7H14N2O3	97417	None	None	None	None	CC(C)C(NC(=O)CN)C(O)=O	Organic compounds	Organic acids and derivatives	Carboxylic acids and derivatives	Amino acids, peptides, and analogues
Gossypol	Gossypol	1	HMDB0040723	518.194067936	C30H30O8	3503	None	C07667	None	90141-22-3	CC(C)C1=C2C=C(C)C(=C(O)C2=C(C=O)C(O)=C1O)C1=C(O)C2=C(C=O)C(O)=C(O)C(C(C)C)=C2C=C1C	Organic compounds	Lipids and lipid-like molecules	Prenol lipids	Sesquiterpenoids
Guanidoacetic acid	Guanidoacetic acid	1	HMDB0000128	117.053826483	C3H7N3O2	763	16344	C00581	5163	352-97-6	NC(=N)NCC(O)=O	Organic compounds	Organic acids and derivatives	Carboxylic acids and derivatives	Amino acids, peptides, and analogues
Heptadecanoic acid	Heptadecanoic acid	1	HMDB0002259	270.255880332	C17H34O2	10465	32365	None	6578	506-12-7	CCCCCCCCCCCCCCCCC(O)=O	Organic compounds	Lipids and lipid-like molecules	Fatty Acyls	Fatty acids and conjugates
Hexacosanoic acid	Hexacosanoic acid	1	HMDB0002356	396.396730908	C26H52O2	10469	31009	C21931	6642	506-46-7	CCCCCCCCCCCCCCCCCCCCCCCCCC(O)=O	Organic compounds	Lipids and lipid-like molecules	Fatty Acyls	Fatty acids and conjugates
Hexylamine	Hexylamine	1	HMDB0032323	101.120449485	C6H15N	8102	5712	C08306	None	111-26-2	CCCCCCN	Organic compounds	Organonitrogen compounds	Amines	Primary amines
His-Met	Histidinyl-Methionine	1	HMDB0028891	286.109961152	C11H18N4O3S	9795880	None	None	None	None	CSCCC(NC(=O)C(N)CC1=CN=CN1)C(O)=O	Organic compounds	Organic acids and derivatives	Carboxylic acids and derivatives	Amino acids, peptides, and analogues
Histidine	L-Histidine	1	HMDB0000177	155.069476547	C6H9N3O2	6274	15971	C00768	21	71-00-1	N[C@@H](CC1=CN=CN1)C(O)=O	Organic compounds	Organic acids and derivatives	Carboxylic acids and derivatives	Amino acids, peptides, and analogues
Homogentisic acid	Homogentisic acid	1	HMDB0000130	168.042258744	C8H8O4	780	44747	C00544	331	451-13-8	OC(=O)CC1=C(O)C=CC(O)=C1	Organic compounds	Benzenoids	Benzene and substituted derivatives	Phenylacetic acids
Hydroquinone	Hydroquinone	1	HMDB0002434	110.036779436	C6H6O2	785	17594	C15603	6681	123-31-9	OC1=CC=C(O)C=C1	Organic compounds	Benzenoids	Phenols	Benzenediols
Hyocholic acid	Hyocholic acid	1	HMDB0000760	408.28757439	C24H40O5	None	None	C17649	5728	547-75-1	[H][C@@]12CCC([C@H](C)CCC(O)=O)[C@@]1(C)CC[C@@]1([H])[C@@]2([H])[C@H](O)[C@H](O)[C@]2([H])C[C@H](O)CC[C@]12C	Organic compounds	Lipids and lipid-like molecules	Steroids and steroid derivatives	Bile acids, alcohols and derivatives
Iminostilbene	Iminostilbene	1	HMDB0005030	501.287908741	C32H39NO4	3348	5050	C06999	2766	83799-24-0	CC(C)(C(O)=O)C1=CC=C(C=C1)C(O)CCCN1CCC(CC1)C(O)(C1=CC=CC=C1)C1=CC=CC=C1	Organic compounds	Benzenoids	Benzene and substituted derivatives	Diphenylmethanes
Indole-3-pyruvic acid	Indolepyruvate	1	HMDB0060484	203.058243159	C11H9NO3	803	29750	C00331	None	35656-49-6	OC(=O)C(=O)CC1=CNC2=CC=CC=C12	Organic compounds	Organoheterocyclic compounds	Indoles and derivatives	Indolyl carboxylic acids and derivatives
Indolelactic acid	Indolelactic acid	1	HMDB0000671	205.073893223	C11H11NO3	92904	24813	C02043	5641	1821-52-9	OC(CC1=CNC2=C1C=CC=C2)C(O)=O	Organic compounds	Organoheterocyclic compounds	Indoles and derivatives	Indolyl carboxylic acids and derivatives
Indoxyl sulfate	Indoxyl sulfate	1	HMDB0000682	213.009578407	C8H7NO4S	10258	43355	None	524	487-94-5	OS(=O)(=O)OC1=CNC2=CC=CC=C12	Organic compounds	Organic acids and derivatives	Organic sulfuric acids and derivatives	Arylsulfates
Irbesartan	Irbesartan	1	HMDB0015163	428.232459548	C25H28N6O	3749	5959	C07469	None	138402-11-6	CCCCC1=NC2(CCCC2)C(=O)N1CC1=CC=C(C=C1)C1=CC=CC=C1C1=NNN=N1	Organic compounds	Benzenoids	Benzene and substituted derivatives	Biphenyls and derivatives
Isocitric acid	Isocitric acid	1	HMDB0000193	192.02700261	C6H8O7	1198	30887	C00311	3328	320-77-4	OC(C(CC(O)=O)C(O)=O)C(O)=O	Organic compounds	Organic acids and derivatives	Carboxylic acids and derivatives	Tricarboxylic acids and derivatives
Isoetharine	Isoetharine	1	HMDB0014366	239.152143543	C13H21NO3	3762	775164	C07053	None	530-08-5	CCC(NC(C)C)C(O)C1=CC(O)=C(O)C=C1	Organic compounds	Benzenoids	Phenols	Benzenediols
Isoeugenyl acetate	Isoeugenyl acetate	1	HMDB0032348	206.094294314	C12H14O3	876160	None	None	None	93-29-8	COC1=C(OC(C)=O)C=CC(\C=C\C)=C1	Organic compounds	Benzenoids	Benzene and substituted derivatives	Phenol esters
Isophorone	3,5,5-Trimethyl-2-cyclohexen-1-one	1	HMDB0031195	138.10446507	C9H14O	6544	34800	C14743	None	78-59-1	CC1=CC(=O)CC(C)(C)C1	Organic compounds	Organooxygen compounds	Carbonyl compounds	Ketones
Jasmonic acid	Jasmonic acid	1	HMDB0032797	210.125594442	C12H18O3	5281166	18292	C08491	None	59366-47-1	CC\C=C/C[C@@H]1[C@@H](CC(O)=O)CCC1=O	Organic compounds	Lipids and lipid-like molecules	Fatty Acyls	Lineolic acids and derivatives
Ketoleucine	Ketoleucine	1	HMDB0000695	130.062994186	C6H10O3	70	48430	C00233	5663	816-66-0	CC(C)CC(=O)C(O)=O	Organic compounds	Organic acids and derivatives	Keto acids and derivatives	Short-chain keto acids and derivatives
Lanosterol	Lanosterin	1	HMDB0001251	426.386166222	C30H50O	246983	16521	C01724	6108	79-63-0	[H][C@@]1(CC[C@@]2(C)C3=C(CC[C@]12C)[C@@]1(C)CC[C@H](O)C(C)(C)[C@]1([H])CC3)[C@H](C)CCC=C(C)C	Organic compounds	Lipids and lipid-like molecules	Prenol lipids	Triterpenoids
L-carnosine	Carnosine	1	HMDB0000033	226.106590334	C9H14N4O3	439224	15727	C00386	38	305-84-0	NCCC(=O)N[C@@H](CC1=CN=CN1)C(O)=O	Organic compounds	Organic acids and derivatives	Peptidomimetics	Hybrid peptides
Leucine	L-Leucine	1	HMDB0000687	131.094628665	C6H13NO2	6106	15603	C16439	24	61-90-5	CC(C)C[C@H](N)C(O)=O	Organic compounds	Organic acids and derivatives	Carboxylic acids and derivatives	Amino acids, peptides, and analogues
Levetiracetam	Levetiracetam	1	HMDB0015333	170.105527702	C8H14N2O2	441341	352567	C07841	None	102767-28-2	CC[C@@H](N1CCCC1=O)C(N)=O	Organic compounds	Organic acids and derivatives	Carboxylic acids and derivatives	Amino acids, peptides, and analogues
L-Glutamate	L-Glutamic acid	1	HMDB0000148	147.053157781	C5H9NO4	33032	16015	C00025	5174	56-86-0	N[C@@H](CCC(O)=O)C(O)=O	Organic compounds	Organic acids and derivatives	Carboxylic acids and derivatives	Amino acids, peptides, and analogues
L-gulono-1,4-lactone	L-Gulonolactone	1	HMDB0003466	178.047738052	C6H10O6	439373	17587	C01040	None	1128-23-0	[H][C@@]1(OC(=O)[C@@H](O)[C@H]1O)[C@@H](O)CO	Organic compounds	Organoheterocyclic compounds	Lactones	Gamma butyrolactones
L-Histidine	L-Histidine	1	HMDB0000177	155.069476547	C6H9N3O2	6274	15971	C00135	21	71-00-1	N[C@@H](CC1=CN=CN1)C(O)=O	Organic compounds	Organic acids and derivatives	Carboxylic acids and derivatives	Amino acids, peptides, and analogues
L-homocitrulline	Homocitrulline	1	HMDB0000679	189.111341361	C7H15N3O3	65072	17443	C02427	46	1190-49-4	N[C@@H](CCCCNC(N)=O)C(O)=O	Organic compounds	Organic acids and derivatives	Carboxylic acids and derivatives	Amino acids, peptides, and analogues
Lignoceric acid	Tetracosanoic acid	1	HMDB0002003	368.36543078	C24H48O2	11197	28866	C08320	6427	557-59-5	CCCCCCCCCCCCCCCCCCCCCCCC(O)=O	Organic compounds	Lipids and lipid-like molecules	Fatty Acyls	Fatty acids and conjugates
Linoleic acid	Linoleic acid	1	HMDB0000673	280.240230268	C18H32O2	5280450	17351	C01595	191	60-33-3	CCCCC\C=C/C\C=C/CCCCCCCC(O)=O	Organic compounds	Lipids and lipid-like molecules	Fatty Acyls	Lineolic acids and derivatives
Linoleic acid methyl ester	Methyl linoleate	1	HMDB0034381	294.255880332	C19H34O2	5284421	69080	None	None	112-63-0	CCCCC\C=C/C\C=C/CCCCCCCC(=O)OC	Organic compounds	Lipids and lipid-like molecules	Fatty Acyls	Lineolic acids and derivatives
Linolenic acid	Alpha-Linolenic acid	1	HMDB0001388	278.224580204	C18H30O2	5280934	27432	C06427	6208	463-40-1	CC\C=C/C\C=C/C\C=C/CCCCCCCC(O)=O	Organic compounds	Lipids and lipid-like molecules	Fatty Acyls	Lineolic acids and derivatives
L-(+)-lactic acid	L-Lactic acid	1	HMDB0000190	90.031694058	C3H6O3	61503	42111	C00256	6150	79-33-4	C[C@H](O)C(O)=O	Organic compounds	Organic acids and derivatives	Hydroxy acids and derivatives	Alpha hydroxy acids and derivatives
L-Norleucine	L-Norleucine	1	HMDB0001645	131.094628665	C6H13NO2	21236	18347	C01933	6334	327-57-1	CCCC[C@H](N)C(O)=O	Organic compounds	Organic acids and derivatives	Carboxylic acids and derivatives	Amino acids, peptides, and analogues
L-pipecolic acid	L-Pipecolic acid	1	HMDB0000716	129.078978601	C6H11NO2	439227	30913	C00408	5684	3105-95-1	OC(=O)[C@@H]1CCCCN1	Organic compounds	Organic acids and derivatives	Carboxylic acids and derivatives	Amino acids, peptides, and analogues
L-Proline	L-Proline	1	HMDB0000162	115.063328537	C5H9NO2	145742	17203	C00148	29	147-85-3	OC(=O)[C@@H]1CCCN1	Organic compounds	Organic acids and derivatives	Carboxylic acids and derivatives	Amino acids, peptides, and analogues
L-pyroglutamic acid	Pyroglutamic acid	1	HMDB0000267	129.042593095	C5H7NO3	7405	18183	C01879	3251	98-79-3	OC(=O)[C@@H]1CCC(=O)N1	Organic compounds	Organic acids and derivatives	Carboxylic acids and derivatives	Amino acids, peptides, and analogues
L-Serine	L-Serine	1	HMDB0000187	105.042593095	C3H7NO3	5951	17115	C00065	5203	56-45-1	N[C@@H](CO)C(O)=O	Organic compounds	Organic acids and derivatives	Carboxylic acids and derivatives	Amino acids, peptides, and analogues
L-theanine	L-Theanine	1	HMDB0034365	174.100442324	C7H14N2O3	439378	17394	C01047	None	3081-61-6	CCNC(=O)CC[C@H](N)C(O)=O	Organic compounds	Organic acids and derivatives	Carboxylic acids and derivatives	Amino acids, peptides, and analogues
L-Valine	L-Valine	1	HMDB0000883	117.078978601	C5H11NO2	6287	16414	C00183	5842	72-18-4	CC(C)[C@H](N)C(O)=O	Organic compounds	Organic acids and derivatives	Carboxylic acids and derivatives	Amino acids, peptides, and analogues
Lysine	L-Lysine	1	HMDB0000182	146.105527702	C6H14N2O2	5962	18019	C16440	5200	56-87-1	NCCCC[C@H](N)C(O)=O	Organic compounds	Organic acids and derivatives	Carboxylic acids and derivatives	Amino acids, peptides, and analogues
Malate	L-Malic acid	1	HMDB0000156	134.021523302	C4H6O5	222656	30797	C00711	None	97-67-6	O[C@@H](CC(O)=O)C(O)=O	Organic compounds	Organic acids and derivatives	Hydroxy acids and derivatives	Beta hydroxy acids and derivatives
Malonic acid	Malonic acid	1	HMDB0000691	104.010958616	C3H4O4	867	30794	C00383	3237	141-82-2	OC(=O)CC(O)=O	Organic compounds	Organic acids and derivatives	Carboxylic acids and derivatives	Dicarboxylic acids and derivatives
Meperidine	Meperidine	1	HMDB0014597	247.157228921	C15H21NO2	4058	122528	C07128	None	57-42-1	CCOC(=O)C1(CCN(C)CC1)C1=CC=CC=C1	Organic compounds	Organoheterocyclic compounds	Piperidines	Phenylpiperidines
Mesaconic acid	Mesaconic acid	1	HMDB0000749	130.02660868	C5H6O4	643798	17626	C01732	5607	498-24-8	C\C(=C/C(O)=O)C(O)=O	Organic compounds	Lipids and lipid-like molecules	Fatty Acyls	Fatty acids and conjugates
Mestranol	Mestranol	1	HMDB0015446	310.193280076	C21H26O2	6291	6784	C07618	None	72-33-3	[H][C@@]12CC[C@@](O)(C#C)[C@@]1(C)CC[C@]1([H])C3=C(CC[C@@]21[H])C=C(OC)C=C3	Organic compounds	Lipids and lipid-like molecules	Steroids and steroid derivatives	Estrane steroids
Methoxycinnamic acid	Methoxycinnamic acid	1	HMDB0135651	178.062994182	C10H10O3	None	None	None	None	None	COC1=CC=C(C=CC(O)=O)C=C1	Organic compounds	Phenylpropanoids and polyketides	Cinnamic acids and derivatives	Cinnamic acids
Methyl hexadecanoate	Methyl hexadecanoate	1	HMDB0061859	270.255880332	C17H34O2	8181	None	C16995	None	112-39-0	CCCCCCCCCCCCCCCC(=O)OC	Organic compounds	Lipids and lipid-like molecules	Fatty Acyls	Fatty acid esters
Methyl jasmonate	Methyl jasmonate	1	HMDB0036583	224.141244506	C13H20O3	5367719	15929	C11512	None	1211-29-6	CC\C=C/C[C@@H]1[C@@H](CC(=O)OC)CCC1=O	Organic compounds	Lipids and lipid-like molecules	Fatty Acyls	Lineolic acids and derivatives
Mitoxantrone	Mitoxantrone	1	HMDB0015335	444.200884648	C22H28N4O6	4212	50729	C11195	None	65271-80-9	OCCNCCNC1=C2C(=O)C3=C(O)C=CC(O)=C3C(=O)C2=C(NCCNCCO)C=C1	Organic compounds	Benzenoids	Anthracenes	Anthraquinones
Mitragynine	Mitragynine	1	HMDB0041933	398.220557458	C23H30N2O4	3034396	6956	C09226	None	6202-22-8	[H][C@@]12C[C@@H]([C@H](CC)CN1CCC1=C2NC2=C1C(OC)=CC=C2)C(=C/OC)\C(=O)OC	Organic compounds	Alkaloids and derivatives	Corynanthean-type alkaloids	None
Monomethyl glutaric acid	Monomethyl glutaric acid	1	HMDB0000858	146.057908808	C6H10O4	73917	86396	None	5821	1501-27-5	COC(=O)CCCC(O)=O	Organic compounds	Lipids and lipid-like molecules	Fatty Acyls	Fatty acid esters
Myristic acid	Myristic acid	1	HMDB0000806	228.20893014	C14H28O2	11005	28875	C06424	196	544-63-8	CCCCCCCCCCCCCC(O)=O	Organic compounds	Lipids and lipid-like molecules	Fatty Acyls	Fatty acids and conjugates
Myristoleic acid	Myristoleic acid	1	HMDB0002000	226.193280076	C14H26O2	5281119	27781	C08322	6424	544-64-9	CCCC\C=C/CCCCCCCC(O)=O	Organic compounds	Lipids and lipid-like molecules	Fatty Acyls	Fatty acids and conjugates
N-Acetyl-D-Glucosamine 6-Phosphate	N-Acetyl-D-Glucosamine 6-Phosphate	1	HMDB0001062	301.056267627	C8H16NO9P	440996	15784	C00357	5975	18191-20-3	CC(=O)N[C@H]1C(O)O[C@H](COP(O)(O)=O)[C@@H](O)[C@@H]1O	Organic compounds	Organic oxygen compounds	Organooxygen compounds	Carbohydrates and carbohydrate conjugates
N-acetylhistamine	N-Acetylhistamine	1	HMDB0013253	153.090211989	C7H11N3O	69602	28483	C05135	None	673-49-4	CC(=O)NCCC1=CN=CN1	Organic compounds	Organic acids and derivatives	Carboxylic acids and derivatives	Carboxylic acid derivatives
N-acetyl-l-phenylalanine	N-Acetyl-L-phenylalanine	1	HMDB0000512	207.089543287	C11H13NO3	74839	16259	C03519	5498	2018-61-3	CC(=O)N[C@@H](CC1=CC=CC=C1)C(O)=O	Organic compounds	Organic acids and derivatives	Carboxylic acids and derivatives	Amino acids, peptides, and analogues
N-Acetyl-L-tyrosine	N-Acetyl-L-tyrosine	1	HMDB0000866	223.084457909	C11H13NO4	68310	21563	C01657	None	537-55-3	CC(=O)N[C@@H](CC1=CC=C(O)C=C1)C(O)=O	Organic compounds	Organic acids and derivatives	Carboxylic acids and derivatives	Amino acids, peptides, and analogues
N-acetylputrescine	N-Acetylputrescine	1	HMDB0002064	130.11061308	C6H14N2O	122356	17768	C02714	3252	18233-70-0	CC(=O)NCCCCN	Organic compounds	Organic acids and derivatives	Carboximidic acids and derivatives	Carboximidic acids
N-acetylsulfamethoxazole	N-acetylsulfamethoxazole	1	HMDB0013854	295.062676609	C12H13N3O4S	80641	31169	C13061	None	21312-10-7	CC(O)=NC1=CC=C(C=C1)S(=O)(=O)NC1=NOC(C)=C1	Organic compounds	Benzenoids	Benzene and substituted derivatives	Benzenesulfonamides
N-(dodecanoyl)sphing-4-enine-1-phosphate	CerP(d18:1/12:0)	1	HMDB0010699	561.415825169	C30H60NO6P	5283580	72718	None	None	None	CCCCCCCCCCCCC\C=C\[C@@]([H])(O)[C@]([H])(COP(=O)(O)O)NC(=O)CCCCCCCCCCC	Organic compounds	Lipids and lipid-like molecules	Sphingolipids	Phosphosphingolipids
Neohesperidose	Neohesperidose	1	HMDB0029523	326.121296924	C12H22O10	5184980	None	C08244	None	17074-02-1	CC1OC(OC2C(O)OC(CO)C(O)C2O)C(O)C(O)C1O	Organic compounds	Organic oxygen compounds	Organooxygen compounds	Carbohydrates and carbohydrate conjugates
Nepsilon-methyl-l-lysine	Nepsilon-methyl-l-lysine	1	HMDB0002038	160.121177766	C7H16N2O2	164795	17604	C02728	None	1188-07-4	CNCCCC[C@H](N)C(O)=O	Organic compounds	Organic acids and derivatives	Carboxylic acids and derivatives	Amino acids, peptides, and analogues
Nervonic acid	Nervonic acid	1	HMDB0002368	366.349780716	C24H46O2	5281120	44247	C08323	262	506-37-6	CCCCCCCC\C=C/CCCCCCCCCCCCCC(O)=O	Organic compounds	Lipids and lipid-like molecules	Fatty Acyls	Fatty acids and conjugates
Ng,ng-dimethyl-l-arginine	Asymmetric dimethylarginine	1	HMDB0001539	202.14297584	C8H18N4O2	123831	17929	C03626	6309	30315-93-6	N[C@@H](CCC\N=C(/N)N(C)C)C(O)=O	Organic compounds	Organic acids and derivatives	Carboxylic acids and derivatives	Amino acids, peptides, and analogues
Niacinamide	Niacinamide	1	HMDB0001406	122.048012824	C6H6N2O	936	17154	C00153	1497	98-92-0	NC(=O)C1=CC=CN=C1	Organic compounds	Organoheterocyclic compounds	Pyridines and derivatives	Pyridinecarboxylic acids and derivatives
N,n,n-trimethyllysine	N,n,n-trimethyllysine	1	HMDB0001325	188.152477894	C9H20N2O2	440120	17311	C03793	6161	19253-88-4	C[N+](C)(C)CCCC[C@H](N)C([O-])=O	Organic compounds	Organic acids and derivatives	Carboxylic acids and derivatives	Amino acids, peptides, and analogues
Nonanoic acid	Pelargonic acid	1	HMDB0000847	158.13067982	C9H18O2	8158	29019	C01601	5810	112-05-0	CCCCCCCCC(O)=O	Organic compounds	Lipids and lipid-like molecules	Fatty Acyls	Fatty acids and conjugates
(-)-norephedrine	(-)-norephedrine	1	HMDB0001942	151.099714043	C9H13NO	26934	36	C16719	1846	14838-15-4	C[C@@H](N)[C@@H](O)C1=CC=CC=C1	Organic compounds	Benzenoids	Benzene and substituted derivatives	Phenylpropanes
Norvaline	Norvaline	1	HMDB0013716	117.078978601	C5H11NO2	439575	28804	C01799	None	760-78-1	CCC[C@@H](N)C(O)=O	Organic compounds	Organic acids and derivatives	Carboxylic acids and derivatives	Amino acids, peptides, and analogues
N-palmitoyl-d-sphingosine	N-palmitoyl-d-sphingosine	1	HMDB0004949	537.512095015	C34H67NO3	5283564	72959	C00195	7202	None	CCCCCCCCCCCCCCCC(=O)N[C@@H](CO)[C@H](O)\C=C\CCCCCCCCCCCCC	Organic compounds	Lipids and lipid-like molecules	Sphingolipids	Ceramides
Nudifloramide	Nudifloramide	1	HMDB0004193	152.05857751	C7H8N2O2	69698	27410	C05842	7025	701-44-0	CN1C=C(C=CC1=O)C(N)=O	Organic compounds	Organoheterocyclic compounds	Pyridines and derivatives	Pyridinecarboxylic acids and derivatives
O-acetyl-l-serine	O-Acetylserine	1	HMDB0003011	147.053157781	C5H9NO4	99478	17981	C00979	3270	5147-00-2	CC(=O)OC[C@H](N)C(O)=O	Organic compounds	Organic acids and derivatives	Carboxylic acids and derivatives	Amino acids, peptides, and analogues
Octadecanoic acid	Stearic acid	1	HMDB0000827	284.271530396	C18H36O2	5281	28842	C01530	189	57-11-4	CCCCCCCCCCCCCCCCCC(O)=O	Organic compounds	Lipids and lipid-like molecules	Fatty Acyls	Fatty acids and conjugates
Octanoic acid	Octanoic acid	1	HMDB0000482	144.115029756	C8H16O2	379	28837	C06423	5469	124-07-2	CCCCCCCC(O)=O	Organic compounds	Lipids and lipid-like molecules	Fatty Acyls	Fatty acids and conjugates
Oleanolic acid	Oleanolic acid	1	HMDB0002364	456.360345406	C30H48O3	10494	37659	C17148	None	508-02-1	CC1(C)CC[C@@]2(CC[C@]3(C)C(=CC[C@@H]4[C@@]5(C)CC[C@H](O)C(C)(C)[C@@H]5CC[C@@]34C)[C@@H]2C1)C(O)=O	Organic compounds	Lipids and lipid-like molecules	Prenol lipids	Triterpenoids
Oleic acid	Oleic acid	1	HMDB0000207	282.255880332	C18H34O2	445639	16196	C00712	190	112-80-1	CCCCCCCC\C=C/CCCCCCCC(O)=O	Organic compounds	Lipids and lipid-like molecules	Fatty Acyls	Fatty acids and conjugates
Oleoyl-l-carnitine	Oleoylcarnitine	1	HMDB0005065	425.350508997	C25H47NO4	46907933	84651	None	None	38677-66-6	CCCCCCCC\C=C/CCCCCCCC(=O)O[C@H](CC([O-])=O)C[N+](C)(C)C	Organic compounds	Lipids and lipid-like molecules	Fatty Acyls	Fatty acid esters
Ornithine	Ornithine	1	HMDB0000214	132.089877638	C5H12N2O2	6262	15729	C01602	27	3184-13-2	NCCC[C@H](N)C(O)=O	Organic compounds	Organic acids and derivatives	Carboxylic acids and derivatives	Amino acids, peptides, and analogues
Oxalate	Oxalic acid	1	HMDB0002329	89.995308552	C2H2O4	971	16995	C00209	113	144-62-7	OC(=O)C(O)=O	Organic compounds	Organic acids and derivatives	Carboxylic acids and derivatives	Dicarboxylic acids and derivatives
Oxandrolone	Oxandrolone	1	HMDB0014759	306.219494826	C19H30O3	5878	7820	C07346	None	53-39-4	[H][C@@]12CC[C@](C)(O)[C@@]1(C)CC[C@@]1([H])[C@@]2([H])CC[C@@]2([H])CC(=O)OC[C@]12C	Organic compounds	Lipids and lipid-like molecules	Steroids and steroid derivatives	Steroid lactones
Oxaprozin	Oxaprozin	1	HMDB0015126	293.105193351	C18H15NO3	4614	7822	C07356	None	21256-18-8	OC(=O)CCC1=NC(=C(O1)C1=CC=CC=C1)C1=CC=CC=C1	Organic compounds	Organoheterocyclic compounds	Azoles	Oxazoles
Palmitic acid	Palmitic acid	1	HMDB0000220	256.240230268	C16H32O2	985	15756	C00249	187	57-10-3	CCCCCCCCCCCCCCCC(O)=O	Organic compounds	Lipids and lipid-like molecules	Fatty Acyls	Fatty acids and conjugates
Palmitoyl sphingomyelin	Palmitoyl sphingomyelin	1	HMDB0061712	702.567574782	C39H79N2O6P	None	78646	None	None	None	CCCCCCCCCCCCCCCC(=O)N[C@@H](COP([O-])(=O)OCC[N+](C)(C)C)[C@H](O)\C=C\CCCCCCCCCCCCC	Organic compounds	Lipids and lipid-like molecules	Sphingolipids	Phosphosphingolipids
Paxilline	Paxilline	1	HMDB0030323	435.240958549	C27H33NO4	105008	None	C13782	None	57186-25-1	[H][C@]12CC3=C(NC4=CC=CC=C34)[C@]1(C)[C@@]1(C)CC[C@]3([H])O[C@@H](C(=O)C=C3[C@]1(O)CC2)C(C)(C)O	Organic compounds	Organoheterocyclic compounds	Naphthopyrans	None
PC(16:0/16:0)	PC(16:0/16:0)	1	HMDB0000564	733.562155053	C40H80NO8P	452110	72999	C00157	5548	63-89-8	[H][C@@](COC(=O)CCCCCCCCCCCCCCC)(COP([O-])(=O)OCC[N+](C)(C)C)OC(=O)CCCCCCCCCCCCCCC	Organic compounds	Lipids and lipid-like molecules	Glycerophospholipids	Glycerophosphocholines
Pentadecanoic acid	Pentadecanoic acid	1	HMDB0000826	242.224580204	C15H30O2	13849	42504	C16537	5789	1002-84-2	CCCCCCCCCCCCCCC(O)=O	Organic compounds	Lipids and lipid-like molecules	Fatty Acyls	Fatty acids and conjugates
Perfluorooctanoic acid	Perfluorooctanoic acid	1	HMDB0059587	413.973702351	C8HF15O2	9554	35549	None	None	335-67-1	[H]OC(=O)C(F)(F)C(F)(F)C(F)(F)C(F)(F)C(F)(F)C(F)(F)C(F)(F)F	Organic compounds	Organohalogen compounds	Alkyl halides	Alkyl fluorides
Perillic acid	Perillic acid	1	HMDB0004586	166.099379691	C10H14O2	1256	36999	C11924	None	7694-45-3	CC(=C)C1CCC(=CC1)C(O)=O	Organic compounds	Lipids and lipid-like molecules	Prenol lipids	Monoterpenoids
Perseitol	D-Glycero-D-galacto-heptitol	1	HMDB0033750	212.089602866	C7H16O7	101748	None	C08255	None	527-06-0	OCC(O)C(O)C(O)C(O)C(O)CO	Organic compounds	Organic oxygen compounds	Organooxygen compounds	Carbohydrates and carbohydrate conjugates
Phenol	Phenol	1	HMDB0000228	94.041864814	C6H6O	996	15882	C15584	128	108-95-2	OC1=CC=CC=C1	Organic compounds	Benzenoids	Phenols	1-hydroxy-4-unsubstituted benzenoids
Phenylacetyl-l-glutamine	Alpha-N-Phenylacetyl-L-glutamine	1	HMDB0006344	264.11100701	C13H16N2O4	92258	17884	C04148	None	28047-15-6	NC(=O)CC[C@H](NC(=O)CC1=CC=CC=C1)C(O)=O	Organic compounds	Organic acids and derivatives	Carboxylic acids and derivatives	Amino acids, peptides, and analogues
Phenylalanine	L-Phenylalanine	1	HMDB0000159	165.078978601	C9H11NO2	6140	17295	C02057	28	63-91-2	N[C@@H](CC1=CC=CC=C1)C(O)=O	Organic compounds	Organic acids and derivatives	Carboxylic acids and derivatives	Amino acids, peptides, and analogues
Phloretin	Phloretin	1	HMDB0003306	274.084123558	C15H14O5	4788	17276	C00774	3405	60-82-2	OC1=CC=C(CCC(=O)C2=C(O)C=C(O)C=C2O)C=C1	Organic compounds	Phenylpropanoids and polyketides	Linear 1,3-diarylpropanoids	Chalcones and dihydrochalcones
Phosphoric acid	Phosphoric acid	1	HMDB0002142	97.976895096	H3O4P	1004	26078	C00009	None	7664-38-2	OP(O)(O)=O	Inorganic compounds	Homogeneous non-metal compounds	Non-metal oxoanionic compounds	Non-metal phosphates
Phytanic acid	Phytanic acid	1	HMDB0000801	312.302830524	C20H40O2	26840	16285	C01607	5765	14721-66-5	CC(C)CCCC(C)CCCC(C)CCCC(C)CC(O)=O	Organic compounds	Lipids and lipid-like molecules	Prenol lipids	Diterpenoids
Phytic acid	Myo-inositol hexakisphosphate	1	HMDB0003502	659.861370576	C6H18O24P6	890	17401	C01204	6941	83-86-3	OP(O)(=O)OC1C(OP(O)(O)=O)C(OP(O)(O)=O)C(OP(O)(O)=O)C(OP(O)(O)=O)C1OP(O)(O)=O	Organic compounds	Organic oxygen compounds	Organooxygen compounds	Alcohols and polyols
Phytosphingosine	Phytosphingosine	1	HMDB0004610	317.292994119	C18H39NO3	122121	46961	C12144	7066	554-62-1	CCCCCCCCCCCCCC[C@@H](O)[C@@H](O)[C@@H](N)CO	Organic compounds	Organic nitrogen compounds	Organonitrogen compounds	Amines
Piperidine	Piperidine	1	HMDB0034301	85.089149357	C5H11N	8082	18049	C01746	None	110-89-4	C1CCNCC1	Organic compounds	Organoheterocyclic compounds	Piperidines	None
Piperine	Piperine	1	HMDB0029377	285.136493479	C17H19NO3	638024	28821	C03882	None	94-62-2	O=C(\C=C\C=C\C1=CC2=C(OCO2)C=C1)N1CCCCC1	Organic compounds	Alkaloids and derivatives	None	None
Pregnenolone	Pregnenolone	1	HMDB0000253	316.240230268	C21H32O2	8955	16581	C01953	None	145-13-1	[H][C@@]12CC[C@H](C(C)=O)[C@@]1(C)CC[C@@]1([H])[C@@]2([H])CC=C2C[C@@H](O)CC[C@]12C	Organic compounds	Lipids and lipid-like molecules	Steroids and steroid derivatives	Pregnane steroids
Pregnenolone sulfate	Pregnenolone sulfate	1	HMDB0000774	396.197044824	C21H32O5S	20845972	None	C18044	5740	1247-64-9	[H][C@@]12CC[C@H](C(C)=O)[C@@]1(C)CC[C@@]1([H])[C@@]2([H])CC=C2CC(CC[C@]12C)OS(O)(=O)=O	Organic compounds	Lipids and lipid-like molecules	Steroids and steroid derivatives	Sulfated steroids
Pristanic acid	Pristanic acid	1	HMDB0000795	298.287180464	C19H38O2	123929	51340	None	5760	1189-37-3	CC(C)CCCC(C)CCCC(C)CCCC(C)C(O)=O	Organic compounds	Lipids and lipid-like molecules	Prenol lipids	Diterpenoids
Probucol	Probucol	1	HMDB0015537	516.30957216	C31H48O2S2	4912	8427	C07373	None	23288-49-5	CC(C)(SC1=CC(=C(O)C(=C1)C(C)(C)C)C(C)(C)C)SC1=CC(=C(O)C(=C1)C(C)(C)C)C(C)(C)C	Organic compounds	Benzenoids	Benzene and substituted derivatives	Phenylpropanes
Progesterone	Progesterone	1	HMDB0001830	314.224580204	C21H30O2	5994	17026	C00410	402	57-83-0	[H][C@@]12CC[C@H](C(C)=O)[C@@]1(C)CC[C@@]1([H])[C@@]2([H])CCC2=CC(=O)CC[C@]12C	Organic compounds	Lipids and lipid-like molecules	Steroids and steroid derivatives	Pregnane steroids
Propafenone	Propafenone	1	HMDB0015313	341.199093735	C21H27NO3	4932	63619	C07381	None	54063-53-5	CCCNCC(O)COC1=CC=CC=C1C(=O)CCC1=CC=CC=C1	Organic compounds	Phenylpropanoids and polyketides	Linear 1,3-diarylpropanoids	None
Prostaglandin a1	Prostaglandin A1	1	HMDB0002656	336.230059512	C20H32O4	5281912	15545	C04685	407	14152-28-4	CCCCC[C@H](O)\C=C\[C@H]1C=CC(=O)[C@@H]1CCCCCCC(O)=O	Organic compounds	Lipids and lipid-like molecules	Fatty Acyls	Eicosanoids
Pro-Trp	Prolyl-Tryptophan	1	HMDB0029028	301.142641489	C16H19N3O3	18218238	None	None	None	None	OC(=O)C(CC1=CNC2=CC=CC=C12)NC(=O)C1CCCN1	Organic compounds	Organic acids and derivatives	Carboxylic acids and derivatives	Amino acids, peptides, and analogues
Pyridine	Pyridine	1	HMDB0000926	79.042199165	C5H5N	1049	16227	C00747	5877	110-86-1	C1=CC=NC=C1	Organic compounds	Organoheterocyclic compounds	Pyridines and derivatives	None
Pyridoxal phosphate	Pyridoxal 5'-phosphate	1	HMDB0001491	247.024573569	C8H10NO6P	1051	18405	C00018	6275	54-47-7	CC1=NC=C(COP(O)(O)=O)C(C=O)=C1O	Organic compounds	Organoheterocyclic compounds	Pyridines and derivatives	Pyridine carboxaldehydes
Pyridoxal	Pyridoxal	1	HMDB0001545	167.058243159	C8H9NO3	1050	17310	C00250	6312	66-72-8	CC1=NC=C(CO)C(C=O)=C1O	Organic compounds	Organoheterocyclic compounds	Pyridines and derivatives	Pyridine carboxaldehydes
Pyrocatechol	Pyrocatechol	1	HMDB0000957	110.036779436	C6H6O2	289	18135	C00090	282	120-80-9	OC1=CC=CC=C1O	Organic compounds	Benzenoids	Phenols	Benzenediols
Pyrophosphate	Pyrophosphate	1	HMDB0000250	177.943225506	H4O7P2	1023	29888	C00013	None	14000-31-8	OP(O)(=O)OP(O)(O)=O	Inorganic compounds	Homogeneous non-metal compounds	Non-metal oxoanionic compounds	Non-metal pyrophosphates
Pyruvate	Pyruvic acid	1	HMDB0000243	88.016043994	C3H4O3	1060	32816	C00022	117	127-17-3	CC(=O)C(O)=O	Organic compounds	Organic acids and derivatives	Keto acids and derivatives	Alpha-keto acids and derivatives
Quinate	Quinic acid	1	HMDB0003072	192.063388116	C7H12O6	None	17521	C00296	3329	77-95-2	OC1C[C@@](O)(C[C@@H](O)[C@H]1O)C(O)=O	Organic compounds	Organic oxygen compounds	Organooxygen compounds	Alcohols and polyols
Ricinoleic acid	Ricinoleic acid	1	HMDB0034297	298.250794954	C18H34O3	5282942	85639	C08365	None	141-22-0	CCCCCCC(O)C\C=C/CCCCCCCC(O)=O	Organic compounds	Lipids and lipid-like molecules	Fatty Acyls	Fatty acids and conjugates
Rosmarinate	Rosmarinic acid	1	HMDB0003572	360.084517488	C18H16O8	5281792	50371	C01850	6960	537-15-5	OC(=O)[C@@H](CC1=CC(O)=C(O)C=C1)OC(=O)\C=C\C1=CC(O)=C(O)C=C1	Organic compounds	Phenylpropanoids and polyketides	Cinnamic acids and derivatives	Hydroxycinnamic acids and derivatives
Saccharin	Saccharin	1	HMDB0029723	182.999013721	C7H5NO3S	5143	32111	C12283	None	81-07-2	O=C1NS(=O)(=O)C2=C1C=CC=C2	Organic compounds	Organoheterocyclic compounds	Benzothiazoles	None
Salicylic acid	Salicylic acid	1	HMDB0001895	138.031694053	C7H6O3	338	16914	C00805	616	69-72-7	OC(=O)C1=CC=CC=C1O	Organic compounds	Benzenoids	Benzene and substituted derivatives	Benzoic acids and derivatives
Sarafloxacin	Sarafloxacin	1	HMDB0039526	385.123797835	C20H17F2N3O3	25273230	None	None	None	98105-99-8	OC(=O)C1=CN(C2=CC=C(F)C=C2)C2=CC(N3CCNCC3)=C(F)C=C2C1=O	Organic compounds	Organoheterocyclic compounds	Quinolines and derivatives	Phenylquinolines
Sarcosine	Sarcosine	1	HMDB0000271	89.047678473	C3H7NO2	1088	15611	C00213	51	107-97-1	CNCC(O)=O	Organic compounds	Organic acids and derivatives	Carboxylic acids and derivatives	Amino acids, peptides, and analogues
Scopolamine	Scopolamine	1	HMDB0003573	303.147058165	C17H21NO4	None	16794	C01851	3433	51-34-3	CN1[C@H]2C[C@@H](C[C@@H]1[C@H]1O[C@@H]21)OC(=O)[C@H](CO)C1=CC=CC=C1	Organic compounds	Organic acids and derivatives	Hydroxy acids and derivatives	Beta hydroxy acids and derivatives
Sepiapterin	Sepiapterin	1	HMDB0000238	237.086189243	C9H11N5O3	65253	804632	C00835	5244	17094-01-8	C[C@H](O)C(=O)C1=NC2=C(NC1)NC(N)=NC2=O	Organic compounds	Organoheterocyclic compounds	Pteridines and derivatives	Pterins and derivatives
Sotalol	Sotalol	1	HMDB0014632	272.119463206	C12H20N2O3S	5253	63622	C07309	None	3930-20-9	CC(C)NCC(O)C1=CC=C(NS(C)(=O)=O)C=C1	Organic compounds	Benzenoids	Benzene and substituted derivatives	Sulfanilides
Sphingomyelin (d18:1/18:0)	SM(d18:1/18:0)	1	HMDB0001348	731.606699942	C41H84N2O6P	5283588	17636	C00550	176	85187-10-6	CCCCCCCCCCCCCCCCCC(=O)N[C@@]([H])(COP(O)(=O)OCC[N+](C)(C)C)[C@]([H])(O)\C=C\CCCCCCCCCCCCC	Organic compounds	Lipids and lipid-like molecules	Sphingolipids	Phosphosphingolipids
Stachydrine	Proline betaine	1	HMDB0004827	143.094628665	C7H13NO2	115244	35280	C10172	7089	471-87-4	C[N+]1(C)CCC[C@H]1C([O-])=O	Organic compounds	Organic acids and derivatives	Carboxylic acids and derivatives	Amino acids, peptides, and analogues
Stearamide	Octadecanamide	1	HMDB0034146	283.287514811	C18H37NO	31292	34900	C13846	None	124-26-5	CCCCCCCCCCCCCCCCCC(N)=O	Organic compounds	Lipids and lipid-like molecules	Fatty Acyls	Fatty amides
Stearoylcarnitine	Stearoylcarnitine	1	HMDB0000848	427.366159062	C25H49NO4	52922056	84644	None	5811	25597-09-5	CCCCCCCCCCCCCCCCCC(=O)O[C@H](CC([O-])=O)C[N+](C)(C)C	Organic compounds	Lipids and lipid-like molecules	Fatty Acyls	Fatty acid esters
Suberic acid	Suberic acid	1	HMDB0000893	174.089208936	C8H14O4	10457	9300	C08278	4243	505-48-6	OC(=O)CCCCCCC(O)=O	Organic compounds	Lipids and lipid-like molecules	Fatty Acyls	Fatty acids and conjugates
Sulfamethazine	Sulfamethazine	1	HMDB0015522	278.083746402	C12H14N4O2S	5327	102265	C19530	None	57-68-1	CC1=CC(C)=NC(NS(=O)(=O)C2=CC=C(N)C=C2)=N1	Organic compounds	Benzenoids	Benzene and substituted derivatives	Benzenesulfonamides
Sulfentrazone	Sulfentrazone	1	HMDB0034852	385.98187272	C11H10Cl2F2N4O3S	86369	None	C11125	None	122836-35-5	CC1=NN(C(=O)N1C(F)F)C1=C(Cl)C=C(Cl)C(NS(C)(=O)=O)=C1	Organic compounds	Organoheterocyclic compounds	Azoles	Triazoles
Sulfuric acid	Sulfate	1	HMDB0001448	97.967379242	H2O4S	1118	26836	C00059	None	14808-79-8	OS(O)(=O)=O	Inorganic compounds	Homogeneous non-metal compounds	Non-metal oxoanionic compounds	Non-metal sulfates
Taurochenodeoxycholate	Taurochenodesoxycholic acid	1	HMDB0000951	499.296758867	C26H45NO6S	387316	16525	C05465	5897	516-35-8	[H][C@@]1(CC[C@@]2([H])[C@]3([H])[C@H](O)C[C@]4([H])C[C@H](O)CC[C@]4(C)[C@@]3([H])CC[C@]12C)[C@H](C)CCC(=O)NCCS(O)(=O)=O	Organic compounds	Lipids and lipid-like molecules	Steroids and steroid derivatives	Bile acids, alcohols and derivatives
Terephthalic acid	Terephthalic acid	1	HMDB0002428	166.02660868	C8H6O4	7489	15702	C06337	6676	100-21-0	OC(=O)C1=CC=C(C=C1)C(O)=O	Organic compounds	Benzenoids	Benzene and substituted derivatives	Benzoic acids and derivatives
Tetraethylene glycol	Tetraethylene glycol	1	HMDB0094708	194.115423686	C8H18O5	None	44920	None	None	None	OCCOCCOCCOCCO	Organic compounds	Organic oxygen compounds	Organooxygen compounds	Ethers
Thelephoric acid	Thelephoric acid	1	HMDB0030552	352.021917232	C18H8O8	None	None	None	None	479-64-1	OC1=CC2=C(C=C1O)C1=C(O2)C(=O)C2=C(OC3=C2C=C(O)C(O)=C3)C1=O	Organic compounds	Organoheterocyclic compounds	Benzofurans	None
Theobromine	Theobromine	1	HMDB0002825	180.06472552	C7H8N4O2	5429	28946	C07480	1456	83-67-0	CN1C=NC2=C1C(=O)NC(=O)N2C	Organic compounds	Organoheterocyclic compounds	Imidazopyrimidines	Purines and purine derivatives
Thiamine monophosphate	Thiamine monophosphate	1	HMDB0002666	344.070812254	C12H17N4O4PS	3382778	37574	C01081	3488	495-23-8	CC1=C(CCO[P@](O)([O-])=O)SC=[N+]1CC1=CN=C(C)N=C1N	Organic compounds	Organoheterocyclic compounds	Diazines	Pyrimidines and pyrimidine derivatives
Tomatidin	Tomatidine	1	HMDB0034731	415.345029689	C27H45NO2	312827	9629	C10826	None	77-59-8	CC1C2C(CC3C4CCC5CC(O)CCC5(C)C4CCC23C)OC11CCC(C)CN1	Organic compounds	Lipids and lipid-like molecules	Steroids and steroid derivatives	Steroidal alkaloids
trans-2-Octenoic acid	trans-2-Octenoic acid	1	HMDB0001568	142.099379692	C8H14O2	5282713	None	None	4146	1871-67-6	CCCCC\C=C\C(O)=O	Organic compounds	Lipids and lipid-like molecules	Fatty Acyls	Fatty acids and conjugates
Tricosanoic acid	Tricosanoic acid	1	HMDB0001160	354.349780716	C23H46O2	17085	42394	None	4211	2433-96-7	CCCCCCCCCCCCCCCCCCCCCCC(O)=O	Organic compounds	Lipids and lipid-like molecules	Fatty Acyls	Fatty acids and conjugates
Trigonelline	Trigonelline	1	HMDB0000875	137.047678473	C7H7NO2	5570	18123	C01004	273	535-83-1	C[N+]1=CC=CC(=C1)C([O-])=O	Organic compounds	Alkaloids and derivatives	None	None
Trioxsalen	Trioxsalen	1	HMDB0015575	228.07864425	C14H12O3	5585	28329	C09314	None	3902-71-4	CC1=CC2=CC3=C(OC(=O)C=C3C)C(C)=C2O1	Organic compounds	Phenylpropanoids and polyketides	Coumarins and derivatives	Furanocoumarins
Tripelenamine	Tripelenamine	1	HMDB0014930	255.173547687	C16H21N3	5587	331013	C07180	None	91-81-6	CN(C)CCN(CC1=CC=CC=C1)C1=CC=CC=N1	Organic compounds	Benzenoids	Benzene and substituted derivatives	Benzylamines
Tris(hydroxymethyl)aminomethane	Tris(hydroxymethyl)aminomethane	1	HMDB0240288	121.073893223	C4H11NO3	None	None	None	None	None	NC(CO)(CO)CO	Chemical entities	Organic compounds	Organic nitrogen compounds	Organonitrogen compounds
Trp-Tyr	Tryptophyl-Tyrosine	1	HMDB0029095	367.153206175	C20H21N3O4	13783081	None	None	None	None	NC(CC1=CNC2=C1C=CC=C2)C(=O)NC(CC1=CC=C(O)C=C1)C(O)=O	Organic compounds	Organic acids and derivatives	Carboxylic acids and derivatives	Amino acids, peptides, and analogues
Undecanoic acid	Undecanoic acid	1	HMDB0000947	186.161979948	C11H22O2	8180	32368	C17715	5894	112-37-8	CCCCCCCCCCC(O)=O	Organic compounds	Lipids and lipid-like molecules	Fatty Acyls	Fatty acids and conjugates
Valeric acid	Valeric acid	1	HMDB0000892	102.068079564	C5H10O2	7991	17418	C00803	110	109-52-4	CCCCC(O)=O	Organic compounds	Lipids and lipid-like molecules	Fatty Acyls	Fatty acids and conjugates
Vitamin k1	Vitamin K1	1	HMDB0003555	450.349780716	C31H46O2	5280483	583972	C02059	6952	12001-79-5	CC(C)CCCC(C)CCCC(C)CCC\C(C)=C\CC1=C(C)C(=O)C2=CC=CC=C2C1=O	Organic compounds	Lipids and lipid-like molecules	Prenol lipids	Quinone and hydroquinone lipids
Zonisamide	Zonisamide	1	HMDB0015045	212.025562822	C8H8N2O3S	5734	10127	C07504	None	68291-97-4	NS(=O)(=O)CC1=NOC2=CC=CC=C12	Organic compounds	Organoheterocyclic compounds	Benzisoxazoles	None
