# Supplementary material for: Metabolic reprogramming in hepatocellular carcinoma: an integrated omics study of lipid pathways and their diagnostic potential
Source: J Transl Med. 2025 Jun 11;23:644. doi: 10.1186/s12967-025-06698-7 (PMC12153152; doi:10.1186/s12967-025-06698-7)
Supplement: Supplementary file 11 — Supplementary Material 11 [file 12967_2025_6698_MOESM11_ESM.xlsx]

## Sheet: Table S11
Table S11. DEMs of Cancer vs Control.
Index	MS2 name	Match	HMDB_accession	KEGG ID	Kingdom	Super_class	Class	Control_1	Control_2	Control_3	Control_4	Control_5	Control_6	Control_7	Control_8	Control_9	Control_10	Cancer_1	Cancer_2	Cancer_3	Cancer_4	Cancer_5	Cancer_6	Cancer_7	Cancer_8	Cancer_9	Cancer_10	VIP	pvalue	FDR	Fold_Change	Log2FC	change
Index141	D-arabinose	D-Arabinose	HMDB0029942	C00216	Organic compounds	Organic oxygen compounds	Organooxygen compounds	7.67158e+08	1059274342	606662635	1138320271	3.05949e+08	3.29879e+08	1947626929	8.88937e+08	9.23399e+08	1589576402	2252415941	2352271446	2476379186	2547211090	2333015801	2104715496	2026862493	1.76583e+08	1306517936	1389163915	1.88735	0.00448294	0.0651148	1.98447	0.988753	Up
Index42	2-bromophenanthridin-6-ol	-	-	-	-	-	-	4.8045e+07	8.43614e+07	28111193	5.32831e+06	2.20691e+07	6.31268e+06	3.99119e+07	5.77243e+07	3.24183e+07	5.19298e+07	1.60735e+08	1.71182e+08	3.4715e+08	1.68047e+08	1.84712e+08	1.97863e+08	4.97737e+07	1.86295e+07	1.05606e+08	7.15604e+07	1.83562	0.00469761	0.0665685	3.92135	1.97135	Up
Index288	trans-2-Octenoic acid	trans-2-Octenoic acid	HMDB0001568	None	Organic compounds	Lipids and lipid-like molecules	Fatty Acyls	1.27075e+07	2.07017e+07	1.2828e+07	3.68527e+07	1.28033e+07	1.16964e+07	1.09431e+07	8.52196e+06	9.49922e+06	9.41951e+06	1.15614e+08	7.0849e+07	2.98052e+07	1.3907e+08	1.26486e+08	6.24959e+07	7.42026e+07	4.49464e+07	9.70633e+06	7.74388e+06	1.8888	0.00566253	0.0739098	4.66468	2.22178	Up
Index184	Homogentisic acid	Homogentisic acid	HMDB0000130	C00544	Organic compounds	Benzenoids	Benzene and substituted derivatives	8.22449e+07	7.69712e+07	9.73218e+07	3.4996e+07	3.7216e+07	6.65552e+07	9.46918e+07	7.42235e+07	5.60658e+07	1.30902e+08	1.40993e+08	1.29564e+08	1.64431e+08	1.43933e+08	1.64079e+08	1.31634e+08	1.18226e+08	4.92222e+07	9.01738e+07	8.33982e+07	1.77019	0.00618768	0.0781531	1.61831	0.694487	Up
Index415	Carbetamide	-	-	-	-	-	-	8.79072e+07	1.09547e+08	9.96564e+07	6.63561e+07	1.1158e+08	4.87962e+07	1.14214e+08	7.52241e+07	1.29077e+08	1.46004e+08	3.2802e+08	2.61679e+08	1.38777e+08	2.04127e+08	1.34733e+08	2.12202e+08	1.53839e+08	4.21123e+07	1.91635e+08	1.57113e+08	1.91795	0.00824718	0.0908763	1.84572	0.884181	Up
Index68	3-hydroxyvalproic acid	3-Hydroxyvalproic acid	HMDB0013899	C16651	Organic compounds	Lipids and lipid-like molecules	Fatty Acyls	219964245	1.6104e+08	1.37739e+08	2.16748e+08	2.95594e+08	1.77623e+08	8.3561e+07	1.08614e+08	1.2939e+08	1.00637e+08	5083339923	2135086955	2.13244e+08	5811704184	4394533215	2253971987	2637872685	6.2669e+08	9.60856e+07	2.86479e+08	1.8406	0.00983879	0.096887	14.4331	3.85131	Up
Index526	N-palmitoyl-d-sphingosine	N-palmitoyl-d-sphingosine	HMDB0004949	C00195	Organic compounds	Lipids and lipid-like molecules	Sphingolipids	9.97713e+07	7.65927e+07	8.72539e+07	1.31057e+08	9.07988e+07	1.01496e+08	9.74742e+07	8.00654e+07	8.40721e+07	8.35037e+07	1.11793e+08	8.2151e+07	1.61076e+08	1.31365e+08	8.79671e+07	1.70183e+08	1.22674e+08	1.8098e+08	1.7686e+08	2.71339e+08	1.51813	0.0110647	0.103171	1.60542	0.68295	Up
Index233	Octanoic acid	Octanoic acid	HMDB0000482	C06423	Organic compounds	Lipids and lipid-like molecules	Fatty Acyls	4.47064e+08	1.23729e+08	1.75255e+08	3.50739e+08	2.00326e+08	1.48072e+08	1.1477e+08	1.5477e+08	1.98955e+08	5.16857e+07	47062588116	43792795932	7.26636e+07	46252086667	65643072244	8.61197e+07	76120246471	18974979287	1.59873e+08	3.22971e+08	1.7837	0.0111872	0.103171	151.874	7.24673	Up
Index169	Galangin	Norizalpinin	HMDB0029521	C10044	Organic compounds	Phenylpropanoids and polyketides	Flavonoids	3.76776e+07	1.1479e+07	2.65189e+07	4.58531e+07	3.0853e+07	4.83648e+07	4.5367e+07	6.58358e+07	2.56693e+07	5.07842e+07	7.07404e+07	4.79261e+07	6.01061e+07	1.94374e+07	7.83508e+07	5.07196e+07	5.24994e+07	7.58026e+07	1.01982e+08	1.03676e+08	1.44684	0.0117307	0.106492	1.70246	0.76762	Up
Index244	Pe 36:4	-	-	-	-	-	-	256632	506078	4.90005e+07	8.16612e+07	7.05597e+07	735723	8.1824e+07	409715	5.41761e+07	3.11555e+07	9.58701e+07	6.45551e+07	1.92837e+08	1.26456e+08	6.09201e+07	1.11622e+08	9.18697e+07	5.89693e+07	302299	2.10359e+08	1.52602	0.0137839	0.12134	2.73778	1.45301	Up
Index473	Glutamic acid	L-Glutamic acid	HMDB0000148	C00025	Organic compounds	Organic acids and derivatives	Carboxylic acids and derivatives	7.86748e+07	1.07356e+08	3.53247e+07	1.12194e+07	3.24793e+07	1.3638e+07	5.87e+07	9.26969e+07	9.31366e+07	7.63535e+07	1.83679e+08	2.49397e+08	1.90882e+08	2.77579e+08	2.8253e+08	8.51071e+08	1.23398e+08	3.37057e+06	5.41722e+08	1.95821e+08	1.62215	0.0144265	0.122453	4.83581	2.27376	Up
Index33	"2,4,6-trichlorophenol"	-	-	-	-	-	-	1.53434e+08	9.44651e+07	1.02942e+08	1.09284e+08	8.60609e+07	1.02528e+08	3.25436e+08	2.73692e+08	1.03196e+08	258998384	3.28337e+08	3.54698e+08	4.66494e+08	3.13552e+08	2.5803e+08	2.58607e+08	3.3983e+08	3.06354e+08	9.59356e+07	1.12887e+08	1.59358	0.0145426	0.122453	1.76066	0.816116	Up
Index530	Oxandrolone	Oxandrolone	HMDB0014759	C07346	Organic compounds	Lipids and lipid-like molecules	Steroids and steroid derivatives	1.273e+07	1.64544e+07	1.67985e+07	1.52888e+07	1.21685e+07	4.0041e+06	1.92878e+07	1.91584e+07	1.52385e+07	1.78394e+07	21993744	1.71247e+07	2.15249e+07	1.53698e+07	1.56745e+07	2.02106e+07	1.67092e+07	3.34619e+07	3.70315e+07	3.81501e+07	1.53745	0.0155169	0.126976	1.59263	0.671407	Up
Index411	C-6 ceramide	-	-	-	-	-	-	9.02014e+06	2.98317e+07	1.50623e+07	1.77085e+07	1.24009e+07	3.53128e+06	3.04417e+06	3.62517e+06	1.87817e+06	2.82422e+06	8.45727e+07	2.09396e+07	3.09401e+07	6.46002e+07	1.49064e+07	1.40851e+08	1.82865e+07	47545.9	3.80103e+07	6.24494e+07	1.61496	0.0198951	0.150117	4.80765	2.26533	Up
Index511	N-(4-piperidinyl)acetamide	-	-	-	-	-	-	6.99855e+06	2.08548e+07	3.98785e+07	2.11485e+07	3.97931e+07	1.66948e+07	2.15754e+07	3.78484e+07	5.90122e+07	5.96897e+06	4.88368e+07	5.22161e+07	3.68876e+07	3.57667e+07	7.88426e+07	2.82816e+07	1.93774e+07	5.62725e+07	4.19138e+07	6.50497e+07	1.34159	0.0217053	0.157363	1.71791	0.78065	Up
Index373	4-ketopimelic acid	-	-	-	-	-	-	8.3611e+07	1.9276e+08	1.35372e+08	2.0282e+07	2.66765e+07	1.68294e+07	8.25248e+07	5.59949e+07	8.36368e+07	1.39683e+08	231586845	2.21164e+08	3.53163e+08	105831749	8.22099e+07	6.33872e+07	2.28008e+08	1.50936e+07	202019826	2.97268e+08	1.54624	0.0274466	0.179174	2.14927	1.10384	Up
Index569	Tomatidin	Tomatidine	HMDB0034731	C10826	Organic compounds	Lipids and lipid-like molecules	Steroids and steroid derivatives	2.09843e+07	3.24402e+07	2.7295e+07	1.8172e+07	2.95624e+07	1.79981e+07	3.94082e+07	6.94039e+07	2.2388e+07	1.83388e+07	6.54636e+07	8.91659e+07	8.54313e+07	1.46912e+07	3.67195e+07	3.27598e+07	8.34123e+07	6.77898e+07	2.75183e+07	3.51104e+07	1.42929	0.0291418	0.183841	1.81783	0.86222	Up
Index457	Docosatrienoic acid	Docosatrienoic acid	HMDB0002823	None	Organic compounds	Lipids and lipid-like molecules	Fatty Acyls	5.01273e+06	2.53881e+07	3.19778e+07	2.16157e+07	534613	1.47091e+07	3.26147e+07	2.4539e+07	6.26215e+06	1.20479e+07	2.04574e+07	1.51737e+07	3.45971e+07	2.44614e+07	2.86798e+07	3.20166e+07	1.05428e+07	4.96176e+07	4.20301e+07	4.88823e+07	1.2501	0.0300421	0.183841	1.75418	0.810799	Up
Index92	7alpha-hydroxy-3-oxo-4-cholestenoic acid	-	-	-	-	-	-	6.70286e+07	2.87428e+07	6.17266e+07	1.51732e+07	8.46345e+07	5.93986e+07	5.34006e+07	5.9679e+07	6.14324e+07	90221076	1.92157e+08	149396052	9.37445e+07	4.54688e+07	1.49202e+08	3.68465e+07	2.47062e+08	1.7382e+08	5.28457e+07	4.64812e+07	1.47956	0.0310987	0.184371	2.04153	1.02965	Up
Index401	"Arachidonoyl-n,n-dimethylamide"	-	-	-	-	-	-	271212	732066	299379	315995	1.63227e+06	155409	825120	591595	414722	2.46056e+06	1.9305e+06	1.5755e+06	3.59704e+06	787193	2.68466e+06	401374	2.20354e+06	1.11337e+06	2.10393e+06	456511	1.35947	0.035103	0.196105	2.18926	1.13044	Up
Index54	3-(5-phenylthiophen-2-yl)prop-2-ynyl acetate	-	-	-	-	-	-	8.54937e+07	2.93361e+08	8.257e+07	4.01663e+07	6.04546e+07	2.79797e+07	8.85466e+07	8.83653e+07	9.65578e+07	8.06952e+07	5.24943e+08	1.1155e+08	2.21753e+08	1.27373e+08	3.51271e+08	1.02339e+08	3.98206e+08	2.20773e+07	4.21586e+08	6.95895e+07	1.53653	0.0372127	0.202589	2.48963	1.31593	Up
Index474	Glycerophosphocholine	Glycerophosphocholine	HMDB0000086	C00670	Organic compounds	Lipids and lipid-like molecules	Glycerophospholipids	3.03635e+06	2.87103e+06	3.40006e+06	1.91888e+06	3.38232e+06	2.27975e+06	1.98332e+06	2.5234e+06	2.46565e+06	3.72112e+06	2.95499e+06	2.66487e+06	1.32525e+06	1.83459e+06	1.75017e+06	1.84823e+06	2.36105e+06	1313358254	1.8677e+08	6.9707e+08	1.50054	0.0387892	0.204878	2.39055	1.25734	Up
Index498	L-pipecolic acid	L-Pipecolic acid	HMDB0000716	C00408	Organic compounds	Organic acids and derivatives	Carboxylic acids and derivatives	4.55764e+07	1.09182e+08	5.46372e+07	2.46193e+07	5.54663e+07	1.46174e+07	7.13005e+07	7.11537e+07	9.04022e+07	6.85124e+07	224778966	1.11346e+08	8.1147e+07	1.19706e+08	1.23711e+08	5.24915e+07	7.18369e+07	7.00696e+07	4.1542e+07	1.43149e+08	1.5623	0.0409263	0.212305	1.71731	0.780155	Up
Index421	Choline	Choline	HMDB0000097	C00114	Organic compounds	Organic nitrogen compounds	Organonitrogen compounds	11815453840	13064397144	15121231177	15706237659	14867460005	10263901166	11978611688	11839562013	13227315887	11134300124	8422599526	4352538193	5825884912	7609614225	7559728175	7112884496	5866804179	1.51154e+08	9.16379e+07	1.84538e+08	2.30763	9.32e-06	0.00541373	0.365664	-1.45141	Down
Index509	Methyl jasmonate	Methyl jasmonate	HMDB0036583	C11512	Organic compounds	Lipids and lipid-like molecules	Fatty Acyls	4.8363e+08	3.58435e+08	3.17488e+08	281910513	3.51495e+08	2.55206e+08	3.202e+08	2.51965e+08	4.90761e+08	3.60603e+08	9.78275e+07	2.58586e+08	2.27457e+08	1.66817e+08	2.30659e+08	1.55666e+08	1.32508e+08	3.29806e+06	2.96331e+06	3.27876e+06	2.11726	4.64e-05	0.00772263	0.368425	-1.44056	Down
Index119	Brugierol (not validated)	-	-	-	-	-	-	3.84742e+07	5.21774e+07	4.29473e+07	3.13683e+07	4.52694e+07	4.04538e+07	6.21059e+07	4.43234e+07	4.05175e+07	4.34341e+07	1.70045e+07	3.71464e+07	1.90162e+07	3.43532e+07	3.52541e+07	2.60015e+07	1.52328e+07	1.11252e+07	2.02232e+07	1.47808e+07	2.08339	5.28e-05	0.00772263	0.52177	-0.938513	Down
Index31	1-Oleoyl-L-alpha-lysophosphatidic acid	-	-	-	-	-	-	3.54987e+07	6.45644e+07	9.55755e+07	1.36224e+07	8.48121e+07	7.19234e+07	5.61477e+07	5.5589e+07	7.80981e+07	4.77597e+07	5.35913e+06	7.36726e+06	4.85278e+06	1.15599e+07	6.95222e+06	1.66933e+07	2.36637e+07	7.10892e+06	295375	5.00569e+06	2.33756	6.1e-05	0.00772263	0.147216	-2.76399	Down
Index495	Linoleic acid methyl ester	Methyl linoleate	HMDB0034381	None	Organic compounds	Lipids and lipid-like molecules	Fatty Acyls	1.15694e+07	1.09675e+07	1.54769e+07	1.99526e+07	7.1962e+06	8.05579e+06	1.25e+07	5.21253e+06	2.19338e+07	9.66027e+06	725005	142408	390093	1.58694e+06	593034	232855	830026	810169	85440.7	271297	2.36013	7.52e-05	0.00772263	0.046254	-4.43428	Down
Index22	16-hydroxyhexadecanoic acid	16-Hydroxy hexadecanoic acid	HMDB0006294	C18218	Organic compounds	Lipids and lipid-like molecules	Fatty Acyls	6.24218e+08	6.78494e+08	6.85076e+08	4.90245e+08	6.11831e+08	8.45758e+08	8.51222e+08	6.8262e+08	4.85402e+08	8.00657e+08	3.93427e+08	4.59649e+08	5.01962e+08	3.01643e+08	4.3432e+08	3.87188e+08	3.11881e+08	5.04374e+08	3.74812e+08	5.00135e+08	2.24338	7.98e-05	0.00772263	0.617183	-0.696231	Down
Index307	gamma-aminobutyric acid	Gamma-Aminobutyric acid	HMDB0000112	C00334	Organic compounds	Organic acids and derivatives	Carboxylic acids and derivatives	9.23441e+08	8.76537e+08	9.09562e+08	8.20061e+08	9.62858e+08	8.8628e+08	7.69449e+08	7.54472e+08	727834330	1123086783	161475108	6.52998e+08	366514555	7.02281e+08	6.32033e+08	5.99185e+08	3.16995e+08	1.24689e+07	1.59209e+07	1.92919e+07	2.17258	0.000157131	0.011622	0.397456	-1.33113	Down
Index322	12-epi-hapalindole c isonitrile	-	-	-	-	-	-	1.04559e+08	142225364	6.69002e+07	9.70362e+07	3.74234e+07	1.17205e+08	1.21696e+08	1.04398e+08	1.4928e+08	1.24087e+08	5.11371e+07	6.52752e+07	2.7538e+07	5.17652e+07	2.22882e+07	1.02457e+08	3.63152e+07	1.0842e+07	1.0441e+06	9.95957e+06	1.97164	0.000160028	0.011622	0.355577	-1.49177	Down
Index94	7-methyluric acid	7-Methyluric acid	HMDB0011107	C16355	Organic compounds	Organoheterocyclic compounds	Imidazopyrimidines	6.18683e+07	33541731	4.80225e+07	3.3476e+07	3.44122e+07	3.87437e+07	7.90054e+07	4.20178e+07	5.62869e+07	5.83593e+07	7.12714e+06	3.3795e+07	1.45292e+07	2.51544e+07	2.72418e+07	3.89025e+07	1.49877e+07	2.60459e+07	7.22587e+06	2.9569e+07	1.9708	0.000398653	0.0257285	0.462349	-1.11295	Down
Index412	Cabergoline	Cabergoline	HMDB0014393	C08187	Organic compounds	Alkaloids and derivatives	Ergoline and derivatives	9.97715e+06	1.22433e+07	1.0546e+07	1.209e+07	9.8613e+06	1.49929e+07	9.78538e+06	9.35944e+06	1.17172e+07	1.44631e+07	186409	1.02492e+07	6.68784e+06	7.44036e+06	6.58825e+06	7.73896e+06	8.1196e+06	148135	6.83579e+06	6.83579e+06	2.06343	0.00048057	0.0257285	0.528795	-0.91922	Down
Index506	"[1-[(4-fluorophenyl)methyl]-1h-indol-3-yl](2,2,3,3-tetramethylcyclopropyl)-Methanone"	-	-	-	-	-	-	5.05049e+08	4.85963e+08	4.50142e+08	3.48329e+08	5.22803e+08	5.82109e+08	500864183	4.40956e+08	3.82054e+08	4.84306e+08	1.6518e+07	4.52029e+08	2.07341e+07	4.18239e+08	3.60114e+08	2.63901e+08	19233205	2.13651e+06	3.25195e+06	1.95847e+06	2.08594	0.000487115	0.0257285	0.331332	-1.59365	Down
Index398	Ancymidol	-	-	-	-	-	-	1.27186e+08	1.35829e+08	1.39272e+08	1.18533e+08	1.34378e+08	1.53512e+08	1.60821e+08	1.44239e+08	1.06258e+08	1.7378e+08	1.61418e+07	1.36421e+08	2.00865e+07	108571155	1.0749e+08	1.06393e+08	1.59938e+07	6.21858e+06	6.47509e+06	5.39724e+06	2.05603	0.000546819	0.0264751	0.379671	-1.39718	Down
Index236	Orcinol	-	-	-	-	-	-	4649918595	5594343911	11315190862	6523620583	11463760082	8039163037	8336995014	10687403411	12013551570	9114743762	3025382869	7437794575	3873951506	3813143907	1947229393	5258844269	5306401148	4001191821	4303524507	6814320363	2.01428	0.000609264	0.0272294	0.521797	-0.938439	Down
Index304	"beta-d-glucopyranosiduronic acid, 5-[3-[(2,2,3,3-tetramethylcyclopropyl)carbonyl]-1h-indol-1-yl]pentyl"	-	-	-	-	-	-	1.08894e+08	1.11522e+08	2.01325e+08	9.8914e+07	9.66971e+07	1.45368e+08	1.1572e+08	1.1673e+08	9.09102e+07	1.33024e+08	6.10834e+07	1.00567e+08	58662926	9.60821e+07	9.21625e+07	7.43391e+07	6.84746e+07	4.6166e+06	3.26359e+06	4.14458e+06	1.92187	0.000706605	0.0293241	0.46214	-1.1136	Down
Index351	2-arachidonoylglycerol	2-arachidonoylglycerol	HMDB0004666	C13856	Organic compounds	Lipids and lipid-like molecules	Endocannabinoids	4.56855e+06	9.4347e+06	1.11007e+07	7.709e+06	631529	9.60979e+06	9.38305e+06	8.96812e+06	8.09204e+06	7.20901e+06	4.50644e+06	4.90386e+06	2.86718e+06	3.96253e+06	2.10577e+06	2.24087e+06	5.34888e+06	4.21942e+06	988653	788352	1.89637	0.00108707	0.0401639	0.416287	-1.26435	Down
Index543	Piperidine	Piperidine	HMDB0034301	C01746	Organic compounds	Organoheterocyclic compounds	Piperidines	4.06713e+08	305510452	3.87474e+08	4.57649e+08	3.52208e+08	4.03501e+08	3.1844e+08	3.04082e+08	5.20208e+08	5.89414e+08	2.94098e+08	2.87709e+08	2.48447e+08	2.78444e+08	2.64637e+08	2.80197e+08	3.23275e+08	1.16431e+07	9.72188e+06	9.07855e+06	1.82815	0.00111697	0.0401639	0.496206	-1.01099	Down
Index146	Dihydroxyacetone	Dihydroxyacetone	HMDB0001882	C00184	Organic compounds	Organic oxygen compounds	Organooxygen compounds	26062921892	20948390632	33298337956	45462573389	36861572597	50848695223	29231005008	25369332238	29078314835	23915191200	9069765441	12775017374	7078844265	13255014779	11554133457	11278463087	24115382056	41723004320	8628240024	4575696820	2.05201	0.00124432	0.0401639	0.448658	-1.15631	Down
Index471	Gamma-l-glutamyl-l-glutamic acid	gamma-Glutamylglutamic acid	HMDB0011737	C05282	Organic compounds	Organic acids and derivatives	Carboxylic acids and derivatives	7.24159e+06	5.63624e+06	1.21183e+07	1.06465e+07	1.12368e+07	1.17467e+07	9.33803e+06	4.85768e+06	5.2463e+06	5.92468e+06	4.61847e+06	5.20526e+06	5.27448e+06	3.58474e+06	5.30418e+06	4.79003e+06	4.40443e+06	5.89981e+06	689477	3.7869e+06	2.04746	0.00170874	0.0495268	0.51859	-0.947334	Down
Index440	Dethiobiotin	Dethiobiotin	HMDB0003581	C01909	Organic compounds	Lipids and lipid-like molecules	Fatty Acyls	9.69522e+07	1.06157e+08	1.06783e+08	1.00324e+08	2.17027e+08	1.00282e+08	1.16775e+08	9.76294e+07	6.61999e+07	2.17656e+08	5.05006e+07	8.27051e+07	6.59313e+07	6.91218e+07	8.76128e+07	7.6656e+07	4.71954e+07	5.03735e+06	1.03502e+07	6.42527e+06	1.80646	0.00185178	0.0495268	0.409155	-1.28928	Down
Index483	Huperzine a	-	-	-	-	-	-	6.80749e+07	1.30874e+08	1.17659e+08	6.18322e+07	1.38953e+08	7.64701e+07	8.08039e+07	1.16464e+08	1.21134e+08	5.04331e+07	5.05594e+07	7.29264e+07	5.11315e+07	3.83966e+07	4.26294e+07	6.20794e+07	7.81156e+07	3.54215e+07	5.00059e+07	4.69162e+07	1.83707	0.0018931	0.0495268	0.548647	-0.866049	Down
Index453	DL-Phenylalanine	DL-Phenylalanine	HMDB0000159	C00079	Organic compounds	Organic acids and derivatives	Carboxylic acids and derivatives	1660340062	1366945673	1751900859	1985800608	1.22073e+06	1814357392	1332111623	1258066502	2137293144	1284852966	3.18749e+06	943543	9.34324e+08	1295324185	9.99868e+08	8.54439e+08	1113518270	1.74296e+07	1.68664e+07	3.27739e+07	1.85156	0.00195531	0.0495268	0.361044	-1.46975	Down
Index218	Myristic acid	Myristic acid	HMDB0000806	C06424	Organic compounds	Lipids and lipid-like molecules	Fatty Acyls	9.49957e+08	8.82603e+08	1094594561	4.85546e+08	1119072669	1444676330	1474869731	9.05211e+08	1212198684	1211484083	5.5232e+08	788708313	698149012	497302666	5.74221e+08	3.98814e+08	305226071	1227812653	8.01433e+08	2.37472e+08	1.8739	0.00196061	0.0495268	0.564132	-0.825896	Down
Index555	Scopolamine	Scopolamine	HMDB0003573	C01851	Organic compounds	Organic acids and derivatives	Hydroxy acids and derivatives	1.57793e+08	1.9754e+08	1.57437e+08	1.46229e+08	1.63138e+08	1.82075e+08	1.58402e+08	167048422	2.49558e+08	182413799	6.92612e+07	1.52859e+08	1.52338e+08	1.27369e+08	1.13152e+08	181077865	1.07264e+08	6.24814e+07	1.9311e+07	1.7558e+07	1.82842	0.0022214	0.0516254	0.569171	-0.813066	Down
Index422	Cinchonine	Cinchonine	HMDB0030282	C06528	Organic compounds	Alkaloids and derivatives	Cinchona alkaloids	4.11132e+08	4.68356e+08	6.22131e+08	4.64528e+08	5.46685e+08	6.84088e+08	6.78046e+08	6.36932e+08	3.87052e+08	6.58548e+08	1.80236e+08	5.78469e+08	1.72965e+08	5.1803e+08	5.27375e+08	3.88779e+08	144309798	2.51367e+07	2.38136e+07	2.89477e+07	1.83648	0.00232361	0.0519238	0.465688	-1.10256	Down
Index100	Acetoacetic acid	Acetoacetic acid	HMDB0000060	C00164	Organic compounds	Organic acids and derivatives	Keto acids and derivatives	1.90647e+08	3.47508e+08	4.08506e+08	4.36788e+08	3.80179e+08	7.58451e+08	6.15395e+08	309134504	3.58751e+08	3.46663e+08	8.64617e+07	8.69391e+07	9.15879e+07	9.88389e+07	7.89262e+07	3.13197e+08	3.19513e+08	4.21576e+08	212936890	178165647	1.92797	0.00263592	0.0567211	0.454753	-1.13685	Down
Index539	Phenylalanine	L-Phenylalanine	HMDB0000159	C02057	Organic compounds	Organic acids and derivatives	Carboxylic acids and derivatives	1.93096e+07	1.3854e+07	1.76546e+07	2.01053e+07	2.02885e+07	2.77457e+07	1.23202e+07	1.52357e+07	2.0179e+07	1.17369e+07	1.15327e+07	1.29578e+07	9.58505e+06	1.71542e+07	1.31763e+07	1.05562e+07	1.58498e+07	6.17526e+06	7.62261e+06	6.87913e+06	1.863	0.00282207	0.058558	0.624835	-0.678454	Down
Index19	"12s-hydroxy-5z,8z,10e,14z-eicosatetraenoic acid"	(12S)-12-Hydroxy-5,8,14-cis-10-trans-eicosatetraenoic acid	HMDB0006111	C14777	Organic compounds	Lipids and lipid-like molecules	Fatty Acyls	5.03967e+08	3.4328e+08	1279083947	2387573634	1088826707	2116048355	9.54649e+08	1241095951	5.89229e+08	457170383	2.7803e+08	5.61765e+07	5.5714e+07	7.25878e+07	5.95301e+07	6.35003e+08	6.29058e+08	1.72698e+08	2.38685e+07	151673141	2.03829	0.00294432	0.0589879	0.194723	-2.36051	Down
Index348	2-amino-1-phenylethanol	2-Hydroxyphenethylamine	HMDB0001065	C02735	Organic compounds	Organic nitrogen compounds	Organonitrogen compounds	948664270	7.06252e+08	1002063605	1171891278	1.33507e+06	1033589135	7.95636e+08	7.24611e+08	1126954892	7.09507e+08	3.64858e+06	2.94185e+06	5.57086e+08	7.49051e+08	5.8889e+08	5.10206e+08	6.45173e+08	2.10145e+08	6.91365e+06	1.68401e+07	1.81438	0.00310933	0.0602174	0.400328	-1.32075	Down
Index32	1-Stearoyl-sn-glycerol 3-phosphocholine	-	-	-	-	-	-	5.26686e+08	5.46582e+08	6.09043e+08	5.47792e+08	5.69472e+08	5.50059e+08	2.66651e+08	4.18555e+08	6.59882e+08	6.27029e+08	2.86803e+08	3.10758e+08	5.0859e+08	5.25553e+08	3.45806e+08	4.51914e+08	2.528e+08	2.90613e+08	2.00425e+07	558035	1.79474	0.0034147	0.0619411	0.562491	-0.830097	Down
Index25	1-hydroxy-2-naphthoic acid	-	-	-	-	-	-	1.52784e+07	1.59262e+07	1.61907e+07	1.48089e+07	2.15593e+07	9.76809e+06	1.47888e+07	2.10492e+07	1.33348e+07	1.98719e+07	6.50655e+06	9.34302e+06	1.36495e+07	8.17559e+06	5.991e+06	2.02336e+07	4.70799e+06	1.12605e+07	1.18997e+07	1.6652e+06	1.76135	0.00351817	0.0619411	0.5747	-0.79912	Down
Index181	Heptadecanoic acid	Heptadecanoic acid	HMDB0002259	None	Organic compounds	Lipids and lipid-like molecules	Fatty Acyls	2.2328e+08	1.98481e+08	1.60622e+08	9.92385e+07	2.53914e+08	1.98625e+08	2.79221e+08	1.52814e+08	1.97863e+08	182300709	1.06166e+08	1.85443e+08	1.63054e+08	9.31295e+07	1.03873e+08	1.15923e+08	9.73583e+07	1.80056e+08	145985612	4.37696e+07	1.69154	0.00394371	0.0640603	0.634393	-0.656552	Down
Index556	Senecionine	-	-	-	-	-	-	5.54089e+07	5.75144e+07	9.22896e+07	7.43029e+07	1.05064e+08	8.16838e+07	1.15815e+08	1.04999e+08	2.10473e+07	7.64576e+07	4.93961e+06	7.98537e+07	1.46473e+07	7.79079e+07	6.09273e+07	5.9711e+07	6.26581e+06	50912.7	128594	2.38012e+07	1.72737	0.00396932	0.0640603	0.418354	-1.2572	Down
Index405	Atraton	-	-	-	-	-	-	5.75302e+08	6.18137e+08	8.07865e+08	4.93096e+08	8.94653e+08	9.35321e+08	8.96406e+08	8.19325e+08	517347152	9.1461e+08	1.43171e+08	5.37599e+08	1.92243e+08	6.80009e+08	6.8452e+08	8.007e+08	5.15086e+08	1.98871e+07	1.00533e+07	1.35773e+07	1.73838	0.00427579	0.0651148	0.481373	-1.05477	Down
Index90	"6,2'-dimethoxy-3-hydroxyflavone"	-	-	-	-	-	-	1.69321e+07	1.44645e+07	6.53422e+07	3.49727e+07	6.87967e+07	7.17726e+07	4.01635e+07	1.70516e+07	2.45862e+07	3.45607e+06	3.70754e+06	700509	845870	1.99859e+06	2.06147e+06	3.15385e+06	1.1131e+07	2.442e+07	931273	1.24395e+07	1.98284	0.00447466	0.0651148	0.171701	-2.54203	Down
Index173	Ginkgolic acid i	-	-	-	-	-	-	2.49382e+07	1.63026e+07	1.25218e+08	6.28595e+07	5.07763e+07	1.09738e+08	1.12882e+08	9.93709e+07	1.23472e+07	9.01723e+06	5.35341e+06	1.2092e+07	6.32499e+06	1.51706e+06	2.60086e+06	1.60342e+07	1.96052e+07	4.76151e+06	6.45239e+06	1.58074e+06	1.95284	0.00448271	0.0651148	0.12242	-3.03009	Down
Index579	Zectran	-	-	-	-	-	-	2.79114e+08	3.44386e+08	5.42854e+08	2.98604e+08	293221115	576281444	5.67522e+08	506801635	3.00019e+08	6.46471e+08	3.07141e+08	289210951	3.31572e+08	4.49009e+08	1.58001e+08	3.80015e+08	2.41312e+08	1.16128e+06	1.64609e+06	1.79032e+06	1.59395	0.00572451	0.0739098	0.496148	-1.01116	Down
Index108	Arachidonic acid (peroxide free)	Arachidonic acid (peroxide free)	HMDB0001043	C00219	Organic compounds	Lipids and lipid-like molecules	Fatty Acyls	2782825513	10576674667	6269690728	3456872981	4941008172	5630058823	6015276366	6180845074	5009948483	4881350092	4574091306	3788496724	3206182091	3841860118	2856639907	4426302271	4332701604	1542292104	1836705362	4.0707e+08	1.49215	0.00666141	0.0789853	0.552742	-0.855322	Down
Index203	L-pyroglutamic acid	Pyroglutamic acid	HMDB0000267	C01879	Organic compounds	Organic acids and derivatives	Carboxylic acids and derivatives	1.54323e+08	1.23649e+08	1.20321e+08	2.24838e+08	2.01762e+08	1.99945e+08	4.49649e+07	1.5521e+08	1.83159e+08	1.41706e+08	2.14993e+07	9.28381e+07	3.29283e+07	1.13338e+08	1.05959e+08	9.73736e+07	3.29798e+07	1.49818e+08	8.72441e+07	1.4755e+08	1.83302	0.00701478	0.0810745	0.568773	-0.814076	Down
Index342	1-Stearoyl-sn-glycerol 3-phosphocholine(LPC(18:0))	1-Stearoyl-sn-glycerol 3-phosphocholine(LPC(18:0))	HMDB0010384	C04230	Organic compounds	Lipids and lipid-like molecules	Glycerophospholipids	1.2398e+07	2.24087e+07	9.00188e+06	2.72878e+07	8.67088e+06	1.35896e+07	6.28333e+06	6.43979e+06	1.33677e+07	5.97751e+06	4.49834e+06	740234	6.6358e+06	6.52334e+06	1.16301e+07	4.44489e+06	5.22941e+06	4.19602e+06	1.23546e+06	2.71866e+06	1.70968	0.00839478	0.0908763	0.381519	-1.39017	Down
Index246	Pentadecanoic acid	Pentadecanoic acid	HMDB0000826	C16537	Organic compounds	Lipids and lipid-like molecules	Fatty Acyls	170299671	1.36266e+08	1.53426e+08	9.20108e+07	2.47717e+08	2.66176e+08	2.40096e+08	123928011	2.74975e+08	1.78448e+08	9.81516e+07	1.54285e+08	1.11724e+08	1.29213e+08	8.49133e+07	4.25079e+07	5.63205e+07	2.42373e+08	1.08903e+08	5.08821e+07	1.64344	0.00954606	0.096887	0.573062	-0.803236	Down
Index497	L-Norleucine	L-Norleucine	HMDB0001645	C01933	Organic compounds	Organic acids and derivatives	Carboxylic acids and derivatives	1266805440	9.69227e+08	1257571770	1457701874	1885190290	1376849346	1033712861	2478680244	1644794423	1005788587	1457050322	1521602375	7.65623e+08	9.01199e+08	9.18749e+08	8.93138e+08	1096671216	2.27855e+07	2.63735e+07	354910586	1.51141	0.00983515	0.096887	0.553556	-0.853198	Down
Index310	[5-acetyloxy-3-(hydroxymethyl)-2-oxo-6-propan-2-ylcyclohex-3-en-1-yl] 3-methylpentanoate	-	-	-	-	-	-	3.98452e+07	6.31928e+07	5.56677e+07	5.47195e+07	4.89327e+07	1.37272e+08	5.54168e+07	5.91058e+07	5.09857e+07	6.49937e+07	3.00221e+07	4.54041e+07	3.3219e+07	4.142e+07	4.66942e+07	7.42355e+07	3.06537e+07	6.69135e+06	68427.4	2.51807e+06	1.65413	0.011112	0.103171	0.493431	-1.01908	Down
Index107	Arachidic acid	Arachidic acid	HMDB0002212	C06425	Organic compounds	Lipids and lipid-like molecules	Fatty Acyls	1.71626e+07	2.46394e+07	5.03241e+07	3.21417e+07	4.8391e+07	4.37324e+07	3.08368e+07	3.08725e+07	3.18466e+07	2.17603e+07	1.10678e+07	1.8418e+07	1.46286e+07	1.24235e+07	1.91023e+07	2.10467e+07	1.18017e+07	4.3809e+07	2.06358e+07	2.8765e+07	1.75475	0.0129027	0.115331	0.608061	-0.717712	Down
Index460	D-ornithine	D-Ornithine	HMDB0003374	C00515	Organic compounds	Organic acids and derivatives	Carboxylic acids and derivatives	8.75149e+08	9.17021e+07	9.87398e+08	1569148310	1065400585	1040678046	7.66397e+08	7.12285e+08	7.3798e+08	8.78597e+08	4.95654e+08	3.05476e+08	424114107	353847806	495901866	5.01525e+07	5.06577e+08	9.56434e+08	4.78793e+08	7.87228e+08	1.71069	0.0144332	0.122453	0.55637	-0.845884	Down
Index505	Mepirapim	-	-	-	-	-	-	5.62469e+07	1.19497e+08	1.08959e+08	9.95986e+07	5.97042e+07	1.37512e+08	5.7472e+07	5.11529e+07	4.7271e+07	6.86923e+07	5.58937e+07	8.81222e+07	3.29663e+07	3.47221e+07	4.82147e+07	8.53211e+07	6.09455e+07	5.66189e+06	1.28545e+06	3.31851e+06	1.51211	0.0147887	0.122746	0.516622	-0.95282	Down
Index264	Prostaglandin a1	Prostaglandin A1	HMDB0002656	C04685	Organic compounds	Lipids and lipid-like molecules	Fatty Acyls	2.28559e+07	3.62083e+07	4.04359e+07	1.99779e+07	3.44099e+07	2.80422e+07	1.59052e+07	1.59267e+07	1.47223e+07	1.1137e+07	7.22585e+06	7.21421e+06	1.11587e+07	9.19154e+06	2.11967e+07	1.12392e+07	9.13946e+06	3.25896e+07	8.14046e+06	1.2901e+07	1.6255	0.0162565	0.131181	0.542509	-0.882281	Down
Index577	Trp-Pro-Lys	-	-	-	-	-	-	7.23495e+08	738372693	9.17801e+08	5.98178e+08	7.43262e+08	7.81511e+08	7.21952e+08	7.97928e+08	7.30655e+08	945772248	1.45836e+08	1055662606	1.6081e+08	8.7058e+08	7.61512e+08	5.38289e+08	1.39451e+08	322437034	322437034	322437034	1.534	0.0170991	0.134605	0.60261	-0.730703	Down
Index521	N-ethylaniline	-	-	-	-	-	-	8.5073e+07	7.68672e+07	2.03654e+08	6.74051e+07	1.12033e+08	2.52496e+08	1.71192e+08	2.17517e+08	2.60393e+08	168263216	2.04562e+08	1.96191e+08	7.67739e+07	6.58095e+07	8.40495e+07	4.07813e+07	6.91287e+07	9.66019e+06	1.84626e+07	1.09174e+07	1.42115	0.0171442	0.134605	0.480735	-1.05669	Down
Index520	N-butyryl-l-homoserine lactone	-	-	-	-	-	-	8.97885e+07	8.29378e+07	8.3784e+07	1.8093e+08	9.11513e+07	1.70966e+08	1.35454e+08	1.62572e+08	3.44498e+07	8.52862e+07	4.79715e+07	2.73064e+07	8.82475e+07	2.83325e+07	1.73668e+08	3.20842e+07	6.45547e+07	3.76873e+07	3.27098e+07	4.04702e+07	1.62813	0.0174823	0.13543	0.512863	-0.963354	Down
Index566	Tabersonine	-	-	-	-	-	-	6.74605e+08	4.93811e+08	4.34526e+08	7.63935e+08	4.46588e+08	4.30353e+08	3.76474e+08	1.9989e+08	4.10607e+08	3.89191e+08	1.27895e+08	4.5991e+08	4.81333e+08	1.44896e+08	2.98578e+08	4.25919e+08	4.98974e+08	3.38029e+06	2.1025e+06	2.80128e+06	1.47488	0.0185782	0.142026	0.529394	-0.917587	Down
Index237	Ornithine	Ornithine	HMDB0000214	C01602	Organic compounds	Organic acids and derivatives	Carboxylic acids and derivatives	1.62296e+08	1.05593e+08	8.46904e+07	3.11424e+08	8.1169e+07	2.21795e+08	1.69273e+08	1.24336e+08	1.81021e+08	3.63942e+07	2.04525e+07	7.47617e+07	1.71354e+07	5.94978e+07	1.01986e+08	1.21201e+07	1.05478e+08	125749122	6.47377e+07	1.45862e+08	1.5931	0.0219387	0.157363	0.492412	-1.02206	Down
Index154	Dodecanoic acid	Dodecanoic acid	HMDB0000638	C02679	Organic compounds	Lipids and lipid-like molecules	Fatty Acyls	3393172137	6.52407e+08	1313684535	7.65987e+08	606144145	7.77239e+08	2.97528e+08	7.6996e+08	5.44376e+08	1095945439	2.2128e+08	1.29505e+08	6.37857e+08	1.51848e+08	3.35563e+08	3.11598e+08	1.36924e+08	354347500	3.64216e+08	104489177	1.48135	0.0255079	0.174354	0.268942	-1.89463	Down
Index16	"12-hydroxy-5z,8z,10e,14z,17z-eicosapentaenoic acid"	-	-	-	-	-	-	6.21418e+06	2.13432e+07	3.00524e+07	7.02604e+07	1.75936e+07	5.37324e+07	8.12737e+06	2.18953e+07	9.18367e+06	6.31597e+06	4.92122e+06	9.1108e+06	5.74281e+06	1.27676e+06	5.97714e+06	3.29174e+06	1.20371e+07	8.856e+06	3.57119e+06	8.27924e+06	1.67127	0.0265798	0.177504	0.2577	-1.95623	Down
Index87	5-ethyl-2'-deoxyuridine	-	-	-	-	-	-	4.1127e+06	1.2941e+07	1.54678e+07	8.16396e+06	1.28912e+07	3.27555e+06	4.85136e+06	1.74432e+06	5.21761e+06	5.15017e+06	1.36516e+06	1.18005e+06	3.18925e+06	1.48661e+06	3.51822e+06	1.07821e+06	1.28792e+06	8.16591e+06	6.06667e+06	4.65864e+06	1.45857	0.0271673	0.179174	0.433467	-1.20601	Down
Index393	Acetylcholine	Acetylcholine	HMDB0000895	C01996	Organic compounds	Organic nitrogen compounds	Organonitrogen compounds	2.88057e+08	1.83369e+08	2.55893e+08	2.92466e+08	2.91436e+08	2.57277e+08	199830081	2.28896e+08	2.43853e+08	1.7368e+08	2.55186e+08	1.53169e+08	2.35439e+08	1.51088e+08	2.89212e+08	1.05657e+08	2.53397e+08	1.99024e+06	4.47065e+06	6.39143e+06	1.40262	0.0279284	0.180293	0.602959	-0.729868	Down
Index518	N-acetyl-l-phenylalanine	N-Acetyl-L-phenylalanine	HMDB0000512	C03519	Organic compounds	Organic acids and derivatives	Carboxylic acids and derivatives	7.79629e+07	1.02162e+08	1.24312e+08	3.26337e+07	8.04818e+07	6.61698e+07	1.30117e+08	1.15732e+08	1.43927e+08	1.00046e+08	4.75191e+06	9.94911e+07	5.82278e+07	1.32287e+08	7.90856e+07	9.10663e+07	5.81312e+07	1.13731e+07	1.73151e+06	1.70963e+06	1.26582	0.0297226	0.183841	0.552471	-0.856029	Down
Index332	1-Myristoyl-sn-glycero-3-phosphocholine	-	-	-	-	-	-	1.85033e+08	2.17931e+08	2.2934e+08	3.63583e+08	3.37269e+08	3.57057e+08	3.39349e+08	1.50615e+08	6.59771e+08	3.24618e+08	2.09479e+08	2.46664e+08	1.36902e+08	2.37222e+08	285701457	6.5084e+07	3.35232e+08	2.15942e+08	9.91565e+07	312078	1.35124	0.0300601	0.183841	0.578814	-0.788829	Down
Index144	D-erythronic acid gamma-lactone	Erythrono-1,4-lactone	HMDB0000349	None	Organic compounds	Organoheterocyclic compounds	Lactones	6.45699e+08	7.40094e+08	1186738893	1719027922	1.10458e+06	1795059843	9.13486e+08	8.69879e+08	7.51253e+08	775061544	3.2708e+08	4.29681e+08	4.03679e+08	4.05627e+08	3.98732e+08	6.03755e+08	5.12673e+08	1049367699	3.95539e+08	5.03333e+08	1.59416	0.0310243	0.184371	0.535198	-0.901857	Down
Index89	"5s-hydroxy-6e,8z,11z,14z-eicosatetraenoic acid"	(6E,8Z,11Z,14Z)-(5S)-5-Hydroxyicosa-6,8,11,14-tetraenoic acid	HMDB0011134	C04805	Organic compounds	Lipids and lipid-like molecules	Fatty Acyls	7.04363e+07	8.66693e+08	3.77011e+08	4.71197e+08	1.23682e+08	2.27465e+08	196116719	1.57748e+08	1.64024e+08	1.33898e+08	1.7341e+08	9.43406e+07	1.25882e+08	5.30634e+07	7.1372e+07	7.31902e+07	9.0993e+07	4.04603e+07	1.05516e+08	5.65347e+07	1.32164	0.0339774	0.191958	0.317316	-1.65601	Down
Index199	L-homocitrulline	Homocitrulline	HMDB0000679	C02427	Organic compounds	Organic acids and derivatives	Carboxylic acids and derivatives	5.41911e+07	1.8103e+07	4.12725e+07	8.06501e+07	6.19159e+07	7.10324e+07	3.13765e+07	2.27371e+07	7.64917e+07	3.48709e+07	1.8393e+07	1.68708e+07	2.72156e+07	3.41703e+07	3.46863e+07	5.5252e+07	7.92656e+06	3.32849e+07	1.91897e+07	4.71178e+07	1.56108	0.0340305	0.191958	0.597001	-0.744196	Down
Index222	N-Acetyl-D-Glucosamine 6-Phosphate	N-Acetyl-D-Glucosamine 6-Phosphate	HMDB0001062	C00357	Organic compounds	Organic oxygen compounds	Organooxygen compounds	1.75688e+08	2.21992e+08	2.21222e+08	7.51428e+07	4.25167e+08	2.06515e+08	1.16673e+08	407985504	2.99851e+08	1.32443e+08	6.96936e+07	6.04154e+07	1.70306e+08	7.33458e+07	1.10592e+08	8.48674e+07	160971095	1.4289e+08	2.41199e+08	1.97564e+08	1.41059	0.0369116	0.202589	0.574695	-0.799132	Down
Index354	2-imino-4-methylpiperidine	-	-	-	-	-	-	1.51203e+08	9.82704e+07	5.26869e+07	1.01122e+08	9.80347e+07	7.57977e+07	8.20123e+07	9.71075e+07	6.63435e+07	8.04795e+07	8.73902e+07	4.20261e+07	1.0568e+08	8.27038e+07	9.95868e+07	5.53794e+07	2.6674e+06	6.39231e+07	2.22675e+06	3.50328e+07	1.29754	0.0381067	0.203119	0.638516	-0.647205	Down
Index327	n-[1-(aminocarbonyl)-2-methylpropyl]-1-(5-fluoro-4-hydroxypentyl)-1h-indazole-3-carboxamide	-	-	-	-	-	-	8.92584e+07	5.85158e+07	6.76856e+07	3.5989e+07	7.93218e+07	8.50959e+07	8.19649e+07	6.86542e+07	6.68823e+07	1.8322e+08	7.92659e+06	9.73246e+07	1.12003e+07	5.76005e+07	1.44977e+08	4.47511e+07	8.86835e+06	239887	457407	54300.3	1.26959	0.0399391	0.20905	0.457268	-1.12889	Down
Index128	"Cis-4,7,10,13,16,19-docosahexaenoic acid"	-	-	-	-	-	-	1568089405	9723214645	6316319316	4204641004	2087329989	3882501700	4430364693	4200405801	3179683811	4390511279	4205509840	2330771316	4033685290	2213128133	2546342440	3188003455	2052670199	1198742431	2961261203	1370006165	1.18932	0.0425854	0.218957	0.593413	-0.752892	Down
Index69	3-Indolepropionic acid	Indole-3-propionic acid	HMDB0002302	None	Organic compounds	Organoheterocyclic compounds	Indoles and derivatives	1478326828	6.93052e+08	5.12166e+07	2.75433e+08	5.13581e+08	2.74398e+08	2438127963	9.22929e+08	2.76612e+08	2119653109	4.98339e+06	4.31263e+08	2.243e+08	4.54732e+08	3.24313e+07	8.17135e+06	8.94656e+07	1.15425e+07	1004614915	4.28547e+08	1.14307	0.0449408	0.227049	0.297462	-1.74922	Down
