# Supplementary material for: Metabolic reprogramming in hepatocellular carcinoma: an integrated omics study of lipid pathways and their diagnostic potential
Source: J Transl Med. 2025 Jun 11;23:644. doi: 10.1186/s12967-025-06698-7 (PMC12153152; doi:10.1186/s12967-025-06698-7)
Supplement: Supplementary file 12 — Supplementary Material 12 [file 12967_2025_6698_MOESM12_ESM.xlsx]

## Sheet: Table S12
Table S12.KEGG Enrichment of CancervsControl DEMs
Pathway1	Pathway2	Pathway3	Pathway	Total	Count	GeneRatio	pvalue	FDR	Impact	cpd_hits
ko01100	Metabolism	Global and overview maps	Metabolic pathways	2701	39	0.0144391	1	1	0.0144391	cpd:C02679 Dodecanoic acid;cpd:C00296 Quinate;cpd:C03519 N-acetyl-l-phenylalanine;cpd:C02265 DL-Phenylalanine;cpd:C00489 Glutaric acid;cpd:C03576 2-mercaptoethanesulfonic acid;cpd:C18218 16-hydroxyhexadecanoic acid;cpd:C00979 O-acetyl-l-serine;cpd:C03203 1-hydroxy-2-naphthoic acid;cpd:C01909 Dethiobiotin;cpd:C01732 Mesaconic acid;cpd:C06730 4-methylcatechol;cpd:C09024 Tetrahydroalstonine;cpd:C092…
ko01210	Metabolism	Global and overview maps	2-Oxocarboxylic acid metabolism	134	5	0.0373134	0.5134	0.6925	0.0373134	cpd:C00025 Glutamic acid;cpd:C00183 DL-valine;cpd:C00233 Ketoleucine;cpd:C00158 Citrate;cpd:C00079 Phenylalanine;
ko00590	Metabolism	Lipid metabolism	Arachidonic acid metabolism	75	3	0.04	0.496	0.6925	0.04	cpd:C14777 12s-hydroxy-5z,8z,10e,14z-eicosatetraenoic acid;cpd:C04805 5s-hydroxy-6e,8z,11z,14z-eicosatetraenoic acid;cpd:C00219 Arachidonic acid (peroxide free);
ko00630	Metabolism	Carbohydrate metabolism	Glyoxylate and dicarboxylate metabolism	62	3	0.0483871	0.3734	0.5934	0.0483871	cpd:C00158 Citrate;cpd:C00025 Glutamic acid;cpd:C01732 Mesaconic acid;
ko00360	Metabolism	Amino acid metabolism	Phenylalanine metabolism	60	3	0.05	0.3539	0.5934	0.05	cpd:C02265 DL-Phenylalanine;cpd:C03519 N-acetyl-l-phenylalanine;cpd:C00079 Phenylalanine;
ko02010	Environmental Information Processing	Membrane transport	ABC transporters	137	7	0.0510949	0.2042	0.5934	0.0510949	cpd:C00062 Arginine;cpd:C00025 Glutamic acid;cpd:C00135 L-Histidine;cpd:C00183 DL-valine;cpd:C00148 L-Proline;cpd:C00114 Choline;cpd:C00079 Phenylalanine;
ko00330	Metabolism	Amino acid metabolism	Arginine and proline metabolism	78	4	0.0512821	0.2935	0.5934	0.0512821	cpd:C00062 Arginine;cpd:C00334 gamma-aminobutyric acid;cpd:C00025 Glutamic acid;cpd:C00148 L-Proline;
ko00061	Metabolism	Lipid metabolism	Fatty acid biosynthesis	58	3	0.0517241	0.3343	0.5934	0.0517241	cpd:C06424 Myristic acid;cpd:C02679 Dodecanoic acid;cpd:C06423 Octanoic acid;
ko00310	Metabolism	Amino acid metabolism	Lysine degradation	54	3	0.0555556	0.2952	0.5934	0.0555556	cpd:C00489 Glutaric acid;cpd:C03793 N,n,n-trimethyllysine;cpd:C00164 Acetoacetic acid;
ko00564	Metabolism	Lipid metabolism	Glycerophospholipid metabolism	52	3	0.0576923	0.2757	0.5934	0.0576923	cpd:C01996 Acetylcholine;cpd:C00114 Choline;cpd:C00670 Glycerophosphocholine;
ko01200	Metabolism	Global and overview maps	Carbon metabolism	114	7	0.0614035	0.1034	0.5213	0.0614035	cpd:C01013 beta-hydroxypropionic acid;cpd:C00158 Citrate;cpd:C00184 Dihydroxyacetone;cpd:C00979 O-acetyl-l-serine;cpd:C03576 2-mercaptoethanesulfonic acid;cpd:C00025 Glutamic acid;cpd:C01732 Mesaconic acid;
ko00340	Metabolism	Amino acid metabolism	Histidine metabolism	47	3	0.0638298	0.2279	0.5934	0.0638298	cpd:C01152 1-Methylhistidine;cpd:C00135 L-Histidine;cpd:C00025 Glutamic acid;
ko01230	Metabolism	Global and overview maps	Biosynthesis of amino acids	128	9	0.0703125	0.03374	0.4217	0.0703125	cpd:C00183 DL-valine;cpd:C00233 Ketoleucine;cpd:C00979 O-acetyl-l-serine;cpd:C00158 Citrate;cpd:C00025 Glutamic acid;cpd:C00062 Arginine;cpd:C00148 L-Proline;cpd:C00135 L-Histidine;cpd:C00079 Phenylalanine;
ko00280	Metabolism	Amino acid metabolism	Valine, leucine and isoleucine degradation	42	3	0.0714286	0.182	0.5906	0.0714286	cpd:C00233 Ketoleucine;cpd:C00164 Acetoacetic acid;cpd:C00183 DL-valine;
ko00650	Metabolism	Carbohydrate metabolism	Butanoate metabolism	42	3	0.0714286	0.182	0.5906	0.0714286	cpd:C00164 Acetoacetic acid;cpd:C00334 gamma-aminobutyric acid;cpd:C00025 Glutamic acid;
ko00410	Metabolism	Metabolism of other amino acids	beta-Alanine metabolism	32	3	0.09375	0.1004	0.5213	0.09375	cpd:C01013 beta-hydroxypropionic acid;cpd:C00135 L-Histidine;cpd:C00334 gamma-aminobutyric acid;
ko00250	Metabolism	Amino acid metabolism	Alanine, aspartate and glutamate metabolism	28	3	0.107143	0.07322	0.4784	0.107143	cpd:C00025 Glutamic acid;cpd:C00334 gamma-aminobutyric acid;cpd:C00158 Citrate;
ko00970	Genetic Information Processing	Translation	Aminoacyl-tRNA biosynthesis	52	6	0.115385	0.008899	0.1475	0.115385	cpd:C00183 DL-valine;cpd:C00148 L-Proline;cpd:C00025 Glutamic acid;cpd:C00062 Arginine;cpd:C00079 Phenylalanine;cpd:C00135 L-Histidine;
ko05230	Human Diseases	Cancer: overview	Central carbon metabolism in cancer	37	7	0.189189	0.0002313	0.02684	0.189189	cpd:C00025 Glutamic acid;cpd:C00158 Citrate;cpd:C00079 Phenylalanine;cpd:C00135 L-Histidine;cpd:C00183 DL-valine;cpd:C00148 L-Proline;cpd:C00062 Arginine;
ko04723	Organismal Systems	Nervous system	Retrograde endocannabinoid signaling	19	4	0.210526	0.003709	0.08604	0.210526	cpd:C13856 2-arachidonoylglycerol;cpd:C00025 Glutamic acid;cpd:C00334 gamma-aminobutyric acid;cpd:C00219 Arachidonic acid (peroxide free);
