# Supplementary material for: Metabolic reprogramming in hepatocellular carcinoma: an integrated omics study of lipid pathways and their diagnostic potential
Source: J Transl Med. 2025 Jun 11;23:644. doi: 10.1186/s12967-025-06698-7 (PMC12153152; doi:10.1186/s12967-025-06698-7)
Supplement: Supplementary file 13 — Supplementary Material 13 [file 12967_2025_6698_MOESM13_ESM.xlsx]

## Sheet: Table S13
Table S13. Correlations between hub metabolites.
hubmeta1	hubmeta2	Rvalue	pvalue
C14777	C14777	1	0	***
C14777	C06424	0.266165413533835	0.255590866902043
C14777	C01996	0.440601503759398	0.0532927741703515	.
C14777	C04805	0.52781954887218	0.0181882810579037	*
C14777	C02679	0.481203007518797	0.0332670637118808	*
C14777	C00114	0.714285714285714	0.000584241858774472	***
C14777	C00219	0.566917293233083	0.0103238315577751	*
C14777	C06423	-0.266165	0.255590866902042
C14777	C00670	-0.135338	0.568108078382772
C06424	C14777	0.266165413533835	0.255590866902043
C06424	C06424	1	0	***
C06424	C01996	0.0390977443609023	0.871187187529795
C06424	C04805	0.330827067669173	0.154266140534235
C06424	C02679	0.505263157894737	0.024579520423434	*
C06424	C00114	0.371428571428571	0.107575159520603
C06424	C00219	0.415037593984962	0.0700529215855349	.
C06424	C06423	-0.416541	0.0689673762371763	.
C06424	C00670	0.264661654135338	0.258367024521879
C01996	C14777	0.440601503759398	0.0532927741703515	.
C01996	C06424	0.0390977443609023	0.871187187529795
C01996	C01996	1	0	***
C01996	C04805	0.312781954887218	0.179070537996974
C01996	C02679	0.419548872180451	0.066834981818297	.
C01996	C00114	0.633082706766917	0.00339036758198827	**
C01996	C00219	0.145864661654135	0.538013822404701
C01996	C06423	0.206015037593985	0.381847637276108
C01996	C00670	-0.345865	0.13554479190484
C04805	C14777	0.52781954887218	0.0181882810579037	*
C04805	C06424	0.330827067669173	0.154266140534235
C04805	C01996	0.312781954887218	0.179070537996974
C04805	C04805	1	0	***
C04805	C02679	0.515789473684211	0.0214037080378368	*
C04805	C00114	0.616541353383459	0.004574384640138	**
C04805	C00219	0.643609022556391	0.00277821207323508	**
C04805	C06423	-0.421053	0.0657879438965997	.
C04805	C00670	-0.150376	0.525350730501788
C02679	C14777	0.481203007518797	0.0332670637118808	*
C02679	C06424	0.505263157894737	0.024579520423434	*
C02679	C01996	0.419548872180451	0.066834981818297	.
C02679	C04805	0.515789473684211	0.0214037080378368	*
C02679	C02679	1	0	***
C02679	C00114	0.640601503759399	0.0029429558710545	**
C02679	C00219	0.306766917293233	0.187922533347963
C02679	C06423	-0.487218	0.0308957411770012	*
C02679	C00670	0.0556390977443609	0.816411746505636
C00114	C14777	0.714285714285714	0.000584241858774472	***
C00114	C06424	0.371428571428571	0.107575159520603
C00114	C01996	0.633082706766917	0.00339036758198827	**
C00114	C04805	0.616541353383459	0.004574384640138	**
C00114	C02679	0.640601503759399	0.0029429558710545	**
C00114	C00114	1	0	***
C00114	C00219	0.590977443609023	0.00706008679439171	**
C00114	C06423	-0.234586	0.317995277224016
C00114	C00670	-0.124812	0.598935898349004
C00219	C14777	0.566917293233083	0.0103238315577751	*
C00219	C06424	0.415037593984962	0.0700529215855349	.
C00219	C01996	0.145864661654135	0.538013822404701
C00219	C04805	0.643609022556391	0.00277821207323508	**
C00219	C02679	0.306766917293233	0.187922533347963
C00219	C00114	0.590977443609023	0.00706008679439171	**
C00219	C00219	1	0	***
C00219	C06423	-0.457143	0.0442347847366224	*
C00219	C00670	-0.178947	0.448625307491905
C06423	C14777	-0.266165	0.255590866902042
C06423	C06424	-0.416541	0.0689673762371763	.
C06423	C01996	0.206015037593985	0.381847637276108
C06423	C04805	-0.421053	0.0657879438965997	.
C06423	C02679	-0.487218	0.0308957411770012	*
C06423	C00114	-0.234586	0.317995277224016
C06423	C00219	-0.457143	0.0442347847366224	*
C06423	C06423	1	0	***
C06423	C00670	0.105263157894737	0.657985137689432
C00670	C14777	-0.135338	0.568108078382772
C00670	C06424	0.264661654135338	0.258367024521879
C00670	C01996	-0.345865	0.13554479190484
C00670	C04805	-0.150376	0.525350730501788
C00670	C02679	0.0556390977443609	0.816411746505636
C00670	C00114	-0.124812	0.598935898349004
C00670	C00219	-0.178947	0.448625307491905
C00670	C06423	0.105263157894737	0.657985137689432
C00670	C00670	1	0	***
