# Supplementary material for: Metabolic reprogramming in hepatocellular carcinoma: an integrated omics study of lipid pathways and their diagnostic potential
Source: J Transl Med. 2025 Jun 11;23:644. doi: 10.1186/s12967-025-06698-7 (PMC12153152; doi:10.1186/s12967-025-06698-7)
Supplement: Supplementary file 14 — Supplementary Material 14 [file 12967_2025_6698_MOESM14_ESM.xlsx]

## Sheet: Table S14
Table S14. ROC of the hub Meta.
Name	AUC	AUC CI	MS2 name	HMDB_accession	Kingdom	Super_class	Class	VIP	pvalue	Log2FC	change
C14777	0.94	0.841-1	12s-hydroxy-5z,8z,10e,14z-eicosatetraenoic acid	HMDB0006111	Organic compounds	Lipids and lipid-like molecules	Fatty Acyls	2.03829	0.00294432	-2.36051	Down
C06424	0.86	0.686-1	Myristic acid	HMDB0000806	Organic compounds	Lipids and lipid-like molecules	Fatty Acyls	1.8739	0.00196061	-0.825896	Down
C01996	0.72	0.469-0.971	Acetylcholine	HMDB0000895	Organic compounds	Organic nitrogen compounds	Organonitrogen compounds	1.40262	0.0279284	-0.729868	Down
C04805	0.88	0.732-1	(6E,8Z,11Z,14Z)-(5S)-5-Hydroxyicosa-6,8,11,14-tetraenoic acid	HMDB0011134	Organic compounds	Lipids and lipid-like molecules	Fatty Acyls	1.32164	0.0339774	-1.65601	Down
C02679	0.93	0.82-1	Dodecanoic acid	HMDB0000638	Organic compounds	Lipids and lipid-like molecules	Fatty Acyls	1.48135	0.0255079	-1.89463	Down
C00114	1	45292	Choline	HMDB0000097	Organic compounds	Organic nitrogen compounds	Organonitrogen compounds	2.30763	9.32e-06	-1.45141	Down
C00219	0.88	0.711-1	Arachidonic acid (peroxide free)	HMDB0001043	Organic compounds	Lipids and lipid-like molecules	Fatty Acyls	1.49215	0.00666141	-0.855322	Down
C06423	0.78	0.542-1	Octanoic acid	HMDB0000482	Organic compounds	Lipids and lipid-like molecules	Fatty Acyls	1.7837	0.0111872	7.24673	Up
C00670	0.55	0.267-0.833	Glycerophosphocholine	HMDB0000086	Organic compounds	Lipids and lipid-like molecules	Glycerophospholipids	1.50054	0.0387892	1.25734	Up
