# Supplementary material for: Metabolic reprogramming in hepatocellular carcinoma: an integrated omics study of lipid pathways and their diagnostic potential
Source: J Transl Med. 2025 Jun 11;23:644. doi: 10.1186/s12967-025-06698-7 (PMC12153152; doi:10.1186/s12967-025-06698-7)
Supplement: Supplementary file 15 — Supplementary Material 15 [file 12967_2025_6698_MOESM15_ESM.xlsx]

## Sheet: Table S15
Table S15. The log2Foldchange of the hub DEGs and hub DEPs.
DEG_DEP	log2FoldChange(RNA)	pval(RNA)	log2FoldChange(Protein)	pval(Protein)
LCAT	-3.2436	6.158e-14	-3.08807	0.000641077
CYP2B6	-4.7945	2.0241e-10	-3.02298	0.00131399
CYP2C8	-2.7967	3.4315e-05	-3.01902	0.00347342
PEMT	-1.8385	4.4418e-05	-2.76541	2.66e-05
ETNPPL	-1.6842	0.012231	-2.56174	0.0181322
CYP2C9	-2.0973	0.0068995	-2.3617	0.00102446
CYP4F2	-1.6989	0.0011921	-2.31675	0.000797948
EPHX2	-1.4075	0.0048042	-1.9599	0.000919908
CYP2C19	-1.7561	0.0035956	-1.92838	0.00561193
GGT5	-1.9992	4.9162e-05	-1.81698	0.00272922
ACSL1	-1.9298	1.1218e-05	-1.75957	0.00101829
CYP2J2	-1.7502	0.00017301	-1.49005	0.000918904
GPD1	-1.9009	0.0044869	-1.381	0.00606777
CBR4	-1.0864	0.0021713	-1.18428	0.0161482
CYP2E1	-1.7274	0.046219	-0.962909	0.0163618
PRXL2B	1.3384	0.029818	1.03156	0.0626868
GPD2	1.1416	0.00036406	1.42129	0.00297216
LPCAT1	1.2875	0.0096798	1.90342	0.022294
ACSL4	1.9914	0.0061881	2.79973	0.00757384
